# Supplementary material for: Leveraging human genomic information to identify nonhuman primate sequences for expression array development
Source: BMC Genomics. 2005 Nov 15;6:160. doi: 10.1186/1471-2164-6-160 (PMC1314899; doi:10.1186/1471-2164-6-160)
Supplement: Additional File 1 — Last exon sequences (Part 1). FASTA-formatted files containing the last exons of 15,401 unique human genes. XML-styles tags in the header are used to denote the LocusLink ID (now GeneID) and symbol of the corresponding gene. The tags <baseAccNo> and <extAccNo> denote the accession number of the base reference sequence and mRNA sequence, respectively, used to generate the extended mRNA sequence from which the last exon was derived. [file 1471-2164-6-160-S1.fna]

>lcl|<llId>1</llId><geneSymbol>A1BG</geneSymbol><baseAccNo>NM_130786.2</baseAccNo><extAccNo>AK056201.1</extAccNo>
agaaagctgatgcagccgcgggcccagggtgctgttggtgtcctcagaagtgccggggat
tctggactggctccctcccctcctgttgcagcacaaggccggggtctctggggggctgga
gaagcctccctcattcctcccaggaattaataaatgtgaagagagctctgtttaaaatgt
ctttggactcccagggctgagtgggctgggatctcgtgtcctcaaagtggatgggttctg
gggtggctcctgaggtagaggagtggagaactggctcttaagagcacagttttcttttct
tttttcttttttgagacagggtctcacactgtcacccaggctggagtgcagtgttgcagt
ccggctcactgcagttttgacctcccaggctcaagcgatcctcctgcctcagcctcccaa
gtagctgggagcctgggcatgcatcgccacgtctggctaattattattttttgtagacag
ggtctcactgtgttgcccaagcttgtcttgaactcctggccttaagtgatcctcccacct
cagcctcctgagtagctgggactacaggcatgagccaccatgcctggccaactcacattt
ttctttctattatttattttttgtagagatgagtctcactatgttgcccaggctggtctt
gaactcttgggctcaagtgatcctcccgcctcagcctcccaaagtgttgggattacaggt
gtgagccacagcacctggccaaccaacacttctcagggcctctttcatctgtgctcttcc
aggatgctgcctcttactccctgggcacctcggcctggtcccagcaggtatgggcaggtt
gcttgaggctccagacatactcacctctacctcgaccacatcaaccccatcaccaagagg
aggttcagggaagctgcattttgtggtcttgtcctcccagtccagggtggtagtgctggg
ctgttcccagcctcccacagcagagctggacgctgtggaaatggctggattcctctgtgt
tctttcccattatccctcagctctgagtcctcttgtgccatctgacatctgatgccttcc
caaccactgccgagtttctgcctggagcagggcctcaaggccctggcacacagaagatgc
gtatcagtattatcaaccaatagttgatgaattgtgtttttcaacgaatttgctagtgat
ctggtttactgccttagtaatatctagttcctaatatgcctatgccttttaatgtctgca
cagtctgtgatgatgtcacttctctcaagcctgatgtgtcctctctctctttcttgctag
tggtttatcaatttttaaaaccttttcttgtttatttgtttttgagacagaattttgctc
ttgttgcccaggctggagtgcaatggcgtgatcttggctcacagcaacctctacctcctg
ggttcaagtgattctcgtgcctcagcctcctgagtagctgggctgacaggcacccaccac
cacacccagctaatttttatgtttttagtagagatggggtttcaccttgttgggtggcca
ggctggtctccaactcctgagctcaggtgatccacccgcctcagcctcccaaagtgctgg
gattacaggggtgagccaccacgcccagccccagcttagttttttaaaaagtttatttta
gccattctaataggtatgtagacatatctaatagtggttttccttgcgtttccttaatgt
ctgatgatgttaagcattttttccccaagtgcttagttgccatctatatagcatctttga
tgaaatgtctgtttatatattttgcacactttaaaatattgggttgttttcttt
>lcl|<llId>2</llId><geneSymbol>A2M</geneSymbol><baseAccNo>NM_000014.3</baseAccNo><extAccNo>BX647329.1</extAccNo>
agatcttggaaatgcttgaagaccacaaggctgaaaagtgctttgctggagtcctgttct
ctgagctccacagaagacacgtgtttttgtatctttaaagacttgatgaataaacacttt
ttctggtcaa
>lcl|<llId>9</llId><geneSymbol>NAT1</geneSymbol><baseAccNo>NM_000662.4</baseAccNo><extAccNo>\null</extAccNo>
aggggatcatggacattgaagcatatcttgaaagaattggctataagaagtctaggaaca
aattggacttggaaacattaactgacattcttcaacaccagatccgagctgttccctttg
agaaccttaacatccattgtggggatgccatggacttaggcttagaggccatttttgatc
aagttgtgagaagaaatcggggtggatggtgtctccaggtcaatcatcttctgtactggg
ctctgaccactattggttttgagaccacgatgttgggagggtatgtttacagcactccag
ccaaaaaatacagcactggcatgattcaccttctcctgcaggtgaccattgatggcagga
actacattgtcgatgctgggtttggacgctcataccagatgtggcagcctctggagttaa
tttctgggaaggatcagcctcaggtgccttgtgtcttccgtttgacggaagagaatggat
tctggtatctagaccaaatcagaagggaacagtacattccaaatgaagaatttcttcatt
ctgatctcctagaagacagcaaataccgaaaaatctactcctttactcttaagcctcgaa
caattgaagattttgagtctatgaatacatacctgcagacatctccatcatctgtgttta
ctagtaaatcattttgttccttgcagaccccagatggggttcactgtttggtgggcttca
ccctcacccataggagattcaattataaggacaatacagatctaatagagttcaagactc
tgagtgaggaagaaatagaaaaagtgctgaaaaatatatttaatatttccttgcagagaa
agcttgtgcccaaacatggtgatagattttttactatttagaataaggagtaaaacaatc
ttgtctatttgtcatccagctcaccagttatcaactgacgacctatcatgtatcttctgt
acccttaccttattttgaagaaaatcctagacatcaaatcatttcacctataaaaatgtc
atcatatataattaaacagctttttaaagaaacataaccacaaaccttttcaaataataa
taataataataataaaaaatgtattttaaagatggcctgtggttatcttggaaattggtg
atttatgctagaaagcttttaatgttggtttattgttgaattcctagaaaagttttattg
gtagatgagtaaataaaatattgtaaaaaaacttattgtctataaagtatattaaaacat
tgttggctaata
>lcl|<llId>10</llId><geneSymbol>NAT2</geneSymbol><baseAccNo>NM_000015.1</baseAccNo><extAccNo>BC067218.1</extAccNo>
gggatcatggacattgaagcatattttgaaagaattggctataagaactctaggaacaaa
ttggacttggaaacattaactgacattcttgagcaccagatccgggctgttccctttgag
aaccttaacatgcattgtgggcaagccatggagttgggcttagaggctatttttgatcac
attgtaagaagaaaccggggtgggtggtgtctccaggtcaatcaacttctgtactgggct
ctgaccacaatcggttttcagaccacaatgttaggagggtatttttacatccctccagtt
aacaaatacagcactggcatggttcaccttctcctgcaggtgaccattgacggcaggaat
tacattgtcgatgctgggtctggaagctcctcccagatgtggcagcctctagaattaatt
tctgggaaggatcagcctcaggtgccttgcattttctgcttgacagaagagagaggaatc
tggtacctggaccaaatcaggagagagcagtatattacaaacaaagaatttcttaattct
catctcctgccaaagaagaaacaccaaaaaatatacttatttacgcttgaacctcgaaca
attgaagattttgagtctatgaatacatacctgcagacgtctccaacatcttcatttata
accacatcattttgttccttgcagaccccagaaggggtttactgtttggtgggcttcatc
ctcacctatagaaaattcaattataaagacaatacagatctggtcgagtttaaaactctc
actgaggaagaggttgaagaagtgctgaaaaatatatttaagatttccttggggagaaat
ctcgtgcccaaacctggtgatggatcccttactatttagaataaggaacaaaataaaccc
ttgtgtatgtatcacccaactcactaattatcaacttatgtgctatcagatatcctctct
accctcacgttattttgaagaaaatcctaaacatcaaatactttcatccataaaaatgtc
agcatttattaaaaaacaataactttttaaagaaacataaggacacattttcaaattaat
aaaaataaaggcattttaaggatggcctgtgattatcttgggaagcagagtgattcatgc
tagaaaacatttaatattgatttattgttgaattcatagtaaatttttactggtaaatga
ataaagaatattg
>lcl|<llId>12</llId><geneSymbol>SERPINA3</geneSymbol><baseAccNo>NM_001085.3</baseAccNo><extAccNo>BC003559.1</extAccNo>
caggtggtccataaggctgtgcttgatgtatttgaggagggcacagaagcatctgctgcc
acagcagtcaaaatcaccctcctttctgcattagtggagacaaggaccattgtgcgtttc
aacaggcccttcctgatgatcattgtccctacagacacccagaacatcttcttcatgagc
aaagtcaccaatcccaagcaagcctagagcttgccatcaagcagtggggctctcagtaag
gaacttggaatgcaagctggatgcctgggtctctgggcacagcctggcccctgtgcaccg
agtggccatggcatgtgtggccctgtctgcttatccttggaaggtgacagcgattccctg
tgtagctctcacatgcacaggggcccatggactcttcagtctggagggtcctgggcctcc
tgacagcaataaataatttcgttgga
>lcl|<llId>13</llId><geneSymbol>AADAC</geneSymbol><baseAccNo>NM_001086.1</baseAccNo><extAccNo>BC032309.1</extAccNo>
cagctccttgatgacccagatgtcaagatcaaactcaagatccagtctttaatttatcct
gcccttcagcctcttgatgtagatttaccgtcatatcaagaaaattcaaattttctattt
ctatccaaatcactcatggtcagattctggagtgaatattttaccactgatagatcactt
gaaaaagccatgctttccagacaacatgtacctgtggaatcaagtcatctcttcaaattt
attaattggagttccctgctccctgagaggtttataaaaggacatgtttataacaatcca
aattatggcagttctgagctggctaaaaaatatccagggttcctagatgtgagggcagcc
cctttgttggctgatgacaacaaattacgtggcttacccctgacctatgtcatcacctgt
caatatgatctcttaagagatgatggactcatgtatgtcacccgacttcgcaacactggg
gttcaggtgactcataaccatgttgaggatggattccatggagcattttcatttctggga
cttaaaattagtcacagacttataaatcagtatattgagtggctaaaggaaaatctatag
taaaacatgtagctataacatattttaaaaataaaatctgaaaacctcagaaaatttcga
ttagaaattggtctttcttagaatggtctagttaagttccacatgtagcataattcttaa
ataggcacttttctgttttttttttcttactgtgggatttcatttcaattttctacattg
tctatctgctttttcggagattttccttcttacactgttaatcttattttaaaaaatatt
acattcttgtatactttatttttgtgagttggctactatttacgatgcaagagaataaat
gtgagcaaagattgcc
>lcl|<llId>14</llId><geneSymbol>AAMP</geneSymbol><baseAccNo>NM_001087.2</baseAccNo><extAccNo>BC014122.2</extAccNo>
agatgcctccctggtggtgaccacgtcaggagaccacaaagcgaaagtattttgtgtcca
aaggcctgaccgttaatggctgcagcccctgcctgtgtgtctggtgttgaggggacgaag
ggacccctgcccctgtctgccagcagaggcagtagggcacagagggaagaggagggtggg
gccctggatgactttccagcctcttcaactgacttgctcccctctccttttcttctcttt
agagacccagcccagggccctcccacccttgcccagacctggtgggcccttcagagggag
gggtggacctgtttctctttcactttcatttgctggtgtgagccatggggtgtgtatttg
tatgtggggagtaggtgtttgaggttcccgttctttcccttcccaagtctctgggggtgg
aaaggaggaagagatactagttaaagattttaaaaatgtaaataaaatatacttcccaga
>lcl|<llId>15</llId><geneSymbol>AANAT</geneSymbol><baseAccNo>NM_001088.1</baseAccNo><extAccNo>BC092430.1</extAccNo>
caggagtcactgacgctgcacaggtctgggggccacatagcccacctgcatgtgctggcc
gtgcaccgcgccttccggcagcagggcaggggccccatcctgctgtggcgctacctgcac
cacctgggcagccagccggccgtgcgccgggccgcgctcatgtgcgaggacgcgctggta
cccttctatgagaggttcagcttccacgccgtgggcccctgcgccatcaccgtgggctcc
ctcaccttcatggagctccactgctccctgcggggccaccccttcctgcgcaggaacagc
ggctgctgaactgggctgcccacctggctgccaacatgatccccgtctctgccctgggct
cctcttagctcagctgagcatagagacagcagtttccagagagtggagagagcagggcta
aataaagaggagataaggtggcttctcacggcctga
>lcl|<llId>16</llId><geneSymbol>AARS</geneSymbol><baseAccNo>NM_001605.1</baseAccNo><extAccNo>BC011451.1</extAccNo>
agaatgcagccaatcggggcttaaaagccagcgagtgggtgcagcaggtgtcaggcttga
tggacggtaaaggtggtggcaaggatgtgtctgcacaggccacaggcaagaacgttggct
gcctgcaggaggcgctgcagctggccacttccttcgcccagctgcgcctcggggatgtaa
agaactgagtggggaaggaggaggctcccactggatccatccgtccagccaagagctctt
catctgctacaagaacatttgaatcttgggacctttaaagagcccctcctaacccagcag
taactggaacacacttgggagcagtcctatgtctcagtgccccttaaatttctgccctga
gccctccacgtcagtgccatcggtctagaaccactaaccccgcattgctgttgatcgtca
cgctcgcatctatagataacggctctccagacctgagctttccgcgtcagcaagtaggaa
tcgtttttgctgcagagaataaaaggaccacgtgcaatacttaa
>lcl|<llId>18</llId><geneSymbol>ABAT</geneSymbol><baseAccNo>NM_020686.3</baseAccNo><extAccNo>\null</extAccNo>
aggtgtggtgttgggtggctgtggtgacaaatccattcgtttccgtcccacgctggtctt
cagggatcaccacgctcacctgttcctcaatattttcagtgacatcttagcagacttcaa
gtaaagaagccatttccactacagtgagaaagcccggatcccaacagttgtcaaattgat
tagtttgcctaattcatgttttcacttaaaagtatcagaggtgaatgcacagtgaagggt
gatttgtggggagggagcatttttggtggtcttgggggaggggaggggagggaagggctg
gtgttgattttcctccctgcagagccaatggtgcacattggtttaagcccagagatcctg
cttgagccctggactcatcttgggaagggccatgggaggtcctggctagagttctgccca
accttgaccaaccccagcaatttttccaaaagccagtcaagggcattacatttgttcctg
ggactggcagctgggcctcctgggtgccagtccatctcaagtgccatattctgtgatcac
ggatgttggctccccctcgccctatgcaagcaaacacactctcacctcctctcccagcct
cccggagctctgagcacgccccacgcatggtgcaggagggactggacagatctgaggaag
gccgtaaaatggggacaggaggattcagctcaggagtaagggaagaggtcctctggcccc
ctgaagatgagaatcacccctctcagtgcacctggggatccccctaaactgtgaattctg
ccctggacagggctttgcccttggaggatccccaggtggccttacccgtgattcttactc
ggcatcctccattccccaaactccctcctccctgttaaatgtcaacctagacctggacct
gggtgggaggaaactgtagcctgagtgtccacagggacacacgtgagccacagggctaga
agcacaggcccgtcaccccaggaggaaaagcccagggtctggggcagcagagccatcgca
tcatgtttcccagggcaacttgaggtctgacttttggctccctcgccctaagaggctctt
cctctcttttgctcatccaccttcacaccacttgtgagctgacccccaggaacagcttgg
ctgttccaccagagcagagggaatcattgctggactggatttcttctggagggaagcacc
atgaattaaaggtgccagagctccatgcatggaaaagtggcctgttggttcaacgtggtt
tccttgtacttgatcctcctgaaatgagagattttcctgagatgactgagtatggagatt
accaggcagatgataccgaaatgcttaaaggggctgtggctgaggctgtagcatctctgc
tggaggtgagacactctgggaactgatttgacctcgaatgctcctaaaagagaacttgat
agcctgacagcagagaagtattatttggtggggagtctgagaaagcctggcttgtattat
ctgtccaaaaggaagcctcttcatctcccggtgccttggttgactattttggaaataggc
atatcaaggttcctgattcagcactttgctcttttaataacaaatcgtccaaagatctca
aagtaagggtttttttttttagcttccactcttccgcagacttggtcatcgacctatttt
tgttgaagaatgaaaggcaatgacaagtttaacatatacaaattcgtgaattcttgttca
ttttgcattcctgcagtcagtgctaatccgtcgttcttaatcaggagttctgccaggttt
aaggtcacctgcactcccagccaagtggtgatgtatgcctcccactctctgcaaggtttt
cctcatttttatattcatttattcatcattcattcattcacctaactttcattaaatagc
tgcaccatcccaggccctgtgcggagcatcgggaatacaaagatgagataaaacattgtc
cctgcccccgggggctcacatgccactggaaacaacagactcttaaactaacaattcaag
caggcgccaagtgctacgacagaggtgtgaataaaagcatcaggaaatcggatggagaac
caccattcacccaagggtcagaggaggtttcaaagaaaaggtgtcattggagcagtgttt
tgcagaatgagccagagttcaccaagcaggcaaggcaaggaagggtgttgcagagaggga
acagcatatgcaaaggcatatcagttcatggcatcacatctttcactggggaagccagtt
tccacaggcagcatcccaaggttcaataaggccttatttaacaagcaagcaaaatgcaaa
ccaaaccattattcatttattggcttaagtatgctttctcctgaaaactttagcattggg
tgcaaatattcagtatggttctcggagtccaaagggttttaagccagggcacaaccagaa
aagtggctctctttggtagggagaggggctccaatatttcgttctctccccatggggcac
tgacagagaaatgaaatagttttatctggaaaattccagagctattatttactccttacc
aagggaagttacttcttgtaaaaacttttaagccatttatcaacaagttcttgttgactc
agggcataatgagttcctgagacatgctcttttgggggctggggctttaggtagaagaat
ttcaaggaaaagaattctcagcagagctcaagattgtagaaactcagcagaagctggtaa
aaacatggggagcccggaggacaggctgctgtccagggcagaggccatgaagaagtgctt
ccgtggccgacagtctggaaatgaatccatcatacattagtgccatagagtttagtaacc
gtccagcaagtgtcatcacttttacagaaaacaaggtccagtaatagcaagtcttagtac
atcctcacttttattataaatgggtgttttttcataatttttactgacgctcagtaacca
tgcaaaattgtgtatagcattaatgtatctacatacctacacctatctatatataagctc
atggtagaaaaccatagctaagtagcatcgcagacttaagcgtacaaagtgatcttgttc
acaagtaatctgttgacagtgccaataaatgataaaaaaaaaattaacatgtcacaatgt
aacggatgaccatatgcacaattccatgaattaaatctgtttcctgtgttagtcagtatt
cttaaataaaatttataattgaaacatga
>lcl|<llId>19</llId><geneSymbol>ABCA1</geneSymbol><baseAccNo>NM_005502.2</baseAccNo><extAccNo>\null</extAccNo>
gtatttgtgaactttgccaaggaccaaagtgatgatgaccacttaaaagacctctcatta
cacaaaaaccagacagtagtggacgttgcagttctcacatcttttctacaggatgagaaa
gtgaaagaaagctatgtatgaagaatcctgttcatacggggtggctgaaagtaaagagga
actagactttcctttgcaccatgtgaagtgttgtggagaaaagagccagaagttgatgtg
ggaagaagtaaactggatactgtactgatactattcaatgcaatgcaattcaatgcaatg
aaaacaaaattccattacaggggcagtgcctttgtagcctatgtcttgtatggctctcaa
gtgaaagacttgaatttagttttttacctatacctatgtgaaactctattatggaaccca
atggacatatgggtttgaactcacacttttttttttttttttgttcctgtgtattctcat
tggggttgcaacaataattcatcaagtaatcatggccagcgattattgatcaaaatcaaa
aggtaatgcacatcctcattcactaagccatgccatgcccaggagactggtttcccggtg
acacatccattgctggcaatgagtgtgccagagttattagtgccaagtttttcagaaagt
ttgaagcaccatggtgtgtcatgctcacttttgtgaaagctgctctgctcagagtctatc
aacattgaatatcagttgacagaatggtgccatgcgtggctaacatcctgctttgattcc
ctctgataagctgttctggtggcagtaacatgcaacaaaaatgtgggtgtctccaggcac
gggaaacttggttccattgttatattgtcctatgcttcgagccatgggtctacagggtca
tccttatgagactcttaaatatacttagatcctggtaagaggcaaagaatcaacagccaa
actgctggggctgcaagctgctgaagccagggcatgggattaaagagattgtgcgttcaa
acctagggaagcctgtgcccatttgtcctgactgtctgctaacatggtacactgcatctc
aagatgtttatctgacacaagtgtattatttctggctttttgaattaatctagaaaatga
aaagatggagttgtattttgacaaaaatgtttgtactttttaatgttatttggaatttta
agttctatcagtgacttctgaatccttagaatggcctctttgtagaaccctgtggtatag
aggagtatggccactgccccactatttttattttcttatgtaagtttgcatatcagtcat
gactagtgcctagaaagcaatgtgatggtcaggatctcatgacattatatttgagtttct
ttcagatcatttaggatactcttaatctcacttcatcaatcaaatattttttgagtgtat
gctgtagctgaaagagtatgtacgtacgtataagactagagagatattaagtctcagtac
acttcctgtgccatgttattcagctcactggtttacaaatataggttgtcttgtggttgt
aggagcccactgtaacaatactgggcagcctttttttttttttttttaattgcaacaatg
caaaagccaagaaagtataagggtcacaagtctaaacaatgaattcttcaacagggaaaa
cagctagcttgaaaacttgctgaaaaacacaacttgtgtttatggcatttagtaccttca
aataattggctttgcagatattggataccccattaaatctgacagtctcaaatttttcat
ctcttcaatcactagtcaagaaaaatataaaaacaacaaatacttccatatggagcattt
ttcagagttttctaacccagtcttatttttctagtcagtaaacatttgtaaaaatactgt
ttcactaatacttactgttaactgtcttgagagaaaagaaaaatatgagagaactattgt
ttggggaagttcaagtgatctttcaatatcattactaacttcttccactttttccagaat
ttgaatattaacgctaaaggtgtaagacttcagatttcaaattaatctttctatattttt
taaatttacagaatattatataacccactgctgaaaaagaaaaaaatgattgttttagaa
gttaaagtcaatattgattttaaatataagtaatgaaggcatatttccaataactagtga
tatggcatcgttgcattttacagtatcttcaaaaatacagaatttatagaataatttctc
ctcatttaatatttttcaaaatcaaagttatggtttcctcattttactaaaatcgtattc
taattcttcattatagtaaatctatgagcaactccttacttcggttcctctgatttcaag
gccatattttaaaaaatcaaaaggcactgtgaactattttgaagaaaacacaacatttta
atacagattgaaaggacctcttctgaagctagaaacaatctatagttatacatcttcatt
aatactgtgttaccttttaaaatagtaattttttacattttcctgtgtaaacctaattgt
ggtagaaatttttaccaactctatactcaatcaagcaaaatttctgtatattccctgtgg
aatgtacctatgtgagtttcagaaattctcaaaatacgtgttcaaaaatttctgcttttg
catctttgggacacctcagaaaacttattaacaactgtgaatatgagaaatacagaagaa
aataataagccctctatacataaatgcccagcacaattcattgttaaaaaacaaccaaac
ctcacactactgtatttcattatctgtactgaaagcaaatgctttgtgactattaaatgt
tgcacatcattcattcactgtatagtaatcattgactaaagccatttgtctgtgttttct
tcttgtggttgtatatatcaggtaaaatattttccaaagagccatgtgtcatgtaatact
gaaccactttgatattgagacattaatttgtacccttgttattatctactagtaataatg
taatactgtagaaatattgctctaattcttttcaaaattgttgcatcccccttagaatgt
ttctatttccataaggatttaggtatgctattatcccttcttataccctaagatgaagct
gtttttgtgctctttgttcatcattggccctcattccaagcactttacgctgtctgtaat
gggatctatttttgcactggaatatctgagaattgcaaaactagacaaaagtttcacaac
agatttctaagttaaatcattttcattaaaaggaaaaaagaaaaaaaattttgtatgtca
ataactttatatgaagtattaaaatgcatatttctatgttgtaatataatgagtcacaaa
ataaagctgtgacagttctgttggtctacagaa
>lcl|<llId>20</llId><geneSymbol>ABCA2</geneSymbol><baseAccNo>NM_001606.3</baseAccNo><extAccNo>BC008755.1</extAccNo>
ggcccagctgtccttcaacacggacacgctctgctgaccacccagagctgggccagggag
gacacgctccactgaccacccagagctgggccagggactcaacaatggggacagaagtcc
cccagtgcctgccagggcctggagtggaggttcaggaccaaggggcttctggtcctccag
cccctgtactcggccatgccctgcggtcactgcggttgccgcccctaattgtgccaaagg
ctgacccggcccgggctgcgtacacccttgccctgctttgccttaaagcctcggggtctg
cccggcccctcgcccctgcctggcactgctcaccgcccaaggcgacgccggctggaccag
gcactgctggcctttctcctgcccggcctcggaaccagcttttctctcttacgatgaagg
ctgatgccgagagcgggctgtgggcggagctgggtcagtcccgtatttattttgctttga
gaagaggctcctctggccctgctctcctgcagggaggtggctgtcccgcgggaagccatc
agcttgggccagctggcaggtggcaggaatggagaagctgaccctgctggccaggcaagg
ggccagaccccccccaacccccagctgccatcgctctcccacccagcttggccccctgcc
cgcccacctccctgggagccgggcctgtacatagcgcacagatgtttgttttaaataaat
aaacaaaatgtc
>lcl|<llId>21</llId><geneSymbol>ABCA3</geneSymbol><baseAccNo>NM_001089.1</baseAccNo><extAccNo>U78735.1</extAccNo>
aaggttttcggtattctggagaaagccaaggaaaagtacggcgtggacgactactccgtg
agccagatctcgctggaacaggtcttcctgagcttcgcccacctgcagccgcccaccgca
gaggaggggcgatgaggggtggcggctgtctcgccatcaggcagggacaggacgggcaag
cagggcccatcttacatcctctctctccaagtttatctcatcctttatttttaatcactt
ttttctatgatggatatgaaaaattcaaggcagtatgcacagaatggacgagtgcagccc
agccctcatgcccaggatcagcatgcgcatctccatgtctgcatactctggagttcactt
tcccagagctggggcaggccgggcagtctgcgggcaagctccggggtctctgggtggaga
gctgacccaggaagggctgcagctgagctgggggttgaatttctccaggcactccctgga
gagaggacccagtgacttgtccaagtttacacacgacactaatctcccctggggaggaag
cgggaagccagccaggttgaactgtagcgaggcccccaggccgccaggaatggaccatgc
agatcactgtcagtggagggaagctgctgactgtgattaggtgctggggtcttagcgtcc
agcgcagcccgggggcatcctggaggctctgctcccttagggcatggtagtcaccgcgaa
gccgggcaccgtcccacagcatctcctagaagcagccggcacaggagggaaggtggccag
gctcgaagcagtctctgtttccagcactgcaccctcaggaagtcgcccgccccaggacac
gcagggaccaccctaagggctgggtggctgtctcaaggacacattgaatacgttgtgacc
atccagaaaataaatgctgaggggacaca
>lcl|<llId>22</llId><geneSymbol>ABCB7</geneSymbol><baseAccNo>NM_004299.3</baseAccNo><extAccNo>\null</extAccNo>
agggtaaggtagccgaacgtggtacccaccatggtttgcttgctaaccctcatagtatct
attcagaaatgtggcatacacagagcagccgtgtgcagaaccatgataaccccaaatggg
aagcaaagaaagaaaatatatccaaagaggaggaaagaaagaaactacaagaagaaattg
tcaatagtgtgaaaggctgtggaaactgttcgtgctaagtcacataagacattttctttt
tttgttgttttggactacatatttgcactgaagcagaattgttttattaaaaaaatcata
cattcccattttctataa
>lcl|<llId>23</llId><geneSymbol>ABCF1</geneSymbol><baseAccNo>NM_001090.1</baseAccNo><extAccNo>AF027302.1</extAccNo>
gctgtgatcgttgtcagccatgatgcccgactcatcacagaaaccaattgccagctgtgg
gtggtggaggagcagagtgttagccaaatcgatggtgactttgaagactacaagcgggag
gtgttggaggccctgggtgaagtcatggtcagccggccccgagagtgaagctttccttcc
cagaagtctcccgagagacatatttgtgtggcctagaagtcctctgtggtctcccctcct
ctgaagactgcctctggcctgcagctgacctggcaaccattcaggcacatgaaggtggag
tgtgaccttgatgtgaccgggatcccactctgattgcatccatttctctgaaagacttgt
ttgttctgcttctcttcatataactgagctggccttatccttggcatccccctaaacaaa
caagaggtgaccaccttattgtgaggttccatccagccaagtttatgtggcctattgtct
caggactctcatcactcagaagcctgcctctgatttaccctacagcttcaggcccagctg
ccccccagtctttgggtggtgctgttcttttctggtggatttaatgctgactcactggta
caaacagctgttgaagctcagagctggaggtgagcttctgaggcctttgccattatccag
cccaagatttggtgcctgcagcctcttgtctggttgaggacttggggcaggaaaggaatg
ctgctgaacttgaatttccctttacaaggggaagaaataaaggaaaggagttgctgccga
>lcl|<llId>24</llId><geneSymbol>ABCA4</geneSymbol><baseAccNo>NM_000350.1</baseAccNo><extAccNo>CR627391.1</extAccNo>
caggactgatctttcacaccgctcgttcctgcagccagaaaggaactctgggcagctgga
ggcgcaggagcctgtgcccatatggtcatccaaatggactggcccagcgtaaatgacccc
actgcagcagaaaacaaacacacgaggagcatgcagcgaattcagaaagaggtctttcag
aaggaaaccgaaactgacttgctcacctggaacacctgatggtgaaaccaaacaaataca
aaatccttctccagaccccagaactagaaaccccgggccatcccactagcagctttggcc
tccatattgctctcatttcaagcagatctgcttttctgcatgtttgtctgtgtgtctgcg
ttgtgtgtgattttcatggaaaaataaaatgcaaatgcactcatcacaaacta
>lcl|<llId>25</llId><geneSymbol>ABL1</geneSymbol><baseAccNo>NM_007313.2</baseAccNo><extAccNo>\null</extAccNo>
gatcctctggaccatgagcctgccgtgtctccattgctccctcgaaaagagcgaggtccc
ccggagggcggcctgaatgaagatgagcgccttctccccaaagacaaaaagaccaacttg
ttcagcgccttgatcaagaagaagaagaagacagccccaacccctcccaaacgcagcagc
tccttccgggagatggacggccagccggagcgcagaggggccggcgaggaagagggccga
gacatcagcaacggggcactggctttcacccccttggacacagctgacccagccaagtcc
ccaaagcccagcaatggggctggggtccccaatggagccctccgggagtccgggggctca
ggcttccggtctccccacctgtggaagaagtccagcacgctgaccagcagccgcctagcc
accggcgaggaggagggcggtggcagctccagcaagcgcttcctgcgctcttgctccgcc
tcctgcgttccccatggggccaaggacacggagtggaggtcagtcacgctgcctcgggac
ttgcagtccacgggaagacagtttgactcgtccacatttggagggcacaaaagtgagaag
ccggctctgcctcggaagagggcaggggagaacaggtctgaccaggtgacccgaggcaca
gtaacgcctccccccaggctggtgaaaaagaatgaggaagctgctgatgaggtcttcaaa
gacatcatggagtccagcccgggctccagcccgcccaacctgactccaaaacccctccgg
cggcaggtcaccgtggcccctgcctcgggcctcccccacaaggaagaagctggaaagggc
agtgccttagggacccctgctgcagctgagccagtgacccccaccagcaaagcaggctca
ggtgcaccagggggcaccagcaagggccccgccgaggagtccagagtgaggaggcacaag
cactcctctgagtcgccagggagggacaaggggaaattgtccaggctcaaacctgccccg
ccgcccccaccagcagcctctgcagggaaggctggaggaaagccctcgcagagcccgagc
caggaggcggccggggaggcagtcctgggcgcaaagacaaaagccacgagtctggttgat
gctgtgaacagtgacgctgccaagcccagccagccgggagagggcctcaaaaagcccgtg
ctcccggccactccaaagccacagtccgccaagccgtcggggacccccatcagcccagcc
cccgttccctccacgttgccatcagcatcctcggccctggcaggggaccagccgtcttcc
accgccttcatccctctcatatcaacccgagtgtctcttcggaaaacccgccagcctcca
gagcggatcgccagcggcgccatcaccaagggcgtggtcctggacagcaccgaggcgctg
tgcctcgccatctctaggaactccgagcagatggccagccacagcgcagtgctggaggcc
ggcaaaaacctctacacgttctgcgtgagctatgtggattccatccagcaaatgaggaac
aagtttgccttccgagaggccatcaacaaactggagaataatctccgggagcttcagatc
tgcccggcgacagcaggcagtggtccagcggccactcaggacttcagcaagctcctcagt
tcggtgaaggaaatcagtgacatagtgcagaggtagcagcagtcaggggtcaggtgtcag
gcccgtcggagctgcctgcagcacatgcgggctcgcccatacccgtgacagtggctgaca
agggactagtgagtcagcaccttggcccaggagctctgcgccaggcagagctgagggccc
tgtggagtccagctctactacctacgtttgcaccgcctgccctcccgcaccttcctcctc
cccgctccgtctctgtcctcgaattttatctgtggagttcctgctccgtggactgcagtc
ggcatgccaggacccgccagccccgctcccacctagtgccccagactgagctctccaggc
caggtgggaacggctgatgtggactgtctttttcatttttttctctctggagcccctcct
cccccggctgggcctccttcttccacttctccaagaatggaagcctgaactgaggccttg
tgtgtcaggccctctgcctgcactccctggccttgcccgtcgtgtgctgaagacatgttt
caagaaccgcatttcgggaagggcatgcacgggcatgcacacggctggtcactctgccct
ctgctgctgcccggggtggggtgcactcgccatttcctcacgtgcaggacagctcttgat
ttgggtggaaaacagggtgctaaagccaaccagcctttgggtcctgggcaggtgggagct
gaaaaggatcgaggcatggggcatgtcctttccatctgtccacatccccagagcccagct
cttgctctcttgtgacgtgcactgtgaatcctggcaagaaagcttgagtctcaagggtgg
caggtcactgtcactgccgacatccctcccccagcagaatggaggcaggggacaagggag
gcagtggctagtggggtgaacagctggtgccaaatagccccagactgggcccaggcaggt
ctgcaagggcccagagtgaaccgtcctttcacacatctgggtgccctgaaagggcccttc
ccctcccccactcctctaagacaaagtagattcttacaaggccctttcctttggaacaag
acagccttcacttttctgagttcttgaagcatttcaaagccctgcctctgtgtagccgcc
ctgagagagaatagagctgccactgggcacctgcgcacaggtgggaggaaagggcctggc
cagtcctggtcctggctgcactcttgaactgggcgaatgtcttatttaattaccgtgagt
gacatagcctcatgttctgtgggggtcatcagggagggttaggaaaaccacaaacggagc
ccctgaaagcctcacgtatttcacagagcacgcctgccatcttctccccgaggctgcccc
aggccggagcccagatacgggggctgtgactctgggcagggacccggggtctcctggacc
ttgacagagcagctaactccgagagcagtgggcaggtggccgcccctgaggcttcacgcc
gggagaagccaccttcccaccccttcataccgcctcgtgccagcagcctcgcacaggccc
tagctttacgctcatcacctaaacttgtactttatttttctgatagaaatggtttcctct
ggatcgttttatgcggttcttacagcacatcacctctttgcccccgacggctgtgacgca
gccggagggaggcactagtcaccgacagcggccttgaagacagagcaaagcgcccaccca
ggtcccccgactgcctgtctccatgaggtactggtcccttccttttgttaacgtgatgtg
ccactatattttacacgtatctcttggtatgcatcttttatagacgctcttttctaagtg
gcgtgtgcatagcgtcctgccctgccccctcgggggcctgtggtggctccccctctgctt
ctcggggtccagtgcattttgtttctgtatatgattctctgtggttttttttgaatccaa
atctgtcctctgtagtattttttaaataaatcagtgtttacattagaa
>lcl|<llId>26</llId><geneSymbol>ABP1</geneSymbol><baseAccNo>NM_001091.1</baseAccNo><extAccNo>BC014093.2</extAccNo>
aggacctggtggcctgggtgacggtgggcttcctgcacatcccccactcagaggacattc
ccaacacagccacacctgggaactccgtgggcttcctgctccggccattcaacttcttcc
cagaggacccctccctggcatccagagacactgtgatcgtgtggcctcgggacaacggcc
ccaactacgtccagcgctggatccctgaggacagggactgctcgatgcctccccctttta
gctacaatgggacctatagacctgtgtgaccagcccccagttcctcccccagttcctccc
aggaagcccaggagcctcactggggcagacaataaactctcagagcctcgc
>lcl|<llId>27</llId><geneSymbol>ABL2</geneSymbol><baseAccNo>NM_007314.1</baseAccNo><extAccNo>BX538317.1</extAccNo>
cagggttcatcagaggtgcacaggcctctagtggatccccagcactgcctcgaaagcaaa
gagacaagtcacccagcagcctcttggaagatgccaaagagacatgcttcaccagggata
ggaaggggggcttcttcagctccttcatgaagaagagaaatgctcctacaccccccaaac
gcagcagctccttccgagaaatggagaatcagccccataagaaatacgaactcacgggta
acttctcatctgttgcttctctacagcatgctgatgggttctctttcactcctgcccagc
aagaggcgaatctggtgccacccaagtgctatggggggagctttgcacagaggaacctct
gtaatgacgacggtggtgggggtgggggcagtggcactgctgggggtgggtggtctggca
tcacaggcttctttacaccacgcttaatcaaaaagacactgggcttacgagcaggtaaac
ccacagccagtgatgacacttccaagccttttccaaggtcaaactctacatcttccatgt
cctcagggcttccagagcaggataggatggcaatgacccttcccaggaactgccagaggt
ccaaactccagctggaaaggacagtgtccacctcttctcagccagaagagaatgtggaca
gggccaatgacatgcttccaaaaaaatcagaggaaagtgctgctccaagcagggagagac
caaaagccaagttattgcccagaggagccacagctcttcctctcagaacaccctctgggg
atctagccattacagagaaggaccctccaggggtgggagtggctggagtggcagctgccc
ccaagggtaaagagaagaatggtggggcacgacttgggatggctggagttccagaggatg
gagagcagccgggctggccttctccagccaaggctgcccccgtcctcccaaccactcaca
accacaaagtgccagtccttatctcacccactctgaaacacactccagctgacgtgcagc
tcattggcacagactctcaggggaataaattcaagctcttatctgagcatcaggtcacat
cctctggagacaaggaccgaccccgacgggtaaaaccaaagtgtgccccacccccaccac
cagtgatgagactactgcagcatccgtccatctgctcagaccctacagaagagccaactg
ccctaactgcaggacagtccacatcagaaacacaggaaggaggaaagaaggcagctctgg
gcgcagtgcccatcagtgggaaagctgggaggccagtgatgcctccacctcaagtgcctc
tgcccacatcttccatctcgccagccaaaatggccaatggcacagcaggtactaaagtgg
ctctgagaaaaaccaaacaggccgctgagaaaatctcagcagacaaaatcagcaaagagg
ccctgctggaatgtgctgacctactgtccagtgcactcacggaacctgtgcccaacagcc
agctggtagacactggacaccagctgcttgactactgctcaggctatgtggactgcatcc
ctcaaactcgcaacaaatttgccttccgagaggctgtgagcaaactggaactcagcctgc
aggagctacaggtttcttcagcagctgctggtgtgcccgggacaaaccctgtccttaata
acttattgtcatgtgtacaggaaatcagtgatgtggtgcagaggtagccactgttagcct
ggtgggaaaatgcacacatttctgaggggagagggaaaaggacttgttttcctgtgttct
tgttttcagaaaatgaaagactcatacttgagtgtgtttatgtgaagtacctcagatccc
tgagttctcacgtttacagtttcatctcaaaaataagaagcaaaccacataagtatagga
gaggtaaattaagtgggggcaaggcagtagtggacagggttggaaactgcactggaaaat
agggaacatgtgtatgtcataaggaaggcaatgcagcccatccctacctggaatgctggg
aagtgctaggcagggctgctctcagcaagactgcagcagctgcacccagacctggggctc
tggtaggtactaatggtgattatgctccaatttacctaatgaatttggtgggacagcaga
aaagaaagctgggaatgtaccaagagaaatttttgttcagggctgttggaagtagctgtt
agccttgcttccacaaggccattgctgctgtaataagaactgcaaatcagagtgctacaa
cataaaactgggaaatatggccctatctgaatgcctctgtcctattttccgctggtgtat
cagttagtgcaggaagtaaagaatgctggaaagttgaatcagaaattgaaaaccttctaa
aatcttacacagattagcagaagtcacttctcccagtctggtatattatttcataatgga
ccaggatcggcttcctgcctgttggtggctatctgtaaaccataagtacaggggtctccc
tagtggttcttctctgtcttttgctgggcaggctgtcttcctttattcctggtagcattc
agagcattaaccagtgttgattttgaaaatagtagtccctacaggttctcacaaaggaat
gaatcctgttctgatacagttcccctgcatactgacatactggccaaggacttgagcagc
tgtgtatttttctttatcaactaaaataccagggagatggtcttttcttgaaacccagtg
gcctgtatgtgactgagaggaaaagctggcttggtcctaatggctgtttctctgtacctt
tcccctcccttaccaccttaagcccaatccaggtagagaatagggagaggcattctcctc
tctatggatttgaagtgaatcacccccacattattctcacatgcttttcttctctcacat
attcctccctactcccccacccaatcattgtgcttatttgtacagatcttattgggaata
ttctttatttattttgtcatttcacttctattttaagaatgcataattgaaggagtagtc
attttcagggagcaccaggtagaccctgggaacctaatgacttaatccttaaatatgttt
tgcccttgaaaaataggccttttccttccttccttagttataattgtggaagctaattag
gatggcatggaagtgaatctaatgagttaggtattattaatgttcttggtatcgggtcta
attccagttactgcttcattctctttttaaagctttatgaatacttcccccatcctcccc
aaggagagctcaatacacacatatttttattttattctctcaaaggaatattagcttagg
aagataggaattcaacattgagcactgagttttcttctggctctgtcattgatacactgt
caaaccacagcctcatctcttaatctatttaattaaggtaacagtacatgttctcaaggg
tgttgcaagtaagtgtgcagctatcccttggagagcctctctggaaagctcttttagtgc
agtgttgttatgctgaattgttttccattatcttatttgctgagtagaaaatattaatga
aattaagaattgttgagattatatgaattgggctagaatactaaggggaaaactatgttt
tgaatagagtttggcatttttgaccaagaacaaaattgagttttcattggcaagaaagga
aaccttgattcttaccattgctgctccaaaggaggcccaggttaagaggattagaggaga
cacgcggtgctgggcattcctggcaggtgttgggtgatccccgcagtatgtcacctgcag
ttgcagcacaggcagctagtgattgggttcatctcctcctagtggttggaagagaactca
gatgtaaaaaccagcggtccttctcccaccttctttcctgccattcttgctcatcataca
tgtccgtaaacttgaagaactcgttttagcagctagccttttaaggtcgaggatgggaaa
gctaaaactgtagaatattattatgctgctttttgggtttatccctgttgttgtgggatg
caagttaagggattgtaattgtttttcagggtttttttgttttttgttttttaagcaagg
gctctattttcccttgagagttctggaactaagccttggagaaacactactgagtgtatt
taggctccctggttttcttgcccaacaacaatctgaagggtagggggtgggggctgtgtc
ttactcaggggcagcacctagctgtcttgtctacagtgggtgcacgatatataaatggaa
ttgatttttgtcaacactgtcaagagtggcattgactattggagcataccccgtccacat
gatgcttgaactatgtaacttcaggggttgagggctcaaggttcaggttaaagaggcact
gtcaacttactatacaagcataatttaggtttttcctttttctacttgaaaaggaccagc
ttaaacacaaacccttatgtaaattaaaaggtttgaatccaaagcagagagaactgcttc
tggaaaagtgtagtttaattttaactattctaaaagcaatgagcaaaggcccttgtccaa
ggcgttgacagttttctaaagtggttatgctgtatatctggatgcatgcctttgggctgc
cactgcttgattcctttcatgtacagataatattacttcagtttagatttcccactttaa
aatgcagtgatttgtgttgaatacatcttgattgtgctttacctaaagtattttcttaaa
aggctttgtgtaaaatttaaatgtatatattttcctgtagacttccatcatgattttcag
agattagcctaaaaaaatttggccctaagaaattcattcagtgtttttctagatgacctc
tgtacatagaggtcattatagtggagaccctttaccagcagcattttaagatttaaatta
gatagaaagtttcttaggattcaactgaaaattggctagtaaaatatgtcccaggtaata
aagcatgctgactttgctaaggcactgcccatttttatttaactaaagtcatggagattt
tgagtttaaaggatgcagtatagatagtggtttagtgtttaggctctaatgccagtctaa
aaggcaagtcatttaaccttgggagcctcagtttcctcactgtaaaacagggataataat
agtaactacctcagggttgttgtaaggattaaatgagatgatatttgtaagatacttagc
tcaagtgcctggcacacaatgagcacactctataaatgttctactactactattattaac
acctagtctagggatgcacagcagaatcccctagggttaa
>lcl|<llId>28</llId><geneSymbol>ABO</geneSymbol><baseAccNo>NM_020469.2</baseAccNo><extAccNo>U15197.1</extAccNo>
atacgtggctttcctgaagctgttcctggagacggcggagaagcacttcatggtgggcca
ccgtgtccactactatgtcttcaccgaccagccggccgcggtgccccgcgtgacgctggg
gaccggtcggcagctgtcagtgctggaggtgcgcgcctacaagcgctggcaggacgtgtc
catgcgccgcatggagatgatcagtgacttctgcgagcggcgcttcctcagcgaggtgga
ttacctggtgtgcgtggacgtggacatggagttccgcgaccacgtgggcgtggagatcct
gactccgctgttcggcaccctgcaccccggcttctacggaagcagccgggaggccttcac
ctacgagcgccggccccagtcccaggcctacatccccaaggacgagggcgatttctacta
cctgggggggttcttcggggggtcggtgcaagaggtgcagcggctcaccagggcctgcca
ccaggccatgatggtcgaccaggccaacggcatcgaggccgtgtggcacgacgagagcca
cctgaacaagtacctgctgcgccacaaacccaccaaggtgctctcccccgagtacttgtg
ggaccagcagctgctgggctggcccgccgtcctgaggaagctgaggttcactgcggtgcc
caagaaccaccaggcggtccggaacccgtgagcggctgccaggggctctgggagggctgc
cggcagccccgtccccctcccgcccttggttttagcagaacgggtaaactctgtttcctt
tgtccgtcctgttgtgagtaactgaagcctaggccccgtccccacctcaaatcacacaca
ccccctccccaccacagagacaccattacatacacagacacacacagaaagacacacaca
gacacaaaatcacacacacaccctccccgccacagagacaccattacatacacagacaca
cacagaaagacacagacacaaaatcacacacacaccctccccgccacagagacacaccat
tacatacacagacacgcaatcgcagatacgcccttccggccacagaaacacaccattaca
cacacatacacagaaagacacacacagacacacaatcacacgcagcccctccccgccaca
gagacacaccattacatacacagacacacacagaaagacac
>lcl|<llId>29</llId><geneSymbol>ABR</geneSymbol><baseAccNo>NM_021962.2</baseAccNo><extAccNo>BC036807.1</extAccNo>
caggtccaggtcctcctctactacctgcagcacccccccatttccttcgcagaactcaag
cggaacacactgtacttctccaccgacgtgtagcccgaggcagggtggctgcgggcgggt
ggtggaaccagcccctccagcctggggtccaactcagacttgaaagactgcaatagaaaa
ctcccaaacccagcactccagactcgagggaagccagcttccaagaactggaatgcgtac
gtcttttgtgccaccttgtacaaagccggctgcccagccccagcctcaccaccgcatccc
acctcctgccctccatacctctagttgtgtctgatgctccgtgctgttcgggaattgttt
tatgtacacttgtcaggcagaaaaggtagtgaccggcccggcgtgggcacacagacagcc
cgctttgttctttcatttcctccagcactttctttccgcctgagtccagcccaaggcctt
ttattttgcgctgtgtaactgctgccagcttctctcttggccctgctcccagatggcggt
ctcctggcagcctcccctcagtcttcctccacccgctcttccttcccagcctgcctgcat
gcatgtgcacccttggtcttcgctccatcgccttgaaagctctgaagaggccctgggttg
ccgcggcagcagtggtctgtttgatgctgccgtttgccgctgccggcccctcctcagact
ccgcctttgggagcacacctgctttgccttgctgcctgtgcaaatgttggacaagcagac
acactcacactcgtccccagcttagcacagagctggagcgcccatttctggaattttccg
tttgggaatctccacttctggggtttacctgttcggcctcctgtctatcagtgaggcatc
tctgactgtttcttctactgcttttcagttcccttccctgctgttctatttcctttgagt
gtaaagactcacaggtgacctgctatcgagatagccagagggtcaggagagaatggggga
ggaggcggtcaggctgctgaggaaacaccacaggctgaacgggggaggaatgcacatgcc
acgctgggtgtcccgggtcgcggggaggcagctcagctcttaggagcaagttgtgggggc
ttttcaagaggggccaggcttcctggagggtgactgatgtggccgaagcaggtgtccagg
caggtaggctgcagccaggagctccctggcaccgcaggacctcgtggtactcttgcctta
gattttacacacactccacagccaagcactgccacggtcctccaggacctgggaagcaaa
ggcacaggcccacggtggccagccattgtggtgccgccccagcttctggatacagccttt
tgggtaaacactgggaactccagaagttgtggggagagtggggaatcagacagccgcctc
taggggctgggttctgctggggcctccttgttggtgctgtaggcacccgccagggagcag
ggacccgacttgcagacgcattgcccggtactaggaaggagtgaggtgtgttcccaccgt
acacttcccacacgagctgcggctgccagcctcgggccatcagcctaggagagcagatgc
agctccaggggctcgacttatagccagttacagctccccggctcttctgtgtggcagagc
gtcgtttccgggccctcagggctggggagctcagttcccattgcttgtgctcagggctga
gtcttaaagaagggtttgccggccctaacgctgcagcgcgtgcgcggtgagaggcccttt
ttgagcctgtttactcctgtggccttgggcagaacagtaaatactctgtgcacggaggaa
agacatgcccaagaggaaggaagtactgaccatcggctgcctgtgagcagcttagcaagg
agcccttgctccctgggaaaggcggtgaacttgagtctaaagatgcagtgcctggccctt
cctaaggtccctgcctggcatccgagtgtcggtgtgtggcacagaaggctcctgcttgct
tccaaagtgatggacaggaaggggcagagtgagtcacggcccagactgggcaccttcgcg
tctcagcctcagggagccccacagccccaagctcgctgaggcaacgtgagaacaggctat
gggaaggctgcaaaggctgagaaatgcaaaggctcatatttataaatcccacccccagag
tggggagggtcaggtgccagacctggactaaactgcaccaaggaaacacccagcagggtc
tcctgtgagccggggaccatgcagcccgaaacctccagtcactgcgcccggcaggagtca
ggagccagggactgtgcagcctggaacctccagtcactgtgcccagcagggtgggctgtg
cccagcaggagtcaggctaagaaacgccaggtctgcctgttcttgctgggcaatggctga
tggctgccagtttctgctgatacacaggtaggatgggacccttcatgaatatctgacttt
aataagttggtaaggatatatttttttgtctatgttctgtttcaacttatgtagattatt
ataaattgatgtaaaccacgtgagaggaaaatgttaataaaaaatgcaaagccccatcat
ttgcacaaaactca
>lcl|<llId>30</llId><geneSymbol>ACAA1</geneSymbol><baseAccNo>NM_001607.2</baseAccNo><extAccNo>BC011977.1</extAccNo>
agggcatacggagtggtgtccatgtgcatcgggactggaatgggagccgctgccgtcttt
gaataccctgggaactgagtgaggtcccaggctggaggcgctacgcagacagtcctgctg
ctctagcagcaaggcagtaacaccacaaaagcaaaaccacatgggaaaactcagcactgg
tggtggtggcagtggacagatcaaggcacttcaactcatttggaaaatgtgaacactgat
gacatggtataggagtgggtggggtgttgagccacccatcagaccctctttagctgtgca
agataaaagcagcctgggtcacccaggccacaaggccatggttaattcttaaggcaaggc
aaatccatggatgagaagtgcaatgggcatagtaaaagtgcatgaatttatctta
>lcl|<llId>31</llId><geneSymbol>ACACA</geneSymbol><baseAccNo>NM_198839.1</baseAccNo><extAccNo>BC041598.1</extAccNo>
cagcttggtccaggccaatccagaggttgccatggattccatcatccatatgacgcagca
catatcacccactcagcgagcagaagtcatacggatcctctccacaatggattccccttc
cacgtaggaagagcttcctgcctgtccctgccctgtctctggagaaaagggctagagctg
ccttttacaactgtaaccactgtaatgagaaggcacaggagacccagcactggagtcaaa
tggcattttacttcctctcgtttcaggttatgcatgacatcctgggatgtaagatcacag
aatccccctccagcccaccagtcacacctaccccattcagtatttattaccctggccagg
cctagtcctccactccctgcacaggactgagaaggcaatgaaaggtacaaacatgtacca
tgaggtcttactaaccaaagtagggctgcccctcctgtcctgacagccccttggcctccc
agcatggggaagcgtgaggagttgcccagcagtgagcagcccccctcactcctggcccca
tgagccgcagccacaggcagcagaggagggctaaggagaggaggaagcctcaagtccatt
gtttattaccccgactcttagcccagcacacagtaggcactggagaggaatgattcccag
tttaaccacactacggtaccttttatgaagaaaaattagagcataaaatctactacaagc
tccataggaactcaaagatgagggcaaaactgtgagccaagaagcagagaaagaaaatag
aaccagttattcttgatttaggggacctcaaccttgggttcagtctctgaggacaaaggg
aaaggtagttgttggcctgcctctcgcctgcacgtcactgctggactagctgtcgcatgt
ggctgggagctgcaaggccagtgcttgaggggccccagcagttccacaggtggtgaagcc
tgagttggcagaggaggagccagaagagaactgccctttctgcactggtggaaactagtt
atttatgccatgtggagagccagtgagatagatagatagtctgtttgttttgaggacttg
gaaagttgttcctatgaagcctggagcttggatggttttgagaggttaatggtgcctcca
cactcactcttccctagttccaggattactgtcctagcagctaacggttctactctcttc
cccagagtgtagacaggcagcaggtctccccacagctctgaaaggaccctggtgacagct
acaccctcagcaccaggagctggccttcctgatgagggaggcttccaggaaacacagaat
ccacatgaccttaagattatttacaactcagtcatggtgctgctgtcctccaggcttact
ggcccctcctgactggcatcaggggcttcctcaggtggtggagagagtttactttcaaca
actagtttattcaagaaaagaacttactgattcctctgttcctaaagcaagagtggcagg
tgatcagggctggtgtagcatccggttcctttagtgcagctaactgcatttgtcactgat
gaccaaggaggaaatcactaagacatttgagaagcagtggtatgaacgttcttggacaag
ccacagttctgagccttaaccctgtagtttgcacacaagaacgagctccacctccccttc
ttcaggaggaatctgtgcggatagattggctggacttttcaatggttctgggttgcaggt
gggcactgtatggctgggtatggagcggacagcccccaggagtcagagcctcagcccggc
tgccctggtggaaggtacaggtgttcagcaccttcagaaaagggcataaagtggtggggg
acaattctcagtccaggaaaatgcattgaccattgctggctatttgcttacctagtaaga
attggattcatttttgaccagattattcttctatgcttttttgcaataaatcaaatccca
catatctacaagtggtatgaagtcctgcaccccccaggaggcctgtccaggcatgtcttc
agaggcagggtgggttacactcatttacctcccctctccccaccaaattatgacacaaac
gagtatgtttcctctctagaaccctgtaatgcctcctcccccatccccagagctccttac
tgtaggtcttaccctggacaaggattttttcaagttggaggcacagaacatgagcaatct
gacattcccacagcccctcaaacatgcaaggctactaaggcaggaggagtataaatgatg
gatattgaccaagacctgcttggacggagaccgccatattatctgttctcttcgttcaca
aaacagccttcacttgtctcagaatttgatggacacatactgtgatgagcaggagcttca
gatgcactctttacacattttgttgaaataaacctctacatttgtagaaga
>lcl|<llId>32</llId><geneSymbol>ACACB</geneSymbol><baseAccNo>NM_001093.2</baseAccNo><extAccNo>BC009753.2</extAccNo>
gcctggttgaagaaaaccccgaggtggccgtggactgtgtgatatacctgagccagcaca
tcagcccagctgagcgggcgcaggtcgttcacctgctgtctaccatggacagcccggcct
ccacctgaccgtggcccgcccagccactcccgggaccacggcaaaaggaaccacccagac
ccaccacccgtacaccctcagcagaccctgaagacttgcttttaaacaaagaaaatcctg
ggcacttctgcagggctgctggttccgagctgacacccgtcttaacaaaaggcccaggag
tgcctcttccaaacaaaaacagcctcctctccatagctgggaagtttattttgttttgtc
tctgaagacagcagttttattgcatcactaaatctaatcaagctaaaacatccctgtttc
cttttgcaaaacagtgcctggcatgtgggatccaggcgttctttaggatccttggatacc
acatcgtgaaatcttttatttttttactctgagaccagcaccagatgtaagtaagcatct
catatatttcagccaaataaatgggccaagggaaaaaaatatatatatatagacaggact
agagaaaacctatttttgtaatgatgtttctttggatactgtctagtcacccagaaaaat
gtatggatgaatttttttttttttttttgagacaaagtctcactgtgtcatgcaggctgg
agtgcagtggcatgatctcactgcaacctccatctcctgtctcagcctcctagataactg
ggattacaggtgcccaccaccatgcccggctaatttttgtatttttggtagagacagagt
ttcaccaggttggtcaggctggtctcaaactcttgacttcaggtaatccacccaccttgg
cctcccaaagtgctgggattacaggcatgagccaccatcttcagccagatgattttttta
ttgagagagtgaaatgctattttgttccccaaatggcgctagtgaatcactaggagggtc
ccactgataggccatgtttagcactggttgccagggattctctttttgagagagggaaag
caaaatgaatggaagtacccagctggaggtttcagggcttctggaggatgctctcgcata
gctcgaggtcctctgcccacctcttctctccaaggaaaatgaggactgccccttccccct
gcaggattggcccccagcctgcgcatgcaccctcctcttgcccaagtggggagcacagag
gcggagaggaatcccttaccacacccacggcccagcttgctcacgagtgtcacctctgtg
acggtcaccactgctcccttggagggccacttgagttactgttgcttcctcgcctgctgg
cttgatgagcaccgatggtgggatctgaccccgaggggcagagctgtcggtgactgagga
ctggactgtggtgaccatgccgatttgctcagggagaacgttgcaatgcacccagcagct
cctggctctgcaggcggcacagcctggggccctgtgatcctctggtttcttccattgggg
cggagtcgggggtggagggagctggccacaacccactgctctgatgggtggtttgtccaa
ggatgctgaatgtaatgcctggtcaatgtggaagcccatgaggttgcccagggaagcctc
caaaagctgggatgcttgagggtatccaagttgaaaaagacaaaatctgaccatcagcca
gtgacagtcctggcaaatgaaggtggggcggggcagtgaggggtgggagaaggtgaatga
ttcattattccaccccgaggtttgctggggtgaggggaagaatcgatgctgctttgggaa
ctgaaggtttttctgttgggaaggccctcttggttttggagagaaagacaagttatgagt
agctgctaccctggaacggtgggcagagagcctactaggaaatgtgcagaataaactatt
ttttgaaggaa
>lcl|<llId>33</llId><geneSymbol>ACADL</geneSymbol><baseAccNo>NM_001608.2</baseAccNo><extAccNo>BC039063.1</extAccNo>
agcttatgtggatgccagagttcagccaatctatggtggtacaaatgaaataatgaagga
gctgattgcaagagagattgtctttgacaagtagacatctgcccacatcctggagtccta
ttacagctaatctcgttttaaatctgctcaagataaaatgtaacttggaaagcgaggaaa
cactaaacatgtttttacctgctctctctatagagaaggaaataaaatataaatataaga
ttaacacagtggaaggacaaatctttgaagccaaaattctagttttccaatataaggttt
aacttacagttttttatgtagccaaaggtaaacggttttctgaatcttgcctaggtgttt
catttatctctaaaattctaaaaagcataaatcattcaaatcttcaaaccaaggcagaaa
taattttatgtcgctatagtataaaaacattaataagatagcacattgacttttaaaggg
aaaagtaaatataacttagcatgtaaactcatttcggctaccatttgctccaaattccct
agaacagtggtttttaccactgtactccaaccccgtttttaagcaatggaactctttctt
caaacaaaagcttatgcagaacatctctgtgaaacgctgctgagtgagaactgctttcat
tgaagctggaagccatcataccttactgccttgaaacccctaggactcagctaagtattt
gcctaaccctgaccagggaatgccttggttctgtcaattgctgacatctgagaacacaga
ataatccatcatttttaatttcaagatattggtacattttataggtatcaaagcaatggc
ttttcttttgcaacagttaatgtatttattaacttaataattactttatgtcttctataa
accaggctgttaatacaatgatgacaaacaaaactggcaagatcactaaaaaataagtga
ataaacaaataagtagtaaaataaggtaagaagtaaatatgtaaaagagataatttcaag
cataagtgcaatgtaaataataaagtaagcatttaaaattcaa
>lcl|<llId>34</llId><geneSymbol>ACADM</geneSymbol><baseAccNo>NM_000016.2</baseAccNo><extAccNo>M16827.1</extAccNo>
cagatttatgaaggtacttcacaaattcaaagacttattgtagcccgtgaacacattgac
aagtacaaaaattaaaaaaattactgtagaaatattgaataactagaacacaagccactg
tttcagctccagaaaaaagaaagggctttaacgttttttccagtgaaaacaaatcctctt
atattaaatctaagcaactgcttattatagtagtttatacttttgcttaactctgttatg
tctcttaagcaggtttggtttttattaaaatgatgtgttttctttagtaccactttactt
gaattacattaacctagaaaactacataggttattttgatctcttaagattaatgtagca
gaaatttcttggaattttatttttgtaatgacagaaaagtgggcttagaaagtattcaag
atgttacaaaatttacatttagaaaatattgtagtatttgaatactgtcaacttgacagt
aactttgtagacttaatggtattattaaagttctttttattgcagtttggaaagcatttg
tgaaactttctgtttggcacagaaacagtcaaaattttgacattcatattctcctatttt
acagctacaagaactttcttgaaaatcttatttaattctgagcccatatttcacttacct
tatttaaaataaatcaataaagcttgccttaaattatttttatatgactgttggtctcta
ggtagcctttggtctattgtacacaatctcatttcatatgtttgcattttggcaaagaac
ttaataaaattgttcagtgcttattatcat
>lcl|<llId>35</llId><geneSymbol>ACADS</geneSymbol><baseAccNo>NM_000017.1</baseAccNo><extAccNo>BC025963.1</extAccNo>
caggccatccagatcctgggcggcatgggctacgtgacagagatgccggcagagcggcac
taccgcgacgcccgcatcactgagatctacgagggcaccagcgaaatccagcggctggtg
atcgccgggcatctgctcaggagctaccggagctgagcccgcggcggactgccccaggac
tgcgggaaggcgcgggagccaggggcctccaccccaaccccggctcagagactgggcggc
ccggcgggggctccctggggaccccagatgggctcagtgctgccacccagatcagatcac
atgggaatgaggccctccgaccattggcagctccgcctctgggcctttccgcctcctcac
cactgtgcctcaagttcctcatctaagtggccctggctcctgggggcggggttgtggggg
ggctgagcgacactcagggacacctcagttgtcctcccgcgggccctggtgccctggcat
gaaggcccagtgcgacaggcccttggtggggtctgtcttttccttgaggtcagaggtcag
gagcagggctggggtcaggatgacgaggcctggggtcctggtgttgggcaggtggtgggg
ctgggccatggagctggcccagaggcccctcagccctttgtaaagtctgatgaaggcagg
ggtggtgattcatgctgtgtgactgactgtgggtaataaacacacctgtccccca
>lcl|<llId>36</llId><geneSymbol>ACADSB</geneSymbol><baseAccNo>NM_001609.2</baseAccNo><extAccNo>BC032395.1</extAccNo>
ggtacgatatatgaaggagcttccaacatccagttgaacaccattgcaaagcatatcgat
gcagaatactgacgtctataggagtgggacccctccctggtgtcactgctgtaaaatttt
aaacggttgtgtcttgttgggagtaagtgccttgcgtgggaataaacttccacagcattc
gaatattttaatgaagcccttagtcagggtcctggtgttggcctttttggttttctcttt
tcaggctgtttaacttaggcacaggagatccacttttaaacttgggaaataagcacctgt
atttttttccaaaactgtttttaaagctgtatacgcatacatatatatatttttactctg
tcttactctgtcacccaggctagagtgcagtggcgcgatctcagctcactgcagccttga
cctcctgggttccagtgattctcatgcctcatcctcccaagtagctggaactacaggtgt
gcaccaccatgcctggttcatttttgtgtttttagtagagatggggttttaccatattgc
ccaggctggtcttctggcttctggatatcgcccaccttggcctcccaaagtgctgggatt
acagggatgagccaccgtgcctggctgggtatttatattatcattctagtttcagagtat
acagaagtttcatcccatcatttggaaaaataaaggcatctgaagtacaatattacttat
agaaatagtttatattcctattaaatcttaatcttgtggcatcagggaaatatttgttac
atagtaggcaatttttatccagtactttatagattcaactctaagttgcaagcgaagtca
aaactgatgaaaatttatttagaaaaatctaaaaattctggttttaaatatgagaatcag
tggaaaataagggtataattttgtaggtcatatgattgaagaaaatattattttaacaat
gtaaagcaatatgatttgttactataattaacctgtataaaagatacattttatggtggt
ttcagtaggtcattttaaaaaccaatgtgcattagttttcaagtataaggtttaagtaat
ttggtttaataatcagaaaatattcaatacagtgttggatattctgtcatgcactatttt
tcagttgacaatttctgtattttaattgaatactgtttcttcagtcatggttattgcact
ttatcctgaataataattcagaaattgggttttggttcagtgattctcaagaaaaagatc
tcttgcccattaagaagtgtatcaaaatctcataaggaatgagggagagaagggggctgt
agagtttgaaaaagcatattcaatattaaaatagttttatatttgggaaggcaaaaatga
atctattgttttgcaatataggttataaacaggcaaaatgcaataaaatatatatctggt
tgtattagtctgttttcacgctgctgataaagacatacctgagaccaggaagaaaaagag
gtttaattggacttacagttccacatgactggggaggcctcagaatcatggtgggaggca
aaaagcacttcttacatggcggcagcaagagaaaatgagaaagaagcaaaagtggaaacc
cctaataaacctatcagatcttgtgagacttactatcacgagaatagcacaggaaagact
ggcccccatgattcaattacctcccccgggtccctcccacaacacatgggaattctgaga
gataccatttaagttgagatttcagtggggacacagccaaaccatatcattctacccctg
gcacctccaaatctcatgtcctcacatttcaaaaccaatcatgccttcccaacagtcccc
caaagtcttaactcatttcagcattaacccaaaagtccgcagtccaaagtttcatctgag
acaaggcaagtcccttccacttatgaacctgtaaaatcaaaagtaaactagttacttcct
agatacaatgggggtacaggtattgggtaaatacagccattccaaatgggagaaattggc
caacacaaaagggtaacagggcccatgcaagtccaaaattcagcagggcagtcaaatttt
aaacctccaaaatgatcacctttgactccacgtctcacaatcatctctctcaagttcgaa
gttccacaaatctctaaggcaagggaaagatgctgccagtctctttgctaaaacacagca
agagtcacctttactccagttcccaaaaagtttttcatctccatctgagaccacctcagc
ctgaattttattgtcaatattgctatcagcattttgggcaaagccattcagcaagtatct
aggaagttccaaactttcccacattttcctgtcttcttctgagcccttcaaactgttcca
acctctgcctgttacccagttccaaacttgctttcatatttttggctatcttttcagcaa
tgccccactctactgttagcagtttactgtattagtctgttttcacactgctgataaaga
cattcctcaagattgtgaagaaaaagaggtttaattggactgacagttccacatggccgg
ggaggcctcagaatcatggcgggaggtgaaaagcacttcgtacatggtggtggcaagaga
aaatgaagaagaagcaaaagtggaaacccctgataaacccatcagatctcatgagactta
ctatcatgagaatagcacaggaaagactggcccccctgattcgatgacctccccctgggt
ccctcccacaacatgtgggaattccagaagataaattcaagttgcaatttcagtggggac
atagccaaaccatatcactggtgatgccacttcttcagtattagggattctcagtcagaa
gagaccccctgtgtggcctgagtcccctcaggaggaaggtggacaacagagaaatgagag
ttttgatattttctgaaagaggaacatgtgttagagatgaagaatcttccaaggctcatg
cagttgcttagaataatcattactgttatatgagaaacattttagtaatttaataaaagg
ataatgtttatttaaaaaacctgacttttccagagtaattttgttttgcacattcatgtt
tattgaagtggactaatttctataatgcaaatcagagttaaatattaaaaattgtgtaaa
tacaattgacataggaattacattaaaatattaggaagaaacaaggacaaatttagacct
tgaatccgaagagataaagcttacttgactttcaaatggagagatgatgaaaacccactc
attcactctttcagaacaaaaagacagtcatctgataagagtatgacatggatgaaatgc
cctacaggggccttggacatctttaatttctgcgattatgtgaaagaggtggactttaca
gataatggagcagaagccaacattagtaaaaggaatcccaacttcttcccatagaattag
aaacatgtgaaagtacaataaacttcttgttcaaattaccagcatcagagagcttcccat
ttgcatctagaccttgaatttatatttattgatcaagttctaatttgtatgtatattttg
tgcatattcaccaataacagttaaaattaattatgtgttatagttaatatatgcacctac
cttcttccgttagtgcatcagtaaatgtgttattttgtcatttttccaaagagagtgttg
taggttttccctgtagttcttcctttatagcttttcttctgataaccatgacttcaggag
ctttaaaactatctatcttgcatttgtgtctggcggagaactagccatcagcctcctgaa
gcctgccatcattgttaatttgaggactgggctgtcttggggctcagaaggtaaagaact
atttgagcagatgtgtgtgggtggcactggattccacccaactgccaagttagtattgtt
agagatttcattttacaacacaaaaataagcctgtgtcaaagattttaaaatcatggaaa
gttaaaatctagaaagaccttagagaaccagccaaccaactctctcattttaaaagtgaa
ggattcatagcacagattacttgcctaagatcatccaggaacgaagacaagaatccaaat
gtacttggggacaagaattagtccccaaattcagtgttcttcctagtattaaacattgcc
cctttcgacaaattttggatttcattcttgttatatttcagtactcttgctgatttattt
taggtttaactggtaaagaatgaacatttcagaagtgttaggattagtcagtgtcatcgc
ttatgtatatgaatcacttgccaaagacactggctctcctcagctgtaaccagcatgtca
aatgtgaagattattgtgtgggatcctttggtttcattgttatgatgtattttataaatg
tactagttatatccttgtttatgtatttttgctgatctttcataaagcagaatggtatgt
atcggattgttttaatgttatatattggattgtattcgatgttacaaaaccaatattcta
tggagaatgaaaaaaataaaggactaaattaactgga
>lcl|<llId>37</llId><geneSymbol>ACADVL</geneSymbol><baseAccNo>NM_000018.1</baseAccNo><extAccNo>BC020218.1</extAccNo>
aggctgcagctcggatccgagagggcatggccgccctgcagtctgacccctggcagcaag
agctctaccgcaacttcaaaagcatctccaaggccttggtggagcggggtggtgtggtca
ccagcaacccacttggcttctgaatactcccggccagggcctgtcccagttatgtgcctt
ccctcaagccaaagccgaagcccctttccttaaggccctggtttgtcccgaaggggccta
gtgttcccagcactgtgcctgctctcaagagcacttactgcctcgcaaataataaaaatt
tctagccagt
>lcl|<llId>38</llId><geneSymbol>ACAT1</geneSymbol><baseAccNo>NM_000019.2</baseAccNo><extAccNo>D90228.1</extAccNo>
ggatgtctggagccaggattgttggtcatttgactcatgccttgaagcaaggagaatacg
gtcttgccagtatttgcaatggaggaggaggtgcttctgccatgctaattcagaagctgt
agacaacctctgctatttaaggagacaaccctatgtgaccagaaggcctgctgtaatcag
tgtgactactgtgggtcagcttatattcagataagctgtttcattttttattattttcta
tgttaacttttaaaaatcaaaatgatgaaatcccaaaaca
>lcl|<llId>39</llId><geneSymbol>ACAT2</geneSymbol><baseAccNo>NM_005891.1</baseAccNo><extAccNo>S70154.1</extAccNo>
caatgtgtgttcagagagaatgaattgcttaaactttgaacaacctcaatttctttttaa
actaataaagtactaggttgcaatatgtgaaatcagaggaccaaagtacagatggaaacc
atttcctacatcacaaaaacccaagtttacagcttgtactttactttaatgtgtaatact
caactcacggtacaagacaattgcatttaacattgttataaataaaaggaacatcagatc
aatcattaa
>lcl|<llId>40</llId><geneSymbol>ACCN1</geneSymbol><baseAccNo>NM_183377.1</baseAccNo><extAccNo>U57352.1</extAccNo>
gagtacttgtgacacaatgccaaaccactctgaaaccatcagtcacactgtgaacgtgcc
cctgcagacgaccctggggaccttggaggagattgcctgctgacacccctcgagtcaccc
agcactccctccaaacagaccttgaggcccaagacccaggacaaggaacagcaagctcag
gtgggatggccccagtgctggaaagaagcaagagccccctatgcacacattgcagactag
ctgcctagacctcgctccggccacgtccaacacgacgcatccttgggccccgccgtgcgt
ccctcttaggagagatgagtcacactctggaactgtccaagaacgaacctgccatcacat
ctcactgccagatgtataaagcacctgcatgctcagacttcttgtggcgccacctccacg
tctgtcttgtacatgacactcctccacgcggtttccagtgtccacactgctgcccgtgca
gtgggaccagattccaggtccaaagtcaccatgaggccaccctggaatcagaactgcaca
atcaagagggaacccatgggactctctgctacattcagttcttgtgtcgtttgtgaaagt
tcttaacctgcccaaaaacccccttttccccaagctgcccatggggcttcggcgccaaag
gtgacccgcgccaacctccctcccccccagtgcctatgacggcggcacagcagccagcgg
gtgggggacgcctgtgttcacccatggtgcccatgtcgttcttctctccctgtgacacag
cttgtacagtctgattctttttatctggggtaggggggcttttatgtttgtccgatggag
atttgttttgttttgcttcattttatgcttttttattttagttttgatgttctgaggttt
gctttggtttttccattttctttggcatttatttattcgtgcttcaaatcacagtcatat
taaaagctggtcttgtggaa
>lcl|<llId>41</llId><geneSymbol>ACCN2</geneSymbol><baseAccNo>NM_020039.2</baseAccNo><extAccNo>BC028722.1</extAccNo>
aacccgtgcgagagccttcggggccaccctgccgggatgacatacgctgccaacatccta
cctcaccatccggcccgaggcacgttcgaggactttacctgctgagccccgcaggccgct
gaaccaaaggcctagatggggaggactaggagagcgagggggcccccagctgcctcctca
catctgccctggggactccccacactccggggcagatctttcctcttgtctgtggtaagg
aaggagtcttgaccatagagtcctctctctgcctctatcccattctttttacatttaaca
aaactaatctaaaaaagaactaaaaagggagaacggggcaagggacctcaggctgcccct
ctctcctccatgctgcctcccctagctcccagcctgaattctgtctatctagctgtctgc
catctgagtgtccatctacattctgctgccaccagtcaccaaaggcccttcccagtgagg
ggtggaagggatctctggggtctggaatttggccccaaaccagagaatgtaccttaaggg
ggagggctagtgtgggggagggaggcttccccagccttaagagaccctctcagcccagtg
actgtccccaaacccaagtctcctggcaggaactaaaacctcagccccactctctcacac
catgtggaatctcgtgggggtcggggatccccttaagaagtggtaatggggacaagatgc
ggccctggtgctgtaggctacatcctgatacctataagttcacccccaccccacagctgc
tggagagaaatcccaagaggcagcccttcctcaccatcccattaaagacctggctggtta
gcgtccagctcagggagaagggcgctagtgcctaacctcactggtccctctcccggaggc
ccttgtagagggccacgtccataaattttcttatggaactctcccacatcctcttcccca
acttcatttgcttctctcaacaacctcatctgcattttctatttctatatgatacagact
ctatattgctatatctctgtatatactttcccagccctgtctgtctccaccccatcccct
cttgtctctgagaaccattctcccaccccaagttccaccttctatgtttctactccctcc
ctggtctctgaatgccttcgcctgtataaagagttggactctctcccctggtgtctgtac
tgtgtacacacatccctctgagaagcacaaggagacgacacgcgcattgtaacctttgca
ctgtctcagtggcgacaaaggaagctgtgaatcacaagctctgcctctttctggcctcac
cctctcccccaacccgggcaccctcggccctccctgcagccttaacattctcttcccctg
ctcctcctatcccattgccctctgcccagctgacagtggcatccccagggaaggggttgc
tgtagagatagcccccacccaggggatggaggtctaccctggacactaagccaagtgtgt
cagagacagaagggagctggggattggcgactcctgaagttggggcagtgggatgctgac
aggcagaagctgaggtcctcagtcagtggcctttcctccttctgggtgcccagccccctt
tcctcacctgatacccaagcccaccacttttattttctggtgaggtgggtttgggaggaa
agagaggcctagaggaggagttgaaagctctgctgttgtctcaccctatcttaatgagag
acaagtgaggtggagggcctgccccccctccctccaccagacactccttccaggcctgag
ccccaacccctcttcaggccttccttccctagctgtgtcttggtcttcaatcccagaaca
ggacctgtgagcagctgcattggcctggagctggagagtaaggctgtaggatctttggaa
tctcttggttcctaagagtttcctcagagatcatacctccccagagggaagcaggaatga
ggccaaaaagtgtgcattggataggggaacagcaggcagggctctgggtgacgcatgcct
ctggtctaataaactgggtttcaacca
>lcl|<llId>43</llId><geneSymbol>ACHE</geneSymbol><baseAccNo>NM_015831.1</baseAccNo><extAccNo>AF334270.1</extAccNo>
gcctcggaggctcccagcacctgcccaggcttcacccatggggaggctgctccgaggccc
ggcctccccctgcccctcctcctcctccaccagcttctcctcctcttcctctcccacctc
cggcggctgtgaacacggcctcttcccctacggccacaggggcccctcctctaatgagtg
gtcggaccgtggggaagggccccactcagggatctcagacctagtgctcccttcctcctc
aaaccgagagactcacactggacagggcaggaggagggggccgtgcctcccacccttctc
agggacccccacgcctttgttgtttgaatggaaatggaaaagccagtattcttttataaa
attatcttttggaacctgagcctgacattggggggaagtgggaggccccggacggggtag
caccccccattggggctataacggtcaaccatttctgtctcttctttttcccccaacctc
cccctcctgtcccctctgttcccgtcttccggtcattcttttctcctcctctctccttcc
tgctgtccttctccggccccgcctctgccctcatcctccctctcgtctttcgcacattct
cctgatcctcttgccaccgtcccacgtggtcgcctgcatttctccgtgcgtcctccctgc
actgaaacccccccttcaacccgcccaaatgtccgatccccgaccttcctcgtgccgtcc
tcccctcccgcctcgctgggcgccctggccgcagacacgctcgacgaggcggagcgccag
tggaaggccgagttccaccgctggagctcctacatggtgcactggaagaaccagttcgac
cactacagcaagcaggatcgctgctcagacctgtgaccccggcgggacccccatgtcctc
cgctccgcccggccccctagctgtatatactatttatttcagggctgggctataacacag
acgagccccagactctgcccatccccaccccaccccgacgtcccccggggctcccggtcc
tctggcatgtcttcaggctgagctcctccccgcgtgccttcgccctctggctgcaaataa
actgttacag
>lcl|<llId>47</llId><geneSymbol>ACLY</geneSymbol><baseAccNo>NM_001096.2</baseAccNo><extAccNo>BC006195.2</extAccNo>
ggacactatcttgatcagaagaggctgaagcaggggctgtatcgtcatccgtgggatgat
atttcatatgttcttccggaacacatgagcatgtaacagagccaggaaccctactgcagt
aaactgaagacaagatctcttcccccaagaaaaagtgtacagacagctggcagtggagcc
tgctttatttagcaggggcctggaatgtaaacagccactggggtacaggcaccgaagacc
aacatccacaggctaacaccccttcagtccacacaaagaagcttcatattttttttataa
gcatagaaataaaaaccaagccaatatttgtgactttgctctgctacctgctgtatttat
tatatggaagcatctaagtactgtcaggatggggtcttcctcattgtagggcgttaggat
gttgctttctttttccattagttaaacatttttttctcctttggaggaagggaatgaaac
atttatggcctcaagatactatacatttaaagcaccccaatgtctctctttttttttttt
tacttccctttcttcttccttatataacatgaagaacattgtattaatctgatttttaaa
gatctttttgtatgttacgtgttaagggcttgtttggtatcccactgaaatgttctgtgt
tgcagaccagagtctgtttatgtcagggggatggggccattgcatccttagccattgtca
caaaatatgtggagtagtaacttaatatgtaaagttgtaacatacatacatttaaaatgg
aaatgcagaaagctgtgaaatgtcttgtgtcttatgttctctgtatttatgcagctgatt
tgtctgtctgtaactgaagtgtgggtccaaggactcctaactactttgcatctgtaatcc
acaaagattctgggcagctgccacctcagtctcttctctgtattatcatagtctggttta
aataaactatatagtaacaa
>lcl|<llId>48</llId><geneSymbol>ACO1</geneSymbol><baseAccNo>NM_002197.1</baseAccNo><extAccNo>AF261088.1</extAccNo>
agctggatactggcaagaccttccaggctgtcatgaggtttgacactgatgtggagctca
cttatttcctcaacgggggcatcctcaactacatgatccgcaagatggccaagtaggaga
cgtgcacttggtcgtgcgcccagggaggaagccgcaccaccagccagcgcaggccctggt
ggagaggcctccctggctgcctctgggaggggtgctgccttgtagatggagcaagtgagc
actgagggtctggtgccaatcctgtaggcacaaaaccagaagtttctacattctctattt
ttgttaatcatcttctctttttccagaatttggaagctagaatggtgggaatgtcagtag
tgccagaaagagagaaccaagcttgtctttaaagttactgatcacaggacgttgcttttt
cactgtttcctattaatcttcagctgaacacaagcaaaccttctcaggaggtgtctccta
ccctcttattgttcctcttacgctctgctcaatgaaaccttcctcttgagggtcattttc
ctttctgtattaattataccagtgttaagtgacatagataagaactttgcacacttcaaa
tcagagcagtgattctctcttctctccccttttccttcagagtgaatcatccagactcct
catggataggtcgggtgttaaagttgttttgattatgtaccttttgatagatccacataa
aaagaaatgtgaagttttcttttactatcttttcatttatcaagcagagacctttgttgg
gaggcggtttgggagaacacatttctaatttgaatgaaatgaaatctattttcagtgaa
>lcl|<llId>49</llId><geneSymbol>ACR</geneSymbol><baseAccNo>NM_001097.1</baseAccNo><extAccNo>Y00970.1</extAccNo>
cagggagacagcggcgggcctctcatgtgcaaagacagcaaggaaagcgcctatgtggtc
gtgggaatcacaagctggggggtaggctgtgcccgtgccaagcgccccggaatctacacg
gccacctggccttatctgaactggatcgcctccaagattggttctaacgctttgcgtatg
attcaatcggccacccctccaccgcccaccactcgaccgcccccgattcgaccccccttc
tcccaccctatctctgctcaccttccttggtatttccaaccgccccctcgaccacttcca
ccccgaccaccggcagcccagccccgacccccaccttcacccccgcccccacccccacct
ccagcctcacctttacccccacccccacccccacccccacctacaccctcatctaccaca
aaacttccccaaggactttcttttgccaagcgcctacagcagctcatagaggtcttgaag
gggaagacctattccgacggaaagaaccattatgacatggagaccacagagctcccagaa
ctgacctcgacctcctgatctgacctggttctcaacagacccagtgagcccttcactcct
gagaaaaaggaaagatgaaataaataaataaacatatatatatagatata
>lcl|<llId>50</llId><geneSymbol>ACO2</geneSymbol><baseAccNo>NM_001098.2</baseAccNo><extAccNo>\null</extAccNo>
agcccctgaagtgcatcatcaagcaccccaacgggacccaggagaccatcctcctgaacc
acaccttcaacgagacgcagattgagtggttccgcgctggcagtgccctcaacagaatga
aggaactgcaacagtgagggcagtgcctccccgccccgccgctggcgtcaagttcagctc
cacgtgtgccatcagtggatccgatccgtccagccatggcttcctattccaagatggtgt
gaccagacatgcttcctgctccccgcttagcccacggagtgactgtggttgtggtggggg
ggttcttaaaataactttttagcccccgtcttcctattttgagtttggttcagatcttaa
gcagctccatgcaactgtatttatttttgatgacaagactcccatctaaagtttttctcc
tgcctgatcatttcattggtggctgaaggattctagagaaccttttgttcttgcaaggaa
aacaagaatccaaaaccagtgactgttctgtga
>lcl|<llId>51</llId><geneSymbol>ACOX1</geneSymbol><baseAccNo>NM_004035.4</baseAccNo><extAccNo>BC008767.2</extAccNo>
aggtccacgaatcttacaagcacctgaagtcactgcagtccaagctctgaagtgtcacaa
ggacaagtttaatctgcttcagaaagcgcctgtgtgcaactcaaattttgtggaatcttt
ttcgaattcaaatagctatagagcaaatgataaattgacccctttttataaatggaggga
aaaaatgaacagatttcagagattaaatgaaaaaaagcagatgttttaagtgcaattaac
actgaaagagacctgttaaaccattcagaaaaagcttaagaaatgcgatatgacttcctt
ttgtaatgctgctgatcccagtagactatgacttttgataattagcagaatttaactact
gagtagttgattattttcacattttaattgctaatcactggctatataagtgtttttaag
caaaggtatttttgaagtggtgtagaacccttccaagctttcctgctcagtgttctacca
gacttaccctggggcctggcttaaaagcaggattgaagaaaagggactgggggaaggaaa
cttattggaaaacttgatgcgaatgagtttctgcttggcacagtctctgcctgcttgctc
tcctttgctgatggattgcatttatcaaactattcatgctagcatttttccaacgaggga
acttattccgcacgggcctactgtaggaccattgtctcgtgtaattaggaattttccatt
tgaaggattgctaaattgtcacagtagtaggaagtatagggaaacctctcagctgtggca
ctgttgtagctttggagtgcagagtgtaactctgggacaatcagatttcacatattctgt
catcttggcataagccattaaaagcttggagattactgtatttggcattaaaaaaaaatg
tcacttaggtcagcactcccagacgtagcacagaaaaaccctttgacacaaaccatgtgt
tctgatttttggttcagaaaatattgaaactgtgagttgttttttttttaacaactggga
aaaaacaaaaacaaaaaactatagttagaaaaatggaagttccataggttctatttctta
ctctatgtatggctttgttttcagtctatttctaggagctttctctgaatcgctaattgt
cctttcagttgaaatctaatttatacaatcattctatacttaaaggttaaatacatctta
attaattttttcttaa
>lcl|<llId>52</llId><geneSymbol>ACP1</geneSymbol><baseAccNo>NM_177554.1</baseAccNo><extAccNo>M83654.1</extAccNo>
gggaatgactctgactttgagacggtgtaccagcagtgtgtcaggtgctgcagagcgttc
ttggagaaggcccactgaggcaggttcgtgccctgctgcggccagcctgactagacccca
ccctgaggtcctgcatttctcagtcggtgtgtaatcacgttccagggcccaaagcccagc
tctttgttcagttgacttactgtttcttaccttaaaaagtaattgtagatggaaatcagt
tgtgtttggcaggagaatcaataaaaatctttgattcagacagcttatggggtattttaa
gcattcttagactagttgaacatctcactttgccccagttacaaaaatagtagaacaagc
aacataaaacaatgaaggaaaacctcacttgaaggcccaggtcaacatctaagcctgttg
agacttagataatcgagtctacctcttcagtaggtttgtgtggatggcctggagggcagg
tgccctctgctccccagtgctacctctctcttccctagggccttttgtggattgacagta
gtcccctccgtaggagctcacagtctagattagaagtgttttaatttctacacacccata
gtgcacacttgtatattgaaaagatagggaagagagaaacatttatggaatcagtcgttg
gcaccttcaatacttcatgatttttgtcgagtttacttcatgaggaggtcagcccattgg
ctcccatctgaaccactttgcctctgaaacttaattacatccagaaagaaggacacttgt
atgctagtctatggtcagttgaggaatatgactgtttttatatgcacatgtaacccaaat
gtccaatataaattggcttattttttaaaataattttaaaagttgggaaaagtgttatta
tttggcatgcttaaatattgaataagtattcttcatcagcatttaataaatgtataggca
gatgtaaggtaatttctgtgtattttgagataatgtcaaaatcatgaatatttcaaaata
aactggggagttataaaaatacaactagagatataaa
>lcl|<llId>53</llId><geneSymbol>ACP2</geneSymbol><baseAccNo>NM_001610.1</baseAccNo><extAccNo>BC003160.1</extAccNo>
cagaggtgattgtggccttggctgtatgtggctccatcctcttcctcctcatagtgctgc
tcctcaccgtcctcttccggatgcaggcccagcctcctggctaccgccacgtcgcagatg
gggaggaccacgcctgacaaccactcagcccccttccctccacctcctaggggaggtggg
ctgggccctcgctcctgactgttgctgctccccagcccatggacaggagatcctgggttg
ggcctccctctgatgaccccagccagatgagcgagtggggctcagcgtggcccatggtgc
ctgtcactcagcattcccatgcctgatgtttaccaagtgctgtgttggacactggctttc
tccaaacaggatttgcctcctccacgctccctacacacctgagatgtaaactggcagtca
gtgttcactcaggacctaggattagaaaatggcagagttggtgctggatccaccttgcac
ttctatcaagccctgttctttttcctccagcctgaagtcttcggcaaatagctcagaggg
acacggtcttgcctctcagtgcttattttagtgggaaaaacagctaataccaggggtaca
aacattggctcccaaggaactggatcacccaacagccagccagccacatttccctgtgtc
tggctagagccaccattagactcagacagaatgcttcaggaatcgttgtcaccccttcaa
ctggagcaggacggaaggttgtctgtacttgggagggagtggggagtggtgggaagggag
ttgcttgtcacacgaatcaggaaactgctctccctcagctgggctggggtctccagggac
ctgagctacatgcaggttgtgagctggaaaagaaagttctagactgtggcccagaatagg
gctggggcagctcccagagaatgaatagtgctgtttcctattggactgata
>lcl|<llId>54</llId><geneSymbol>ACP5</geneSymbol><baseAccNo>NM_001611.2</baseAccNo><extAccNo>BC025414.2</extAccNo>
cagtacctgcaagatgagaatggcgtgggctacgtgctgagtggggctgggaatttcatg
gacccctcaaagcggcaccagcgcaaggtccccaacggctatctgcgcttccactatggg
actgaagactcactgggtggctttgcctatgtggagatcagctccaaagagatgactgtc
acttacatcgaggcctcgggcaagtccctctttaagaccaggctgccgaggcgagccagg
ccctgaactcccatgactgcccagctctgaggcccgatctccactgttgggtgggtggcc
tgccgggaccctgctcacaggcaggcttttcctccaacctgtggcgctgcagcagggcag
gaaggggaaacacagctgatgaactgtggtgccacatgacccttgtggcacagatgccca
cgtatgtgaaacacacatggacatgtgtcccagccacagtgttatgctctgtggctggct
cacctttgctgagttccggggtgcaatgggggagggagggagggaaagcttcctcctaaa
tcaagcatctttctgttactgatgttcaataaaagaatagttgccaaggctgaa
>lcl|<llId>55</llId><geneSymbol>ACPP</geneSymbol><baseAccNo>NM_001099.2</baseAccNo><extAccNo>X52174.1</extAccNo>
gggagtactttgtggagatgtactaccggaatgagacgcagcacgagccgtatcccctca
tgctacctggctgcagccccagctgtcctctggagaggtttgctgagctggttggccctg
tgatccctcaagactggtccacggagtgtatgaccacaaacagccatcaaggtactgagg
acagtacagattagtgtgcacagagatctctgtagaaagagtagctgccctttctcaggg
cagatgatgctttgagaacatactttggccattaccccccagctttgaggaaaatgggct
ttggatgattattttatgttttagggacccccaacctcaggcaattcctacctcttcacc
tgaccctgcccccacttgccataaaacttagctaagttttgttttgtttttcagcgttaa
tgtaaaggggcagcagtgccaaaatataatcagagataaagcttaggtcaaagttcatag
agttcccatgaactatatgactggccacacaggatcttttgtatttaaggattctgagat
tttgcttgagcaggattagataagtctgttctttaaatttctgaaatggaacagatttca
aaaaaaattcccacaatctagggtgggaacaaggaaggaaagatgtgaataggctgatgg
ggaaaaaaccaatttacccatcagttccagccttctctcaaggagaggcaaagaaaggag
atacagtggagacatctggaaagttttctccactggaaaactgctactatctgtttttat
atttctgttaaaatatatgaggctacagaactaaaaattaaaacctctttgtgtcccttg
gtcctggaacatttatgttccttttaaagaaacaaaaatcaaactttacagaaagatttg
atgtatgtaatacatatagcagctcttgaagtatatatatcatagcaaataagtcatctg
atgagaacaagctatttgggcacaacacatcaggaaagagagcaccacgtgatggagttt
ctccagaagctccagtgataagagatgttgactctaaagttgatttaaggccaggcatgg
tggtttacgcctataatcccagcattttgggactccgaggtgggcagatcacttgagctc
aggagctcaagatcagcctgggcaacatggtgaaaccttgtctctacataaaatacaaaa
acttagatgggcatggtgctgtgtgcctatagtccactacttgtggggctaaggcaggag
gatcacttgagccccggaggtcgaggctacagtgacccaagagtgcactactgtactcca
gccagggcaagagagcgagaccctgtctcaataaataaataaataaataaataaataaat
aaataaaaacaaagttgattaagaaaggaagtataggccaggcacagtggctcacacctg
taatccttgcattttggaaggctgaggcaggaggatcactttaggcctggtgtgttcaag
accagcctggtcaacatagtgagacactgtctctaccaaaaaaaggaaggaagggacaca
tatcaaactgaaacaaaattagaaatgtaattatgttatgttctaagtgcctccaagttc
aaaacttattggaatgttgagagtgtggttacgaaatacgttaggaggacaaaaggaatg
tgtaagtctttaatgccgatatcttcagaaaacctaagcaaacttacaggtcctgctgaa
actgcccactctgcaagaagaaatcatgatatagctttccatgtggcagatctacatgtc
tagagaacactgtgctctattaccattatggataaagatgagatggtttctagagatggt
ttctactggctgccagaatctagagcaaagccatcccccctcctggttggtcacagaatg
actgacaaagacatcgattgatatgcttctttgtgttatttccctcccaagtaaatgttt
gtccttgggtccattttctatgcttgtaactgtcttctagcagtgagccaaatgtaaaat
agtgaataaagtcattattaggaagttcaaaagcattgcttttataatgaactt
>lcl|<llId>56</llId><geneSymbol>ACRV1</geneSymbol><baseAccNo>NM_001612.4</baseAccNo><extAccNo>BC014588.2</extAccNo>
aggtggaaaactccaattcatggttcaagggtgtgagaacatgtgcccatctatgaacct
cttctcccatggaacgaggatgcaaattatatgctgtcgaaatcaatctttctgcaataa
gatctagaagcctgggcccttgcttgttttgactcaggcagtaaaaagcctccatcactc
tatttggctcattttatatttagttccttccccagtcaacaactgaccacatctgcctct
gcctgagcattaggatgctcaaacatcctatctttcttcttctattcatgcttttatcca
ttcttctctgtcctgtcttccctgctccaactctttctctcaatattcctgatttttttt
tcaataaatttcacatggttaaagca
>lcl|<llId>58</llId><geneSymbol>ACTA1</geneSymbol><baseAccNo>NM_001100.3</baseAccNo><extAccNo>BX648545.1</extAccNo>
agatcatcgccccgccggagcgcaaatactcggtgtggatcggcggctccatcctggcct
cgctgtccaccttccagcagatgtggatcaccaagcaggagtacgacgaggccggccctt
ccatcgtccaccgcaaatgcttctagacacactccacctccagcacgcgacttctcagga
cgacgaatcttctcaatgggggggcggctgagctccagccaccccgcagtcactttcttt
gtaacaacttccgttgctgccatcgtaaactgacacagtgtttataacgtgtacatacat
taacttattacctcattttgttatttttcgaaacaaagccctgtggaagaaaatggaaaa
cttgaagaagcattaaagtcattctgttaagctgcgtaa
>lcl|<llId>59</llId><geneSymbol>ACTA2</geneSymbol><baseAccNo>NM_001613.1</baseAccNo><extAccNo>X13839.1</extAccNo>
agatcattgcccctccggagcgcaaatactctgtctggatcggtggctccatcctggcct
ctctgtccaccttccagcagatgtggatcagcaaacaggaatacgatgaagccgggcctt
ccattgtccaccgcaaatgcttctaaaacactttcctgctcctctctgtctctagcacac
aactgtgaatgtcctgtggaattatgccttcagttcttttccaaatcattcctagccaaa
gctctgactcgttacctatgtgttttttaataaatctgaaataggctactggtaa
>lcl|<llId>70</llId><geneSymbol>ACTC</geneSymbol><baseAccNo>NM_005159.3</baseAccNo><extAccNo>BC009978.2</extAccNo>
agattattgctccccctgagcgtaaatactctgtctggattgggggctccatcctggcct
ctctgtccaccttccagcaaatgtggattagcaagcaagagtacgatgaggcaggcccat
ccattgtccaccgcaaatgcttctaagatgccttctctctccatctaccttccagtcagg
atgacggtattatgcttcttggagtcttccaaaccaccttccctcatctttcatcaatca
ttgtacagtttgtttacacacgtgcaatttgtttgtgcttctaatatttattgctttata
aataaaccagaccaggacttgcaaccta
>lcl|<llId>71</llId><geneSymbol>ACTG1</geneSymbol><baseAccNo>NM_001614.2</baseAccNo><extAccNo>BC007442.2</extAccNo>
agatcatcgcacccccagagcgcaagtactcggtgtggatcggtggctccatcctggcct
cactgtccaccttccagcagatgtggattagcaagcaggagtacgacgagtcgggcccct
ccatcgtccaccgcaaatgcttctaaacggactcagcagatgcgtagcatttgctgcatg
ggttaattgagaatagaaatttgcccctggcaaatgcacacacctcatgctagcctcacg
aaactggaataagccttcgaaaagaaattgtccttgaagcttgtatctgatatcagcact
ggattgtagaacttgttgctgattttgaccttgtattgaagttaactgttccccttggta
tttgtttaataccctgtacatatctttgagttcaacctttagtacgtgtggcttggtcac
ttcgtggctaaggtaagaacgtgcttgtggaagacaagtctgtggcttggtgagtctgtg
tggccagcagcctctgatctgtgcagggtattaacgtgtcagggctgagtgttctgggat
ttctctagaggctggcaagaaccagttgttttgtcttgcgggtctgtcagggttggaaag
tccaagccgtaggacccagtttcctttcttagctgatgtctttggccagaacaccgtggg
ctgttacttgctttgagttggaagcggtttgcatttacgcctgtaaatgtattcattctt
aatttatgtaaggttttttttgtacgcaattctcgattctttgaagagatgacaacaaat
tttggttttctactgttatgtgagaacattaggccccagcaacacgtcattgtgtaagga
aaaataaaagtgctgccgtaaccaa
>lcl|<llId>72</llId><geneSymbol>ACTG2</geneSymbol><baseAccNo>NM_001615.3</baseAccNo><extAccNo>BC012617.1</extAccNo>
agattattgctcccccagagcggaagtactcagtctggatcgggggctctatcctggcct
ctctctccaccttccagcagatgtggatcagcaagcctgagtatgatgaggcagggccct
ccattgtccacaggaagtgcttctaaagtcagaacaggttctccaaggatcccctcgaga
ctactctgttaccagtcatgaaacattaaaacctacaagcctta
>lcl|<llId>81</llId><geneSymbol>ACTN4</geneSymbol><baseAccNo>NM_004924.3</baseAccNo><extAccNo>\null</extAccNo>
agaacttcatcacagctgaggagctgcggagagagctgccccccgaccaggccgagtact
gcatcgcccgcatggcgccataccagggccctgacgccgtgcccggtgccctcgactaca
agtccttctccacggccttgtatggcgagagcgacctgtgaggccccagagacctgaccc
aacacccccgacggcctccaggaggggcctgggcagccccacagtcccattcctccactc
tgtatctatgcaaagcactctctgcagtcctccggggtgggtgggtgggcagggaggggc
tggggcaggctctctcctctctctctttgtgggttggccaggaggttcccccgaccaggt
tggggagacttggggccagcgcttctggtctggtaaatatgtatgatgtgttgtgctttt
ttaaccaaggaggggccagtggattcccacagcacaaccggtcccttccatgccctggga
tgcctcaccacacccaggtctcttcctttgctctgaggtcccttcaaggcctccccaatc
caggccaaagccccatgtgccttgtccaggaactgcctgggccatgcgaggggccagcag
agggcgccaccaccacctgacggctggggacccacccagcccctctcccctctctgctcc
agactcacttgccattgccaggagatggccccaacaagcaccccgcttttgcagcagagg
agctgagttggcagaccgggcccccctgaaccgcaccccatcccaccagccccggccttg
ctttgtctggcctcacgtgtctcagattttctaagaaccaaaaaaaaaaaaggaaaaaaa
acacaaaacaacaaaaaccaaaaaaaaaaaaaatcacaaaaacaaaaaaactataaaaaa
gaaagaattaaaaactttcagagaattactatttactttattaacttacggatttattat
ataaatatatattcacctagcaacatatctctgccgtctctcctgctctcataatgaaga
catagccgattctctgcccgggccccttgctgatgctcctccgggtctgcgtcgggcgtg
ggtctctggggaccctccagaggtggaggtgggctgatggcctggctgcctggtggttga
tggttttgctccccctaccttttttttttgagtttattctgattgattttttttcttggt
ttctggataaaccaccctctggggacaggataataaaacatgtaatatttttaagaagg
>lcl|<llId>86</llId><geneSymbol>ACTL6A</geneSymbol><baseAccNo>NM_178042.1</baseAccNo><extAccNo>BC001391.2</extAccNo>
gggtacctttcaacagatgtggatttccaagcaagaatatgaagaaggagggaagcagtg
tgtagaaagaaaatgcccttgagaaagagttcccaagcttctaccttccttttgtcacct
tacgtttcatagctttagtatactcaggaaaagaatgaccatcttttgtagaatgtttat
acatttttgcatatttcaatttccacttaaattttttaaagctttaactggctctataaa
ttaagtttgtgctttccttgaaatgcacttattcttattacaagcattttataattttgt
ataaatgtctattttctctaaatattttgctttcagtaaaatgctttccaactctgttta
gtgtattaattaccagtggattggtagaactgctttttattgactagtaaaagttactgc
ctatgctttttaccttaggcttacagaattaaataaaaattagccattccagaaatata
>lcl|<llId>87</llId><geneSymbol>ACTN1</geneSymbol><baseAccNo>NM_001102.2</baseAccNo><extAccNo>BC015766.1</extAccNo>
agaactacattaccatggacgagctgcgccgcgagctgccacccgaccaggctgagtact
gcatcgcgcggatggccccctacaccggccccgactccgtgccaggtgctctggactaca
tgtccttctccacggcgctgtacggcgagagtgacctctaatccaccccgcccggccgcc
ctcgtcttgtgcgccgtgccctgccttgcacctccgccgtcgcccatctcctgcctgggt
tcggtttcagctcccagcctccacccgggtgagctggggcccacgtggcatcgatcctcc
ctgcccgcgaagtgacagtttacaaaattattttctgcaaaaaagaaaaaaaagttacgt
taaaaaccaaaaaactacatattttattatagaaaaagtattttttctccaccagacaaa
tggaaaaaaagaggaaagattaactatttgcaccgaaatgtcttgttttgttgcgacata
ggaaaataaccaagcacaaagttatattccatcctttttactgatttttttttcttctat
ctgttccatctgctgtattcatttctccaatctcatgtccattttggtgtgggagtcggg
gtagggggtactcttgtcaaaaggcacattggtgcgtgtgtgtttgctagctcacttgtc
catgaaaatattttatgatattaaagaaaatcttttgaa
>lcl|<llId>88</llId><geneSymbol>ACTN2</geneSymbol><baseAccNo>NM_001103.1</baseAccNo><extAccNo>M86406.1</extAccNo>
agccatacatcctggcggaggagctgcgtcgggagctgcccccggatcaggcccagtact
gcatcaagaggatgcccgcctactcgggcccaggcagtgtgcctggtgcactggattacg
ctgcgttctcttccgcactctacggggagagcgatctgtgatgctgagcttctgtaatca
ctcatcccatcagaatgcaataaaagcggaagtcacagtttgtttcctggaaactttgac
aagctttattaagttgagagagagagagggggaaaaaaaaaaagcctttcgtagttcagt
aattgccagcaatataacacggctaaaatgaagtttttacagtatatgacatagtgcgct
tcataaataggtttatttctgagtttttagcaaaatgtaatgaaatatcaggttgatttc
tttgattaaacagaacaaattacttgagtaataggaaattaggaggatctagggacagaa
ggaaagtgaaaaatgtgaaaatacaaaatacccaagatttaagaccggggggaaaaaacc
acaaattggtaaataaaggtttgctatttgtaaaaaatttcatttatctctaatatgctt
atgtgattggccctaggggagtatatttgggattctaatgttttattttcatgcttatcc
aaagattactattgtatcttcaaatgaacttaatattgtgagatggaactgccggggatt
aaaaagactacccaaaagatttttggcacttacaatttttaaaatagtttatgtcatctc
ttcattatttagggctggatggtcaactcagtcagtgattttttgatgcttctcttatcc
tccagaatagagacctaaggacacgtggaagtcagtttaattgccagagagaaggatgca
atcactaggtgaaatgaggtttttaggattatttattgattccaggttcccatgcttttt
gttagagcttattagtacaggttctcaagagatgaccacataaaagtgctctgtttataa
ataagcaggtttctgtagtactgactggttcatcacaaggcaagtcagaaaccagtatcc
ttctagctctccagtcaggacttccttatgcctctagttttatgaccggttaaggagaag
ccagagttagagtaggagaggactaattctcagcagcagtggaggtgagttctttctttt
gcggaagctttacatatgttttgtgtagtaggaataactagatattttagctagtgtgcg
gtgtgtgttcacccctgggattggacagtgtatcctaacaagtcccatgtctggttctgt
gtctaaaggcctgctccatgacacaggatgctacatgcactcctgctagcacatcttgat
ctgttgaatgttcattctttctttttgctcatactgctgtaggctataattcccccctgt
ttttccatcttgttgacagcttgtagagaataaagcaggaattc
>lcl|<llId>89</llId><geneSymbol>ACTN3</geneSymbol><baseAccNo>NM_001104.1</baseAccNo><extAccNo>M86407.1</extAccNo>
agaactacatcacccccgaggagctgcggcgcgagctccctgccaagcaggccgagtact
gcatccgccgtatggtgccctacaagggatccggggccccggctggagccctggactacg
tggccttctccagtgccctctatggggagagcgacctttgaccccaaccactgaggttct
ctatgcaagatggagagaggatgcaccctgtggctgatcccatccgtccctcggagcaag
ggcctaagagaaaagccagccaagtgcttctgaataaagatccctctctgggtc
>lcl|<llId>90</llId><geneSymbol>ACVR1</geneSymbol><baseAccNo>NM_001105.2</baseAccNo><extAccNo>BC036748.1</extAccNo>
gacattaacctctctggccaagctaatgaaagaatgctggtatcaaaatccatccgcaag
actcacagcactgcgtatcaaaaagactttgaccaaaattgataattccctcgacaaatt
gaaaactgactgttgacattttcatagtgtcaagaaggaagatttgacgttgttgtcatt
gtccagctgggacctaatgctggcctgactggttgtcagaatggaatccatctgtctccc
tccccaaatggctgctttgacaaggcagacgtcgtacccagccatgtgttggggagacat
caaaaccaccctaacctcgctcgatgactgtgaactgggcatttcacgaactgttcacac
tgcagagactaatgttggacagacactgttgcaaaggtagggactggaggaacacagaga
aatcctaaaagagatctgggcattaagtcagtggctttgcatagctttcacaagtctcct
agacactccccacgggaaactcaaggaggtggtgaatttttaatcagcaatattgcctgt
gcttctcttctttattgcactaggaattctttgcattccttacttgcactgttactctta
attttaaagacccaacttgccaaaatgttggctgcgtactccactggtctgtctttggat
aataggaattcaatttggcaaaacaaaatgtaatgtcagactttgctgcattttacacat
gtgctgatgtttacaatgatgccgaacattaggaattgtttatacacaactttgcaaatt
atttattacttgtgcacttagtagtttttacaaaactgctttgtgcatatgttaaagctt
atttttatgtggtcttatgattttattacagaaatgtttttaacactatactctaaaatg
gacattttcttttattatcagttaaaatcacattttaagtgcttcacatttgtatgtgtg
tagactgtaactttttttcagttcatatgcagaacgtatttagccattacccacgtgaca
ccaccgaatatattatcgatttagaagcaaagatttcagtagaattttagtcctgaacgc
tacggggaaaatgcattttcttcagaattatccattacgtgcatttaaactctgccagaa
aaaaataactattttgttttaatctactttttgtatttagtagttatttgtataaattaa
ataaactgttttcaagtcaa
>lcl|<llId>91</llId><geneSymbol>ACVR1B</geneSymbol><baseAccNo>NM_004302.3</baseAccNo><extAccNo>BC040531.1</extAccNo>
aggcactgcgggtgatggggaagatgatgcgagagtgttggtatgccaacggcgcagccc
gcctgacggccctgcgcatcaagaagaccctctcccagctcagcgtgcaggaagacgtga
agatctaactgctccctctctccacacggagctcctggcagcgagaactacgcacagctg
ccgcgttgagcgtacgatggaggcctacctctcgtttctgcccagccctctgtggccagg
agccctggcccgcaagagggacagagcccgggagagactcgctcactcccatgttgggtt
tgagacagacaccttttctatttacctcctaatggcatggagactctgagagcgaattgt
gtggagaactcagtgccacacctcgaactggttgtagtgggaagtcccgcgaaacccggt
gcatctggcacgtggccaggagccatgacaggggcgcttgggaggggccggaggaaccga
ggtgttgccagtgctaagctgccctgagggtttccttcggggaccagcccacagcacacc
aaggtggcccggaagaaccagaagtgcagcccctctcacaggcagctctgagccgcgctt
tcccctcctccctgggatggacgctgccgggagactgccagtggagacggaatctgccgc
tttgtctgtccagccgtgtgtgcatgtgccgaggtgcgtcccccgttgtgcctggttcgt
gccatgcccttacacgtgcgtgtgagtgtgtgtgtgtgtctgtaggtgcgcacttacctg
cttgagctttctgtgcatgtgcaggtcgggggtgtggtcgtcatgctgtccgtgcttgct
ggtgcctcttttcagtagtgagcagcatctagtttccctggtgcccttccctggaggtct
ctccctcccccagagcccctcatgccacagtggtactctgtgtctggcaggctactctgc
ccaccccagcatcagcacagctctcctcctccatctcagactgtggaaccaaagctggcc
cagttgtccatgacaaaagaggcttttgggccaaaatgtgagggtggtgggtgggatggg
cagggaaggaatcctggtggaagtcttgggtgttagtgtcagccgtgggaaatgagccag
cccaagggcatcatcctcagcagcatcgaggaagggccgaggaatgtgaagccagatctc
gggactcagattggaatgttacatctgtctttcatctcccagatcctggaaacagcagtg
tatatttttggtggtggtgggtttggggtggggaagggaagggcgggcaaggagtgggga
gggagtctggggtgggagggaggcatctgcatgggtcttcttttactggactgtctgatc
agggtggagggaaggtgagaggtttgcatccacttcaggagccctactgaagggaacagc
ctgagccgaacatgttatttaacctgagtatagtatttaacgaagcctagaagcacggct
gtgggtggtgatttggtcagcatatcttaggtatataataactttgaagccataactttt
aactggagtggtttgatttctttttttaattttattgggagggtttggattttaactttt
tttaatgttgttaaatattaagtttttgtaaaaggaaaaccatctctgtgattacctctc
aatctatttgtttttaaagaaatccctaaaaaaaaaaattatccaattgaacgcacatag
ctcaatcacactggaaatgtttgtcgttgcacctgagcctgttcccactcagcagtgaga
gttcctctttgccctgaggctcagtctctctcgtattttgtccccacccccaattccttg
agtggtttttgctctagggccctttcttgcactgtccagctggttgtaccctctccaggc
atttattcaacaaatgtgggtgaagtgcctgctgggtgccaggtgctgggaatacatctg
tggacaagacatgcttgggtcctactcctggagcactgtaaaaagagctgattcaagtaa
gtagatgcctgttttgagaccagaaggtttcataattggttctacgacccttttgagcct
agaattattgttcttatataagatcactgaagaaagaggaacccccacaaccccctccac
aaagagaccaggggcgggtgatgagacctggggtttagaaccccaggtgagacctcaaat
cactgcattcattctgagcccccttcctgtccccaggggaggtgtattgtgtatgtagcc
ttagagcatctctgcctccaacccagcagttctctgccaaagcttgtggaggagggagag
ccctgtccctgccctcaggctccccagtgctcctggcccttctatttatttgactgatta
ttgcttctttccttgcattaaaggagatcttcccctaacctttgggccaatttactggcc
actaatttcgtttaaataccattgtgtcattggggggaccgtctttacccctgctgacct
cccacctatccgccctgcagcagaaccttggcggtttataggtaatgatggaacttagac
tcctcttcccagagtcacaagtagcctctgggatctgccaacacacgtccactcccaagc
cactagcccactccccagttggcccttctgcccttaccccacacacagtccaactcttcc
acctctggggaagatggagcaggtctttgggaagctcccacacccacctctgccactctt
aacactaagtgagagttggggagaaactgaagccgtgtttttggccccccgaggctaacc
ctgatccatagtgctacctgcacctctggattctggattcacagaccaagtccaagcccg
ttcttacgtcgccataaaggcccccgaacggcattctcggtacttctgtttgtttttgta
cattttattagaaaggactgtaaaatagccacttagacactttacctcttcagtatgcaa
atgtaaataaattgtaatataggaaatcttttgttttaatataagaatgagcctgtccaa
tttctgctgtacattattaaaagttttattcaca
>lcl|<llId>92</llId><geneSymbol>ACVR2A</geneSymbol><baseAccNo>NM_001616.2</baseAccNo><extAccNo>X62381.1</extAccNo>
ggaatggcaatgctctgtgaaaccattgaagaatgttgggatcacgacgcagaagccagg
ttatcagctggatgtgtaggtgaaagaattacccagatgcagagactaacaaatattatt
accacagaggacattgtaacagtggtcacaatggtgacaaatgttgactttcctcccaaa
gaatctagtctatgatggttgcgccatctgtgcacactaagaaatgggactctgaactgg
agctgctaagctaaagaaactgcttacagtttattttctgtgtaaaatgagtaggatgtc
tcttggaaatgttaagaaagaagaccctttgttgaaaaatgttgctctgggagacttact
gcattgccgacagcacagatgtgaaggacatgagactaagagaaaccttgcaaactctat
aaagaaacttttgaaaaagtgtacatgaagaatgtagccctctccaaatcaaggatcttt
tggacctggctaatggagtgtttgaaaactgacatcagatttcttaatgtctgtcagaag
acactaattccttaaatgaactactgctattttttttaaatcaaaaacttttcatttcag
attttaaaaagggtaacttgtttttattgcatttgctgttgtttctataaatgactattg
taatgccaatatgacacagcttgtgaatgtttagtgtgctgctgttctgtgtacataaag
tcatcaaagtggggtacagtaaagaggcttccaagcattactttaacctccctcaacaag
gtatacctcagttccacggttgctaaattataaaattgaaaacactaacaaaatttgaat
aataaatcgatccatgttttgtaa
>lcl|<llId>93</llId><geneSymbol>ACVR2B</geneSymbol><baseAccNo>NM_001106.2</baseAccNo><extAccNo>X77533.1</extAccNo>
gggcctggcccagctttgtgtgaccatcgaggagtgctgggaccatgatgcagaggctcg
cttgtccgcgggctgtgtggaggagcgggtgtccctgattcggaggtcggtcaacggcac
tacctcggactgtctcgtttccctggtgacctctgtcaccaatgtggacctgccccctaa
agagtcaagcatctaagcccaggacatgagtgtctctccagactcagtggatctgaagaa
>lcl|<llId>94</llId><geneSymbol>ACVRL1</geneSymbol><baseAccNo>NM_000020.1</baseAccNo><extAccNo>BC042637.1</extAccNo>
ggtcctctcaggcctagctcagatgatgcgggagtgctggtacccaaacccctctgcccg
actcaccgcgctgcggatcaagaagacactacaaaaaattagcaacagtccagagaagcc
taaagtgattcaatagcccaggagcacctgattcctttctgcctgcagggggctgggggg
gtggggggcagtggatggtgccctatctgggtagaggtagtgtgagtgtggtgtgtgctg
gggatgggcagctgcgcctgcctgctcggcccccagcccacccagccaaaaatacagctg
ggctgaaacctga
>lcl|<llId>95</llId><geneSymbol>ACY1</geneSymbol><baseAccNo>NM_000666.1</baseAccNo><extAccNo>L07548.1</extAccNo>
ggtgggggtcccagctctaggcttctcacccatgaaccgcacacctgtgctgctgcacga
ccacgatgaacggctgcatgaggctgtgttcctccgtggggtggacatatatacacgcct
gctgcctgcccttgccagtgtgcctgccctgcccagtgacagctgagccctggaactcct
aaacctttgcccctggggcttccatcccaaccagtgccaaggacctcctcttcccccttc
caaataataaagtctatggacagggctgtctctgaagtactaacacaaggaca
>lcl|<llId>97</llId><geneSymbol>ACYP1</geneSymbol><baseAccNo>NM_203488.1</baseAccNo><extAccNo>\null</extAccNo>
aggctgagggtaaaaagctgggattggtaggctgggtccagaacactgaccggggcacag
tgcaaggacaattgcaaggtcccatctccaaggtgcgtcatatgcaggaatggcttgaaa
caagaggaagtcctaaatcacacatcgacaaagcaaacttcaacaatgaaaaagtcatct
tgaagttggattactcagacttccaaattgtaaaataatggcctgaatttaagttttcta
agataaactcagtggtttggtttttattattaatagagatagaactattgtgtgttaata
ttagcattagtcaataagttattttaatgtcagatttttgaatgttattatatattacct
gtatgatggaaggattaccactgtacacaaatctaatcaataaaaacgttagaaccttct
gcttagagtacttttaa
>lcl|<llId>98</llId><geneSymbol>ACYP2</geneSymbol><baseAccNo>NM_138448.2</baseAccNo><extAccNo>BC012290.1</extAccNo>
gaagtcctggctgagcaaggttggaagccctagttctcgcattgaccgcacaaacttttc
taatgaaaaaaccatctctaagcttgaatactctaattttagtattagatactaatagaa
gagaaaaattgtaacacactgaacaatagatactgtatgttcttaagactatgtatacta
gaataatagtagcagagtagggtgaaaaggaactttctgttctgaaagctaagcgactgt
acgtgctactaaaaatgtctgacactgaaataattttactcaactatgttttcaacaagc
aaaaatatagtattctaagattaaaatgtcattacaaaatatttagtgtgaacatttaat
ttaaacttgtctcatggaatctttaatttcaatgaacattacagcatatatatgttattt
ggcgagacatcaaataaagttaaccatttaaaaatta
>lcl|<llId>100</llId><geneSymbol>ADA</geneSymbol><baseAccNo>NM_000022.2</baseAccNo><extAccNo>BC040226.1</extAccNo>
gcagggcagaacctctgaagacgccactcctccaagccttcaccctgtggagtcacccca
actctgtggggctgagcaacatttttacatttattccttccaagaagaccatgatctcaa
tagtcagttactgatgctcctgaaccctatgtgtccatttctgcacacacgtatacctcg
gcatggccgcgtcacttctctgattatgtgccctggccagggaccagcgcccttgcacat
gggcatggttgaatctgaaaccctccttctgtggcaacttgtactgaaaatctggtgctc
aataaagaagcccatggctggtggcatgca
>lcl|<llId>101</llId><geneSymbol>ADAM8</geneSymbol><baseAccNo>NM_001109.1</baseAccNo><extAccNo>D26579.1</extAccNo>
agggtgctgttggcccaaaggttgccctgaagccccccatccagaggaagcaaggagccg
gagctcccacagcaccctaggggggcacctgcgcctgtgtggaaatttggagaagttgcg
gcagagaagccatgcgttccagccttccacggtccagctagtgccgctcagccctagacc
ctgactttgcaggctcagctgctgttctaacctcagtaatgcatctacctgagaggctcc
tgctgtccacgccctcagccaattccttctccccgccttggccacgtgtagccccagctg
tctgcaggcaccaggctgggatgagctgtgtgcttgcgggtgcgtgtgtgtgtacgtgtc
tccaggtggccgctggtctcccgctgtgttcaggaggccacatatacagcccctcccagc
cacacctgcccctgctctggggcctgctgagccggctgccctgggcacccggttccaggc
agcacagacgtggggcatccccagaaagactccatcccaggaccaggttcccctccgtgc
tcttcgagagggtgtcagtgagcagactgcaccccaagctcccgactccaggtcccctga
tcttgggcctgtttcccatgggattcaagagggacagccccagctttgtgtgtgtttaag
cttaggaatgccctttatggaaagggctatgtgggagagtcagctatcttgtctggtttt
cttgagacctcagatgtgtgttcagcagggctgaaagcttttattctttaataatgagaa
atgtatattttactaataaattattgaccgagttctgtagattcttgttaga
>lcl|<llId>102</llId><geneSymbol>ADAM10</geneSymbol><baseAccNo>NM_001110.1</baseAccNo><extAccNo>AF009615.1</extAccNo>
caggcactttaaagaggaggagacctccacagcccattcagcaaccccagcgtcagcggc
cccgagagagttatcaaatgggacacatgagacgctaactgcagcttttgccttggttct
tcctagtgcctacaatgggaaaacttcactccaaagagaaacctattaagtcatcatctc
caaactaaaccctcacaagtaacagttgaagaaaaaatggcaagagatcatatcctcaga
ccaggtggaattacttaaattttaaagcctgaaaattccaatttgggggtgggaggtgga
aaaggaacccaattttcttatgaacagatatttttaacttaatggcacaaagtcttagaa
tattattatgtgccccgtgttccctgttcttcgttgctgcattttcttcacttgcaggca
aacttggctctcaataaacttttaccacaaattgaaataaatatatttttttcaactgcc
aatcaaggctaggaggctcgaccacctcaacattggagacatcacttgccaatgtacata
ccttgttatatgcagacatgtatttcttacgtacactgtacttctgtgtgcaattgtaaa
cagaaattgcaatatggatgtttctttgtattataaaatttttccgctcttaattaaaaa
ttactgtttaattgacatactcaggataacagagaatggtggtattcagtggtccaggat
tctgtaatgctttacacaggcagttttgaaatgaaaatcaatttacc
>lcl|<llId>103</llId><geneSymbol>ADAR</geneSymbol><baseAccNo>NM_001111.2</baseAccNo><extAccNo>\null</extAccNo>
ggccacggaatgaattgtcccgggtctccaaaaagaacatttttcttctatttaagaagc
tctgctccttccgttaccgcagggatctactgagactctcctatggtgaggccaagaaag
ctgcccgtgactacgagacggccaagaactacttcaaaaaaggcctgaaggatatgggct
atgggaactggattagcaaaccccaggaggaaaagaacttttatctctgcccagtatagt
atgctccagtgacagatggattagggtgtgtcatactagggtgtgagagaggtaggtcgt
agcattcctcatcacatggtcaggggatttttttttctccttttttttttctttttaagc
cataattggtgatactgaaaactttgggttcccatttatcctgctttctttgggattgct
aggcaaggtctggccaggccccccttttttcccccaagtgaagaggcagaaacctaagaa
gttatcttttctttctacccaaagcatacatagtcactgagcacctgcggtccatttcct
cttaaaagttttgttttgatttgtttccatttcctttccctttgtgtttgctacactgac
ctcttgcggtcttgattaggtttcagtcaactctggatcatgtcagggactgataatttc
atttgtggattacgcagacccctctacttcccctctttcccttctgagattctttccttg
tgatctgaatgtctccttttccccctcagagggcaaagaggtgaacataaaggatttggt
gaaacatttgtaagggtaggagttgaaaactgcagttcccagtgccacggaagtgtgatt
ggagcctgcagataatgcccagccatcctcccatcctgcactttagccagctgcagggcg
ggcaaggcaaggaaagctgcttccctggaagtgtatcactttctccggcagctgggaagt
ctagaaccagccagactgggttaagggagctgctcaagcaatagcagaggtttcacccgg
caggatgacacagaccacttcccagggagcacgggcatgccttggaatattgccaagctt
ccagctgcctcttctcctaaagcattcctaggaatattttccccgccaatgctgggcgta
caccctagccaacgggacaaatcctagagggtataaaatcatctctgctcagataatcat
gacttagcaagaataagggcaaaaaatcctgttggcttaacgtcactgttccacccggtg
taatatctctcatgacagtgacaccaagggaagttgactaagtcacatgtaaattaggag
tgttttaaagaatgccatagatgttgattcttaactgctacagataacctgtaattgagc
agatttaaaattcaggcatacttttccatttatccaagtgctttcatttttccagatggc
ttcagaagtaggctcgtgggcagggcgcagacctgatctttctagggttgacatagaaag
cagtagttgtgggtgaaagggcaggttgtcttcaaactctgtgaggtagaatcctttgtc
tatacctccatgaacattgactcgtgtgttcagagcctttggcctctctgtggagtctgg
ctctctggctcctgtgcattctttgaatagtcactcgtaaaaactgtcagtgcttgaaac
tgtttcctttactcatgttgaagggactttgttggcttttagagtgttggtcatgactcc
aagagcagagcagggaagagcccaagcatagacttggtgccgtggtgatggctgcagtcc
agttttgtgatgctgcttttacgtgtccctcgataacagtcagctagacacactcaggag
gactactgaggctctgcgaccttcaggagctgagcctgcctctctcctttagatgacaga
ccttcatctgggaacgtgctgagccagcaccctcagatgatttccctccaaactgctgac
taggtcatcctctgtctggtagagacattcacatctttgcttttattctatgctctctgt
acttttgaccaaaaattgaccaaagtaagaaaatgcaagttctaaaaatagactaaggat
gcctttgcagaacaccaaagcatcccaaggaactggtagggaagtggcgcctgtctcctg
gagtggaagaggcctgctccctggctctgggtctgctgggggcacagtaaatcagtcttg
gcacccacatccagggcagagaggtctgtggttctcagcatcagaaggcagcgcagcccc
tctcctcttcaggctacagggttgtcacctgctgagtcctcaggttgtttggcctctctg
gtccatcttgggcattaggttctccagcagagctctggccagctgcctcttctttaactg
ggaacacaggctctcacaagatcagaacccccactcacccccaagatcttatctagcaag
cctgtagtattcagtttctgttgtaggaagagagcgaggcatccctgaattccacgcatc
tgctggaaacgagccgtgtcagatcgcacatccctgcgcccccatgcccccatgcccctc
tgagtcacacaggacagaggaggcagagcttctgcccactgttatcttcactttctttgt
ccagtcttttgtttttaataagcagtgaccctccctactcttctttttaatgatttttgt
agttgatttgtctgaactgtggctactgtgcattccttgaataatcacttgtaaaaattg
tcagtgcttgaagctgtttcctttactcacattgaagggacttcgttggttttttggagt
cttggttgtgactccaagagcagagtgaggaagacccccaagcatagactcgggtactgt
gatgatggctgcagtccagttttatgattctgcttttatgtgtcccttgataacagtgac
ttaacaatatacattcctcataaataaaaaaaaaacaagaatctgaattc
>lcl|<llId>104</llId><geneSymbol>ADARB1</geneSymbol><baseAccNo>NM_015833.1</baseAccNo><extAccNo>U76421.1</extAccNo>
caggtacactgaggaggggacggctccgtcttcacattgtgcacagatctgaggatggga
ttagcgaagctgtggagactgcacatccggacctgcccatgtctcaaaacaaacacatgt
acagtggctctttttccttctcaaacactttaccccagaagcaggtggtctgccccaggc
ataaagaaggaaaattggccatctttcccacctctaaattctgtaaaattatagacttgc
tcaaaagattcctttttatcatccccacgctgtgtaagtggaaagggcattgtgttccgt
gtgtgtccagtttacagcgtctctgccccctagcgtgttttgtgacaatctcccctgggt
gaggagtgggtgcacccagccccgaggccagtggttgctcggggccttccgtgtgagttc
tagtgttcacttgatgccggggaatagaattagagaaaactctgacctgccgggttccag
ggactggtggaggtggatggcaggtccgactcgaccatgacttagttgtaagggtgtgtc
ggctttttcagtctcatgtgaaaatcctcctgtctctggcagcactgtctgcactttctt
gtttactgtttgaagggacgagtaccaagccacaaggaacacttcttttggccacagcat
aagctgatggtatgtaaggaaccgatgggccattaaacatgaactgaacggttaaaagca
cagtctatggaacgctaatggagtcagcccctaaagctgtttgctttttcaggctttgga
ttacatgcttttaatttgattttagaatctggacactttctatgaatgtaattcggctga
gaaacatgttgctgagatgcaatcctcagtgttctctgtatgtaaatctgtgtatacacc
acacgttacaactgcatgagcttcctctcgcacaagaccagctggaactgagcatgagac
gctgtcaaatacagacaaaggatttgagatgttctcaataaaaagaaaatgtttcact
>lcl|<llId>105</llId><geneSymbol>ADARB2</geneSymbol><baseAccNo>NM_018702.1</baseAccNo><extAccNo>BC047443.1</extAccNo>
gtggggagcctggaaacacccggcccacgcgtgctgcagatgtggggagcctggaaacac
ccggcccacgcgtgctgcagatgtggggagcctggaaacacccggcccacgcgtgctgta
gatgtggggagcctggaaaaacctggcccacgcgtgctgcagatgtggggagcccggaaa
cacctggcccatgcctgttcagtccgtcatggcgtttggtttatggtggccgatactaag
agccactgaggtctgggttgtgtgagggttagctaccaccctataacctccctaccaggt
aataaggagaccaagtctttgatcaaattctgattttttaactaaattttcattagaaag
caagcacaaaataaaatcaaaacaacctttaccttca
>lcl|<llId>107</llId><geneSymbol>ADCY1</geneSymbol><baseAccNo>NM_021116.1</baseAccNo><extAccNo>AK055343.1</extAccNo>
caggtgactgaggaagtccaccggctgctgagaaggtgcccctaccactttgtgtgccga
ggcaaagtcagtgtcaagggcaaaggcgagatgttgacatactttctagaaggcaggact
gatggaaacggctcccaaatcaggtccctgggcttggatcggaaaatgtgtccatttggg
agagctggccttcagggcagacgtccccccgtgtgccccatgcctggcgtctcagtcagg
gctgggctccctccacactccccaggccagtacctgccctctgcagcagctgggaaggag
gcttagtggagcccacgtgggcctctggggtgcacatggggtgggaatgctccgggggtg
acacaggccacggtggctccagccaggaccagccagaccagcagagcagggagccacttg
ccagggtggaggaggagcattgtccaggcatggcctgtggcccgagggccaaccaccgag
caggcacagcacagcagtgactcggtgaggggaggacacccgactgtgcacacttccagg
cctccctggagaggtgtccactccatccttccctccgtggcgtagggagcactgtttctt
tccagcaagcctgttcaggtttggccaggtcggcatcaatgtaaggaccttcagagcatc
ccagggttacagcaagagccactgaggtgtggctggcagagcaactgaggagctctgcga
gagtgtgccctctgagacagccctgtccgccccgcccaggtgggacctgacatacaggcg
gctccagccctgggcagcggcttcaagagccagagtgggaagtcaggcctctctgggaag
gtcacaaggcctggggttgttcacaccacaggcacaatacagagctgtccactcttgaac
tggaccgtctggggagaattgagaagctgcctctcactgcatggatagtggtggctgctg
gctttcaagcgtggttttttgctaagagccagaggcaggtcttctggagttctcaggggg
gccctgtgaccccctctccacaaccatggccagcatcggcttcttgctgcacctgtgcat
tctccacccctccgccaatggcttccagctcctaaaacacctggacattccccatcctgc
accggcactgtgtttgttcagagaaaacgaagggtgtcatttcttcttttccctgtggca
tcgtggatcctttacatttagcaacaacagtgtgaggctccacttctgttgaatatgagc
ggctgtcacacccatgagcaagtttccttgatggaagatgctgtttctccggcagaacca
accctccaggacgaagtttcagaattggctgatggtcgtgagtgcaggtgtccctgttgt
aatttgcagggaaattgactgcaggtgatagtgttgacgtctgacgtctgacaacctcct
atgtgcatgtctaaatagtcacaatgaagatgaaaataaggatgatggggacggggtcca
ggagggccactgggaaggcactatccagaaatagtggacagaggtctggcatgtggaaac
cttggatctcggtcacagggaggaaggcagctagaaatgggagggaagcttctgggtagg
caccatagtaggggaatgtctaaagacccactgctctgagatgtggtcagagaggtttct
gtggactgcagatgaggcctgagccctgcctatgctcaaagccagcagggttgggggtcc
gcctcctcactgctcctcaacagctgtaaccctttcctgagggccccgacttttcagaat
aggagcagagagaagcccagacttccttccctggagtgtagacctgtgtgtgggacctgc
tccaggctgatccctgtccgcacaggtgggtgatgtccttggctgctgccgtcagaggca
gccccctgcacagggaggggctgatcctgcctcagctgtgtggccatgtgggggcagcag
gggcctgggccatagctgggggaggccagaccctgagggctttgcagggcggccagtgca
gtgatgcctggcgcttccagctgagacaggagtccggacagaggtgggcagggtggatgg
cttcgggcagggaaggcgggtagaggctgcatgtgggggcccctgtctgcctgtccttag
ggtgtggattaggctctggcttctgtgatggtgcaagaggcaggatggtctccagacacc
ttcttgcagagtgattttgaccaatgcctttccagcaccttcccctggttatgacaggga
gctcccaggccaggccacatgaccccacaggtaggctgaccccatggacccactggagac
tttgagggcagagctcgggcacctttcatcttccttgggtggtcctcatgtcgctgtccg
ctcatgttcctggtgttctggcatcaccttgtgccggtgggggctgggctcccgtgaggt
cctagggcagaaggaggtgcttgcagggcctctcgctgctactgggacatccacaggacc
taatgtttatgtggaatctccaggctgccatcgagggctcctgagctcatcctgaggacc
cagggtccatctgagctggctgtgggctgagatcctggctggggccctgctgtcaacctc
tcctccaggccctgccttgtccctgctcctgtgctttcctctcttcaggacaaatggttt
gtccttatggtcccctttccactaggattttctcatcctcatctgtctatcccagccgga
tttaaagcagtcacttcagacaggagccacagggagcctgtgagggagtagtgcggtggt
ggtgagtgtggctgccctggctcccccagctcaccgtggtgctgtccttgacccacgagc
tgttgagaagggtgcagagcccctggcacagccaaccctgttgcccccagtgccgctgcc
cagcttcggccatccaggtggtgggtagacagaggagtgaaccccaaaggtgtccatgcc
ccagttctaagccctgtggccaggtgctgtcacacagcaaaggggactttgcaggtggaa
ttagggttagggatctaaggatgggaggggaacttggtttatctgggtgggctcagtgac
cccttggaatggctgagggaggcaggagagcctggaaagattcgaagtgtcacagagatg
gtgccgtcattgctggcttaaagacaaggggccaggagccaacaccagaggccactccac
aaccccagcgccagtcagcaaggaagccgggtgtcgctcacacaaccagaaggagctgag
tttggcaacaacccaagtgagcctgaagcagattcgccccagagcctccaggcgtgagtg
gagcccagtccagcgacaccttggtttggcctgtgagactgagaagagagccagccacgc
catgctgtgcctggggtccacagagccgggaggtcacacatgtacatcctggaagctgcc
caaggtgtggccacttgtagggcagtgagaggaagccgtcgcggggaccatgctgccttc
tctgggctcacgactgttctggaaaggaccccatggcagacttggcaaggtctccacttc
aggggcaaacatctccatcatcagcaactccaaaccccagccacttcctgggagttcagg
aactgtgtttagccataatgtcccttggggtttggtgaaaaacaacttcctttttatttg
tgggaaaactgtattatattgccttatttatttttaatcatgtacaatattcatgtacaa
atgttagagccattcgggtaggattctctctaaattatttattgaagaggctttgtaaat
agtgcaccagtgacaggtgctgcctgtttactcgtaccaaaaatgaagacaagccccaca
cccacctcagcccttgcttggccatgctgtggccctttggaaatgaccctgtgtgctccc
ctcgcgacccttgcatgcctttcatgcctgatgccgtagagtagaacacagccccggaat
gcttccagttgcttgcaagggaccatgccggcccgggtggtccatgcctgcggggtgtct
gtatcctgcaggaggacgcccctacagacccagcaacccaagttgccagcccgtgtttct
cagactttaaagccaccagggcttctggaacacctgtcatagaagcaataactctaactc
tatactgtagagatgagtctggtccgaagcagattagtaatttagagataagccatgcat
acaagtttgccccattctctggcttggggtggtgggaggcggggagctgccactcccaaa
gcctccaccccttcctgaagacccagctatgaaaccgcagttcctgtgggttgggctgcc
caggctggtcagagctcagcaccccaggtctggtgagcagacagagccggcgttaaaccc
cgatcaggtcattgtcaccacacccttgcttggatgaggaaggaaggaggcaaaggcacc
cactccatccaagatccgttccaattgatgagcctcagtactggcctcacactgaccaac
ggtggtatgctgcagtttgttggtttggtgcagagtctaaaggataacatatcaaggctt
acctgtgataggccattttaaggaaatggtggcactctgaaggctgtccccattcacctt
ccacaatgctggtaccatcctggtagaagagccctctgaacaggacacctgttcaggcct
gggggccccatgctaggcttgcctgggtgtgagaaggtcgaactgggtggcttaggcctt
caaattgagcttgggggtgtccaagagaggggtcttattcgaggaactcacataccccaa
ataaccatcagtgcacaaatcattccatgctctttggcaccaggcaggagatgctgcagg
caggtgtccgtagttggcaaaaatgggcagtaggggaaatggagttgcttcaacctttct
cagtcccggccctcactgcacccaccaagtcaagcagagctgggtgggctgagaccagca
tcccagctggactgagcctggggggaggggctggagccaaggagcccccctgggtggggg
catcaggagcaggggcagggcctgaggactgctccccctgcatggagggcaggccaggat
ggagcccagggtagactttgaggaaggctcagtgggctcagcagaaggaaggctcttctc
atagttgtggtttttcacagatggatttgggtgatctgagtgtggtcaggccctgccgtt
ggggaatgaatgccacacggggtttgtctgtaagctgcagtgtctgtgattctgtgtgaa
ctgacagcagggagctgaaggacaggccccggccttgggagaggacacgggcatgggctg
ctggatgcagggctcccagggctgtgaaggcagaggggtctctggaggcagacagggtgg
gctgggggccagcagcagggggcagagccccagccagggcagctgcttcctgcacataga
cattcctcctgcgcagggccaagtgcccatgagcacagccccagacagacacggtgggga
gcttggagccctccgctcacctagaggagccctgggacacgcactggaaagtattctagg
ggcttcctgccttatccttctgtttgttcatacacttagtgaaagcagatcctgtactag
gatgtgaggatatctgtcacctgcgtggtccattccataaacaccagattccatttcagt
tgccacacattttggggctagacttccctaaacaacatgccattgtgaaataatgcatat
atttgtatttttaaatttccctgaaaatttaatctattctgttccatatgaagtctgttt
cactaccttaaaaaatagatactccactagaggctgtgcttaattcaaatccatgtgtgt
gcctgcattacatgtgtgaacacgtgtttctgtcgtgtgtgtcatgcacatctgtgtgtt
gcatagcataagccaaatgaaaatcatttgttcatgggattcatatgaggaacaaaatta
aatttgaatacagtcagataactgccacgcagggcatttggggaaccatccccgaatgcc
ctgatgtgatttccctcagaaaatccttgttattagaggagaaggtctgggcaggggcag
cagcatctcagacatcaagtcaactttatcatctactacatcagcactgaagtccagggg
cattgaggcactaactaggttccattttctttggtttggttacttattttttctttttgg
gttctcggtgtgcagaggctgtagagagagcctcagggcggtgaccgctgcaggaattcg
gccctccagctcccctccagttaccaggagccgatttggaggccaggccttcccagctga
gtgtctgtcagcttcattctctctcagctgtgcagtggaagagcaacaacagacaggtga
ccttcttgggttgtgcttcacaatggactgggaaaaacatctttgaaatcaggaaatcag
gccgggcgcagtggctcatgcctgtaagcccagcactttgggaggcggaggcgggtggat
ccattgaggtcaggagctcaagaccagcctggtcaacatggtgaaaccccgtctctacta
aaaatacaaaaaaaaaattagctgggcgtgttggcgggagcctgtagtcccagctacacg
ggaggctaaggtgggagaattgcttgaacccgggaggcggaggttgcagtgagctgagat
tgcaccattgcactccagcctgggcgacagagcaagactctctcaaaaaaaaaaaaaaag
aaagaaagaaatcagaaaatcgaccacagtggtagccacctggcctaatgctgtgttttt
gtacctgacaggggtcactcattttaggcacaactccttcattctttgtgaaattagtga
gtttccttctacccgtcaccagattcaatatgttctattaatacaccgataaccacaggg
gaagggcacttgtcgctctcccacctggttaccacagtctccatgggtcttttgccgtga
ccacaaataaaggaaacactcatcactagtatctaagtcgggctttacagtaactatgca
ccttctgtgtgcttcacctcactctctacttcaaacagcccatggagggaggtattatta
tactccttatgttgacagtgaagaatctgaggcccagagaggttggggacttgagtaaag
tcacacagccctgagaggcaggaccagggttccattcctgctctatccagttccaagccc
ttgtgttttccattatgtttagtgcctctttgctaacagcaacatctgcaagatttgtgt
tggttttgatggagaactctagctcatccacatgctagtgcccaagtggtggaggggcca
cctcagcaggtgggttctgaatgcagccaaggctgtccccgcaatgggtgagactcgctc
caactgcccgccctcagagcaggtgcctaagtcctccctggcactggcaggccttacctc
acattgctaaattaaagcaatgcaattcctcttgggtaagaggaattcctccttctttac
taactgatccccagcaaggaaataaaatgttaggctttaaaaatccctactttgtcatat
cagactatattctaaaactatatttgagcgaaacctgtcattgcgtctaatttcaaatat
acagaatctccttaagagctgttgccttatttttttgtaaagcctctctgacatcaaatg
gggagaaatggtggcacctccagacaccctgaaactacacaccatttcttccctgctcag
cttctgctcaggagttctgtgagctatgggaaggccattggttgtatttgctacttttac
tttcatcttcctctgctgtagagccatttaatgttattgtcatatgctgctggtgaggta
aaggtgggtccgggtgccttcccaggggttagaggatgttcaaagggccgatttcagcag
gagttcagagggcttatgatggatggtgagagatttgacaaccaccagagcacatgtgct
ctgaccctctcctgggcattggttcctgctggtaccgggcggttcagaccttcaaatagg
ttgctttcaaaagagctttcaggcacttattgagaattaatgtttaaacagacataatag
cctagatgaactcccaagagatctattaaatcttgtgggctgaataaatatctcgtgcag
gactgtgcaacagtagcccagagcatcctgcctgtgggcatccacctcccaggtgagggc
agtgggaagctggcccgacggcagccagaacttgtttctcacctcccaccagcaaccccc
cacccaactctgggccccaggcacacgaagcacaagtctcaggggaccattcccacattg
ggggatcctgagggagcccatcaccgcctcttgcatacaactgtccactaggaggcacgc
ccagtgtgggagagatgtatggtcttgccttccacctgtaaaaactgcacatatgcaagc
catttgcactctggaactgcatgccgtgaaaactcctaatggtgtggaacttagtttgaa
tttgaaatcacgccgcatgcacaaagggacaggcccaggcccgacctcaggtcatccgcc
cgctggctgcagagcatccctgggagccaaggcgaggcccgtggagcctgagctttgtgt
agctcgagctttgtgtagctcgtgcacttattatgcaccacctcccttcagtcaccactc
ctcttcctccgccatcctcatttatactgattgcacaccccccgctcaaacaacaatgtc
cttattatgatgaccatctcgtagtggtacattccattcctatttaaggtaagcccaaag
cccacttttggattttctcgactgtccgagaaaagttgtgtaagcgcctgcgttcttctg
ggtttggctagatagggttgtgtccctctatggaatggagagtgatgtgggcaagggtgt
cattttctcgcacaatacaactcactgaggatgcttctgtagaagtgagaaacacgatga
gtacattcagaattacaataactcactctcactgggtaacttctcatgatagatttgtat
gatcaatacgggtctatttttatgtcaactgaacactgtagggtaccttccagtcttttt
caagattgttaaattgagacaagtaattgaataatttgtcctatttttattttaaaaaaa
gtgaatggactgaaatgttaaatgtgaatgtacatttcttaattgcaacttttctactga
gtgtttgcactatactttctggaatcttatttaacaaaaataaagggaaaaaattgcttg
act
>lcl|<llId>108</llId><geneSymbol>ADCY2</geneSymbol><baseAccNo>NM_020546.1</baseAccNo><extAccNo>AB028983.1</extAccNo>
aggttaccgaggagacgagcctcgtcctgcagaccctcggatacacgtgcacctgtcgag
gaataatcaacgtgaaaggaaagggggacctgaagacgtactttgtaaacacagaaatgt
caaggtccctttcccagagcaacgtggcatcctgaagagtcaccttcattttggcaagaa
gactgtattttcaggaaggtatcacacactttctgactgcaacttctgtcccttgttttt
gatgtgcgtgctgtctgtcctatggagcctctgcagactcgttctcgtgacccagtggca
taccgtttggtgtctgatgtgtgcccagatcgttctgccacttgcactgtgcttgctcct
aagcaaaagggaaaaggagcgcgcgtgatagaagaaaagcactgggagaactaacagagg
agaaaggtgaaacacacacacattcttaaggcaataaaactagggggtgtatattatctt
ctggtgcatgttcttttctggaaaatatggtagctcgccaaccgcatctgctcatctgat
attcaaacacacagtattcgtgaataagttgattctgtcccccacgtggactctgtgctc
acccattgtctcattgccagtggtgtccaagggcccccgttgggacccacggctctcgtc
cctctgctccgtgtgtctcatgccagcagcacgtcgccatccgtcaccagaattagtcct
cacagcctaggaccagttttgtatcaaactcgtctgatgttttgatgccatttgtctttt
gtaaagttaattcattaaaagttttatgtactttgatttacagtgcctgtatcttttatt
ttcctgtcttctttctcctgtggtttgctccagaattaaggtttgttttccatccattct
cccttttgacacagttgtttcagaaagagctctccagaagccaatattgagatgtaattc
agattaggacacagtgtgtgacgcagataactggttactcagctccctggaaagcaggca
agcatgttgaatgtatctagtggtctgattttaatttgggcatctctagagaacgctttc
agggaaaaatactttaatagtaaaaagattctctgcgagcaacagtgccccctccgtcca
ctacgctcctgtctccaagaatgttttgctagagctaacagacatagactgcaaaagaat
aatttggaatcagctatgcaaatcagtctcacaatagcgtgagctaactgagagaagtac
taagacccacaaactgcctgttaagtctgagaaggctaaagaagacacacagccaacgtt
catgcatttttaaagacagaaggccttgaagaatttgttcttgtaaatccaacacaagtt
gtttggtacttttaacataaagaaatcatactttgccaaatagtgaaaagtagagcaatc
gtgtataagctaatgtttaaaagcaaaactgcaaattgtagcccagttggtcaaacttgt
tttctttttataactcatggcaggcatctgtaagaagtagagaacccagatgatctctta
ggaagccttttattcgtgggaactcgaacttgaagcacaagttcctggtttgaatcctgg
ctctgattttttactggctgtgtgactttgaacacatctcttagtccctcttaggagtac
tttccttattggcaacttatggactcgctagtgattaaacgaggcaatgactgtgagcga
gcctggcaggtgccccgtggtacattcacagcacgggcacagctgctgtgccaggactgt
gactcattcccagtaaaaggcacttatcgaagctgataaccgtccttcatcaccgaagtg
tgagtagagcatgacttatttagtattctgcctcaatggggaattttttgatcctgtaat
cacaactcagcattggccttaatatacctaaatctccaaaaacagtgattaaagcaagag
aattattacaagggcttttctctttcctctaactcattcttcacggatgccgtagcgttt
ccgtgagctcaaactggccttggtgtaaaatgtgtaaggatgagcagcaggcgtgcctcg
tgggttcttcctctgttacatcctgctacactcatccgcaggtcaccttagttcacctac
cctgagtgaacacccccagctgggtggtccaccaagttctcataaacagagtccctccca
ttcccccacggggtgcaccgaacttgggtttgcgctaaaaagaactcaaaaggagaactg
tgctctcccaaagccatatcaccagtcttaccaaacaataggcttttaaaagcattgagt
cattgtcagaatccactatgggaagctctgtgtgtacctggtcccttctaggtgtggtcc
cataggagcagccttagcatcccctgtgaacttatcaaaaatgcaaattctcaggcccca
acctgaaggaggaccctgaatttgagatccccggggctggggcccagcacaactgctgtt
tagtgaacaggttctccaggtgattctgatccctgatcaagcttcagacctccctccctc
cccagtgtttttgcaggtgaggaaacaggggcagagtaattcaggcacatgtgttcagag
ttccacagttgattagcagttgaggccaggctagaatggaaaactgcctgttccttgaat
ctgaaagagcattattcctggtcaaagctccttaaagttctgggcagctaaaagcatccc
tgtgagcaaaaatgccaggcagaaaactggcagtgcacctctcatcagcccaggtcccag
tgccattggcttcaagaaaaaaaaaaaatctctccccaatgctctccttaacctttaagt
cttacaggaagcctctcatagaaattgcctccagtccagtttcccaaaaaccccagtgtt
ttacatatctgtttaggagtgtctaagttttgtcatcaatccaggatgttattcttcctt
cccaactcactgtgctcctaaaggcagcaaccattcatctttcctttgctctggatacac
cgaatgaccaggtaacatcatcaggccgggtgcagtggctcctataatcccaatattttg
ggaggccgaggagagaggatcacttaagcccaggagtctgagaccagcctgggcaacata
gcaagacccccatctctgcaaaaaaataagaaaattagcttggcatggtggcacgtgcct
gtagtcccagctacatgggaggctgaggtgggaggatcacttgagcccaggaagtccaga
acgtagtgagccttgattataccactgcactccagcctgggtgacagagcgagactctgt
ctcag
>lcl|<llId>109</llId><geneSymbol>ADCY3</geneSymbol><baseAccNo>NM_004036.2</baseAccNo><extAccNo>BC020148.1</extAccNo>
caggtggtagaagaaacccaagtcatcctccgagagtacggcttccgctttgtgaggcga
ggccccatctttgtgaaggggaagggggagctgctgaccttcttcttgaaggggcgggat
aagctagccaccttccccaatggcccctctgtcacactgccccaccaggtggtggacaac
tcctgaatggcctcgagcctgaaacagtccaaaccggaagggagaatttattttttgaaa
ctgaaggaagtcccgaccttcctggattgaagtgcacactcatggactttaggtttagaa
acctcctcagccttcatttgttcgtggatgtgtgagctctgagggtggccctgctattcc
tctgcgtgcctgtagtgtccccagcataggggtcttaggcatagggctgaacagtccttc
cagagccctcgttccaatccctgccgtccttgcccctgaggggccctgaccactgtgagc
aggagggtggcagagctgggacaaagctgcctttgccgctgggctttccgggactgtgga
gggagcacaggcggggaagctccacttcagacagggcttggtggggcaggacatggctcc
cattttgaagggaggtctccatgtggtccgagtgaggtgagacggccctcgtcctggtgt
tcctgatcatcttgaaaggttcttctggaactcctgtccccttagtcatgagaacagaaa
gtgcaatatttcctttcacctggcaggggaggggggatttatttctgaaagaaaaatata
taaacagatcttctacatttatatttttaatcttctgttaaatacactttccgatattgc
cttgccttttgagctcttgctacagtcgcctttgctactgctttaagagaatttacaggt
attgataaagaacaagactgttttattaaaagctttattcaacttgaa
>lcl|<llId>111</llId><geneSymbol>ADCY5</geneSymbol><baseAccNo>NM_183357.1</baseAccNo><extAccNo>BX647739.1</extAccNo>
caggtcaccacagacatgtaccaggtgctggctgccaacacgtaccagctggagtgccgg
ggcgtggtcaaggtcaagggcaaaggcgagatgatgacctacttcctcaatggagggccc
ccgctcagttagcagctgttggccaatggtgccaggcagcctggcctccagaggcatgga
agcagcttctctgtgtgccgggggtggcggggaagccatgctccagcccgcagggctgcg
ctgctgagattttccacttggactccagagcagcttctgcctttgctggtgggcagcggc
ctctgtcccaggccccggggtgccagcgtcctgcgagcacccagctgaccaaagatgttt
ccctctgtagaagactctgctagactgggtctgaagcttgagttttctaacaggtgctgc
tgcacaggtggaaaggagccgtgggaatgtgtgtgtggcacggcccagacaagggcaggg
ctgaggggcctccgacccagctgggggtagacgggctcgaatgtggcctgggagagccta
gggggccccaggggtctgcttttctatgtgagcctttaaacttcagacaggccaccaccc
tgcacctgcaggggctttggcacaggagtgctggctttggagggactgtggccttcatcg
tggtcctctgcccacgcctccacgcacacagacagtgccctaggagggaaacagaactaa
ttacgagggggaggcaagaggacgccaagcaaggagtggtgattctgagaaaaatattta
ttaaataaaacaaaacaagttctccgtgcc
>lcl|<llId>112</llId><geneSymbol>ADCY6</geneSymbol><baseAccNo>NM_015270.2</baseAccNo><extAccNo>BX537664.1</extAccNo>
ccaggtgaccacggacctgtaccaggttctagctgccaagggctaccagctggagtgtcg
aggggtggtcaaggtgaagggcaagggggagatgaccacctacttcctcaatgggggccc
cagcagttaacagggcccagccacaaattcagctgaagggaccaaggtgggcattgagtg
gactctgtgctcactgggtggagctgtggcagggggcactgagcctccagaccctgctaa
ccacaaaagggaacatcccagcaggctgtgcttggatcatgctcgtctgccctcaagctg
gaaaacaaggggctacctaccgagaggattatgcaagtgactttctttcttacttggggt
agggctgttccctctccaatcttccagcctttgggagcaggggaggggtcagtagcagaa
gcagagggaggcctcttgcctgagggattaaaatggcagcttgccatgcctacccttccc
tgtctgtctgggcagcaggttcagggctgagcccttcttttccctcttttttcctgggaa
tattttgtacaatattttgtacaaagacaggcatgaggagtgcctattccatgcttgcct
ttgcaatacctgcatccccagcactggtcctgggcacttccccaccccagccaggtgtcc
ctcctatgcacagagcagaggagggagaagctctggggagccagctttggccatatttca
ggagaatgtttccatgtgccaaatcttagtcccatgatctgtccccaaaggggaacaaag
ggacctctgacagcttagatttagccccagttcctgcacgctccagggaacggggtgtct
ggcctcactggtactgtgaaaaatgctcagagagcaagcctgtgtgtggggatgtcaggt
caggagctggaagttcacctgcaggtgccaaagagcaggccggccagggctggggcagtg
ccagactctgatctgaggaccccgtcggggtccagatcaggtcactctgccccagtgctc
tcttgctgtctgctgacaagggggcatggagcatctcttcctcttctgttgccaaataga
aaagggtcagggcatggagaaaggtgaccctgatcccaaacctgccctcccaagtctctg
gtgttggggagggcccgtgtgtttgtgtaactgtgtgtgcatgttggtctttgtgtgcat
atctgttttccaggtctatgtgagtccttgtgctcctgctcctcagctctccaccccagg
ttgcctctctcctgtgggcctctgtcttctgggaataaagcagggtttcctacttcaggg
gatgtagagagatgcccaggttgcacaggagtgggatggggtgtggtagcaaaaggaggg
agaggagtcctttttgtgccaaatccctaagtgccgttcgggggccatgtgtgcagcatg
actctccctgtctgtggcagggacccaagcgcttgcttaagccccagtgctccatgccag
cacttgaactgtctggggtttgatggacagaggctgaggaatttcctggcttccccagat
agtgtcctgggacatggtatgctttggggctggggtagcatggaatccctctgaggacct
ggatactggtactacggggtggggaagaggaaccttaaacttggctttccccagccttca
gcctgagtctagcatgtttctagctccccagtcccttgtgaagccttgagggctggcaga
agggttaggaggttgaactctagattcccttcctgtctttgccttccttttacccctttc
cctgcaacctccttgactctggcctgaatttgttggtgcctcagtttctctgtctgtacc
tatttaagccaaaggcactagcctgaattttgcttgaagatcactttgtcttggaaatga
ctagagaggcagaggagaagggtttccagagttgctaggtttgggagtggaaggggcagg
cagtgcacttgcccctcctcatgccccttctgacaccagctccctgtggaggcctggttt
ctgggtaatgcctcccttgggcatcttcatgcatcaaccaaatgggccatcaggtacttc
attagtcatggcagaaggaggggaaaagacttgttttccagacagaaaatctactcccct
gtccccagccatatccctggataggaagggataggaagagactacttggtgccatggggt
aggggtgagggtataagtagatcagagtgggaagacctcagccttgggtggcttgtctct
gcttcttgccaggtgggagggcctgtccacaccctggatccccgtaccacagtgccagcc
atgcccttcccctgggctaccattgtccctttcctcacccagttggtagaggagtcagga
ggtgggaggccgtgggctttggttttataatgtaaccactgtgggggtgggggaggatgg
tgaaccatgtatttcagtgaaatatttaatatatttaaatatcaataaaatcaaactctt
tgtaa
>lcl|<llId>113</llId><geneSymbol>ADCY7</geneSymbol><baseAccNo>NM_001114.2</baseAccNo><extAccNo>\null</extAccNo>
caggttaccgaggagacctgcaccatcctccagggcctcgggtactcttgtgaatgccgt
ggcctgatcaacgtcaaaggcaaaggcgagctgaggacttactttgtctgtacggacact
gccaagtttcaggggctggggctgaactgagggctcctgctggattccgaaaaggccggg
aagccagtctccttccctgaagcaagcccaggagaagactctccgccccacgccaatccc
aaaggcatgcagatggctgtgcatgttggcttctttggacctgcactggaggatttctca
gacacatgcaccagattctggctcgaagcagccactgagccataatgcgcaggggaggcc
agaagctctgtgcctggtctgtaacagtttccaggccagctggagaatgttcactggttc
ggggctgactttgagatctttgttccctgaggtgccaggcaggcaactttagcacatgat
gaaaacagacttccacctcagtggcctgtgggcacgcacaagtgaggtctgtttttctag
acaccaagggggagtaagctgagctgtctagcacggattggagactccctctccctggtg
ggcctggcaatgacagcatttctcacagaggcattctggtaaatgaagctgaaaggggtg
ttttacatctgtaaacggtttcaaacaggtagagagaaaaacaccacaattaacactgtt
actttttgccttgtctggcatgtttgttttaaatgaatacattaatggggtttttatcct
tttgaatgacttttcagacactagacataaatctcttccctccagtgtatgctctgcctt
tttaaccactgacatgtaaggaggactactgtctagcatcagcttatggggtcagctggc
tgtggggatagagtcctgaggaatgtggtcacagcaagaaggcggggagcagcagagcct
tgcctttgaatgaggcagcttgtgaggcaagcattctggagagaggtgctttgaaagtaa
ggtgcggcctttcacctcttccttgattactcacacatctttgcgttctcccctgccgtc
cttcaactgtatcttacttttcttaccagaaaggaatggagtctgtttagagacaacttg
gacaacctgtgagtgcatctcttctttcctttagtcttcacagctaactctggagagctt
caaaactagaaggatctactccgcatgggtgcatgcagaggctcctggatctgggaagcc
cgccccctcacaaatgctgagccgttcttgctctgaaactgcgtgagtcaaggcaaatgc
aaaaagccaggttttggggatgtgtcttactgtgcttcaacttcccaaggaattgaaagt
caacctaactgtaacaacagggtgagaaatgaccaaactgcccgtgactttttctgaatg
gacttcataaccggaagacttaaccggtggcctcatcaccagagcatcgccaggatttct
aatgcactcagtttccctacatagcagggattcttagctaggtgtccccatgaaccccgt
aaagttctacacaaagtcttgcatacaggagcctttacaagatgattatacagggttgca
gattgggtgactgaccagacttgttggggtcctgggatgagttgccccgggctgcaaatt
aagagtacagctaagtgcgggggtggcggtggagggaacgaaaattgaacctgtctgcct
gtgctgtgtcgtgtggctttatcagcccgaggaagggcaggtgtattctaatttgcacaa
aggtgctgggtagactagtggcagctctcatgtgctgcacataagtggaatcagtatgaa
tagaagaacttgctgtataaaggaatttcatggcaacaatgctggtaagggcaattagcc
tcgcttaagttgccttttttacacaccaaaactttttacatgaagggctggtttcacatg
aatactatactgaaatctgtgctctcaagatctagcagtgaccagggctgcccggcgggg
gctctcctggcaagtcaggaaggtttctgttgctaatataacatagaaacacattagtgc
actgggcctctctgaggtcagcatatttgtactcttggaatatttgtttttttcttcagt
aacaacagaaaccccagttgggagtttaacaaataactgactaccactcactcatgcatt
tttatttccaattaaagcaaagcactgtgctgtgctcagataataatagtttgtaagtaa
aagtttttagttttcagtgttcaggttatagaatataactgaccataaaaattacctgca
ggtattttctttttatgaacttgtttttaaattaccaagtaattactggtgtcattttgt
tttatgacagacacacgtatctaacaaacaaacaaacagtgaccttctccatgggtcaag
gacttccttacaatttctcctgagttaacttttgtgaaaataatacctaaggttttctgg
cttattgaggaaatttcctaacaaacaaacaaacaaacaaacagaagagaagatcattaa
ccactgtatactttgtgtatataataggtcagtgtaaagaaatatgatttgaggtggtgc
atgcaagtaactagggtttattctatataatgaatatttatagatctgtaacatttgttt
caaaatgctgtttcatttttataaagtaccagtgtttagctgctttttatacattaaatt
agcaatttgaaaaactcaa
>lcl|<llId>114</llId><geneSymbol>ADCY8</geneSymbol><baseAccNo>NM_001115.1</baseAccNo><extAccNo>Z35309.1</extAccNo>
ggcatcagccacggctcagtggtagctggcgttatcggcgctaagaaaccacagtatgac
atttggggcaaaactgtgaacctggcaagccgaatggacagcacgggggttagtggccgg
atccaagtcccagaggagacctatctcatcctgaaggaccagggctttgcctttgattac
cgaggggagatctatgtgaagggtatcagtgaacaggaaggaaaaatcaaaacgtacttt
cttctgggaagagtccaacccaacccattcatcttgcccccaagaagactgcctgggcag
tactccctggccgcggttgtcctgggacttgtccagtccctcaataggcaaaggcagaag
cagctactcaatgagaacaacaacacaggaatcatcaagggtcattacaaccggcggact
ttgttgtcacccagcggcacagagcctggagcccaggctgaaggcaccgacaaatctgat
ttgccataaaagcattttctttctgtttttttttttttttgtatttcttttatatataaa
ataaatatactaataaaaaggtttaattttttttagaacaa
>lcl|<llId>115</llId><geneSymbol>ADCY9</geneSymbol><baseAccNo>NM_001116.2</baseAccNo><extAccNo>BC068612.1</extAccNo>
cagttccgagaggaacccgtgcaatagttcggtgccgcgtgacctccggcggcccgccag
cctcatcggccaggaggtggttctcgtcttctttctcctgctcttgttggtctggttcct
gaatcgcgaatttgaagtcagctaccgcctccactaccacggagacgtggaagcggatct
tcaccgcaccaagatccagagcatgcgggaccaggcagactggctgctgaggaacatcat
cccctaccacgtggctgagcagctgaaggtgtcccagacctactccaagaaccatgacag
cggaggggtgatcttcgccagcatcgtcaacttcagcgagttctacgaggagaactacga
gggcggcaaggagtgctaccgggtcctcaacgagctcatcggggactttgacgagctcct
aagcaagccggactacagcagcatcgagaagatcaagaccatcggagccacgtacatggc
ggcgtcagggctgaacaccgcgcaggcccaggacggcagccacccgcaggagcacctgca
gatcctgttcgagttcgccaaggagatgatgcgcgtggtggacgacttcaacaacaacat
gctgtggttcaacttcaagctccgcgtcggcttcaaccatgggcccctcacggccggggt
catcggcaccaccaagctgctgtacgacatctggggagacaccgtcaacatcgccagcag
gatggacaccaccggcgtggagtgccgcatccaggtgagcgaagagagctaccgcgtctt
gagcaagatgggctatgacttcgactacagagggaccgtgaatgtcaaggggaaaggcca
gatgaagacctacctgtacccaaagtgcacggatcacagggtcatcccacagcaccagct
gtccatctccccagacatccgcgtccaggtggatggcagcatcggacggtctcccacaga
cgagattgccaacctggtgccttctgtccagtatgtggacaagacatctctgggttctga
cagcagcacgcaggccaaggatgcccacctgtcccccaagagaccgtggaaggagcccgt
caaagccgaagaaaggggtcgatttggcaaagccatagagaaagacgactgtgacgaaac
aggaatagaagaagccaacgaactcaccaagctcaacgtttcaaagagtgtgtgaggcgg
cgcccacccgctgcccgaggtgctctgtttgtcgaaacacagtaatatttgtatttggct
gttgtgctttccaagcgccacagttgccctccccggacgtggtgttatgtggtcatttca
gccctaacttctgtgtggatcacagttattcagggttcattttcatccattcttcccttt
cgctcccttccctggaaaccccgctgcctctgggtcatccgttcagcacgtggtggagaa
caagtgccttcagggctggcctcggcctcgagtctcgggacagaggccgccagtggagat
catggctttgggtattatttgacttttagaacaaaagctgtggttaagatctcattttta
ttgctttttcccacgtcccacgagacactattttcggttctctggctaataccctgtttt
tgagtttattttgtttctgtctatgtcacagtgttcctctacgacccgacctctctatgt
aagcacacatgcgcacacacacttgcattcatgaatctgatataaagtgccagtaatccg
ccaagagggggtgcgaagggggcatgtcacgacagctccgccaccccccattgcccaccc
gcactttcccgagcaccgcgccccgtgggctgtgggtgagccgcgctccctgcactgagc
gggtttaggggctcgcccacatgcatgcaggccaagacagcaaatgccagccgggcacga
cgcccgtgtgcccaggcctcgggggtctcagagccgcctctcacccccgaccctccaccc
aggggtctccccatcgggagtggaggtgttggtcctggaagctgactcatcggagaggga
aataccaaataaacatccgaggttgcatttatttatttatttatttacccggaagcatgt
gcgctcccgggaggggtgctgggtcctcagggtggggggtcatagccacaggggagggca
gttcccaggaaggtaaccagatgtctcttttgtgttttggccacctggggccgcccccaa
cctccccaccccaagaggggtctgagtgggacctcaaagcatggccagtgcaattctgag
gctaggggaataggagaagcccaccagctgcccctgccacccacgggggctcctccctgc
cggggtccagctcagaaccacgggggtctgtgccggcagcaccggtgccatcttggcttc
cacaaattccagaagtttcttggctgcctcccgctctcagatggcacagggcctatcagt
ggcaggatttaatctggggagcaaattccagctctgaaatggagttctcacaccgtatct
agggacagaggcatctggatgcaaacgcggggtttgttaggggcggaatcccgagggtgg
tgtgggggagctccgtccgggcagttggctgctggtcctgtctgattatgttttgccata
ttgagtctgaagtttgtgtggaagtgagctcgcccgagttgtccggtcggagttgtagcc
agtctttcaggggaccccgggacgctgatgaggcccagggtgcactccttgtcagtcttg
cccgttgtccctgtgcattttgctttccgctgtcaaatctcactgtctcgttttcacacc
gcatcagtccccatcatcactactcctccccagagacatacagattgccctccccggcat
gaagaagtcacaattctgacccgccacctctccaggggcggtgcctgggatggccaccca
tcaggacagccagagccagggtcccggcgtcctgagagtccagggcacctccccccatta
gctgtaaggtttcctgtcaggtgtgactgtcagtttgctggtcttccaataccgaagaaa
gggtggttgtgacaatacctcttgcttctaaagaatgtattataaaacaccgcagatttt
tttttttccttaaaaaacactacctgatgctttccttgttcgtggggattgtggtcacat
gaagctctttctgcatcagtattaaggtgtatatttgaatgtcctcccctcccctttccc
ctccaggctgtgtagctttgaggggctgggcgtttgctcacgaccttgctgtctcgctca
gaacatgctccgcaaagttctccgcacacacttcttccccatcaagcccatttccttccc
caaccacaaaggtgtttgtgattcctcaccccgggaaaccaaggagctgcaaagtggagt
ctggttcagccccgtgcagactcacccagagcttaacgttgtctttcaaacaccctgagc
cttcctaaacagccagtgcagacgttctctctgggccacgaagcccctcgggtcctcccc
gtcccctgctccgatgcatacctcagtgcagaaccacagaatctctgcagcggaaacgcc
gtgcatctcttgtctgttggcagcgagcacatcgtgctggagacacgagtttctaagcag
ctggcacgagggctgctgacggcatgggtcgtgcttcagggtggcaatacctcttaggaa
cttagggcaggaagcaatacttcagcattgaatgtgtgtaaatagttgctttgagttgca
attgctattttcttctcagtcccagctcagatcgaattatatatccatatatatatatat
atatatatatatatatatatatatatatatatggtaaacaagcacacacaattttatcca
atgcaaacaaatgtagagcatcagttacaaaaccctcgaatagcttgagagccccacagg
ctctgccacacccgtgacttcatccacactgacgtcacccgcgggggctccccctgcaca
tttgcacacgatccggagagccgaaggccgcgtgcttcctgtcacatgggctgtaatcat
ttgtagtttccaaagacacgtctgcatttgaatttctagattttcgaggtaaggagtttt
ttttaattggttgtttggaaaatcacatcatgcctagaatctgaaattgaattagcaaga
accgactgtttgcattttccatatatccttttatctgctctttttaaattgttaattcta
ataatttcaaaatgcattcactgaagaaatggacattaaaatattctaaaatttaa
>lcl|<llId>116</llId><geneSymbol>ADCYAP1</geneSymbol><baseAccNo>NM_001117.2</baseAccNo><extAccNo>S83513.1</extAccNo>
gtgggagcctcggcggcggcgcgggggacgacgcggagccgctctccaagcgccactcgg
acgggatcttcacggacagctacagccgctaccggaaacaaatggctgtcaagaaatact
tggcggccgtcctagggaagaggtataaacaaagggttaaaaacaaaggacgccgaatag
cttatttgtagcgatgggttaccagctaccctgtgtatacagccctgacgcaatgaaaag
tcgttttccaaactgactcaacagtcatcgctcgtgtgttctatccaaacatgtatttat
gtaatgaagtaaagccattaaatgaatattttgataataatattgtttttctttctacaa
agcactagagaatgcacagatatactttgtggaccaattattgatatatattataaatat
atataaagaatatatatatatatatatatataaagtatagagagaagttcatacaaagcg
tgcacaaggattgaaaattcgcccgagctgtttatgtttttataaaaataaatagaaaag
tagacaatcattgttttgaatattactcctatttttgtaaactggaattaaaaggatagt
atttttatccatgacaggcctgaagatattactacttaccatttgctactgtacataaac
aatgatgccctgctccagggagattttgaggtaaagatatggagaattgctgaagggcat
tctttcccagtgagtctctggggcaggctgcttcaatcccagcctaactcaactgggctc
tgtccccctggttgggtggcaattccaatatttctgctttctttgattctccttttatgt
gtagttgtctctcttcagactctcagcccagaagaaaattctcctgataaaacaacagct
cgatccaaattgtgcttctccccagaattcacgcctctccctaggagaagagttgaggaa
ctgtacagaaaagggcggcttcgttagaccgctctcttttctgtacttcctgagtggcca
gggaatctaatatccccaaattagggcaattggaacaaagtgaaggacatagaggtatat
tggaagaggcagagcctgaggtggtaggaggacgaccctggaaatggactggtttgagat
tgccccaggtctgggaagctgagggcaaatccagtcccagtggtcctgactttgggcgct
gggtattggaaatggatgcaaagtacaatgtgtttttctccagtgctgtccatgcttctc
atcttgtgaaatggccaggatcctctcctttgaaacctgctctgtaggagctaccctttt
cctttgtggttttatggagacctctccttcctaccctcctgcactgtttaagtactgttt
accatttttcattcacttctcttaaacttgtgaatgcttctcacttttttttttgtttga
tgcaggcacttattgtaaattttagaaacccctctgtagccactagtaagtaattatgca
ctaaatatgaaccctttgtttcttgtttattgagtttgtaggtaaaatgtatttttctac
attattgcttattgcttagtaaaatttatttcataa
>lcl|<llId>117</llId><geneSymbol>ADCYAP1R1</geneSymbol><baseAccNo>NM_001118.3</baseAccNo><extAccNo>D17516.1</extAccNo>
aggtacaagcggagatcaagcgaaaatggcgaagctggaaggtgaaccgttacttcgctg
tggacttcaagcaccgacacccgtctctggccagcagtggggtgaatgggggcacccagc
tctccatcctgagcaagagcagctcccaaatccgcatgtctggcctccctgctgacaatc
tggccacctgagccatgctcccct
>lcl|<llId>118</llId><geneSymbol>ADD1</geneSymbol><baseAccNo>NM_176801.1</baseAccNo><extAccNo>BC013393.2</extAccNo>
accttgtgccggagccgactactggagatgacagtgatgctgccacctttaagccaactc
tccccgatctgtcccctgatgaaccttcagaagcactcggcttcccaatgttagagaagg
aggaggaagcccatagacccccaagccccactgaggcccctactgaggccagccccgagc
cagccccagacccagccccggtggctgaagaggctgccccctcagctgtcgaggaggggg
ccgccgcggaccctggcagcgatgggtctccaggcaagtccccgtccaaaaagaagaaga
agttccgtaccccgtcctttctgaagaagagcaagaagaagagtgactcctgaaagccct
gcgctaacactgtcctgtccggagcgaccctggctctgccagcgtccccggccacgtctg
tgctctgtccttgtgtaatggaatgcaaaaaagccaagccctccgcctagaggtcccctc
acgtgaccagccccgtgtagccccgggctgacccagtgtgtgctcagcagccccacccca
ccctgccccttgtcctctcagagcctcagcttctgggggagacatgctctccccacaggg
gggaggcactaagtcatggtcctggctggaaggtactgaaggcttctgcagctttggctg
cacgtcaccctcctgagcctcacctttcctgccgtccctcctgttgtgaaatcaccacat
tctgtctctgcttggcttcccctccaccctaaagtctcaggtgacggactcagactcctg
gcttcatgtggcattctctctgctcagtgatctcacttaaatctatatacaaagccttgg
tcccgtgaaaacactcgtgtgcccaccagcggccttgaagaggcaggtctgggccagatg
ctgggcaggaaaccccagcggcagatgggcctgtgtgcacccaacgtgatgctatgcatg
tctgaccgacgatccctcgaccagaatcagattcaggagctcagtttctttttcacttgg
gtctctggattcctgtcatagggaaggtatatcaggaggggaagaggcctttctagaatt
ttctttgagcaggtttacaatttagcttacatttttcgactgtgaacgtgaataggctgc
tttttgctttcttctttccagaccccacagtagagcacttttcacttatttgggggaggc
ttcaggggactgttctcaccttaactcagccagaaagatgccctagttgtgatcaaaggt
aactcgaggtggagggtagccctggggcccctcgacatcaccgtcattgatggagcctga
accgtgtgctcctcggcagatgctgttgttgttacttccctccaagaggctggaaaaggg
ctcagagctgctgagcaggaaccggagggtgacccatttcaggaggtgccggtaccagcc
tgactaggtacaggcaagcttgtgtgggcccaacaggcccttggtagagctggtgccaga
tgtgggctcagatcctgggcatgatgggccgagccacctcggatcccactgattggccag
ccgagcgagaaccaggctgctgcatggcactgaccgccgcttccagcttcctctgagccg
cagggcctgctacgcgggcaagcgtgctgcctctcttctgtgtcgttttgttgccaaggc
agaatgaaaagtccttaaccgtggactcttcctttatcccctcctttaccccacatatgc
aatgacttttaattttcacttttgtagtttaatcctttgtattacaacatgaaatatagt
tgcatatatggacaccgacttgggaggacaggtcctgaatgtcctttctccagtgtaaca
tgttttactcacaaataaaattctttcagcaagttccttgtctaa
>lcl|<llId>119</llId><geneSymbol>ADD2</geneSymbol><baseAccNo>NM_017488.1</baseAccNo><extAccNo>BC065525.1</extAccNo>
gaaggtactaagaagacagaaacaagcaaagccgccaccacagagcccgaaacaacccag
ccggaaggggtggtggtcaacgggagggaggaggagcagacggcagaggaaatcctcagc
aaaggcctgagccagatgaccaccagtgctgacacggatgttgatacctctaaggacaaa
accgagtcggtcaccagcggccccatgtccccagagggctcaccttccaagtctccctca
aagaagaaaaagaaattccgaaccccctccttcctgaaaaagagcaaaaagaaggagaaa
gtggagtcctgattcatgacacccttgggctccctcctgcctcctctctctcctcccctt
cccttctcccatctctgtccctgcaagcacagggctaaggagggatagagtaggaccctg
gaccacattcggaaggggaacttagagatcacccgaccaacccttcgttttacagttgcc
caagagaaatcaggtgacttgcccaaggtcacacagctagttagcggcagagcctgcact
cgaattcaggtctcctgacttccagtccagtgctccttctactacacaacactgcctagt
tgtgggctgcctttgtttggatgctgtccaccaatctgagcctagggcaagaaggccaga
aatgggccgtgagctctcacaggctcagactaaatcagaggtcaaggcttcccctgagta
aggtccatttcttcccaggaatccaatctcctgtggatggagctatctctacatttaaaa
atctcttctctttccactttgggtccctgccctgctcgtcaaagtgactagccaaattga
cccctccaacagaaagtaatctttgttcccaagggctgatggcttagcttgtactacccc
aaacattaaccctgagctttcttcatggaaccacttgaatgatggatggaagagctataa
gaggtggtaggcataggggcaagccatgtaagctgaggattggggatggtttcatcaaca
taagaggccaggaacttgacccctttgaattgtgcatctcaggcacttcaaaactaaaac
caaatttagcataggaaaaagttgtttaatgctcagggcagaaatttgggaagttgaaat
cctctgttggctttgggttgtataaggaggatcaaaacaacagaggaaatgctgactttc
tagctttgcatgacacctggagcaatgcactgtacctgcctcactcctgtccagtggtca
ggtttcccccgaccttccctcacccccagaaacacttgcttacagaccgaaactggcatc
ttactcttggcaccttgacttgcaccctctgaggttccaactcagtcattctttgtccag
cagaggagaatcagaaatgagcccttcaggattaatcctcttgcaccagctctcagagaa
atgctgggtatccctgtccgtccctatctgtccatcctggggcctggtaatggccacagt
tattgttttaaatgccaacactgtcttctcatgttcttccgtggggcattgattaatgag
catttgttggctcctaaattagacaatccattctcttgaa
>lcl|<llId>120</llId><geneSymbol>ADD3</geneSymbol><baseAccNo>NM_016824.3</baseAccNo><extAccNo>BC043143.1</extAccNo>
agaaaaccatgagctgttttccaagagcttcatctccatggaagtgcctgtcatggtagt
aaatggcaaggatgatatgcatgatgttgaagatgagcttgctaagcgagtgagtaggtt
aagcacaagtacaaccatagaaaacatcgagattactattaagtctccagagaaaatcga
agaagtcctgtcacctgaaggctccccttcaaaatcgccatccaagaaaaagaagaaatt
ccgcactccttcttttctgaaaaagaacaaaaaaaaggagaaagttgaggcctaaataaa
gtctttttataattattattataacaatgtgacattgcacatctaaataccacatttaag
ttgatcattaatatgcaatggtagatcagattgggggatgtagcaaactggactttaaga
actggaaagaggttttacaaaagaaaaactttcagattcatctctcattttatatgtcca
gaaatggctttgaattttaagcaattactagttttaattagctctgccctcatgaagtat
tattataattcaccataaacagctatctgtctgaattacttcaggccttctccataatat
ctgttagaaagaaattgccagtgagcaagtgagaatttttatttctcaatacctgcttca
cttgataatcatattataattttttatcatgattattgactatatttttggagtcccatt
gtttcagtgggcattaacagaatgctttaaaaacttctaagacaagaatctatagcatta
gtatacactggcacataattttttaaaaagttttaagaaaagattcatttggaattttat
tcacagtataaaatttcctcacctgaagtaactttgtttgccaaaaaagttgttttaata
aactataatttttgaaaacttccttttttattagtttagaaagccccttatttttcaaca
aaggggattttgtacacataacatgggttatttagtttaactctggcaaaaaaaaaaaaa
aaaattttgtatgttgatgtttgtataccgttcagtataaaagtgtcctaagcatattag
ccaatcttttcacagtagagcatacttaaggctgcttggtactgagtatacttaaatata
actccagaatccagggacttggtgttaaaacaggattagagcatgtaaaggtacatctag
attcatatttgaatcttaaactgtatttttctcttagtattgctaatgagtaaagaaaag
tctcataaggtagccaaatgaaaaagaatgaaagggaaagtgaaaaattaaggggacaaa
agatgggatgtgaaaagaagaattctagtttgatggtgactcatattcacgataggatac
aaagtgtgatttgttggaaacatgtcccaaatttctaaaattctgcttctctgccaaaag
caatgtctttcttggttgatatttgagttttaaaagggtcaaatctttctaattttttgt
atctttagagggcagcactagaagaaatcagcaggtctaatcccaccagtaagaaaacta
ccacttcttgatttttacagatttaaaaaaatcttttcagtgacctttctttttaatgta
aatacaaatttaaacctaggcttaatataggcgtttcccctttcacccaagtgatgtcac
agttcgatgcaaaatcaatgatccagaatgatcgtgggtaaaaataactcaaagtgtttc
ttaagggtgagttggcatgcaaaaaattacattgattacagtgtgttttggagctggctc
tgtttgtgtgcatatgataatgcagagttgagccagagcctggaaatgtcattctagatc
tcactaactactggaatcagtgttttaatctcttggtggaaactttcagttgcttaactc
tctattggaagatttttttaatgttctacatcatttatgttgtattacaatgtatgtaga
aatagtaacctgtgaactatgcttttccataactttttaaaaatatatatatctaaatga
atgcaatgtgcataaatattttttaaacataacagtgaactattgcaccttttgctaatg
cctctatttacttgctttggcataaagaatgagccaatgaacctctgtgtcctgtggaaa
aatgtataaatgttatctgatattgctcttagatgtaatgctaattaatgttaaatcaca
aataaacagtattttaaatata
>lcl|<llId>123</llId><geneSymbol>ADFP</geneSymbol><baseAccNo>NM_001122.2</baseAccNo><extAccNo>\null</extAccNo>
agcacattgagtcacgtactcttgcaattgcccgcaacctgactcagcagctccagacca
cgtgccacaccctcctgtccaacatccaaggtgtaccacagaacatccaagatcaagcca
agcacatgggggtgatggcaggcgacatctactcagtgttccgcaatgctgcctccttta
aagaagtgtctgacagcctcctcacttctagcaaggggcagctgcagaaaatgaaggaat
ctttagatgacgtgatggattatcttgttaacaacacgcccctcaactggctggtaggtc
ccttttatcctcagctgactgagtctcagaatgctcaggaccaaggtgcagagatggaca
agagcagccaggagacccagcgatctgagcataaaactcattaaacctgcccctatcact
agtgcatgctgtggccagacagatgacaccttttgttatgttgaaattaacttgctaggc
aaccctaaattgggaagcaagtagctagtataaaggccctcaattgtagttgtttccagc
tgaattaagagctttaaagtttctggcattagcagatgatttctgttcacctggtaagaa
aagaatgataggcttgtcagagcctatagccagaactcagaaaaaattcaaatgcactta
tgttctcattctatggccattgtgttgcctctgttactgtttgtattgaataaaaacatc
ttcatgtgggctggggtagaaactggtgtctgctctggtgtgatctgaaaaggcgtcttc
actgctttatctcatgatgcttgcttgtaaaacttgattttagtttttcatttctcaaat
aggaatactacctttgaattcaataaaattcactgcaggatagaccagtta
>lcl|<llId>124</llId><geneSymbol>ADH1A</geneSymbol><baseAccNo>NM_000667.2</baseAccNo><extAccNo>M12271.1</extAccNo>
agtatccgtaccattctgatgttttgagacaatacagatgttttcccttgtggcagtctt
cagcctcctctaccctacatgatctggagcaacagctgggaaatatcattaattctgctc
atcacagattttatcaataaattacatttgggggctttccaaagaaatggaaattgatgt
aaaattatttttcaagcaaatgtttaaaatccaaatgagaactaaataaagtgttgaaca
tcagctggggaattgaagccaataaaccttccttcttaaccatt
>lcl|<llId>125</llId><geneSymbol>ADH1B</geneSymbol><baseAccNo>NM_000668.3</baseAccNo><extAccNo>AF153821.1</extAccNo>
agtatccgtaccgtcctgacgttttgaggcaatagagatgccttcccctgtagcagtctt
cagcctcctctaccctacaagatctggagcaacagctaggaaatatcattaattcagctc
ttcagagatgttatcaataaattacacatgggggctttccaaagaaatggaaattgatgg
gaaattatttttcaggaaaatttaaaattcaagtgagaagtaaataaagtgttgaacatc
agctggggaattgaagccaacaaaccttccttcttaaccattctactgtgtcacctttgc
cattgaggaaaaatattcctgtgacttcttgcatttttggtatcttcataatctttagtc
atcgaatcccagtggaggggacccttttacttgccctgaacatacacatgctgggccatt
gtgattgaagtcttctaactctgtctcagttttcactgtcgacattttcctttttctaat
aaaaatgtaccaaatccctggggtaaaagctagggtaaggtaaaggatagactcacattt
acaagtagtgaaggtccaagagttctaaatacaggaaatttcttaggaactcaaataaaa
tgccccacattttactacagtaaatggcagtgtttttatgacttttatactatttcttta
tggtcgatatacaattgattttttaaaataatagcagatttcttgcttcatatgacaaag
cctcaattactaattgtaaaaactgaactattcccagaatcatgttcaaaaaatctgtaa
tttttgctgatgaaagtgcttcattgactaaacagtattagtttgtggctataaatgatt
atttagatgatgactgaaaatgtgtataaagtaattaaaagtaatatggtggctttaagt
gtagagatgggatggcaaatgctgtgaatgcagaatgtaaaattggtaactaagaaatgg
cacaaacaccttaagcaatatattttcctagtagatatatatatacacatacatatatac
acatatacaaatgtatatttttgcaaaattgttttcaatctagaacttttctattaacta
ccatgtcttaaaatcaagtctataatcctagcattagtttaatattttgaatatgtaaag
acctgtgttaatgctttgttaatgcttttcccactctcatttgttaatgctttcccactc
tcaggggaaggatttgcattttgagctttatctctaaatgtgacatgcaaagattattcc
tggtaaaggaggtagctgtctccaaaaatgctattgttgcaatatctacattctatttca
tattatgaaagaccttagacataaagtaaaatagtttatcatttactgtgtgatcttcag
taagtctctcaggctctctgagcttgttcatcctttgttttgaaaaaattactcaaccaa
tccattacagcttaaccaagattaaatgggatgatgttaatgaaagagcttcgccaatta
agaagggccatgtaaatgtgggtaacctgattgttttgtcaaaaatgctaaagcggggtg
gggggtggcgcagtggcttatccctgtaatcccagcactttgggaggtcaagacgggtgg
atgacctgaggtcaggagtttgagaccagcctggtcaacatggtgaaaccccatctctac
taaaaatacaaaaatttgccaggcatggtggcaggtggctgtaatcccagctactcagga
ggctgaggcaagagaatcgctggagcctgggaggcggaggttgcagtgagcagaaatctt
gccactgcacaccagcctaggcgacaagagcaaaactctgtcaaaagaaaagaaaagaaa
atgctgaaggagttactcagggtcaagaaagttttcagaatgtccgtaagataacatcat
catgggacactacctgttgctgggtgctctgcggcttttacactgatgctgattgtgtga
gatccagaaaaagaaaatggagttctacatgcccatctcacagcagggtcatcaaatcct
gctagtgacacagaagctgacatccagctcccacccgccttcctcccaggttcggggagc
aggtagagtgggagccattaggtgggctctgccagtgttgtcatagagtggcaagtcctc
catgggatgggagtggcatgtgggagccttctgcatcatgcactatgaaaaaagaaaatt
tactatggggcaagtggttcatatagttaagtgattgtatatatatatatatatatatat
atatatatatacactatggggcaagtggttcatatagttaagttgattgtatatatatat
atatatatatatgtattccagtgtagaaagtattggctgggtctgtaatcaagtattcca
cagaagtgccttcataggtgctgaaacaggattatgagagtgacagacacaggactgaag
acagggagaaaatgtgcatggctgtgagaatatattgctttgattctttgacttctcatg
atatatgaaaacaaataaagtgggggggggtgacttcaataatatcacgaacatatttaa
aatgaaattctgagcatggagaaaaatttcaaattctggtataaacaaataatctaaaaa
tatagataaggaaaaaatgttttcatttttttggtcatattgatttgggtcatatatgat
tgaccaaaaaaaaagatatttctaaaatcctggtgctttttcatttaaaaatagacaacc
aaagaggaaaatgaacaatgatggaaattcgtggaagaggaaactaaaatggcaaaatag
catattaaatggcactgagccttggtgtgatcaaaaaaaaaaaaataaagcaaaatgaga
tattactgctta
>lcl|<llId>126</llId><geneSymbol>ADH1C</geneSymbol><baseAccNo>NM_000669.2</baseAccNo><extAccNo>BC062476.1</extAccNo>
agtatccgtaccgtcctgacgttttgaaacaatacagatgccttcccttgtagcagtttt
cagcctcctctaccctacatgatctggagcaacagctaggaaatatcattaattctgctc
ttcagagatgttaaaaataaattacacgtgggagctttccaaagaaatggaaattgatgg
gaaattatttgtcaagcaaatgtttaaaatccaaatgagaactaaataaagtgttgaaca
tcaactggggaattgaagccaataaaccttccttcttaaccattcaa
>lcl|<llId>127</llId><geneSymbol>ADH4</geneSymbol><baseAccNo>NM_000670.2</baseAccNo><extAccNo>\null</extAccNo>
agcgtccgaacaatcctcatctttggaagatgccaggagcaattcagaatactatctgat
tgaatgtgaacctgcctggttaatttattacctgatttgatgaaccaaggaaagccatga
gtttaaacaaatatttacatttaatatgggaacataaaagagctttaaatattatagact
ttgtacctgttatatatatgaatattccctatgttaaataataataataactagtgttta
tgaatagaatcatatcatctttagaaattgtttaaaattagttctgggaagttgaaagtg
gggaatgaagagataataaataaaactagattggccatatgtttataatttttttagatt
gggtaatgaatacatggagtttcattatacttttctctccacgttttgtctatgttgaaa
attttctgggagctaaatgatgagaacacatggacacatgatggggaacaacacacactg
gggcctgttgagggcagggagtcggcagagagagagcatcaggaagaatagctaatggat
gctgggcttcatacctgggtgatgagatgatctgtgcagcaaagcaccatggtacatgtt
tacctatgtaacaaacctgcacatcctgcacatgtaccctggaacttaataaaagttgga
aatttttaaaaagaatgaataagacctggtatttgatagcacaacagggagactatagtc
aacagcaatttaattgtatattttaatatgactaaaagagtataatggattgtttgtaac
acaaataaatgcttgaggagatggagaccccatattacatgatgtgattattacacattg
catgcctatatcaaaacatctcatgtaccccatccctatatacacctaatacccacaaaa
cttaaaatataaatgttttaaataaaaataaagaaaagatttccacaataaaaagatttt
tactggaaaaaa
>lcl|<llId>128</llId><geneSymbol>ADH5</geneSymbol><baseAccNo>NM_000671.2</baseAccNo><extAccNo>\null</extAccNo>
agcattcgaactgttgtaaagatttaattcaaaagagaaaataatgtccatcctgtcgtg
atgtgataggagcagcttaacaggcagggagaagcgcctccaacctcacagcctcgtaga
gcttcacagctactccagaaaatagggttatgtgtgtcattcatgaatctctataatcaa
ggacaaggataattcagtcatgaacctgttttctggatgctcctccacataaataattgc
tagtttattaaggaatattttaacataataaaagtaatttctacatttgtgtggaaattg
tcttgttttatgctgtcatcattgtcacggtttgtctgcccattatcttcattctgcaag
ggaaagggaaaggaagcagggcagtggtgggtgtctgaaacctcagaaacataacgttga
acttttaagggtctcagtccccgttgattaaagaacagatcctagccatcagtgacaaag
ttaatcaggacccaagtctgcttctgtgatattatctttaagggaggtactgtgccttgt
tcatacctgtaccccaaattcctaggatggcatctgccttcagggggcactaaaatgtat
tattgaaacagcattctgggcttaaataggtgtatgtatgtgttggttgtgactgtacta
tttctagtatagtgaactacatactgaatatccaagttctcagcacctacttttgtcaaa
tcttaacattttgccacttcgagatcacattgccattcctcccctccaagaggtaacaat
tatccacaatttgatgtttatcattcctgtgttgttgtactttcactgtgtataacctaa
accatctactctttagtactgttttatatatttttaagcctcatacttgctcattctaca
gcttttttcactcattattgtataattatatctgaagctctcgttcattaattttagtcc
tgtgtagcagaattcaattacgggaactaccataatttatctgttctccagtccagttga
aggcatgaagttgttgccagtttctgtattataacactgtagtggaacattcttctgcat
tgggctcactgcgtgttacctaagacgtatcacagaataaacacatttagccttatagac
attgccaaattgctcttcaaagtaaatgtgagtttttgtgaattacatgagtatggaatg
gtgttttattatgactttagtttgcattttcctcaa
>lcl|<llId>130</llId><geneSymbol>ADH6</geneSymbol><baseAccNo>NM_000672.2</baseAccNo><extAccNo>BC039065.1</extAccNo>
aggctggaagagcagacagcacatccctaaactggttgctgattatatggcagagaagtt
gaatctagatccactaattactcatactctgaatcttgataaaatcaatgaagcagttga
attaatgaaaactggaaaatggtaaactgcccacataaattttatgtctgtgtgtttgag
accaagagaaagggtgtattggcttgggagtagaagaagggtcgtccctgctgcagaagc
tgtatactgataattgaagaggctttcaggaatttgtaaagcatctccttcccctctgca
ttttgttttatttctagctaataaaatacataatcctgaaagtatttaagtgttcaccta
ccgttacttttgccattagcattgtatttccaatatggattttttttttttttacatgac
atattaatggaagtcagcttataaaattgtagctcaagtttaaaaacataagaaggtagt
tcacaaataggccattgttgtatttgttgttctactttgggggagaagaggaattattca
taggattcctaattctgaatcctatctttgacccaaaaaacagaaaccagccataaccca
gaaactggcattccccacacgagtataagcttgcttacctactttttacccttggagttt
catgtcattttaaaaaatcttcccatggcttatttaatcttctcatttttcacctaaaga
gaaaaaaaatctagtttactgctctacaaagtgagaatttgaaatccaaaacacaaatgt
tgctctaaaaatgttccaaccttttttctcttcttctttttttcagtatccgctgtatcc
tgttactttaagtacaatgtaatacatgcaagacccaaaggatatttcaccaactcaatg
gcatttgatgtaattttcatgatttagaagaattattcacccaatcccatttctatattc
tgacttctgattcactccgcagtggacctatatctggcttctgacctaaccatttcatca
aaattgttcttacgtaacccagtgtcaccaaggatcagcctccttttcagagctagatta
aggttggcttgaatcactcaactccacatccttcagacataaaaggtcaatgcaagatgc
tcccattttcatagttcctctacctgtggacctttatattcttgtacactatatgtctct
ctcacaggcctagacatgaaactctgccattttactctaaagaaacaaaactccgcatta
atgagtttattgaagattcaggttaacctgaatcaagttaacccagtctcaaatgctcac
ttatcctatctccttggcacaaatctctcctctcctggattgccaaagaaaattcaaatt
attcttcaattagtcaggatgatttgactatcagcagttcatagtacccatcttcataac
taagccacctagggatccagcagaaaaaaaagggatgaggggagtcatcatacaggaggt
ggatcatttaccaggatccacacttcctacaaagcggttgtaatattaaataacaaaact
gttttttattccaatcttcacataaaacaggaataattgtatactttcttactaatgtgt
tccatggagtttttcctccaagaagtggcttaggggaaaatgagccccagtaatgctttg
tggcatccaatccttctaccccgaccctttgactttctgccccagcccctcttagttctc
ctagaattaggactaaggttaagtgccctcttgggatatgacttccttcccttcctcttg
atacaaaaagagcctattaccaaccctcatacacacaagagttcccttcctagttgcaga
ctcttctgctccagctggactcccctagctctggactcccactagatcacacaggggtcc
ctgcatgtcagtaaactttggatgaccttgggagaccaaaaaatggaatatcattttttg
atctaaacaaaatagtttcctgatttaacactggccaggaaggtgggctgcaccctcagt
ctctctctcccatcatggttttcacatgatatcaaaggactctcataacagtctgattct
tatgagttgggcatcctgtgtttccctttaggggcctgcttccttcaaatagaggagatg
ggtgctatgaaacctattcactctggacttgggatggctcttctccatcttcccaagtct
gagctggagcctccatgcccaactctgctctgctcttctatttcctgacagcagctaagg
catgttcctgttctgcccccaaattgaccttactaacagtgagaacttggaggagtcttc
gggtcttgggaaatccaagttttcccggaaacgttttgttgtaaacagtgtccacactct
ttgctccaataaagctcggttccttaagccac
>lcl|<llId>131</llId><geneSymbol>ADH7</geneSymbol><baseAccNo>NM_000673.2</baseAccNo><extAccNo>U09623.1</extAccNo>
agcattcgaacggtcctgacgttttgagatccaaagtggcaggaggtctgtgttgtcatg
gtgaactggagtttctcttgtgagagttccctcatctgaaatcatgtatctgtctcacaa
atacaagcataagtagaagatttgttgaagacatagaacccttataaagaattattaacc
tttataaacatttaaagtcttgtgagcacctgggaattagtataataacaatgttaatat
ttttgatttacattttgtaaggctataattgtatcttttaagaaaacatacacttggatt
tctatgttgaaatggagatttttaagagttttaaccagctgctgcagatatataactcaa
aacagatatagcgtataaagatatagtaaatgcatctcccagagtaatattcacttaaca
cattgaaactattattttttagatttgaatataaatgtattttttaaacacttgttatga
gttaacttggattacattttgaaatcagttcattccatgatgcatattactggattagat
taagaaagacagaaaagattaagggacgggcacatttttcaacgattaagaatcatcatt
acataacttggtgaaactgaaaaagtatatcatatgggtacacaaggctatttgccagca
tatattaatattttagaaaatattccttttgtaatactgaatataaacatagagctagag
tcatattatcatacttatcataatgttcaatttgatacagtagaattgcaagtccctaag
tccctattcactgtgcttagtagtgactccatttaataaaaagtgtttttagtttttaac
aacta
>lcl|<llId>132</llId><geneSymbol>ADK</geneSymbol><baseAccNo>NM_001123.2</baseAccNo><extAccNo>\null</extAccNo>
aggttttctgtctcaactggtctctgacaagcctctgactgaatgtatccgtgctggcca
ctatgcagcaagcatcataattagacggactggctgcacctttcctgagaagccagactt
ccactgatggaagagctgaaaacacaagcccaggagtgcagacactgccctaattgcttc
ctgagaattcccatattaataaagaagaaaattatctgccattttttcctactataataa
tgctgaatcttaatttagagggtacaagggtatggtaatgcttgtagaatctttattatc
tcaacaatctaaaaaatgatgtttatttccatagtttgatagtgccacttaaatgccaat
taaacaagaatataacatttcaatagaaatttttatttcattttcaattactttgtaaat
tcgtgtgtatttagtacactgatttgtttttttacatttctgctttgaatgcagatgcaa
tttaatataatagattttttaatgaattaatcttaacatagtaatctttagctttttata
caaatatatttaatttaggagtatatgtgtgtctatacacacacatacataaatatacca
catatacacctgatagtcaaataaggtacagaaattttatcttgtcaattatgccaaata
atctctttaatgtgcactcaaacatgtaataaactttggataattaaataatgtgccaaa
tttaagttgtaccacaatattcaaatcatagtcttatggaactctgtaattggacacaaa
caaaaacttgtcatataggaatttttttctgtcttttccctgtgtacagcaaactgagga
agaaagatcattatttaatactgggccctgaaatgacacccaatttgttaatggaattat
gaagaacagcaatataatacactgaagaataacttagtatcagagaccaataaatcactt
ttttaaggatgacaaaatggtata
>lcl|<llId>133</llId><geneSymbol>ADM</geneSymbol><baseAccNo>NM_001124.1</baseAccNo><extAccNo>BC015961.2</extAccNo>
cagcagtccggatgccgcccgcatccgagtcaagcgctaccgccagagcatgaacaactt
ccagggcctccggagctttggctgccgcttcgggacgtgcacggtgcagaagctggcaca
ccagatctaccagttcacagataaggacaaggacaacgtcgcccccaggagcaagatcag
cccccagggctacggccgccggcgccggcgctccctgcccgaggccggcccgggtcggac
tctggtgtcttctaagccacaagcacacggggctccagcccccccgagtggaagtgctcc
ccactttctttaggatttaggcgcccatggtacaaggaatagtcgcgcaagcatcccgct
ggtgcctcccgggacgaaggacttcccgagcggtgtggggaccgggctctgacagccctg
cggagaccctgagtccgggaggcaccgtccggcggcgagctctggctttgcaagggcccc
tccttctgggggcttcgcttccttagccttgctcaggtgcaagtgccccagggggcgggg
tgcagaagaatccgagtgtttgccaggcttaaggagaggagaaactgagaaatgaatgct
gagacccccggagcaggggtctgagccacagccgtgctcgcccacaaactgatttctcac
ggcgtgtcaccccaccagggcgcaagcctcactattacttgaactttccaaaacctaaag
aggaaaagtgcaatgcgtgttgtacatacagaggtaactatcaatatttaagtttgttgc
tgtcaagattttttttgtaacttcaaatatagagatatttttgtacgttatatattgtat
taagggcattttaaaagcaattatattgtcctcccctattttaagacgtgaatgtctcag
cgaggtgtaaagttgttcgccgcgtggaatgtgagtgtgtttgtgtgcatgaaagagaaa
gactgattacctcctgtgtggaagaaggaaacaccgagtctctgtataatctatttacat
aaaatgggtgatatgcgaacagcaaaccaa
>lcl|<llId>134</llId><geneSymbol>ADORA1</geneSymbol><baseAccNo>NM_000674.1</baseAccNo><extAccNo>AK095060.1</extAccNo>
ggtacaagatggtggtgaccccccggagggcggcggtggccatagccggctgctggatcc
tctccttcgtggtgggactgacccctatgtttggctggaacaatctgagtgcggtggagc
gggcctgggcagccaacggcagcatgggggagcccgtgatcaagtgcgagttcgagaagg
tcatcagcatggagtacatggtctacttcaacttctttgtgtgggtgctgcccccgcttc
tcctcatggtcctcatctacctggaggtcttctacctaatccgcaagcagctcaacaaga
aggtgtcggcctcctccggcgacccgcagaagtactatgggaaggagctgaagatcgcca
agtcgctggccctcatcctcttcctctttgccctcagctggctgcctttgcacatcctca
actgcatcaccctcttctgcccgtcctgccacaagcccagcatccttacctacattgcca
tcttcctcacgcacggcaactcggccatgaaccccattgtctatgccttccgcatccaga
agttccgcgtcaccttccttaagatttggaatgaccatttccgctgccagcctgcacctc
ccattgacgaggatctcccagaagagaggcctgatgactagaccccgccttccgctccca
ccagcccacatccagtggggtctcagtccagtcctcacatgcccgctgtcccaggggtct
ccctgagcctgccccagctgggctgttggctgggggcatgggggaggctctgaagagata
cccacagagtgtggtccctccactaggagttaactaccctacacctctgggccctgcagg
aggcctgggagggcaagggtcctacggagggaccaggtgtctagaggcaacagtgttctg
agcccccacctgcctgaccatcccatgagcagtccagcgcttcagggctgggcaggtcct
ggggaggctgagactgcagaggagccacctgggctgggagaaggtgcttgggcttctgcg
gtgaggcaggggagtctgcttgtcttagatgttggtggtgcagccccaggaccaagctta
aggagaggagagcatctgctctgagacggatggaaggagagaggttgaggatgcactggc
ctgttctgtaggagagactggccagaggcagctaaggggcaggaatcaaggagcctccgt
tcccacctctgaggactctggaccccaggccataccaggtgctagggtgcctgctctcct
tgccctgggccagcccaggattgtacgtgggagaggcagaaagggtaggttcagtaatca
tttctgatgatttgctggagtgctggctccacgccctggggagtgagcttggtgcggtag
gtgctggcctcaaacagccacgaggtggtagctctgagccctccttcttgccctgagctt
tccggggaggagcctggagtgtaattacctgtcatctgggccaccagctccactggcccc
cgttgccgggcctggactgtcctaggtgaccccatctctgctgcttctgggcctgatgga
gaggagaacactagacatgccaactcgggagcattctgcctgcctgggaacggggtggac
gagggagtgtctgtaaggactcagtgttgactgtaggcgcccctggggtgggtttagcag
gctgcagcaggcagaggaggagtacccccctgagagcatgtgggggaaggccttgctgtc
atgtgaatccctcaatacccctagtatctggctgggttttcaggggctttggaagctctg
ttgcaggtgtccgggggtctaggactttagggatctgggatctggggaaggaccaaccca
tgccctgccaagcctggagcccctgtgttggggggcaaggtgggggagcctggagcccct
gtgtgggagggcgaggcgggggagcctggagcccctgtgtgggagggcgaggcgggggat
cctggagcccctgtgtcggggggcgagggaggggaggtggccgtcggttgaccttctgaa
catgagtgtcaactccaggacttgcttccaagcccttccctctgttggaaattgggtgtg
ccctggctcccaagggaggcccatgtgactaataaaaaactgtgaaccctg
>lcl|<llId>135</llId><geneSymbol>ADORA2A</geneSymbol><baseAccNo>NM_000675.3</baseAccNo><extAccNo>BC013780.1</extAccNo>
ggtacaatggcttggtgaccggcacgagggctaagggcatcattgccatctgctgggtgc
tgtcgtttgccatcggcctgactcccatgctaggttggaacaactgcggtcagccaaagg
agggcaagaaccactcccagggctgcggggagggccaagtggcctgtctctttgaggatg
tggtccccatgaactacatggtgtacttcaacttctttgcctgtgtgctggtgcccctgc
tgctcatgctgggtgtctatttgcggatcttcctggcggcgcgacgacagctgaagcaga
tggagagccagcctctgccgggggagcgggcacggtccacactgcagaaggaggtccatg
ctgccaagtcactggccatcattgtggggctctttgccctctgctggctgcccctacaca
tcatcaactgcttcactttcttctgccccgactgcagccacgcccctctctggctcatgt
acctggccatcgtcctctcccacaccaattcggttgtgaatcccttcatctacgcctacc
gtatccgcgagttccgccagaccttccgcaagatcattcgcagccacgtcctgaggcagc
aagaacctttcaaggcagctggcaccagtgcccgggtcttggcagctcatggcagtgacg
gagagcaggtcagcctccgtctcaacggccacccgccaggagtgtgggccaacggcagtg
ctccccaccctgagcggaggcccaatggctatgccctggggctggtgagtggagggagtg
cccaagagtcccaggggaacacgggcctcccagacgtggagctccttagccatgagctca
agggagtgtgcccagagccccctggcctagatgaccccctggcccaggatggagcaggag
tgtcctgatgattcatggagtttgccccttcctaagggaaggagatctttatctttctgg
ttggcttgaccagtcacgttgggagaagagagagagtgccaggagaccctgagggcagcc
ggttcctactttggactgagagaagggagccccaggctggagcagcatgaggcccagcaa
gaagggcttgggttctgaggaagcagatgtttcatgctgtgaggccttgcaccaggtggg
ggccacagcaccagcagcatctttgctgggcaggcccagccctccactgcagaagcatct
ggaagcaccaccttgtctccacagagcagcttgggcacagcagactggcctggccctgag
actggggagtggctccaatagcctcctgccacccacacaccactctccctagactctcct
agggttcaggagctgctgggcccagaggtgacatttgacttttttccaggaaaaatgtaa
gtgtgaggaaaccctttttattttattacctttcactctctggctgctgggtctgccgtc
ggtcctgctgctaacctggcaccagagcctctgcccggggagcctcaggcagtcctctcc
tgctgtcacagctgccatccacttctcagtcccagggccatctcttggagtgacaaagct
gggatcaaggatagggagttgtaacagagcagtgccagagcatgggcccaggtcccaggg
gagaggttggggctggcaggccactggcatgtgctgagtagcgcagagctacccagtgag
aggccttgtctaactgcctttccttctaaagggaatgtttttttctgagataaaataaaa
acgagccacatcgtgttttaagcttgtccaaatga
>lcl|<llId>136</llId><geneSymbol>ADORA2B</geneSymbol><baseAccNo>NM_000676.2</baseAccNo><extAccNo>M97759.1</extAccNo>
caggtataaaagtttggtcacggggacccgagcaagaggggtcattgctgtcctctgggt
ccttgcctttggcatcggattgactccattcctggggtggaacagtaaagacagtgccac
caacaactgcacagaaccctgggatggaaccacgaatgaaagctgctgccttgtgaagtg
tctctttgagaatgtggtccccatgagctacatggtatatttcaatttctttgggtgtgt
tctgcccccactgcttataatgctggtgatctacattaagatcttcctggtggcctgcag
gcagcttcagcgcactgagctgatggaccactcgaggaccaccctccagcgggagatcca
tgcagccaagtcactggccatgattgtggggatttttgccctgtgctggttacctgtgca
tgctgttaactgtgtcactcttttccagccagctcagggtaaaaataagcccaagtgggc
aatgaatatggccattcttctgtcacatgccaattcagttgtcaatcccattgtctatgc
ttaccggaaccgagacttccgctacacttttcacaaaattatctccaggtatcttctctg
ccaagcagatgtcaagagtgggaatggtcaggctggggtacagcctgctctcggtgtggg
cctatgatctaggctctcgcctcttccaggagaagatacaaatccacaagaaacaaagag
gacacggctggttttcattgtgaaagatagctacacctcacaaggaaatggactgcctct
cttgagcacttccctggagctaccacgtatctagctaatatgtatgtgtcagtagtaggc
tccaaggattgacaaatatatttatgatctattcagctgcttttactgtgtggattatgc
caacagcttgaatggattctaacagactcttttgtttttaaaagtctgccttgtttatgg
tggaaaattactgaaactattttactgtgaaacagtgtgaactattataatgcaaatact
ttttaacttagaggcaatggaaaaataaaagttgactgtactaaaaatgtatacttgttg
ccaggaaggtgacctcaaaaattaaaagtataattattcggccgggcatggtggctcaca
cctgtaattccagcactttgggaggccaaggcaggcggatcacgaggtcaggagttcaaa
accagcctgtccaatatagtg
>lcl|<llId>140</llId><geneSymbol>ADORA3</geneSymbol><baseAccNo>NM_000677.2</baseAccNo><extAccNo>BC029831.1</extAccNo>
cagatacaagagggtcaccactcacagaagaatatggctggccctgggcctttgctggct
ggtgtcattcctggtgggattgacccccatgtttggctggaacatgaaactgacctcaga
gtaccacagaaatgtcaccttcctttcatgccaatttgtttccgtcatgagaatggacta
catggtatacttcagcttcctcacctggattttcatccccctggttgtcatgtgcgccat
ctatcttgacatcttttacatcattcggaacaaactcagtctgaacttatctaactccaa
agagacaggtgcattttatggacgggagttcaagacggctaagtccttgtttctggttct
tttcttgtttgctctgtcatggctgcctttatctatcatcaactgcatcatctactttaa
tggtgaggtaccacagcttgtgctgtacatgggcatcctgctgtcccatgccaactccat
gatgaaccctatcgtctatgcctataaaataaagaagttcaaggaaacctaccttttgat
cctcaaagcctgtgtggtctgccatccctctgattctttggacacaagcattgagaagaa
ttctgagtagttatccatcagagatgactctgtctcattgaccttcagattccccatcaa
caaacacttgagggcctgtatgcctgggccaagggatttttacatccttgattacttcca
ctgaggtgggagcatctccagtgctccccaattatatctcccccactccactactctctt
cctccacttcatttttcctttgtcctttctctctaattcagtgttttggaggcctgactt
ggggacaacgtattattgatattattgtctgttttccttcttcccaatagaagaataagt
catggagcctgaagggtgcctagttgacttactgacaaaaggctctagttgggctgaaca
tgtgtgtggtggtgactcatttccatgccattgtggaattgagcagagaacctgctctcg
gaggatgcctagaagatgttgggaacagaagaaataaactgagtttaagggggacttaaa
ctgctgaattcacctgtggatgtttttgagtaaataaaagctaatagctaa
>lcl|<llId>141</llId><geneSymbol>ADPRH</geneSymbol><baseAccNo>NM_001125.2</baseAccNo><extAccNo>BC063883.1</extAccNo>
ggtcctacttccaaaccaaatgggaaaattacctaaaacttagagggattttggatggag
aatcagcccctaccttccctgagtctttcggtgtgaaggagagggatcagttctacacct
ccctgagctactctggctggggtggcagcagtgggcacgatgcccccatgattgcctacg
atgctgttcttgctgcaggagactcctggaaggagcttgcccaccgagcctttttccatg
gtggagacagtgattctacagctgccattgctggctgctggtggggagttatgtatggtt
ttaaaggagtgagtccctccaactatgagaaactagaatacagaaaccggctggaagaga
cagctagggctttatattctctcgggtcaaaagaagacactgtaatttccctttagggag
acgtgatgttcacttctgatggattcttcttttgtgtatttccttttctgctatttcttt
tcagtttttccaaagtcaagagtcttaaccttgtactcagggaattttgagataacaagt
cccttgggcaccttaagctcagttttttcaggctcatcctgttcttccagaatctatccc
ttttcttacactgaagagtcctttagctcaattgatagggtcagcgtctcgcaagcaaaa
aatctcatgacctcatatttgagtcttcattttcatcatctacttgttctaaaagttttt
tctgtttgtctcaagttgggttcccacaaagtggactttgagacaaagatctgaatgcaa
gcagtttatatgggagatgattccaggaaataccgatatgagaatggggaaatgaaacca
ggaagggaagagagctagtatggggtatgttaatgagcaggtttccactgtgggcggttg
gcactctgccatctgagtcctctgcctaaagcattcctcagaactgtcccatttgaaggg
caagcaaacctggggtatttatccactgacttccatctgacactggttgaggaccactgc
cagggatgctaactccctggtaattcttggcttaccctttgtacaaaccaaaccttagtg
tcttcaggtaaagactcagagatacttgcaggggcaagctgtaaagggcatgggaacagt
gagggacatatgtggggtcctaacaatatctgctaggctggtctacctcctaaatatact
ctgaatctatcacctctattgccttcttgcactgaggatttttcagctggatttctgcaa
tccaagctactcaagtctgggagatgctgctctgagctgctctcagtactctcctcatca
tggcagttaacacattaccaattttgttattgtctgtttgcttgtttgcattatttctaa
acagaacctagcacagtgcttgggcagccaataggcattaatcagtatctattgagtgtt
atgaactagcctcctagctcgtgcttccctcattaccctccagagttatgtttacgaata
acaaattgaccatgctaaactaatcatgttccaatgaatacatcacctttcttcatttct
tgatgctcttcccaatccttgtctacctgataataaattcttacttgtccttcaagaccc
aactcagatagatagagcttcctgagtgaaacctgctttgattgttcaggcacttggcca
ccttctcctcactcctcccacagccttctgtcttggccttgtcatcacatcaatcctgtt
gtgtggtgctgtgtgtcttctgggtcagtcctaggcacatgctgcccagcacatgtccac
ctgggaaatgagatgccatcgtcacattcatttggtcaccctcagtccagccagtgggct
tgctctcatttggcctgttctcaggggtgggaaggaagagcgtcccttccttctcctttt
gagaaaaccacagaactatgactctcatgatttttcctttgtgaaatccctggttttcag
ctggaagcggtgggtaaatgaggtctgatgatagcagtcctgccaccttctagttcatcc
cataggaatgtttttccaagtccttccagtctttttagaacgtggtggaggagggttgtg
tgtgccccagggggtcgggggtaggggatgcagggaggatcttagcatttgttgttttct
agtgcagggctttagccacaattgtaaacaacaggaaaaggctctttagagatcctatta
gatttgctttgccgattgtcactcttcatcacaggcacatttcaaaaagaggttagactt
tcagacttcttttttctcaaacctcaaaacttccaccccaaacttcgctctcagctggtg
actttgcttctttatgtgtgtgtatgtgtgtcagagaaagagagagagagagagagaagg
gaggatgagaacgaatggggggaagagataaactttatgcataacattagggtaaatcaa
taaagatggtctgacacatcgta
>lcl|<llId>142</llId><geneSymbol>PARP1</geneSymbol><baseAccNo>NM_001618.2</baseAccNo><extAccNo>J03473.1</extAccNo>
gtacattgtctatgatattgctcaggtaaatctgaagtatctgctgaaactgaaattcaa
ttttaagacctccctgtggtaattgggagaggtagccgagtcacacccggtggctgtggt
atgaattcacccgaagcgcttctgcaccaactcacctggccgctaagttgctgatgggta
gtacctgtactaaaccacctcagaaaggattttacagaaacgtgttaaaggttttctcta
acttctcaagtcccttgttttgtgttgtgtctgtggggaggggttgttttggggttgttt
ttgttttttcttgccaggtagataaaactgacatagagaaaaggctggagagagattctg
ttgcatagactagtcctatggaaaaaaccaaagcttcgttagaatgtctgccttactggt
ttccccagggaaggaaaaatacacttccacccttttttctaagtgttcgtctttagtttt
gattttggaaagatgttaagcatttatttttagttaaaataaaaactaatttcatactat
ttagattttcttttttatcttgcacttattgtcccctttttagttttttttgtttgcctc
ttgtggtgaggggtgtgggaagaccaaaggaaggaacgctaacaatttctcatacttaga
aacaaaaagagctttccttctccaggaatactgaacatgggagctcttgaaatatgtagt
attaaaagttgcatttg
>lcl|<llId>143</llId><geneSymbol>PARP4</geneSymbol><baseAccNo>NM_006437.2</baseAccNo><extAccNo>AF158255.1</extAccNo>
aggaatattccctgggcttttgaggcaataaagcaagcaagtgaatgggtaagaagaact
gaaggacagtacccatctatctgcccacggcttgaactggggaacgactgggactctgcc
accaagcagttgctgggactccagcccataagcactgtgtcccctcttcatagagtcctc
cattacagtcaaggctaagtcaaatgaaactgaattttaaactttttgcatgcttctatg
tagaaaataatcaaatgataatagatacttataatgaaacttcattaaggtttcattcag
tgtagcaattactgtctttaaaaattaagtggaagaagaattactttaatcaactaacaa
gcaataataaaatgaaacttaa
>lcl|<llId>146</llId><geneSymbol>ADRA1D</geneSymbol><baseAccNo>NM_000678.2</baseAccNo><extAccNo>M76446.1</extAccNo>
ggctccttgttcccgcagctgaagccatcggagggcgtcttcaaggtcatcttctggctc
ggctacttcaacagctgcgtgaacccgctcatctacccctgttccagccgcgagttcaag
cgcgccttcctccgtctcctgcgctgccagtgccgtcgtcgccggcgccgccgccctctc
tggcgtgtctacggccaccactggcgggcctccaccagcggcctgcgccaggactgcgcc
ccgagttcgggcgacgcgccccccggagcgccgctggccctcaccgcgctccccgacccc
gaccccgaacccccaggcacgcccgagatgcaggctccggtcgccagccgtcgaaagcca
cccagcgccttccgcgagtggaggctgctggggccgttccggagacccacgacccagctg
cgcgccaaagtctccagcctgtcgcacaagatccgcgccgggggcgcgcagcgcgcagag
gcagcgtgcgcccagcgctcagaggtggaggctgtgtccctaggcgtcccacacgaggtg
gccgagggcgccacctgccaggcctacgaattggccgactacagcaacctacgggagacc
gatatttaaggaccccagagctaggccgcggagtgtgctgggcttgggggtaagggggac
cagagaggcgggctggtgttctaagagcccccgtgcaaatcggagacccggaaactgatc
agggcagctgctctgtgacatccctgaggaactgggcagagcttgaggctggagcccttg
aaaggtgaaaagtagtggggccccctgctggactcaggtgcccagaactcttttcttaga
agggagaggctgcgggctccgtggggccttttgctcccaatccctatttgagaaacactg
ccccatcctccatgccctgaaccctgagtagacagccccaagcatggccaggaaggcctg
cccc
>lcl|<llId>147</llId><geneSymbol>ADRA1B</geneSymbol><baseAccNo>NM_000679.2</baseAccNo><extAccNo>U03865.1</extAccNo>
ggctccttgttctccaccctgaagccccccgacgccgtgttcaaggtggtgttctggctg
ggctacttcaacagctgcctcaaccccatcatctacccatgctccagcaaggagttcaag
cgcgctttcgtgcgcatcctcgggtgccagtgccgcggccgcggccgccgccgacgccgc
cgccgccgtcgcctgggcggctgcgcctacacctaccggccgtggacgcgcggcggctcg
ctggagcgctcgcagtcgcgcaaggactcgctggacgacagcggcagctgcctgagcggc
agccagcggaccctgccctcggcctcgccgagcccgggctacctgggccgcggcgcgcca
ccgccagtcgagctgtgcgccttccccgagtggaaggcgcccggcgccctcctgagcctg
cccgcgcctgagccccccggccgccgcggccgccacgactcgggcccgctcttcaccttc
aagctcctgaccgagcccgagagccccgggaccgacggcggcgccagcaacggaggctgc
gaggccgcggccgacgtggccaacgggcagccgggcttcaaaagcaacatgcccctggcg
cccgggcagttttagggcccccgtgcgcagctttctttccctggggaggaaaacatcgtg
gggggga
>lcl|<llId>148</llId><geneSymbol>ADRA1A</geneSymbol><baseAccNo>NM_033303.1</baseAccNo><extAccNo>D32202.1</extAccNo>
gacgaagtctcgctctgtcaccaggctggagtgcagtggcatgatcttggctcactgcaa
cctccgcctcccgggttcaagagattctcctgcctcagcctcccaagcagctgggactac
aggggatgtgccaccaggccgacgccaccaggcccagctaatttttgtatttttagtaga
gacggggtttcaccatgttggccaggatgatctcgatctcttgacctcatgatctgcctg
cctcagcctcccaaagtgctgggattacaggcgtgagccaccgtgcccggcccaactatt
ttttttttttatcttttttaacagtgcaatcctttctgtggatgaaatcttgctcagaag
ctcaatatgcaaaagaaagaaaaacagcagggctggacggatgttgggagtggggtaaga
ccccaaccactcagagcccacccccccaacacacacacacattctctccatggtgactgg
tgaggggcctctagagggtacatagtacaccatggagcacggtttaagcaccactggact
acacattcttctgtggcagttatcttaccttcccatagacacccagcccatagccattgg
tt
>lcl|<llId>150</llId><geneSymbol>ADRA2A</geneSymbol><baseAccNo>NM_000681.2</baseAccNo><extAccNo>AF284095.1</extAccNo>
gcgctcggcgcccaccaggcggacgcccaggagaacccctgcctccgtcgcggctcctgg
agagctgatcgttcacctgccccggcccgcctgaggacgggggtgccttcatgcggcccc
cacactcctcaccccgccgccgccgccgtccccgagctccgcacagtgcgccccagcccc
agcagggcgcacaactttggaagtctcgcggcgctccgagaggcggcagagtccgcgccc
cagccccgggccgggccgggccagaaccgcagcgtctgggggaagccagagagtcggtaa
tcgcttcggggatgtaaggcgacagacataggacccccgagctcgcatcagcacccttcg
gctgcctcccggggtgggggcgggccccgcacacggtaagacctcttgctttcgctcagg
ctcaagattcaagatacagatattgatatgtatatatatatttaatttcctgtcatcctt
ccaagttatcaggccaccgatgatttttgttctcccttcttgaagaataaatctctcttt
acccatcggctctccctactctctcccgccgcttagaaataaaacttggctgtattagga
gctcggagcaagaaggcgcccaccgagagcgtctgaagcgcgagccaggcgcagttcgcg
ggacccgggccatgggccgctagcggtcctccagttcgggcccggcctccctgcggcccc
ctccctatgtgagccgcagccaggcgagcggggcgccggaggaagaggaggacccacggg
cgccgggccggaaggcagctggcagcaggcccaggccagcgggcgcccgcgttcatgttc
cgccaggagcagccgttggccgagggcagctttgcgcccatgggctccctgcagccggac
gcgggcaacgcgagctggaacgggaccgaggcgccggggggcggcgcccgggccacccct
tactccctgcaggtgacgctgacgctggtgtgcctggccggcctgctcatgctgctcacc
gtgttcggcaacgtgctcgtcatcatcgccgtgttcacgagccgcgcgctcaaggcgccc
caaaacctcttcctggtgtctctggcctcggccgacatcctggtggccacgctcgtcatc
cctttctcgctggccaacgaggtcatgggctactggtacttcggcaaggcttggtgcgag
atctacctggcgctcgacgtgctcttctgcacgtcgtccatcgtgcacctgtgcgccatc
agcctggaccgctactggtccatcacacaggccatcgagtacaacctgaagcgcacgccg
cgccgcatcaaggccatcatcatcaccgtgtgggtcatctcggccgtcatctccttcccg
ccgctcatctccatcgagaagaagggcggcggcggcggcccgcagccggccgagccgcgc
tgcgagatcaacgaccagaagtggtacgtcatctcgtcgtgcatcggctccttcttcgct
ccctgcctcatcatgatcctggtctacgtgcgcatctaccagatcgccaagcgtcgcacc
cgcgtgccacccagccgccggggtccggacgccgtcgccgcgccgccggggggcaccgag
cgcaggcccaacggtctgggccccgagcgcagcgcgggcccggggggcgcagaggccgaa
ccgctgcccacccagctcaacggcgcccctggcgagcccgcgccggccgggccgcgcgac
accgacgcgctggacctggaggagagctcgtcttccgaccacgccgagcggcctccaggg
ccccgcagacccgagcgcggtccccggggcaaaggcaaggcccgagcgagccaggtgaag
ccgggcgacagcctgccgcggcgcgggccgggggcgacggggatcgggacgccggctgca
gggccgggggaggagcgcgtcggggctgccaaggcgtcgcgctggcgcgggcggcagaac
cgcgagaagcgcttcacgttcgtgctggccgtggtcatcggagtgttcgtggtgtgctgg
ttccccttcttcttcacctacacgctcacggccgtcgggtgctccgtgccacgcacgctc
ttcaaattcttcttctggttcggctactgcaacagctcgttgaacccggtcatctacacc
atcttcaaccacgatttccgccgcgccttcaagaagatcctctgtcggggggacaggaag
cggatcgtgtgaggtttccgctggcgcccgcgtagactcacgctgactgcaggcagcggg
gggcatcgaggggtgcttagccccagggcactcagaaacccgggcgctgcctgctctgcg
tttcctcgtctggggtggctctgcagcctcctgcgggcgggcgtctgctgctcctacaag
ggaagcttcttgctgccaggcccacacatccccagttgttggtttggccactcttgacct
ggagccatcttcctagtgggccacccctaatcactattgcttcctaaaggtattttcacc
ctcttcgcctggtacagccctcacagctcttcagagcaagcactggactacaagggcatg
gctcacaaaaggttaatggatgggggttacctagccctggctaattccccttccattccc
aactctctctctctttttgaagaaaaatgctaagggcagccctgcctgccctccccatcc
cccgctgtaaatatacactatttttgatagcacacatggggcccccatatctcttggcct
tggttttgatgttgaaatcctggccttgggagagatgccttccaggcagacacagctgtc
tggttcaggccaagcccctttgcaatgcaagccctttctggtgttatgaagtccctctat
gtcgtcgttttcaccagcaactggtgactgtcccttcgacacggacctgctttgagattt
cctgacagggaaaagatttctgtccatttttttcctgtgcctaacagcataattgccttt
tcctatgtaaatattatgatggtggatcaagacataagtaaatgagcctttctgcctcac
atcagccctgtgtataaagccattattctctgatgcactgtttgccccagtaactcactt
taaaacctctctttccagtgttccctctctccctccagggccactgcttgaagaagaata
tgtatgtttctatcttgtatgtctgtgtgcccctcctgccccgaaagtgctgactatggg
gaaatcttttagctgctgtttttagactccaaggagtggaaattatgtggaagaagcaaa
cctgatacaatttgcccaaggtaaacagtttgaaaagacaaatgggcctgccaaactgta
cagtttcttccccaagagctgttaggtatcaaaatgttgtcctttcccccctccgtgctt
ttctggttgagatcatgtcattgatgaactgccaaagtcaggggaggagggcagagactt
tgtgtttacatctgcatttctacatgttttagacagagacaatttaaggcctgcactctt
atttcactaaagaaaaactaatgtcagcacatgttgctaatgacagtggattttttttta
aataaaaaagtttacagatcaaatgtgaaataaatatgaatggagtggtc
>lcl|<llId>151</llId><geneSymbol>ADRA2B</geneSymbol><baseAccNo>NM_000682.4</baseAccNo><extAccNo>\null</extAccNo>
atggaccaccaggacccctactccgtgcaggccacagcggccatagcggcggccatcacc
ttcctcattctctttaccatcttcggcaacgctctggtcatcctggctgtgttgaccagc
cgctcgctgcgcgcccctcagaacctgttcctggtgtcgctggccgccgccgacatcctg
gtggccacgctcatcatccctttctcgctggccaacgagctgctgggctactggtacttc
cggcgcacgtggtgcgaggtgtacctggcgctcgacgtgctcttctgcacctcgtccatc
gtgcacctgtgcgccatcagcctggaccgctactgggccgtgagccgcgcgctggagtac
aactccaagcgcaccccgcgccgcatcaagtgcatcatcctcactgtgtggctcatcgcc
gccgtcatctcgctgccgcccctcatctacaagggcgaccagggcccccagccgcgcggg
cgcccccagtgcaagctcaaccaggaggcctggtacatcctggcctccagcatcggatct
ttctttgctccttgcctcatcatgatccttgtctacctgcgcatctacctgatcgccaaa
cgcagcaaccgcagaggtcccagggccaagggggggcctgggcagggtgagtccaagcag
ccccgacccgaccatggtggggctttggcctcagccaaactgccagccctggcctctgtg
gcttctgccagagaggtcaacggacactcgaagtccactggggagaaggaggagggggag
acccctgaagatactgggacccgggccttgccacccagttgggctgcccttcccaactca
ggccagggccagaaggagggtgtttgtggggcatctccagaggatgaagctgaagaggag
gaagaggaggaggaggaggaggaagagtgtgaaccccaggcagtgccagtgtctccggcc
tcagcttgcagccccccgctgcagcagccacagggctcccgggtgctggccaccctacgt
ggccaggtgctcctgggcaggggcgtgggtgctataggtgggcagtggtggcgtcgacgg
gcgcagctgacccgggagaagcgcttcaccttcgtgctggctgtggtcattggcgttttt
gtgctctgctggttccccttcttcttcagctacagcctgggcgccatctgcccgaagcac
tgcaaggtgccccatggcctcttccagttcttcttctggatcggctactgcaacagctca
ctgaaccctgttatctacaccatcttcaaccaggacttccgccgtgccttccggaggatc
ctgtgccgcccgtggacccagacggcctggtgagcccgcctgcgctgcccctgtggggtt
ggtgcggtggcgccggggtcaccctgcttcttgccctgctgtgtgtggctgcctcccctg
ggctttctgctccctgcccagatcctgtaggcctcatcttaggaaccccttgggaggggt
gggcaggggggctgctagcaagggtcccagtgaagcttccccttgccggcttagctgtgg
gggaccccttctccaccctctccctgagcacaggccgatggaggtggttcaaatcctctg
gaacatagccaagaccaggagaagagagagcactttcttcccagagccccatgctctcca
gaccaatgtctgggcttccctttcttgaggaccttgtgttcctggcaggtcacttgcttg
tggtgttttcgtttctttttcatctcccccccacccacaaagagcacggagccagccttc
cacttttcccagtggggcctgctgctgagggggaggaagaaacgaagactgatcacccac
gctaggcactcgcggtccctggcaggcgctgggatgggggcttatggggtggcatcgtct
ctgggccctcctttccccctttgcctgttttcggatctgtggttcctttgaaagccagaa
caatggatcggcttccttacccagcacccctccggtaggtgggtggccacgtggatgcct
cgctggggcggtcttggaggcctggtctctgcctcgacgggagatccccgatcactggca
ttcaccccctgcaaaaatcggggcgacaatagctcactgcctacttgctgcagggagatg
aaaggctttgcagaaagctttgagctctgtgggggaacacactagagaaccaaaaatgtg
attatatggtgatataaaaatccctttcctctgtgtttaccaccacctgtcttcctgtag
acttttgttctgtccctggggtgtgtgaattcctaccccgaactggaagccgggagtggc
agacagaatcactatttcaagttaaaggatctctttgagaatgtgttcttctggctgcaa
aggtctgagttattacgctacatgacaacgtttcgacatttcaccggcaacaccaagagg
gtttttagtggcttgggtctccccagtgggggataagtcttttgtcatcaaggaggcaaa
ttgtctccccaagacagctcaaaatatccacacctcggcaacagtctaagatgagagcct
gtgacaggtggcagcgcccccaggtggggtactggcatcagagcctggtgcgcccctagg
ggagcctcccactggagtgcccggccaggtctccaagccccaaatgagtccttgtgaacc
acaactgatccccccaggtgggtgcttgtggactgcctcggacccagccacgctgctccc
cgcaatgctgatggggctgtgcattgaggacccctgcttcctggttctcagtcccacccc
aaaacctggcacccagaacagttggaagtgtggaaaggaggtttatcggccttcccttgg
agagggcctggcttcaacattgggccagtaggcatcttagcttggcaggtgtcgggggaa
tgggccagatggacctgctagatttggaagggcaccgagggagttttctgggtgtagaga
gaatggaggggaccaaaaagagtccttcctggggtgtgggaggcttcccagcttggtcct
cagtgggttgttgaggccagagtatcgccctgggatgtggtggggagctgggccaggaga
gggactgactgtgaccctctgctggccggtcttgtgtgcgccccatgggacccccagtgt
tcttgcctgtgacctcttattgcgacatgcaggtggtgttttttttttttttaaactctg
agctattttatcaataaaggatattttgtaataag
>lcl|<llId>152</llId><geneSymbol>ADRA2C</geneSymbol><baseAccNo>NM_000683.2</baseAccNo><extAccNo>\null</extAccNo>
ggggagctttcccagagacccggggatggattggcctccagggcgcaggggagggtgcgg
cagggcaggagcttggcagagagatagccgggctccagggagtggggaggagagaggggg
agacccctttgccttcccccctcagcaaggggctgcttctggggctccctgcctggatcc
agctctgggagccctgccgaggtgtggctgtgaggtcagggttttagagagcagtggcag
aggtagccccctaaatgggcaagcaaggagccccccaaagacactaccactccccatccc
cgtctgaccaagggctgacttctccaggacctagtcggggggtggctgccagggggcaag
gagaaagcaccgacaatctttgattactgaaagtatttaaatgtttgccaaaaacaacag
ccaaaacaaccaaactattttctaaataaacctttgtaa
>lcl|<llId>153</llId><geneSymbol>ADRB1</geneSymbol><baseAccNo>NM_000684.1</baseAccNo><extAccNo>J03019.1</extAccNo>
cgcccgggcttctggggtgttccccaaccacggcccagccctgccacaccccccgccccc
ggcctccgcagctcggcatgggcgcgggggtgctcgtcctgggcgcctccgagcccggta
acctgtcgtcggccgcaccgctccccgacggcgcggccaccgcggcgcggctgctggtgc
ccgcgtcgccgcccgcctcgttgctgcctcccgccagcgaaagccccgagccgctgtctc
agcagtggacagcgggcatgggtctgctgatggcgctcatcgtgctgctcatcgtggcgg
gcaatgtgctggtgatcgtggccatcgccaagacgccgcggctgcagacgctcaccaacc
tcttcatcatgtccctggccagcgccgacctggtcatggggctgctggtggtgccgttcg
gggccaccatcgtggtgtggggccgctgggagtacggctccttcttctgcgagctgtgga
cctcagtggacgtgctgtgcgtgacggccagcatcgagaccctgtgtgtcattgccctgg
accgctacctcgccatcacctcgcccttccgctaccagagcctgctgacgcgcgcgcggg
cgcggggcctcgtgtgcaccgtgtgggccatctcggccctggtgtccttcctgcccatcc
tcatgcactggtggcgggcggagagcgacgaggcgcgccgctgctacaacgaccccaagt
gctgcgacttcgtcaccaaccgggcctacgccatcgcctcgtccgtagtctccttctacg
tgcccctgtgcatcatggccttcgtgtacctgcgggtgttccgcgaggcccagaagcagg
tgaagaagatcgacagctgcgagcgccgtttcctcggcggcccagcgcggccgccctcgc
cctcgccctcgcccgtccccgcgcccgcgccgccgcccggacccccgcgccccgccgccg
ccgccgccaccgccccgctggccaacgggcgtgcgggtaagcggcggccctcgcgcctcg
tggccctacgcgagcagaaggcgctcaagacgctgggcatcatcatgggcgtcttcacgc
tctgctggctgcccttcttcctggccaacgtggtgaaggccttccaccgcgagctggtgc
ccgaccgcctcttcgtcttcttcaactggctgggctacgccaactcggccttcaacccca
tcatctactgccgcagccccgacttccgcaaggccttccagggactgctctgctgcgcgc
gcagggctgcccgccggcgccacgcgacccacggagaccggccgcgcgcctcgggctgtc
tggcccggcccggacccccgccatcgcccggggccgcctcggacgacgacgacgacgatg
tcgtcggggccacgccgcccgcgcgcctgctggagccctgggccggctgcaacggcgggg
cggcggcggacagcgactcgagcctggacgagccgtgccgccccggcttcgcctcggaat
ccaaggtgtagggcccggcgcggggcgcggactccgggcacggcttcccaggggaacgag
gagatctgtgtttacttaagaccgatagcaggtgaactcgaagcccacaatcctcgtctg
aatcatccgaggcaaagagaaaagccacggaccgttgcacaaaaaggaaagtttgggaag
ggatgggagagtggcttgctgatgttccttgttg
>lcl|<llId>154</llId><geneSymbol>ADRB2</geneSymbol><baseAccNo>NM_000024.3</baseAccNo><extAccNo>M15169.1</extAccNo>
actgcgaagcggcttcttcagagcacgggctggaactggcaggcaccgcgagcccctagc
acccgacaagctgagtgtgcaggacgagtccccaccacacccacaccacagccgctgaat
gaggcttccaggcgtccgctcgcggcccgcagagccccgccgtgggtccgcccgctgagg
cgcccccagccagtgcgcttacctgccagactgcgcgccatggggcaacccgggaacggc
agcgccttcttgctggcacccaatagaagccatgcgccggaccacgacgtcacgcagcaa
agggacgaggtgtgggtggtgggcatgggcatcgtcatgtctctcatcgtcctggccatc
gtgtttggcaatgtgctggtcatcacagccattgccaagttcgagcgtctgcagacggtc
accaactacttcatcacttcactggcctgtgctgatctggtcatgggcctggcagtggtg
ccctttggggccgcccatattcttatgaaaatgtggacttttggcaacttctggtgcgag
ttttggacttccattgatgtgctgtgcgtcacggccagcattgagaccctgtgcgtgatc
gcagtggatcgctactttgccattacttcacctttcaagtaccagagcctgctgaccaag
aataaggcccgggtgatcattctgatggtgtggattgtgtcaggccttacctccttcttg
cccattcagatgcactggtaccgggccacccaccaggaagccatcaactgctatgccaat
gagacctgctgtgacttcttcacgaaccaagcctatgccattgcctcttccatcgtgtcc
ttctacgttcccctggtgatcatggtcttcgtctactccagggtctttcaggaggccaaa
aggcagctccagaagattgacaaatctgagggccgcttccatgtccagaaccttagccag
gtggagcaggatgggcggacggggcatggactccgcagatcttccaagttctgcttgaag
gagcacaaagccctcaagacgttaggcatcatcatgggcactttcaccctctgctggctg
cccttcttcatcgttaacattgtgcatgtgatccaggataacctcatccgtaaggaagtt
tacatcctcctaaattggataggctatgtcaattctggtttcaatccccttatctactgc
cggagcccagatttcaggattgccttccaggagcttctgtgcctgcgcaggtcttctttg
aaggcctatgggaatggctactccagcaacggcaacacaggggagcagagtggatatcac
gtggaacaggagaaagaaaataaactgctgtgtgaagacctcccaggcacggaagacttt
gtgggccatcaaggtactgtgcctagcgataacattgattcacaagggaggaattgtagt
acaaatgactcactgctgtaaagcagtttttctacttttaaagacccccccccccccaac
agaacactaaacagactatttaacttgagggtaataaacttagaataaaattgtaaaaat
tgtatagagatatgcagaaggaagggcatccttctgccttttttatttttttaagctgta
aaaagagagaaaacttatttgagtgattatttgttatttgtacagttcagttcctctttg
catggaatttgtaagtttatgtctaaagagctttagtcctagaggacctgagtctgctat
attttcatgacttttccatgtatctacctcactattcaagtattaggggtaatatattgc
tgctggtaatttgtatctgaaggagattttccttcctacacccttggacttgaggatttt
gagtatctcggacctttcagctgtgaacatggactcttcccccactcctcttatttgctc
acacggggtattttaggcagggatttgaggagcagcttcagttgttttcccgagcaaagg
tctaaagtttacagtaaataaaatgtttgaccatgccttcattgcacctgtttgtccaaa
accccttgactggagtgctgttgcctcccccactggaaaccgc
>lcl|<llId>155</llId><geneSymbol>ADRB3</geneSymbol><baseAccNo>NM_000025.1</baseAccNo><extAccNo>X70811.1</extAccNo>
gggcttcttggggagtttcttaggcctgaaggacaagaagcaacaactctgttgatcaga
acctgtggaaaacctctggcctctgttcagaatgagtcccatgggattccccggctgtga
cactctaccctccagaacctgacgactgggccatgtgacccaaggagggatccttaccaa
gtgggttttcaccatcctcttgctctctgtctgagagatgttttctaaaccccagccttg
aacttcactcctccctcagtggtagtgtccaggtgccgtggagcagcaggctggctttgg
taggggcacccatcacccggcttgcctgtgcagtcagtgagtgcttagggcaaagagagc
tcccctggttccattccttctgccacccaaaccctgatgagaccttagtgttctccaggc
tctgtggcccaggctgagagcagcagggtagaaaagaccaagatttggggttttatctct
ggttcccttattactgctctcaagcagtggcctctctcactttagccatggaatggctcc
gatctacctcacagcagtgtcagaaggacttcgccagggttttgggagctccagggttca
taagaaggtgaaccattagaacagatcccttcttttccttttgcaatcagataaataaat
atcactgaatgcagttcatcctcggcccactttccctccgtttgttttcttttcataatc
cacttactcccttcccttctactctgcgctggcttttgacagaggcagtaaattaggcct
aatcctcactcttttcttcctaatcttcatcaaacaaaaaatgaaaagtctgtctggacg
aaggggagtgagcttgagcctttgatatcttgctcccccacccttcctgaaactcttgaa
atccagttgccattgagtagcaaagccacgctccccacaggacttggacagagggcccac
agggggatgggctggctgtggccaggtttagggcagggggcatttgtcccctccatgcta
taatccagtggtgccttacatggtgtgtgtgtgtgtgtgtgcgtgtgtgtgtgtgtgtgt
gtgtctggaggcacaggcacaaagcattgcttgggttggtcaaatgtcttgtgtcataaa
tatattctgatgtttcccagcctttccacaacctctaccttcccactcaccttccccagc
tacaaaaatctgtattatcctcttaaagtaaaactggagttac
>lcl|<llId>156</llId><geneSymbol>ADRBK1</geneSymbol><baseAccNo>NM_001619.2</baseAccNo><extAccNo>\null</extAccNo>
agcgaccctgagctggtgcagtggaagaaggagctgcgcgacgcctaccgcgaggcccag
cagctggtgcagcgggtgcccaagatgaagaacaagccgcgctcgcccgtggtggagctg
agcaaggtgccgctggtccagcgcggcagtgccaacggcctctgacccgcccacccgcct
tttataaacctctaatttattttgtcgaatttttattatttgttttcccgccaagcgaaa
aggttttattttgtaattattgtgatttcccgtggccccagcctggcccagctcccccgg
gaggccccgcttgcctcggctcctgctgcaccaacccagccgctgcccggcgccctctgt
cctgacttcaggggctgcccgctcccagtgtcttcctgtgggggaagagcacagccctcc
cgccccttccccgagggatgatgccacaccaagctgtgccaccctgggctctgtgggctg
cacttgtgccatgggactgtgggtggcccatcccccctcaccaggggcaggcacagcaca
gggatccgacttgaattttcccactgcaccccctcctgctgcagaggggcaggccctgca
ctgtcctgctccacagtgttggcgagaggaggggcccgttgtctccctggccctcaaggc
tcccacagtgactcgggctcctgtgcccttattcaggaaaagcctctgtgtcactggctg
cctccactcccacttccctgacactgcggggcttggctgagagagtggcattggcagcag
gtgctgctaccctccctgctgtcccctcttgccccaacccccagcacccgggctcaggga
ccacagcaaggcacctgcaggttgggccatactggcctcgcctggcctgaggtctcgctg
atgctgggctgggtgcgaccccatctgcccaggacggggccggccaggtgggcgggcagc
acagcaaggaggctggctggggcctatcagtgtgccccccatcctggcccatcagtgtac
ccccgcccagactggccagccccacagcccacgtcctgtcagtgccgccgcctcgcccac
cgcatgccccctgtgccagtgctctgcctgtgtgtgtgcactcgtgtcgcgccttctccc
ccccggggctgggttggcgcaccctcccctcccgtctactcattccccggggcgtttctt
tgccgatttttgaatgtgattttaaagagtgaaaaatgagactatgcgtttttataaaaa
atggtgcctgattcggctgtctcagactctttttgtacctggtgaccccttttcagcttc
tgctgggctggggcctgatggggagggtctcggtggtaccaggtctcctccaccgccatg
gcttccaaggtggtctgctcgggcccaggccatcttccaggtggggtgaggcagtgggtc
ccacttcccctcctacccctcccagctgacagtcctctccacctagtggctgtccagtgc
ccattcctcaccttttcccggggaggagagagcagcttctgccacttcccaggtaagcag
gaggaggtgccaacagtgttaggcctggcacagtgtctggg
>lcl|<llId>157</llId><geneSymbol>ADRBK2</geneSymbol><baseAccNo>NM_005160.2</baseAccNo><extAccNo>\null</extAccNo>
agagtgatccagagtttgtgcagtggaagaaagagttgaacgaaaccttcaaggaggccc
agcggctattgcgtcgtgccccgaagttcctcaacaaacctcggtcaggtactgtggagc
tcccaaagccatccctctgtcacaggaacagcaacggcctctgacacccagaaacaggga
gggtcctcgaggaggacacaccagggtctcagccttttggggtgaacgaggatgaggcat
ctgatctattcgctaccgggactcctccaggctcccgagaggagtcgggacccttcggct
tggggtcagctcagctccctgccttgtcacatttgtctgcattagaaactactgaagaaa
taaaagttctttttctttgctacacactttggtacctatgaacctagaacttgaagtgac
tcctacttatcacgtaaatttttatgtctgatatcaaacacatcttagactccccagaat
ggaatttaaagatgttcagtgttgggtaacagattgccctaagcattgccacatattctg
tctagtcactgctgattttctatgtctttgctccatactgctgggggatgggagagccac
agtgtgtttcttttgtgcacttcgcaactgacttcttgtcctggggttaaaagttgaaga
tattttctgatgatattaaaagttgaagatatttctgcacttgggccctcctctgggagc
cgcacccacatgactgccctgcctctgaccagtctgttccggggccccctcagccaggtg
ggaatgacggacacgtactatccaagtgtatgggattaactaatcattgaaggcattcat
ccgtccatcattggaaagatttacagtgattctgaaggacaggccgtggagttttaggtt
tcaggggcaagagcagttttcaaaagtctttgagtccagtgtgcacgagtcgacaagcag
tacctggcatgcaggagcactcatgggtgagtccgtctcaggtctcgacaattagcagtt
gtgtgacagtcattctggttccttctgcctgaccctgggagacatatcagtaatggatgt
acaaaagcaggtctgttttatgtcttagtataatttcagatgaattgtattgaaaaaatg
ctgaggaatgaatgtgtcaaaatgggttaactgtgtatattgactttcatgtcgtcatgc
atctgtcatgaatgaatgatactttgcactgggctgtacgacagtgaggaccttagggca
tgaagcctttttcctggtcccagcagcatctgccctgtgaagtttgttttctcccactgc
ctccaggccccactgatacccccaaatagatgctgggttatgagaaccagcgaaatcccc
catgtcatcagtcttaaaaaaaaaattttacaaatccacgtatttgtcccattcttggag
tagttttagtgtatgtctttacattaactactaacagtataaataacttgacatcgtaat
tgtctgcatcctgtccttgatatttttagcagttccaaatctttgtttttgtatttgttt
gctgtgttcatgggcaaagtaagtactttttaatgcagttattttgagagtttggaagat
aattaccaaaagggtccattatttcataagagttactttgcaa
>lcl|<llId>158</llId><geneSymbol>ADSL</geneSymbol><baseAccNo>NM_000026.1</baseAccNo><extAccNo>X65867.1</extAccNo>
gcaggtgcagagattcttagaagaggaggtgtatcccctgttaaaaccatatgaaagcgt
gatgaaggtgaaagcagaattatgtctgtagagttggaagagaattaaacgaaaatcatt
gttaattgctgaggcatgaaaattgtgttactataacgccttattttacctcgagaattg
ttaccttaaattagtacagcactttcttcttcccatggtgctttcctgtttctcagtctc
acatttctcaacaaggcaaaaacaaagagcgttgaagttgactctgctcttgcatagtaa
atgtagttcatacttga
>lcl|<llId>159</llId><geneSymbol>ADSS</geneSymbol><baseAccNo>NM_001126.2</baseAccNo><extAccNo>AK025514.1</extAccNo>
agttaagtggattggtgttggtaaatccagagaatctatgattcaactcttttaatgatt
gccagtaatgcaagaaacactccttgagagggaggggaaaagactttcttaaatatttca
tttatgacctgcaaattcaagaataaagacactgaagtaagtttgaagccctacagttgt
ttccagtcttttcagatggatgcctactgtggagattaactttggcatattccagtgtca
gctttctttagctggaattgccaaatcatttgttgctcctgctgctctcatggtgccacg
ttttttttttcaatgtttagtaatagtataatccatgttgtttgatatcaaaagtagaat
tacttttaatgtagtttttcttcattattgtcattgcgtgttcttaagttttacccctat
tagatggtaagaacaattaatgcagttttgcacaaatatttttacattctgatcattcag
ttctgtcattgtaatctttgttgttagaaacaaatgatgaaaacataggggttctgtaaa
cttttgtaatgctatgaattctgtttaaattttgggctgtctattttctgctgaaaccat
gcaaaattgagctttggtggggctgggagggggttatgtattcatgggacctttaatttg
tacagaacacagaacttatttctgtcagttatttaatacattgaaaatttagtgaaatgt
tcaaagagaatagatgtttcccaaaacaacaatctttatgttaaaaatagtcattaaaag
atctgttgtaatatatggtggatatttttctttaatttcaaacattacctctgaaatgtg
tatcttttcttttttatcttaccattaattttaaatctagtggattggttttcaacatcg
tgcctgccgatatgcctacagaatcatctgtaagtgtcaaaatgaacccacgttgttagc
cataattttgattatgcctttatttctcctttcttgaaaaaaaaaaggtgttattttgac
aattaggcataacattgttttgtagattatcttttaatgaactattttaaatgttaaatt
aggtgccacttaaatttattttattacaccatgaatagctgattaaaagaaccaaatatt
tctagta
>lcl|<llId>160</llId><geneSymbol>AP2A1</geneSymbol><baseAccNo>NM_014203.2</baseAccNo><extAccNo>AL136925.1</extAccNo>
cccaatgcccaggcccagatgtaccggctgaccctgcgcaccagcaaggagcccgtctcc
cgtcacctgtgtgagctgctggcacagcagttctgagccctggactctgccccgggggat
gtggccggcactgggcagccccttggactgaggcagttttggtggatgggggacctccac
tggtgacagagaagacaccagggtttgggggatgcctgggactttcctccggccttttgt
atttttatttttgttcatctgctgctgtttacattctggggggttagggggagtccccct
ccctccctttcccccccaagcacagaggggagaggggccagggaagtggatgtctcctcc
cctcccaccccaccctgttgtagcccctcctaccccctccccatccaggggctgtgtatt
attgtgagcgaataaacagagagacgctaa
>lcl|<llId>161</llId><geneSymbol>AP2A2</geneSymbol><baseAccNo>NM_012305.1</baseAccNo><extAccNo>AB020706.2</extAccNo>
cagatgtaccggctcacgctgcgcacaagtaaggaagccgtttctcagagattatgtgaa
ttgctctcagcgcagttttagtcctgaggatggaagaccaggcttgtgtgtcttgtgttg
tcttcgtctgtgccgtttgtcttcgtggccatcctgcagatgagcaccgtgtccagtgcc
acagcacaaggcgcctccccgccccgccgccccacacctctcccctttgggctggacggg
aacacacgtgtgtggctcaggaggaaaagctcagcctggactgtggcagccacggcagaa
ggtggatcttgggatcaatttttataaaaatcgagacagttctgtggttaaatctacaaa
ttaaagggaaattagaagttggcgtgaacgtggcgtttgtgggagtgtcactgagatggc
ccgtgctgccgcccaccccgcctcggagcctctgggagcagcagtgccactgtgcatggc
gtgggctgagccttggtgtgtggccgtcctggtggctgcacacctggcgtcgtcctgggc
ccttgggaggagcacagctgaccctggttttgctgcagtcccagctggactgttttccca
ggcaggattttaatctagaatttagaaacatttgtatttgtaatgacttctggcaaaagc
acgtgtcctggccggatgtaactgttctcctttcccagctcctgtttgtgaagggcgtct
gttatgctcctgcagtcgccgaggccttggatgtgcagccaggggaggagcgtcctgccg
gccccgcagggcccccaggactccagggtaaagtgtgggccggtggcgcaagactcagag
gtgtgctcgtctctttcctgtcagagtgggcgtccccaggccacggtgcaggcctgagtc
cttccaccggccccgtccagtcgtccctggaggggctgtggaggaaggacgcctctgtgt
ggtcaggaagtgaaggggccattggccgcatgccatgtgccacctgcggcttgtgtctca
cctgtcatctggactcagcacccaggctgcacatctgacacctgagaggcgagagagtgg
ggccggcctaggagccaaggctggggccttgcgctctgtccccaggatggtggccttgtt
tgtcctaaacacacccagcacaggttctggcttcctgacatgctgtggaggcagggaggg
tgggtggccacatgtgcttgagggttttcaccctggccctcagttgcctgctgtgcgggt
ccctggggcagctgcaggggctcacggacccatcagggtctccacagctcccctgcagtg
tgtgcaccccacaatgtctgcggctcttcttccggcgtgtcgggctttgatcacagcata
gccacgtcagtggcgtgcgcctctcgcacaggccattctgggtctggtggtgccaggtgc
cgtgacacgccgtgctgggcttgtgctgcagctgggtggtgtggccctcattctcatgtt
ccagctgctgggcagtgctctgcctgtgtgctgcgcctgcaggctgcgtgtgctgccgtg
gatctcctgcatcccttgacccctcccgccatcagaggaaaggctgctccccgaggcacc
gcttccctgtgcggcgctgcagaggggccctcagtgtggcactcctcgtcaaagaaaaat
aaaggctagaactgc
>lcl|<llId>162</llId><geneSymbol>AP1B1</geneSymbol><baseAccNo>NM_001127.2</baseAccNo><extAccNo>BX537680.1</extAccNo>
agctgtccctgaagtgtcgagcaccagaggtgtcccagcacgtgtaccaggcctacgaga
ccatcctcaagaactgagaccccggccagcgcccaccccagccttctgcccgccccatcg
aggaggcccctcgggggcagcacatcttcctcctcgcaggagggaccaggcggggctcca
ggccactcagtgggctccctggtcctgatggcagaacccacccgatccctggggtagggc
accaccccctcctggggtgagagcgcagtgcactcccgtgctctgggacacccctgctcc
tgtggctgtgatgtggggttaagtgaggtggggaccaaaggaaacagagccagagcagcc
acagaagctgtgcctgaagggtgagtgtggagcttgcccctccggctcacagccccggca
gcccctggctccttggtctctccggttggtgttaaagggccctccactgccacctctcat
gggatggaccctgccaacctggcctgggtgtgcagggaggggttccccttggtaccagga
gagctgctcacttagggcctggggctcaaggagctgtaggtgccggcagaggggcagagc
taggctgggaggagcccagggcctgcaccacccacttgcaaccaccaggctggtgccctg
cagctgtgccagttgggccacagcctcccgagtgctgacccacatggtcaagaccaggca
gaagctcccagagcccctgtctcgggctccccaccgactggcagctgcactatccccaac
tccccacttctgccccaagggtggtcactgcctgtgatacattcctcagtgtcgcctctg
agcccaggcctcctgccacaaagactgggccgagagatggggctgggtaagcgggtgcgc
ctcctgtttgggtttcttcggggtttctctgtagtgtctgctgccctcctcctggcctcc
caggtttcagttgtgtctgacagagcattaggttttcctgttactgctgtgtaataataa
agaaagattcggcttttggcaatcacggacacttttttcccctccaccgaatgtcaggat
tgaaagctgcctccgagtggttggggatggttttctgaccctacggtaactagatctaat
atatatcatcagaaaatatatattgtatgtttactcttattttcagaaagagaaaatgaa
taaaaatgatgacatcaa
>lcl|<llId>163</llId><geneSymbol>AP2B1</geneSymbol><baseAccNo>NM_001282.1</baseAccNo><extAccNo>M34175.1</extAccNo>
gctgtcactgaagtgtagagctcctgaagtctctcaatacatctatcaggtctacgacag
cattttgaaaaactaacaagactggtccagtacccttcaaccatgctgtgatcggtgcaa
gtcaagaactcttaactggaagaaattgtattgctgcgtagaatctgaacacactgaggc
cacctagcaaggtagtaactagtctaacctgtgctaacattagggcacaacctgttggat
agttttagcttcctgtgaacatttgtaaccactgcttcagtcacctcccacctcttgcca
cctgctgctgctatctgtccttacttgtgggcttctccatgctgtgccaatggctggctt
tttctacaccctcttttgagtgtagtttggtattttgtaattgagagctcatttcaaaag
cagaaaaagacaacaaatattaaagcaaggaaaagtgtaactgaaacactgcactttact
gttttatacttttgtacatatgagaaatcaagggattagtgcaaccagtagaaggcattg
aaatgactgtcattaaccacacagtcctggaggcagagatgcagttacctaccctagctt
ttgatgggttctcttacctgtagtagccttatccctggtcatttggattttcagtttgct
tttttctttttttcccctccaaactccttttccttggccaagccttcatgcttccccctt
tccatattataatctcatttgattgctctgcagttgggaacggtgatcttcttgaatgat
gtttcagtgtgcaaaaactatagagcctgtcagcaccaaagctgacagaagttatacctt
actcctttcctttcccctgaacaaacctgctaatcccactaattcaggaatttgagtaga
gatggggaacaagaacccagatgctgtcccctcaccccctctcctgtatttctcaggtcc
agttcaaatctaaaattctacttttagagttgaaacagagtaataacttatctaaccctc
ttttcctacaaaggagaaagataaaaggcacaaaggttaccgccaaggcccgtcagctgt
gtagtggcaaagccgagaccgagtctcctaagtccccgtcagtgtggttttcaccacagg
actgtctcttgtcgttttcccctaatgccttctcctgccttttctgtgcctagtttttgg
ctcttcacatattccatattgattttgacgctctgtatattggcatcaggtggcagctga
atatcttttgaattactcgaaggtaaagccagatgccagaatgaaggtgtagccagtgtt
tcccatatgcccctggagccccacttattgaggccagcagaataggtgcagagatgaagt
gagcttagagatgttgcaaatgctctttatcccttcagctctctgatctgctctttcttc
atgatacttagtctgcagggcatattaagatcatcccagaggttcaggcagttcctgtca
tctctgaaaagactgggggatatgaaatcttccccctaccccacttaatgcgttggatat
gatttttcaaagaatgcttcatgcccaaaataccagcctgtttagcagtgttacactgtt
tgatctgcgggcacttgttgcattgcctggcacccaatattcagggtccatgactaagac
tggtcttctcagatgccctgcttaaatcaggggcacttcaggctccacaggcgtcatgtt
ggactgagacctaactcactggactcagaggaggaatcgtggaaaacaagagcaaaacta
ccccacacccctatttcatgtctgaaataaccctgtttcataccagttgcaaagcttgtg
gggagcggtcccacaaagcactttcttaaaccttgagaatctccaagagaaaaatatttg
gggaaggagggaggaaatatgtcccttgcacaccacccctgaagcacatggcagtaggaa
acagcataggattgtatgtgggaggtggataggtcggtgatgtgtggagcggaaaagcag
gttggtaaagttcccttcttgggacttattcctggagtcagtggatacaagtagtgcaga
aggttcacactgcaaatagtgttctcatctcaaagcaaactatcattccagaaggaaaag
tgtgtcagggcaagcagacaacacaatttcctatcagaatatgtccctcaacccccgaaa
caaggcttctctcagcctccccaccagtgatggataacagctcctattctcagctgacct
gactgagccaacccatgaactcttcactccttggggaagccacctcccatcacacccctg
agcagagttagggaggaattctacttcccataaaaggacctctcctgagaggcaaaacct
gttgcctccaccacggcttccctcttggctcattccaagcttggccaaattggggaagtg
ggatggaggttgccctgcatcccccctcctctgcctgagtgtgtctttgtaatgtcagct
ggcatcatacaaagagcaggagaagcaaacacccagaactcttttgctggtcagagattc
cctgagtgtctgtcctcacccaagcctgctctgtgtctgtgttgtgaagcttgagactct
ggaaagaaatggggagggggggcaggggaaatgttgccctaagaatgcttctcattcctc
tgttcttattgggtcctgtttttcgggagggtgggggttgggggaagcttgaccttgtgt
cttcgtcaataaactcacatttacac
>lcl|<llId>164</llId><geneSymbol>AP1G1</geneSymbol><baseAccNo>NM_001128.4</baseAccNo><extAccNo>AK025020.1</extAccNo>
agcaacagctgcgaatgcggatcaagcttacatataatcacaagggctcagcaatgcaag
atctagcagaggtgaacaactttccccctcagtcctggcaatgagggtttggcaccattc
tcattctttatcccactcaatcaaaggaactctgggaaggaggttgtgattgctggcaag
tcccccccaactgtaccacgggcatgaggagctgaagagaactgctgaggaggattttcc
taaagttactgctgaccttgaagcattgttaaagactaatgtcctctcctccactgttga
ggctggctgcttctggaggctactttgcactcttcctcttctcctttttccgcacttctc
cacccctcccacatttacagccagaatcaacattccctgggcccctgaggaaataagcag
ctggtctggaggagaggactgcaatccatggcgaaaaaacactcactttgtctctgcagc
aaagagttgccccttctttctactgttgtttctctgtggactgggcaaggtggggtattt
attcctcactagctgggttaccatcttcaggcacttttaacatctggcattcggaatgga
aatgtaataatggacattagggagccctgcctttttctactggttcccccaatgtttgaa
agaggcattaggctcctggtagccttttctgtgcattgctgtatacacacagacacacac
atgtatgtttgttaccaagaactggtcagaccttgcgagtttatttgtaaacactggaca
gatggagttaaaaagagcttttgttgagatttggcatgaaggatatggtgctctatttgt
aatagaaacttccaaggctcttccagctcccctttctcgccattctttagctgtagtcat
gaatagtctccatgattttcaaaattgattccctttaaagtgcaaaatggtcaccttcta
aaagatatattcatagttattaatgaccctattcccaccacaaattttaaagtgctccta
agcccataacttgcctgtttgaactatggtaatgggtggaagaggagttcaccagtttca
aagatcagactctgtatcaaaagtacctttgcccttaggaagagtgagtattggagtcat
cttatctattactccaaacctccctttttatttcttgagcctggcttggaccttggcatt
ccgtttgaattccttctaactggaacatttgtgttgtatctgtaacactggcactgaaat
aaagaccacacggttaaagaaatctttccatattgtactttatggtgttggagtgaagcc
ttgtagcttccatacccctatgtcagaggaggtcttacggacaccatagggtaggaatag
cctttcctcagtctgagaaattggtctcttttaaaagacgaatctcatgaatattcacat
caaagacttgagctttttaaactagtgagagtgccaagtgctttttagaaaggacccata
tgttatcaaactttgaaattgagttgctggaatgaagtagaggtgactctctctgtggta
cacattgaatgtactatgtatgttcaagtattcaggcgccatgtcttatatactgaagaa
agaaaaagtgaggcccaccttgctcttacaatgtttgcaattgttactgtattgaataca
gtataatgactactatggcttcaatcttaaacctggaaacaaatatccctttttttcccc
ttcatttcaccaagcctttacttaaaatcttcagtgtcttgtcaaatctagctctgtatc
agatgctggaatattcctaacatttgacaaactggagttgaactaaaggctccacgggaa
agtttctggtcttactagtgtgtatgagcaagatctgctaaaacttactccactgggtaa
atggttgactgagtcaagaacaggataatatctcctgcatagttttcagtaatgtaagtg
tggactagtgcatatttcagacaactgctctgcctgtgcaatgaaaaatagcctttaagg
gtttctttgcagactgatttcattggatggatacttaatgctgtgaaacatgataggatt
aacataatgttggtggatttcttgaatagaatttgtcttaacattcctctttgtgtagag
gctttattttctctcttatatttgtagctaaccagctcaggtttttttatttgaactggg
ttgaatctctgaagaaatctgttcaagaccatgctataagacactgtcagctaatggagc
tgggaagggtctactctgctgacagagcatttccttgggtgatcatagtttcgaggtaga
gtttatgatcattcatagctttgtctagaaggagtaaaatatcatggccttaacacaaag
ggtgctgcgtagaatatgaattgattttggaatcagaacacaagcaccatactgaaggac
tagcagccaaataactgcctaggatactgatggttgtgaagactgtttcaaatgattgga
tctttgaaagcttcagcgtgccttagtttctaggatcagaattagttttcctctcacttg
gccttgcagctaaatggagaaatgtttcaatttctttgaatacttgcacatttcaataat
tcctttcccgagtataaccactcaagggggagcaaatttggatggatttacgacttcaca
ggcattgtgaggaaagagcattttccaaggctgttttgataaccctggggtgataagcag
tgagccctcacacacttactttgacaatttcacatgcacttgtacttcattatttccctc
ttcaagagtcgtttctattctagtttctgccccatcccggggaatcctaaaggagaatta
attcatctaagtaatctcaaaaaactgtaggaagggtgctctccctgagaagcttctccc
acagtgctttggtgctgttaccttgaggtggtttggacagtcacggaagttttaggctgt
gcatagtgatcatctgttaattttaaggtctttatcatttaaagaaacattcctcagtgt
aacatttgggaggggattctttcctcttgctagtttaaaggtgtgatttgtactccttgt
ttgtcccattcatatatgaaaatagacttttaaaactgtccaacactaatggtttatata
acatgcttcccattttttttatgtcgtagaaattggaagttagggagtactgctttcaag
gttcaacttcattatcttctgcattggaaaatatttgggccatgagaactaggggaaagg
agtttgaatgtgtctatttttttctagtgaatgtattttaaccacagtgtcctaaactga
gaaaactagagaggaaaaagtgggtgttcatgaactttgtagttgggagagtggttttac
atgtctgtgtattcatgactttgggagtgggtaggatcattggagagagaattgcacaga
aagtcctgaagtttaaaacacttttgaccagctttggctcgggagagtggggctgcttgt
agaactggaagtgaataactttttcaagcaatatcagtgagtgggtcccatcgacagggt
tccaggacctggaacactttaacagaaggaaatgccgaagcagcttgcacagttgcttta
cagacttccaagaggctgattctggcttcaagatggagccttggagttggtttttttttt
tttttttttcttccctcaaagaacctgcggttgcgctttgtgtgttttgtttttgttttc
catttgggggccccatgggaaagagcttctgaactctttcctttatgaactcccactgtg
ttcctataaaggcccttttctttcttagtgttgtaagttacattttcattatgccccatc
acatcttctttactgtaaaaatattaaaaagctgtttccaagtgggacagctaatgaagc
tctaattattgcagacatatttttgagatgtaaaaaaaaaaatttaaagttaaatgataa
gtcttagaggcgagtgaggaataaaatggatgtaaacatttacatgggatgcattagaat
tctgctgtgtgtactgtcttttggttgaaacaaattatgaacagtgactaataataaaaa
gtcaatacccaatgatttaa
>lcl|<llId>165</llId><geneSymbol>AEBP1</geneSymbol><baseAccNo>NM_001129.3</baseAccNo><extAccNo>BC038588.1</extAccNo>
cagccagtggtggtgattactggcgaatcttgaacccgggtgagtaccgcgtgacagccc
acgcggagggctacaccccgagcgccaagacctgcaatgttgactatgacatcggggcca
ctcagtgcaacttcatcctggctcgctccaactggaagcgcatccgggagatcatggcca
tgaacgggaaccggcctatcccacacatagacccatcgcgccctatgaccccccaacagc
gacgcctgcagcagcgacgcctacaacaccgcctgcggcttcgggcacagatgcggctgc
ggcgcctcaacgccaccaccaccctaggcccccacactgtgcctcccacgctgccccctg
cccctgccaccaccctgagcactaccatagagccctggggcctcataccgccaaccaccg
ctggctgggaggagtcggagactgagacctacacagaggtggtgacagagtttgggaccg
aggtggagcccgagtttgggaccaaggtggagcccgagtttgagacccagttggagcctg
agtttgagacccagctggaacccgagtttgaggaagaggaggaggaggagaaagaggagg
agatagccactggccaggcattccccttcacaacagtagagacctacacagtgaactttg
gggacttctgagatcagcgtcctaccaagaccccagcccaactcaagctacagcagcagc
acttcccaagcctgctgaccacagtcacatcacccatcagcacatggaaggcccctggta
tggacactgaaaggaagggctggtcctgcccctttgagggggtgcaaacatgactgggac
ctaagagccagaggctgtgtagaggctcctgctccacctgccagtctcgtaagagatggg
gttgctgcagtgttggagtaggggcagagggagggagccaaggtcactccaataaaacaa
gctcatggca
>lcl|<llId>166</llId><geneSymbol>AES</geneSymbol><baseAccNo>NM_198969.1</baseAccNo><extAccNo>\null</extAccNo>
cagcagctccaagcccaccagctgtcccagctgcaggccctggccctgcccttgacccca
ctacccgtggggctgcagccgccttcgctgccggcggtcagcgcaggcaccggcctcctc
tcgctgtccgcgctgggttcccaggcccacctctccaaggaagacaagaacgggcacgat
ggtgacacccaccaggaggatgatggcgagaagtcggattagcagggggccgggacaggg
aggttgggaggggggacagaggggagacagaggcacggagagaaaggaatgtttagcaca
agacacagcggagctcgggattggctaaactcccatagtatttatggtggccgccggcgg
gggccccagcccagcttgcaggccacctctagctttcttcctaccccattcccggcttcc
ctcctcctcccctgcagcctggttaggtggatacctgccctgacatgtgaggcaagctaa
ggcctggagggtcagatgggagaccaggtcccaagggagcaagacctcgcgaagcgcagc
agccccggcccttcccccgttttgaacatgtgtaaccgacagtctgcctgggccacagcc
ctctcaccctggtactgcatgcacgcaatgctagctgcccctttcccgtcctgggcaccc
cgagtctcccccgaccccgggtcccaggtatgctcccacctccacctgccccactcacca
cctctgctagttccagacacctccacgcccacctggtcctctcccatcgcccacaaaagg
gggggcacgagggacgagcttagctgagctgggaggagcagggtgagggtgggcgaccca
ggattccccctccccttcccaaataaagatgagggtactaaagttgtcttggtttttatt
ttattattatttttttctttttccagtatactagcttgtcttttaagaaaggggatatta
aaaaaaaaaaaagacaaaagtgtttttaaaaaaaagcaacacccacacctgtgtctgtat
atagtcagcttatctcgtgttcaatcgtctgatctctacagagagaagtggaaaatgctg
tatcaagggtgggcttagctgtgcctttccaataaagatgtgagaagcttc
>lcl|<llId>167</llId><geneSymbol>CRISP1</geneSymbol><baseAccNo>NM_001131.2</baseAccNo><extAccNo>X95237.1</extAccNo>
ctaacccctgcatctactatgatgaatacttcgactgtgacatacaagtccattatctgg
gatgcaaccactcaacaactatcctattctgtaaagccacttgtctgtgtgacactgaga
taaaataggtctttgttattttcaactgttctatgctgtgacgatgaggaggagatgtct
gttggattcatgtcttttgctatagttcagtagcttctgctaaatttcactgattttaat
catgctggagaccttaactcccatcctgatacatcctgaagtaacactgttttaaacttt
cttagtgctggagtaaaaggtcaagtccaacacctgccttaaatttaaatcatgtgattt
atagtttttaagttggcataattcaacttatggtataactgggtccctcaacagtaacct
gggctaaaataggtcttatgtggttcaactcccacccccgccttccccatattttcaacc
actctgattatcttccctgcacaactaacatccagtaataattcttcacttttaaaattt
tacttctactttaaatcaatcattaaaggaatccacaaagcaaacagagttcagtctcat
cttgcaaggtaaatatcatttaattggaagtagtttaaatgtctcattgttttattgaca
catctatatatacatttgtgaagcaagaaacaataaaaaagcttcgtatgccattaattt
aacaaaatatgtattcagtactgattgcatacaagatgcatgtttatatatatggaagga
atatagtttcatttcattgcaaaggcagtataaaagatatataaaatagcataatatgag
aaattaagtccctaaagacatataggtcacatattattattgccagatgagcataaatag
cttctgtttggagattcaggaaagccttagggtggaatgaggaacatcttctgagtaaac
agggttgcaaaggttatgattatttcaacacaatggaagagcacagttaaggccaactaa
cgtaaaatgcactgaagccttagggaatattgaagggcctgacatggggaaagggaaggc
taaaaatacttggtcaaattttaacattataccaaagttatacccagttctacctacttg
tatatttctttactcatttcaataaagtgtttgaa
>lcl|<llId>172</llId><geneSymbol>AFG3L1</geneSymbol><baseAccNo>NM_001132.2</baseAccNo><extAccNo>BC021245.2</extAccNo>
gacggggatgactcagcactacccctcaacagagatgactttgatgactctgcccctcag
cagggcttactaagcactaccccttaacagggatgactccgcactgcccctcaacaggga
tgactcagcagagatgactcagcactgtcccttagcagggatgacacagcaaggatgact
cagcactgcccctcagcaaggatgactcagcactgccgctcaacagacatgactcaggga
tggcttagtactgcccctcagcagggatgactcagcaccgcctctcaacagggatgactc
agcagggatgactcagcaccgcccctcaacaggcatgactctgcagagatgactcagcac
tgtcccttagcagggatgacacagcaaggatgactcagcactgcccctcagcaaggatga
ctcagcactgccgctcaacagggatgactcagggatggcttagtactgcccctcaacagg
gatgactcagcagggatgactcagcaccgcccctcaacaggcatgactctgcagagatga
cttagtactgcccctcagcagggatgactcagtactgcccctcagcagggatgactcagc
actgcccctcaacagggatgactcagcagggatgactcagcactgtcccttagcagtgat
gacacagcaaggatgactcagcactgcccctcagcaaggatgactcagcactgccgctca
acagacatgactcagggatggcttagtactgcccctcagcagggatgactcagcaccgcc
cctcaacagggatgactcagcactgcccctcaacagggatgactcagcagggatgactca
gcagtgtcccttagcagcgatgacacagcaaggatgactcagcactgcccctcaccaagg
atgactcagcactgccgctcaacagacatgactcagggatggcttagtactgcccctcag
cagggatgactcagcagggatgactcagcaccacccctcaacagggatgactcagcaggg
atgactcagcactgcccctcaacagggatgactgcagggatgactcagcactgcccctca
gcagggatgactcagcactgcccctcagcagggatgactcagcagggatgactcagcacc
gcccctcaacaggcatgactctgcagagatgactcagcactgcccctcagcagggatggc
tcagcagggatgactcagcattgcccctcaacagggatgactcagcagactcagcaggga
tgactcagcactgcccctcaacagacatgactcagcagggatgactcagcaccgcccctc
agcaaggatgactcagcagggatgattcagcagagataactcggggatgactctgattgt
ccttcagcagggatgagtctgttttgctccgatggaagcatctgtagtgtccatcagcag
gtgaatggccaaagtggtatatactgtagtcacattcagctataaaaaggaataaagtat
cgatgcatgccacaacatgggtgaacctagaaaatactgatctaaatgcaagaagccagg
cacaaaaggccacatagtatatgttcccatttatgtgaaatgtgcagaataataataaaa
atgtatagaatagcaaatctgtagggacagacatgaggtgagtggttgccagaagtggaa
atgggagttaactataaattgcacagggtaccttacagagatgatggaaatgtcctaaaa
ctagattatggcaatagttgcactacgtgatcagtttattaaaaatcgttgatgtgtgtg
tgtaaaatgggtggattttatggtttataaattataccttaataaaggttaacaaaaaat
gtggctaa
>lcl|<llId>173</llId><geneSymbol>AFM</geneSymbol><baseAccNo>NM_001133.2</baseAccNo><extAccNo>\null</extAccNo>
agggaaggcttcctatctgtgtggtgatgaatcgcatttcctgagaacaaaataaaagga
tttttctgtaactgtcacctgaaataatacattgcagcaagcaataaacacaacattttg
taaagtta
>lcl|<llId>174</llId><geneSymbol>AFP</geneSymbol><baseAccNo>NM_001134.1</baseAccNo><extAccNo>BC027881.1</extAccNo>
caggggaagagaagacaaaacgagtctttcattcggtgtgaacttttctctttaatttta
actgatttaacactttttgtgaattaatgaaatgataaagacttttatgtgagatttcct
tatcacagaaataaaatatctccaaatgtt
>lcl|<llId>175</llId><geneSymbol>AGA</geneSymbol><baseAccNo>NM_000027.2</baseAccNo><extAccNo>X55330.1</extAccNo>
ggtgctgcttgcaataaactttcaacatttactcagtttagtttcatggtttataattcc
gaaaaaaatcagccaactgaggaaaaagtggactgcatctaatccatctttactgtcaac
atctgtatttaaagaagaaagaaacaaaggctgaaaaggctgctcactctcatcatctag
tgttcctcatgtgttctaaagtctttttgtaaaataaacacaaaaataaatttatgttga
attggcactttctatatctgaaattgtattatctatttttatttaacctttcttatatta
tctgaagatgaatatgtatgtggctgtattttgtatatatttaagttttaagtgacactt
ggatttctgatcagtgttgcaaaaaattgctactttgagatttatttccacagtgatata
ttaaacccaaaaggaatcatcatatttggatgcttaaaatagagtatacaagttttttag
acccaaagaaaaaaacagcagagtctcagcatgatcagtcctgattgaatttcattatgt
cacagtgatgcatgtcttagcactgattattggttttacttaatattccctaaaaacttg
aggaaggaagatgatagaacatgagatactctttgttttgtacatactagaaaatacagc
tatcttctgatgagcaattgtgttgattttctttgcttttttcctcttatggagctctca
gtgtgtgaaagttctaaagccacaagaatcaatgatgttttagctgctaatatttagtat
tgatcgtttcttttaaaaatgatttggggaacttgatctgtactgtaattttactaattc
cttgtgcagaggtgggtatggcaattagaagtcaagaaatgggttgtttagcttggtttg
tttccctaacttctgattaactctctgtatgacaactctacagaagttgtgcgcgtgctt
tctcagcagcatttttccttcaaaatcatctttttaatcaacagtcattaataaatgtac
atgtacgatattcaaacttt
>lcl|<llId>176</llId><geneSymbol>AGC1</geneSymbol><baseAccNo>NM_013227.1</baseAccNo><extAccNo>\null</extAccNo>
ccaccacctacaaacgcagactacagaagcggagctcacggcaccctcggaggagccgcc
ccagcacagcccactgagaagagcttccaggacgcacccaggacgctgagcccaggagcc
tgccaggctgacgtgcatcccacccagacggtgtcctcttcttgtcgctttttgtcatat
aaggaatcccattaa
>lcl|<llId>177</llId><geneSymbol>AGER</geneSymbol><baseAccNo>NM_001136.3</baseAccNo><extAccNo>AJ133822.1</extAccNo>
aggaaggccccagaaaaccaggaggaagaggaggagcgtgcagaactgaatcagtcggag
gaacctgaggcaggcgagagtagtactggagggccttgaggggcccacagacagatccca
tccatcagctcccttttctttttcccttgaactgttctggcctcagaccaactctctcct
gtataatctctctcctgtataaccccaccttgccaagctttcttctacaaccagagcccc
ccacaatgatgattaaacacctgacacatcttg
>lcl|<llId>178</llId><geneSymbol>AGL</geneSymbol><baseAccNo>NM_000028.1</baseAccNo><extAccNo>U84010.1</extAccNo>
agatccccttggaaaggacttccagaactgaccaatgagaatgcccagtactgtcctttc
agctgtgaaacacaagcctggtcaattgctactattcttgagacactttatgatttatag
tttattacagatattaagtatgcaattactgtattataggatgcaaggtcatcatatgta
aatgctatatgcacaggctcaagttgttttaaaaatctcatttattataatattgatgct
caattaggtaagattgtaaaagcattgattttttttaatgtacagaggtagatttcaatt
tgaatcagaaagaaatatcattaccaatgaaatgtgtttgagttcagtaagaattattca
aatgcctagaaatccatagtttggaaaataaaaatcatgtcatcttctatttgtacagaa
atgaaaataaaatatgaaaataatgaaagaaatgaaaagatagcttttaattgtggtata
tataatcttcagtaacaatacatactgaatacgctgtggttcattaatattaacaccacg
tactatagtattcttagaatacagtgctcactgcatttaataaatatttaataaatgatg
aatgatagaagtttccatctacaatatatgttcctaaatggagcacagatgttcaaacta
tgctttcattttttcactgatatattaatttttgtgtaatgaatgccaacagtatatttt
atatgatttacttatgtgaggaaacatgcaaagcattaggaaatttatttcctaaaaaca
gttttgtaaaattagtattgagttctattgagtattataagatagcttacattttcaaaa
tggaaattgtcggtcatatttctagaactttaaagaaaaaagaatgttatattagttttc
taaaactcaactatctttagtcatgttcaaaaatctattgctagatcatagtagatactg
gttttctattaactcaaaacctacattgacaagtttaacattgagaagaatcttaacaaa
aatatggatatgaattcagtagatatcttaaattcaataaaatcactggaagtttttcat
gataacttattttaagatgccttaaaaatcttaaagtcacaaaaggaaaaaggtttttaa
catttacatgagttaacattttttcatagaacttatttcctagatagaattttttactgt
tttttactgttttcttaagaaaacagttaaatcattatgcattcagttggaagaaagtag
tggcaagaattctttcattgctatataatattcagtggctcatttatacctaataaaata
atggtattttaaaataatgctactttcaaagtagcatttttttagttagtttacaggtta
catacccaaaaccttaactatgactaagaaattaaagaagaaaaccagcaaactaaaact
tctgggcagcaaaaatatataaatgcttcagatgtcaaatacccatgcttgaaagctcgt
gtaatttactttaagattatctgcctgctcttcttcaaagctgaccttgctttagaaata
gttttaactagcttagttttctggtttccaaaactaaaatagattaaatcctacaaattt
aaggacagttgtgacagtaatctgaccactatctataaatacattggacattggtttcca
aatctccctttctcttcagttccttccttgttcaatatatacccttctctaaactgtgcg
ggtaaaaggaatgactgtccttgagagaaccattagtttatcaaaggtttatgtagtttt
gttgctgtaccctaactttgatattcagggaggtaggaaaggtaacagaaaaccagcata
tttaatcaaagcaagaagtaatcgctgacagttaaatgtgaccaaaaaaattaaaagttc
acaatttttttaatgtagccatttggggttatctctagtaaggcagatacccacgttggt
aaatttttaggatattgtgttgcactagaaaactaagtggttcatatttctaatgaggaa
gattaatgaaagaacattgttatattctgcgtggtatattttaaagtttaagaaggcatg
ttaaacattatttcctctatggtagttaaaatacagaattagatttttaacaggtgtcat
ttgactaaacgtttcggtagaatgcttcatacttgagtgatgctggataaggtattgtat
ttcaacaatggactatgccttggtttttcactaatcaaaatcaaaattactctttaacat
gataaatgaatttaccagtttagtatgctgtggtattttaataagttttcaaagataatt
gggaaaacatgagactggtcatattgatgaatattgtaacatgtgaattgtgatccattt
ctgatatgtcttgaactactgtgtctagtaggcaaatgtcattgttacctctgtgtgtta
agaaaataaaaatattttctaaaggtc
>lcl|<llId>181</llId><geneSymbol>AGRP</geneSymbol><baseAccNo>NM_001138.1</baseAccNo><extAccNo>U88063.1</extAccNo>
aggtactagacctgcaggaccgcgagccccgctcctcacgtcgctgcgtaaggctgcatg
agtcctgcctgggacagcaggtgccttgctgtgacccatgtgccacgtgctactgccgct
tcttcaatgccttctgctactgccgcaagctgggtactgccatgaatccctgcagccgca
cctagctggccaacgtcagggtcggggctagggtaggggcaaggaaactcgaataaagga
tgggaccaac
>lcl|<llId>182</llId><geneSymbol>JAG1</geneSymbol><baseAccNo>NM_000214.1</baseAccNo><extAccNo>AF003837.1</extAccNo>
acagatttccttgttcccttgctgagctctgtcttaactgtggcttggatctgttgcttg
gtgacggccttctactggtgcctgcggaagcggcggaagccgggcagccacacacactca
gcctctgaggacaacaccaccaacaacgtgcgggagcagctgaaccagatcaaaaacccc
attgagaaacatggggccaacacggtccccatcaaggattacgagaacaagaactccaaa
atgtctaaaataaggacacacaattctgaagtagaagaggacgacatggacaaacaccag
cagaaagcccggtttgccaagcagccggcgtatacgctggtagacagagaagagaagccc
cccaacggcacgccgacaaaacacccaaactggacaaacaaacaggacaacagagacttg
gaaagtgcccagagcttaaaccgaatggagtacatcgtatagcagaccgcgggcactgcc
gccgctaggtagagtctgagggcttgtagttctttaaactgtcgtgtcatactcgagtct
gaggccgttgctgacttagaatccctgtgttaatttaagttttgacaagctggcttacac
tggcaatggtagtttctgtggttggctgggaaatcgagtgccgcatctcacagctatgca
aaaagctagtcaacagtaccctggttgtgtgtccccttgcagccgacacggtctcggatc
aggctcccaggagcctgcccagccccctggtctttgagctcccacttctgccagatgtcc
taatggtgatgcagtcttagatcatagttttatttatatttattgactcttgagttgttt
ttgtatattggttttatgatgacgtacaagtagttctgtatttgaaagtgcctttgcagc
tcagaaccacagcaacgatcacaaatgactttattatttatttttttaattgtatttttg
ttgttgggggaggggagactttgatgtcagcagttgctggtaaaatgaagaatttaaaga
aaaaaatgtcaaaagtagaactttgtatagttatgtaaataattcttttttattaatcac
tgtgtatatttgatttattaacttaataatcaagagccttaaaacatcattcctttttat
ttatatgtatgtgtttagaattgaaggtttttgatagcattgtaagcgtatggctttatt
tttttgaactcttctcattacttgttgcctataagccaaaattaaggtgtttgaaaatag
tttattttaaaacaataggatgggcttctgtgcccagaatactgatggaattttttttgt
acgacgtcagatgtttaaaacaccttctatagcatcacttaaaacacgttttaaggactg
actgaggcagtttgaggattagtttagaacaggtttttttgtttgtttgttttttgtttt
tctgctttagacttgaaaagagacaggcaggtgatctgctgcagagcagtaagggaacaa
gttgagctatgacttaacatagccaaaatgtgagtggttgaatatgattaaaaatatcaa
attaattgtgtgaacttggaagcacaccaatctgactttgtaaattctgatttcttttca
ccattcgtacataatactgaaccacttgtagatttgattttttttttaatctactgcatt
tagggagtattctaataagctagttgaatacttgaaccataaaatgtccagtaagatcac
tgtttagatttgccatagagtacactgcctgccttaagtgaggaaatcaaagtgctatta
cgaagttcaagatcaaaaaggcttataaaacagagtaatcttgttggttcaccattgaga
ccgtgaagatactttgtattgtcctattagtgttatatgaacatacaaatgcatctttga
tgtgttgttcttggcaataaattttgaaaagtaatatttattaaatttttttgtatgaaa
acatggaacagtgtggctcttctgagcttacgtagttctaccggctttgccgtgtgcttc
tgccaccctgctgagtctgttctggtaatcggggtataataggctctgcctgacagaggg
atggaggaagaactgaaaggcttttcaaccacaaaactcatctggagttctcaaagacct
ggggctgctgtgaagctggaactgcgggagccccatctaggggagccttgattcccttgt
tattcaacagcaagtgtgaatactgcttgaataaacaccactggattaatgg
>lcl|<llId>183</llId><geneSymbol>AGT</geneSymbol><baseAccNo>NM_000029.1</baseAccNo><extAccNo>K02215.1</extAccNo>
aggtgctgaacagcattttttttgagcttgaagcggatgagagagagcccacagagtcta
cccaacagcttaacaagcctgaggtcttggaggtgaccctgaaccgcccattcctgtttg
ctgtgtatgatcaaagcgccactgccctgcacttcctgggccgcgtggccaacccgctga
gcacagcatgaggccagggccccagaacacagtgcctggcaaggcctctgcccctggcct
ttgaggcaaaggccagcagcagataacaaccccggacaaatcagcgatgtgtcaccccca
gtctcccaccttttcttctaatgagtcgactttgagctggaaagcagccgtttctccttg
gtctaagtgtgctgcatggagtgagcagtagaagcctgcagcggcacaaatgcacctccc
agtttgctgggtttattttagagaatgggggtggggaggcaagaaccagtgtttagcgcg
ggactactgttccaaaaagaattccaaccgaccagcttgtttgtgaaacaaaaaagtgtt
cccttttcaagttgagaacaaaaattgggttttaaaattaaagtatacatttttgcattg
ccttcggtttgtatttagtgtcttgaatgtaagaacatgacctccgtgtagtgtctgtaa
taccttagttttttccacagatgcttgtgatttttgaacaatacgtgaaagatgcaagca
cctgaatttctgtttgaatgcggaacaatagctggttatttctcccttgtgttagtaata
aacgtcttgccac
>lcl|<llId>185</llId><geneSymbol>AGTR1</geneSymbol><baseAccNo>NM_031850.1</baseAccNo><extAccNo>BC022447.1</extAccNo>
aggtgtatttgatatagtgtttgcaacaaattcgacccaggtgatcaaaatgattctcaa
ctcttctactgaagatggtattaaaagaatccaagatgattgtcccaaagctggaaggca
taattacatatttgtcatgattcctactttatacagtatcatctttgtggtgggaatatt
tggaaacagcttggtggtgatagtcatttacttttatatgaagctgaagactgtggccag
tgtttttcttttgaatttagcactggctgacttatgctttttactgactttgccactatg
ggctgtctacacagctatggaataccgctggccctttggcaattacctatgtaagattgc
ttcagccagcgtcagtttcaacctgtacgctagtgtgtttctactcacgtgtctcagcat
tgatcgatacctggctattgttcacccaatgaagtcccgccttcgacgcacaatgcttgt
agccaaagtcacctgcatcatcatttggctgctggcaggcttggccagtttgccagctat
aatccatcgaaatgtatttttcattgagaacaccaatattacagtttgtgctttccatta
tgagtcccaaaattcaacccttccgatagggctgggcctgaccaaaaatatactgggttt
cctgtttccttttctgatcattcttacaagttatactcttatttggaaggccctaaagaa
ggcttatgaaattcagaagaacaaaccaagaaatgatgatatttttaagataattatggc
aattgtgcttttctttttcttttcctggattccccaccaaatattcacttttctggatgt
attgattcaactaggcatcatacgtgactgtagaattgcagatattgtggacacggccat
gcctatcaccatttgtatagcttattttaacaattgcctgaatcctcttttttatggctt
tctggggaaaaaatttaaaagatattttctccagcttctaaaatatattcccccaaaagc
caaatcccactcaaacctttcaacaaaaatgagcacgctttcctaccgcccctcagataa
tgtaagctcatccaccaagaagcctgcaccatgttttgaggttgagtgacatgttcgaaa
cctgtccataaagtaattttgtgaaagaaggagcaagagaacattcctctgcagcacttc
actaccaaatgagcattagctacttttcagaattgaaggagaaaatgcattatgtggact
gaaccgacttttctaaagctctgaacaaaagcttttctttccttttgcaacaagacaaag
caaagccacattttgcattagacagatgacggctgctcgaagaacaatgtcagaaactcg
atgaatgtgttgatttgagaaattttactgacagaaatgcaatctccctagcctgctttt
gtcctgttattttttatttccacataaaggtatttagaatatattaaatcgttagaggag
caacaggagatgagagttccagattgttctgtccagtttccaaagggcagtaaagttttc
gtgccggttttcagctattagcaactgtgctacacttgcacctggtactgcacattttgt
acaaagatatgctaagcagtagtcgtcaagttgcagatctttttgtgaaattcaacctgt
gtcttataggtttacactgccaaaacaatgcccgtaagatggcttatttgtataatggtg
ttactaaagtcacatataaaagttaaactacttgtaaaggtgctgcactggtcccaagta
gtagtgtcctcctagtatattagtttgatttaatatctgagaagtgtatatagtttgtgg
taaaaagattatatatcataaagtatgccttcctgtttaaaaaaagtatatattctacac
atatatatatatgtatatctatatctctaaactgctgttaattgattaaaatctggcaaa
gttatatttactttaaaataaaataattttattgcaa
>lcl|<llId>186</llId><geneSymbol>AGTR2</geneSymbol><baseAccNo>NM_000686.3</baseAccNo><extAccNo>\null</extAccNo>
aaggcataagaactaggagctgctgacatttcaatatgaagggcaactccacccttgcca
ctactagcaaaaacattaccagcggtcttcacttcgggcttgtgaacatctctggcaaca
atgagtctaccttgaactgttcacagaaaccatcagataagcatttagatgcaattccta
ttctttactacattatatttgtaattggatttctggtcaatattgtcgtggttacactgt
tttgttgtcaaaagggtcctaaaaaggtttctagcatatacatcttcaacctcgctgtgg
ctgatttactccttttggctactcttcctctatgggcaacctattattcttatagatatg
actggctctttggacctgtgatgtgcaaagtttttggttcttttcttaccctgaacatgt
ttgcaagcattttttttatcacctgcatgagtgttgataggtaccaatctgtcatctacc
cctttctgtctcaaagaagaaatccctggcaagcatcttatatagttccccttgtttggt
gtatggcctgtttgtcctcattgccaacattttattttcgagacgtcagaaccattgaat
acttaggagtgaatgcttgcattatggctttcccacctgagaaatatgcccaatggtcag
ctgggattgccttaatgaaaaatatccttggttttattatccctttaatattcatagcaa
catgctattttggaattagaaaacacttactgaagacgaatagctatgggaagaacagga
taacccgtgaccaagtcctgaagatggcagctgctgttgttctggccttcatcatttgct
ggcttcccttccatgttctgaccttcctggatgctctggcctggatgggtgtcattaata
gctgcgaagttatagcagtcattgacctggcacttccttttgccatcctcttgggattca
ccaacagctgcgttaatccgtttctgtattgttttgttggaaaccggttccaacagaagc
tccgcagtgtgtttagggttccaattacttggctccaagggaaaagagagagtatgtctt
gccggaaaagcagttctcttagagaaatggagacctttgtgtcttaaacgtgagagcaaa
atgcatgtaatcaacatggctacttgctttgaggctcaccagaattatttttaagtggtt
ttaataaaataataaaatttcccctaatcttttctgaatcttctgaaaccaaatgtaact
atgttttatcgtccagtgactttcaggaattgcccattgtttttctgatatgtttgtaca
agatttcattggtgagacatatttacaacctagaagtaactggtgatatatctcaaattg
taattaataatagattgtgaataatgatttggggattcagatttctctttgaaacatgct
tgtgtttcttagtggggttttatatccatttttatcaggatttcctcttgaaccagaacc
agtctttcaactcattgcatcatttacaagacaacattgtaagagagatgagcacttcta
agttgagtatattataatagattagtactggattattcaggctttaggcatatgcttctt
taaaaacgctataaattatattcctcttgcatttcacttgagtggaggtttatagttaat
ctataactacatattgaatagggctaggaatatagattaaatcatactcctatgctttag
cttatttttacagttatagaaagcaagatgtactataacatagaattgcaatctataata
tttgtgtgttcactaaactctgaataagcactttttaaaaaactttctactcattttaat
gattgtttaaaggtttctattttctctgatacttttttgaaatcagtaaacactgtgtat
tgttgtaaaatgtaaaggtcacttttcacatccttgactttttagatgtgctgctttgat
atataggacattgatttgatttttattattaatgctttggttctgggttgtttcctaaaa
tatctgggtggcttaaaaaaaactctttaacttgtaataaacccttaactggcataggaa
atggtatccagaatggaattttgctacatggggtctgggtgggggcaaagagacccagtc
aattacatgtttggtaccaagaaaggaacctgtcagggcagtacaatgtgactttgaaaa
tatataccgtgggggtagttttaccctatatctataaacactgtttgttccagaatctgt
atgattctatggagctattttaaaccaattgcaggtctaga
>lcl|<llId>187</llId><geneSymbol>AGTRL1</geneSymbol><baseAccNo>NM_005161.2</baseAccNo><extAccNo>BC032688.1</extAccNo>
cagagtcacctcctctgcccagagctgtcctcaaagcatccagtgaacactggaagaggc
ttctagaagggaagaaattgtccctctgaggccgccgtgggtgacctgcagagacttcct
gcctggaactcatctgtgaactgggacagaagcagaggaggctgcctgctgtgatacccc
cttacctcccccagtgccttcttcagaatatctgcactgtcttctgatcctgttagtcac
tgtggttcatcaaataaaactgtttgtgcaactgttgtgtccaa
>lcl|<llId>189</llId><geneSymbol>AGXT</geneSymbol><baseAccNo>NM_000030.1</baseAccNo><extAccNo>AF191687.1</extAccNo>
aggtgctgcggatcggcctgctgggctgcaatgccacccgcgagaatgtggaccgcgtga
cggaggccctgagggcggccctgcagcactgccccaagaagaagctgtgacctgcccact
ggcacacagctggcactggcacacacctgtcccatgcccaccctgagggatcaggagcaa
acagaccctgcaaggtcctccaggcctggggacaggaaagccactgacccagcccgggag
gcagaaccaggcagcctccctggccccaggcagcccttttccctccagtggcacctcctg
gaaacagtccacttgggcgcaaaacccagtgccttccaaatgagctgcagtccccaggcc
atgagcctcccgggaatgtttaataaagggcctggccacctctcctcactgtgtggggtg
gtctgtgaaagagtgagaggagagcatctctgctccctgagctgcctgattgtggacttt
agggggacactcctcatcctggagcccacagggtagatcctcccctggaggaggtgctgt
caccacactctagccccagatgtcacacccccaaacgtcctcacgcaccacatccaggtg
aacccacatggcgcacagggctggttggagacccctgtcatggacaagggtacctgcgtg
ctggagagcgcacagccaggacctgagcccatgacacgtggaagcctccaatggaaggtc
ccctatgctcccatccagccagtgcccacccctcaactgcctgacttctgtgaccataga
tcagcctggcatatttgaatttatttatttatttggaaacggagtttcactcttgttgcc
cacgctggagtgcagtggcatgatctcagctcactacaacctccacctcccgggttcaag
cgattctcctgcctcaggctccggattagctgggactacaggtgtgcaccaccatgcccg
gctaatttttgtatttttagtacagatggggtttcactatattggccaggctggtctcga
actcctgacctcaagtgatccacctgcctcggcctcccaaagtgctgggattacaagcgt
gagccactgtgcccagccatagttgaatttcatggtcagtggaacacacagcaggtcctc
cactgtgccagcttctttcacttactgtttttgacactcacatgtaccgtcgtgggcgcc
ggtgtgtctttgttgctgagtgccgtcccgtcatatggacgtgcgtcggggcccccggtg
tgtcttgttgctgagtgccgtcccgtcatatggacaccccatgaattggtgggtcaatca
ccataggtgaacatctggggttatttctattttggggctgttttgaatacggaggtagtg
aaattcttactcaagcctttgtgtggccatatattttcatttttcttggataaataacta
ggagtggaattgcagggtcatacaataggcttaaccttatacgagactgccacgaaattc
tccgaagtggctcttccatgtttcattcccgcagctacagcgtccagggtgctccacgtc
ctcacccacactccatgttgtctttttttgctagggggtgtaaaatcctgtctgatttgg
ttttagtttgcatttccctgatgcctattgatgttgagcaacttctcataagctatcggc
cgtttgtagatcttctgaaaagtgtcagttcaaatattttgttcatatttggatttttat
cttcttattgtcaatgtgtgatcattttaaaatatattctagatactatcaga
>lcl|<llId>190</llId><geneSymbol>NR0B1</geneSymbol><baseAccNo>NM_000475.3</baseAccNo><extAccNo>BC011564.1</extAccNo>
gacgtgccgggcctgcagtgcgtgaagtacattcagggactccagtggggaactcagcaa
atactcagtgaacacaccaggatgacgcaccaagggccccatgacagattcatcgaactt
aatagtacccttttcctgctgagattcatcaatgccaatgtcattgctgaactgttcttc
aggcccatcatcggcacagtcagcatggatgatatgatgctggaaatgctctgtacaaag
atataaagtcatgtgggccacacaagtgcagtagtgcagttcaccatgagggaagaataa
agagctgtgggcaaaagagtgtaaaatattttaaaataaactttcttaatattttta
>lcl|<llId>191</llId><geneSymbol>AHCY</geneSymbol><baseAccNo>NM_000687.1</baseAccNo><extAccNo>BC011606.2</extAccNo>
agctggatgaggcagtggctgaagcccacctgggcaagctgaatgtgaagttgaccaagc
taactgagaagcaagcccagtacctgggcatgtcctgtgatggccccttcaagccggatc
actaccgctactgagagccaggtctgcgtttcaccctccagctgctgtccttgcccaggc
cccacctctcctccctaagagctaatggcaccaactttgtgactggtttgtcagtgtccc
ccatcgactctctggggctgatcacttagtttttggcctctgctgcagccgtcatactgt
tccaaatgtggcagcgggaacagagtaccctcttcaagccccggtcatgatggaggtccc
agccacagggaaccatgagctcagtggtcttggaacagctcactaagtcagtccttcctt
agcctggaagccagtagtggagtcacaaagcccatgtgttttgccatctaggccttcacc
tggtctgtggacttatacctgtgtgcttggtttacaggtccagtggttcttcagcccatg
acagatgagaaggggctatattgaagggcaaagaggaactgttgtttgaattttcctgag
agcctggcttagtgctgggccttctcttaaacctcattacaatgaggttagtacttttag
tccctgttttacaggggttagaatagactgttaaggggcaactgagaaagaacagagaag
tgacagctaggggttgagaggggccagaaaaacatgaatgcaggcagatttcgtgaaatc
tgccaccactttataaccagatggttcctttcacaaccctgggtcaaaaagagaataatt
tggcctataatgttaaaagaaagcaggaaggtgggtaaataaaaatcttggtgcctggaa
>lcl|<llId>196</llId><geneSymbol>AHR</geneSymbol><baseAccNo>NM_001621.2</baseAccNo><extAccNo>BC070080.1</extAccNo>
gggcatggtggcgtgagcctgtagtcctagctactcgggaggctgaggcaggagaatagc
ctgaacctgggaatcggaggttgcagggccaagatcgccccactgcactccagcctggca
atagaccgagctccgtctccaaaaaaaaaaatacaatttttatttcttttacttttttta
gtaagttaatgtatataaaaatggcttcggacaaaatatctctgagttctgtgtattttc
agtcaaaactttaaacctgtagaatcaatttaagtgttgaaaaaaatttgtctgaaacat
ttcataatttgtttccagcatgaggtatctaaggatttagaccagaggtctagattaata
ctctatttttacatttaaaccttttattataagtcttacataaaccatttttgttactct
cttccacatgttactggataaattgtttagtggaaaataggctttttaatcatgaatatg
atgacaatcagttatacagttataaaattaaaagtttgaaaagcaatattgtatattttt
atctatataaaataactaaaatgtatctaagaataataaaatcacgttaaaccaaataca
cgtttgtctgtattgttaagtgccaaacaaaggatacttagtgcactgctacattgtggg
atttatttctagatgatgtgcacatctaaggatatggatgtgtctaattttagtcttttc
ctgtaccaggtttttcttacaatacctgaagacttaccagtattctagtgtattatgaag
ctttcaacattactatgcacaaactagtgtttttcgatgttactaaattttaggtaaatg
ctttcatggcttttttcttcaaaatgttactgcttacatatatcatgcatagatttttgc
ttaaagtatgatttataatatcctcattatcaaagttgtatacaataatatataataaaa
taacaaata
>lcl|<llId>197</llId><geneSymbol>AHSG</geneSymbol><baseAccNo>NM_001622.1</baseAccNo><extAccNo>BC048198.1</extAccNo>
cagcccgtgacctcacagccccaaccagaaggtgccaatgaagcagtccccacccccgtg
gtggacccagatgcacctccgtcccctccacttggcgcacctggactccctccagctggc
tcacccccagactcccatgtgttactggcagctcctccaggacaccagttgcaccgggcg
cactacgacctgcgccacaccttcatgggtgtggtctcattggggtcaccctcaggagaa
gtgtcgcacccccggaaaacacgcacagtggtgcagcctagtgttggtgctgctgctggg
ccagtggttcctccatgtccggggaggatcagacacttcaaggtctaggctagacatggc
agagatgaggaggtttggcacagaaaacatagccaccattttgtccaagcctgggcatgg
gtggggggccttgtctgctggccacgcaagtgtcacatgcgatctacattaatatcaagt
cttgactccctacttcccgtcattcctcacaggacagaagcagagtgggtggtggttatg
tttgacagaaggcattaggttgacaacttgtcatgattttgacggtaagccaccatgatt
gtgttctctgcctctggttgaccttacaaaaaccattggaactgtgactttgaaaggtgc
tcttgctaagcttatatgtgcctgttaatgaaagtgcctgaaagaccttccttaataaag
aaggttctaagctgaa
>lcl|<llId>199</llId><geneSymbol>AIF1</geneSymbol><baseAccNo>NM_004847.2</baseAccNo><extAccNo>\null</extAccNo>
ctcacccagagaaatacatggagtttgaccttaatggaaatggcgatattggtgagaaac
gggtgatttgcgggggcagggtggtgtgcaggcctaagaagacagaggtctctcctacat
gctccattcctcatgatttgggagggggcccacctaccacagtgggaggaaggagaatgg
ggatgcggaagtgggagaggagagagagggtctccccaccttctccccatccccatcctc
tgcccccagatatcatgtccctgaaacgaatgctggagaaacttggagtccccaagactc
acctagagctaaagaaattaattggagaggtgtccagtggctccggggagacgttcagct
accctgactttctcaggatgatgctgggcaagagatctgccatcctaaaaatgtgagtgt
caatttccaacctcccctgtacttacctgttttctcctcccccatccctacccttgtcca
caggctcaacatttctacacgttgcccatcatcccttcttccatccttagagggaccctt
ccaaggtcccgaccccatccctatccatagtcctggtccccagaaactccaacccctgcc
cttcctcttcccccttccaccctcacatccccatccccttctagcctttcctagcaccct
atgatttattcccttgagaggagtgttccctgatccctgtgcctcttcccatctcaacca
ggatcctgatgtatgaggaaaaagcgagagaaaaggaaaagccaacaggccccccagcca
agaaagctatctctgagttgccctgatttgaagggaaaagggatgatgggattgaagggg
cttctaatgacccagatatggaaacagaagacaaaattgtaagccagagtcaacaaatta
aataaattaccccctcctccagatcaa
>lcl|<llId>202</llId><geneSymbol>AIM1</geneSymbol><baseAccNo>NM_001624.1</baseAccNo><extAccNo>\null</extAccNo>
agggggcacacagtatgatcaaaatcacattatcctcaacactgtcagcaaagagaagtt
tacacaagtgtgggaagccatggtcctatatacctgaacaaagaaggaagaagaatcttc
tggaggtccttccagccaccttatttcttaaaaaggacaatgctgatggaagaccagact
ggaaagtggatcgactcctccttcattgattctaaattcaaccttaaatcatgctgccat
gactcagagaacttactcatcgtttcaaaagactatcatagctttaaaccaataatttgt
cctcctttcatttcttgcctttcatttttggtagctgcttaaacaggttgcctaattagc
agcttttgggtgattttgtaaaatgttatatcaagatttcaagactgtgtacattttaaa
ttatttccaaagatagtgacaggagagaactggaacaaatttaccaactttgtggaccta
caaagcccttacactttaaagggtaagacaaaggcttaagtttgaaaggtagagaactgt
ttagcatctgagaagaaatactttattaggcctgtaattttggttcttggccttaaacac
tttctggaacctttaaatatgctgcatagcacaatgggaaagccttaggtattcacacat
ttaaggaactctaaacaaaatactattttcctttagttcatattaaaaattaatacattt
taaaaatttaatgtcaaagtctggtaacatttgttagtaggatttgagttattatttttt
gagacaggatctcaggctggagtgcagtggcacaatcacggctcactgcagcctctacct
ccccaggctcaggtgatcctcccacctcagcctcccaagtagctgggactataggcacac
atcaccaagcccagccaaattttgttttttttttgtagagatggggtttcatcacgttgc
ccaggctgatctcgaacctctgggctcaagcaattcactcgcctcggcctcccaaaatgc
tgggattacaggcctgagccactgcgcccagccaggatttgaattattttaactcatcca
tgggctgccctagaatgtcacaaatgagggttgtttaatgcctttcttatagctgctact
ggaacactattatgacctaatttatgagccatccttactcatctacaagtgctgaagcaa
tgttacatacttttttgctaaactcagattttttagcctaatttcttgtcctcctatcca
cctgcatccacacatggcctgcatggggctgccttccctgcagtgttctgcagccatgct
tcagggtatagctgttggtggacagcctcaggtcttgggggcactatagccactaaacga
ggtgtgaaaggctcaagaggatgaccagcaattaattatccccagaaagtgaaggaaaag
agacctttagggatgttgctggtcaagtcttgatttgaccggagtcaaatcaatcttcaa
gcaatcttggaatcctcaactgcagtaagcatttcaaaatgcaaacaaactgcttaacaa
ctgacaagacaccagcccatacgctgctcttccaacagtgggttctagctttgaacaaaa
gtgctaaacatttccttgaatatattcttcctctttttgtcctcatcactcaatactggt
gctcttgtcacaggtagaacagcttgtttcttttccatctattcaagtgtgtttctaatt
ctaaaatgctgatcttctctggagtctatggtaggcaattatggtcactggaatagtttg
tcttgttttaaaatattattggtgcatgtacaacagcatccaacatatctgtcttgttcc
tagatatatagctctgattttaggccttttgtgcataccattacaatatggtggggtaag
acattctacagtagcctgtgctgaactgatctcttaaataaacttgcttctggttaacta
tgttga
>lcl|<llId>203</llId><geneSymbol>AK1</geneSymbol><baseAccNo>NM_000476.1</baseAccNo><extAccNo>\null</extAccNo>
aggtcaacgctgagggctccgtggacagtgtcttctcccaggtctgcacccacctggacg
ccctaaagtagcaacgctggagccgcttccccagctcagagccccgccccaccccgtcct
gattagaggtcctcctggcctgagcgcagcgcctccaccctgccctgctgagcacagacg
gaggaagccgcttatcctgttttcatggacagctgagcactaaaggaatttctaaggaca
tttggttttactgctttttctctgcttccagttggagttgattcatgtgcttgtgcctac
ctggccgcaagtccccagcccctcaaccctccgttcctcctcagcctccctttgccagcc
acccctcctctagctctggtgggaggcccggggcccttcctcgcacagggcatgcctggc
ctgaggacccggcgctgagtggcggggcccctgctccgaggggctcatgttcaggcagaa
ccggtcccagcctgggctcctctgcatcttgctctgtgccttggccctgacccccatcgc
tctgagcatatgttccatgcctgccttgccggggcctggactgcacaggcagcaaggtca
tggtctgagtggggcttcctgggcagttggggcggcccacgccagctggcccagtgggta
gtgaattggcttccttgacgcgagaggctctgagggtctgaaaagggcatctcaatggca
tgggtgggtggggagtcagtcatgtcactgaaattgaatgggggaggcccaatgaggtgg
ctcatgcctgtaatcccagcactttgggaagctgaggcaggaggatcacctgaggtcagg
agttcgagagcagcctggccaacatggcaaaaccccttatttactaaaaatacaaaaact
tagccgggcatggtggcatgtgcctgtattcccagctactcatgaggctgaggcaggaga
atggcgtgaacccgggagtggagcttgcaatgagccaagattgcgccactgcactccagc
ctgggtgacagagcaagactccgtctcaaaaaaaaaaaaaaaaaaaaagaaattaattgg
gggagtcatggtcaggggtgagacctgaaggacctccccctgtgtggccctggacacagc
ccaccctctgtgagccgtttccaattctaaaacagactcaatgtccccctcacccccacc
tcaaggtcaggatgcgaacacactgagtgaggagtggacgctgtccattgccacggccat
gagggctggagaccagaacagcatggcccgaagcgtgcggggccccggatgacttgggga
caccccagaatcccctggggagaacccttcctgcgcgctttcattttttgacctcatcac
tgagaaaggctcaatttggtgctcacgtgtccttaacacctgatctggcccaagctgcgt
gccctttaagccaagagagcctcttgtggaccccgcctgcccgaatgaaatccgaacagt
tggggctgttatggcaagtggggctggtttttcatttccattggttatttaaagtttcct
ttaaaataaacgattttaagttataaaaggtgaatctattgaaagaagaacatcaaagaa
ataaacaggagttcagcggagtagcagaagacaaggcatgtagggggagccattctgtcc
cag
>lcl|<llId>204</llId><geneSymbol>AK2</geneSymbol><baseAccNo>NM_013411.2</baseAccNo><extAccNo>U54645.1</extAccNo>
cctagtatcagaaggccaggcgagactgcaacactgctcatcaccccgcggcgtgatccc
tgctcttaggtgctgggcagaggggaagggtggtcagggtgaggatggtgagggagggct
ggtgaggggctcagaggaatacttggaacaacagcagtgttattgtagtgtggcagtttc
ttttatacataggtgagagtttttaaagtgtaagggaaaaattaattttttaaaaaacac
catgcttggagggtgggggtagaaatagacacaatattatttctaaggaatcgggttttc
atttactctggactggtgaaaatattttttaaagccagtgctctaagacctcagctttta
tctcagaaccccatgggttccagaccaagagtacaggaaatcaaattgttgtcctgtctg
tctatagcttggaacagggagctttgattactgactccggttccacacactgtaagatca
aaaaaccatctccacatttgaaagagatgtaaggtgtattcatagggatggtggctcaac
aaatcaagcaaactggaatcaaggggagggggaagggaatgaaatggaaagggaggctga
ttcccttcccctgacttaccactaatttactaggctacctactttcatgagtaacctctc
acagctacccagcacatgccacaatcctatgctcttgccttcttttatctgcactgtgtg
aagggactcttttaaataaatgagcaagtgtcctaagctatgtcatccaaagattgtcct
ttccattctcaaatcctgtgactgggatcactcaacagcactgtgatgtattattttcaa
tgaggtgcctttcttaactgaccaaatgctgccttgtttggcccctaaatcaataaaata
tgttaaaatttgtatcccctgttgtggcattttttttagataatctaagctagaaaaatg
acattgaattctggacctggctggaaggaaaagaagccctttcttgtcgctggcagctgt
gtggtagggaggtccaagtatgtgcatatgagataagcctgcaacctcttgaccttcagc
tcctatgcaggcttctcttgagcccagagacaaggcagcttggtctagtggagatagcac
tgtgcttggagttcaggggacctaggacaaatcccagccagttagttattcactgtgctc
ctgtttcctcagctgaaaaaggaagttggttatgccaccttcttggccttaatggcatta
aatgaaatttataggaagaaggtttttgctcagtacctggcatgcaacagacattggata
aatgttagttggatccagatatacacagaaagatatctgcttcctgccaggctggataac
tgttgaatggacacttgtccatagtctaga
>lcl|<llId>205</llId><geneSymbol>AK3L1</geneSymbol><baseAccNo>NM_001005353.1</baseAccNo><extAccNo>BC040224.1</extAccNo>
aggggcggccggcgagtcccagtgagagcggagggtgccagaggtagggggccgagaaac
aaagttcccggggcttcctccggggccgcggtcggggctgcgcgtttgaccgcccccctc
ctcgcgaaggcaatggcttccaaactcctgcgcgcggtcatcctcgggccgcccggctcg
ggcaagggcaccgtgtgccagaggatcgcccagaactttggtctccagcatctctccagc
ggccacttcttgcgggagaacatcaaggccagcaccgaagttggtgagatggcaaagcag
tatatagagaaaagtcttttggttccagaccatgtgatcacacgcctaatgatgtccgag
ttggagaacaggcgtggccagcactggctccttgatggttttcctaggacattaggacaa
gccgaagccctggacaaaatctgtgaagtggatctagtgatcagtttgaatattccattt
gaaacacttaaagatcgtctcagccgccgttggattcaccctcctagcggaagggtatat
aacctggacttcaatccacctcatgtacatggtattgatgacgtcactggtgaaccgtta
gtccagcaggaggatgataaacccgaagcagttgctgccaggctaagacagtacaaagac
gtggcaaagccagtcattgaattatacaagagccgaggagtgctccaccaattttccgga
acggagacgaacaaaatctggccctacgtttacacacttttctcaaacaagatcacacct
attcagtccaaagaagcatattgaccctgcccaatggaagaaccaggaagatgtggtcat
tcattcaatagtgtgtgtagtattggtgctgtgtccaaattagaagctagctgaggtagc
ttgcagcatcttttctagttgaaatggtgaactgataggaaaacaaatgagtagaaagag
ttcatgaagaggccctcctctgcctttcaaaaggctggtcacctacacatgtttaaggtg
tctctgcacatgtctcaagcccatcacaagaaagcaagtacagtgtggatttcaaatggt
gtgtaacttcagctccagctggtttttgacagctgttgctgtggtaatatttttgacatg
tgatggtgatagtctctggttctccccatccccacaaaggctgttgaaccacagcaccag
gaagcctgagaatgaatcctgagggctctagcccaggctttgtcccaggctttctggtgt
gtgccctcctggtaacagtgaaattgaagctacttactcatagtggttgtttctctggtc
ttgagtgactgtgtccacagttcatttttttccggtaggaataactccttttctacatcc
acgctccatagagtctctccttttcagacatcctgggatgaaagaatttggctttttttt
ttctttttttttttggacatctgttttcactcttaggcttttaaacaatagttattgctt
ttatccctctcagattctaataactgagagcgatggggctatattgaatctctgtatgca
ctgagaactgagctatgaagaggatcttattaaactgctggtctgactttatggattgac
actgttcctttcttttattgtgaaaaaaaaaaaaaaccctgaaagtcttgggaaccccct
aaagtcttttgggaatcctcaaaaagcatgggaagttaagtatttagctacataaatgtt
gtaagatcatatcttatgtatagaagtaataagaccatttggaattactggactaattga
atagttaaggtttctattcgggacaataaaatgtattttgaaagtgctgctaactattga
tgctgacagtgtttcactcctatgagtgacccaaacatattataaatatgtggtaaaggg
aatggagcctgtggggttgagcagaatgttgtactagctgtgcctggactgagtataaca
gctttatgattatgagaaaacaaattctttattttttttttctgttccaaagattcatcc
tatggggtggccataaagtctagaattagatactaatattttgtcattcattataacata
tcaataaaccatttgttaa
>lcl|<llId>207</llId><geneSymbol>AKT1</geneSymbol><baseAccNo>NM_005163.2</baseAccNo><extAccNo>BC000479.2</extAccNo>
agatgacagcatggagtgtgtggacagcgagcgcaggccccacttcccccagttctccta
ctcggccagcggcacggcctgaggcggcggtggactgcgctggacgatagcttggaggga
tggagaggcggcctcgtgccatgatctgtatttaatggtttttatttctcgggtgcattt
gagagaagccacgctgtcctctcgagcccagatggaaagacgtttttgtgctgtgggcag
caccctcccccgcagcggggtagggaagaaaactatcctgcgggttttaatttatttcat
ccagtttgttctccgggtgtggcctcagccctcagaacaatccgattcacgtagggaaat
gttaaggacttctgcagctatgcgcaatgtggcattggggggccgggcaggtcctgccca
tgtgtcccctcactctgtcagccagccgccctgggctgtctgtcaccagctatctgtcat
ctctctggggccctgggcctcagttcaacctggtggcaccagatgcaacctcactatggt
atgctggccagcaccctctcctgggggtggcaggcacacagcagccccccagcactaagg
ccgtgtctctgaggacgtcatcggaggctgggcccctgggatgggaccagggatggggga
tgggccagggtttacccagtgggacagaggagcaaggtttaaatttgttattgtgtatta
tgttgttcaaatgcattttgggggtttttaatctttgtgacaggaaagccctcccccttc
cccttctgtgtcacagttcttggtgactgtcccaccgggagcctccccctcagatgatct
ctccacggtagcacttgaccttttcgacgcttaacctttccgctgtcgccccaggccctc
cctgactccctgtgggggtggccatccctgggcccctccacgcctcctggccagacgctg
ccgctgccgctgcaccacggcgtttttttacaacattcaactttagtatttttactatta
taatataatatggaaccttccctccaaattcttcaataaaagttgcttttcaa
>lcl|<llId>208</llId><geneSymbol>AKT2</geneSymbol><baseAccNo>NM_001626.2</baseAccNo><extAccNo>M95936.1</extAccNo>
atgacagcctgggcttactggagctggaccagcggacccacttcccccagttctcctact
cggccagcatccgcgagtgagcagtctgcccacgcagaggacgcacgctcgctgccatca
ccgctgggtggttttttacccct
>lcl|<llId>210</llId><geneSymbol>ALAD</geneSymbol><baseAccNo>NM_001003945.1</baseAccNo><extAccNo>\null</extAccNo>
caggtgctgacatcatcatcacctactacacaccgcagctgctgcagtggctgaaggagg
aatgatggagacagtgccaggcccaagaactagaactttaaaacgttcccggggcctcag
acaagtgaaaaccaaagtaaatgctgcttttagaactgtgccctcatgccctcttcctgc
tcacatgctagcggggcccagcagccctgggtggttttgccagcatgctaactcttgtaa
ctcgcagctgcatcctatgagctctcccaagcttccccgcccctcccctgggtcagccgt
gaggcccacctttgccaccctcagctctttcctctggtgtggcttcagcttgaaagcaac
ctggagtcgggggcacagcctttggggcctggctgggagagggtcttggagcattagggg
aagaagagagcagtgggatcttggggcctgagaagccttggaacgcttctggcagcagag
ctgggtgtgggaatgaggcctagatcgatatccctgggttagagttgaaatttgccgcaa
ttccactggaaggcatttcccacgaggccagaggttgccaggctgcctgaggtctcctat
tctactctgaaccataaacccagagaagaattactcattaaccagcataaatactgcctg
aggatcaaaactcagaggcaaagagggagttcctgactgctagaggtgccaccaccacaa
acactttttattcaggagatactttttgagaatctctgctctgttcctaggttcagtgct
gggtcctgggaatacagcaggacagacctcagcttatctcttcatagaaattatacaaag
agaattggggagacagctaagaagaaaacaaagaaataaagcagttacaaattgtgataa
gtgctttgaaggaaagaaggggtctgagacaacaacagggaaggggcctctcttgaaaca
gtagttgggaaggaggcagacatgcaccagtgatgtggtgacaggtgctctgaaggaggt
caccaggacctgacctctttgaaggatcagaaaatacttccctgaaggactgacatttga
gcctagacctgaagggtgagccatcaagctaagacaattggggaagagcattccagggag
agggaggagttgtgcaaaggccctggggctccttctagctggaggaatgcaaggctagct
tgtctggagcactgagaggatggcctgaactgagtggagagagacagaccaggaccaaac
catgcagaggtcaagggccacattcaccttttcagagtgactcaatcaaatttgtagttt
gtaaaagtattttaacagctctgcggcaaagtgcaaatgaaaagtcttgatggcatggac
tggagcggggacagtggggatggagaaaggggaatggattgtggatgtgtttagaaggta
gattcgatgtgaaggatgaatctggcttgaccttctgggtggctgatgggccatttactg
agatggggcagcctggaagaggaacagaagcagggtcggggtggagggagaatactaaac
ttagcttgagacattttgcaataaggaagctatatctagagtgcttatgtgactcaccta
aggccactcaacaagtttgtggcagaactggattagaactgcacagaaaacagccaagct
gggatttgaacccatgtagtccaactccaaggcctctgcccctaaccactgtgccatacc
acctcccaataatcaacagcaaaattataggtctaacaatgttttatagacacccctcca
tttatgtgatgggtttgcatcctgataaacccatcataagttgaaaatatgatcataagt
tgaaaatatgatcataagtcaaaaatgtatttaatatacctaacctaccaaacatcatag
cttagcctagcctgccttaaacatgctcagaacacttacattagcctacagtgggcaaaa
ctatccaacacaaaatctatattgtaataaagttgtaaagaattttgaataaaaattcaa
tatttgaagtaca
>lcl|<llId>211</llId><geneSymbol>ALAS1</geneSymbol><baseAccNo>NM_000688.4</baseAccNo><extAccNo>AB063322.1</extAccNo>
gagaatctgctagtcacatggaagcaagtggggctggaactgaagcctcattcctcagct
gagtgcaacttctgcaggaggccactgcattttgaagtgatgagtgaaagagagaagtcc
tatttctcaggcttgagcaagttggtatctgctcaggcctgagcatgacctcaattattt
cacttaaccccaggccattatcatatccagatggtcttcagagttgtctttatatgtgaa
ttaagttatattaaattttaatctatagtaaaaacatagtcctggaaataaattcttgct
taaatggtg
>lcl|<llId>212</llId><geneSymbol>ALAS2</geneSymbol><baseAccNo>NM_000032.1</baseAccNo><extAccNo>BC030230.2</extAccNo>
gagaagctgctgctggcttggactgcggtggggctgcccctccaggatgtgtctgtggct
gcctgcaatttctgtcgccgtcctgtacactttgagctcatgagtgagtgggaacgttcc
tacttcgggaacatggggccccagtatgtcaccacctatgcctgagaagccagctgccta
ggattcacaccccacctgcgcttcacttgggtccaggcctactcctgtcttctgctttgt
tgtgtgcctctagctgaattgagcctaaaaataaagcacaaaccaca
>lcl|<llId>213</llId><geneSymbol>ALB</geneSymbol><baseAccNo>NM_000477.3</baseAccNo><extAccNo>V00495.1</extAccNo>
tcagcctaccatgagaataagagaaagaaaatgaagatcaaaagcttattcatctgtttt
ctttttcgttggtgtaaagccaacaccctgtctaaaaaacataaatttctttaatcattt
tgcctcttttctctgtgcttcaattaataaaaaatggaaagaatctaatagagtggtaca
gcactgttatttttcaaagatgtgttgctatcctgaaaattctgtaggttctgtggaagt
tccagtgttctctcttattccacttcggtagaggatttctagtttctgtgggctaattaa
ataaatcactaatactcttctaagtt
>lcl|<llId>214</llId><geneSymbol>ALCAM</geneSymbol><baseAccNo>NM_001627.1</baseAccNo><extAccNo>Y10183.1</extAccNo>
cagagataaaaatcatatagaccaattgaagcatgaacgtggattgtatttaagacataa
acaaagacattgacagcaattcatggttcaagtattaagcagttcattctaccaagctgt
cacaggttttcagagaattatctcaagtaaaacaaatgaaatttaattacaaacaataag
aacaagttttggcagccatgataataggtcatatgttgtgtttggttcaattttttttcc
gtaaatgtctgcactgaggatttctttttggtttgccttttatgtaaattttttacgtag
ctatttttatacactgtaagctttgttctgggagttgctgttaatctgatgtataatgta
atgtttttatttcaattgtttatatggataatctgagcaggtacatttctgattctgatt
gctatcagcaatgccccaaactttctcataagcacctaaaacccaaaggtggcagcttgt
gaagattggggacactcatattgccctaattaaaaactgtgatttttatcacaagggagg
ggaggccgagagtcagactgatagacaccataggagccgactctttgatatgccaccagc
gaactctcagaaataaatcacagatgcatatagacacacatacataatggtactcccaaa
ctgacaattttacctattctgaaaaagacataaaacagaatttggtagcacttacctcta
cagacacctgctaataaattattttctgtcaaaagaaaaaacacaagcatgtgtgagaga
cagtttggaaaaatcatggtcaacattcccattttcatagatcacaatgtaaatcactat
aattacaaattggtgttaaatcctttgggttatccactgccttaaaattatacctatttc
atgtttaaaaagatatcaatcagaattggagtttttaacagtggtcattatcaaagctgt
gttattttccacagaatatagaatatatatttttttcgtgtgtgtttttgttaactaccc
tacagatattgaatgcaccttgagataatttagtgttttaactgatacataatttatcaa
gcagtacatgaaagtgtaataataaaatgtctatgtatctttagttacattcaaatttgt
aactttataaacatgttttatgcttgaggaaatttttaaggtggtagtataaatggaaac
tttttgaagtagaccagatatgggctacttgtgactagacttttaaactttgctctttca
agcagaagcctggtttctgggagaacactgcacagtgatttctttcccaggatttacaca
actttaaagggaagataaatgaacatcagatttctaggtatagaactatgttattgaaag
gaaaaggaaaactggtgtttgtttcttagactcatgaaataaaaaattatgaaggcaatg
aaaaataaattgaaaattaaagtcagatgagaataggaataatactttgccacttctgca
ttatttagaaacatacgttattgtacatttgtaaaccatttactgtctgggcaatagtga
ctccgtttaataaaagcttccgtagtgcattggtatggattaaatgcataaaatatctta
gactcgatgctgtataaaatattatgggaaaaaagaaatacgttattttgcctctaaact
tttattgaagttttatttggcaggaaaaaaaattgaatcttggtcaacatttaaaccaaa
gtaaaaggggaaaaaccaaagttatttgttttgcatggctaagccattctgttatctctg
taaatactgtgatttcttttttattttctctttagaattttgttaaagaaattctaaaat
ttttaaacacctgctctccacaataaatcacaaacactaaaataaaattacttccatata
aatattattttctcttttggtgtgggagatcaaaggtttaaagtctaacttctaagatat
atttgcagaaagaagcaacatgacaatagagagagttatgctacattatttcttggtttc
cacttgcaatggttaattaagtccaaaaacagctgtcagaacctcgagagcagaacatga
gaaactcagagctctggaccgaaagcagaaagtttgccggaaaaaaaaagaccacattat
taccatcgattcagtgcctggataaagaggaaagcttacttgtttaatggcagccacatg
cacgaagatgctaagaagaaaaagaattccaaatcctcaacttttgaggtttcggctctc
caatttaactctttggcaacaggaaacaggttttgcaagttcaaggttcactccctatat
gtgattataggaattgtttgtggaaatggattaacatacccgtctatgcctaaaagataa
taagaaaactgaaatatgtcttca
>lcl|<llId>215</llId><geneSymbol>ABCD1</geneSymbol><baseAccNo>NM_000033.2</baseAccNo><extAccNo>BC025358.1</extAccNo>
ggaaataccacacacacttgctacagttcgatggggagggcggctggaagttcgagaagc
tggactcagctgcccgcctgagcctgacggaggagaagcagcggctggagcagcagctgg
cgggcattcccaagatgcagcggcgcctccaggagctctgccagatcctgggcgaggccg
tggccccagcgcatgtgccggcacctagcccgcaaggccctggtggcctccagggtgcct
ccacctgacacaaccgtccccggcccctgccccgcccccaagctcggatcacatgaagga
gacagcagcacccacccatgcacgcaccccgcccctgcatgcctggcccctcctcctaga
aaacccttcccgccctcgggaaagtagatgtggagggtggcgccctgcgtaaccctcgcc
ctgtccctcccactccctgggggcgctgttccacagtgactgggccctgtccagggcagt
gagtcctctactttgctccgcggaggaagctggggtacaaggggcccagtgctggccaca
cagcagcgcagccgagccccaggagcccgtcaggccacagcccctggcactgcaggtggc
ctccctccagagactcgagtccccatgattccctcctcgtcagtctctcaaagaccccat
ggtccatcccctgagggtggtcagccaaggctcccgttccgtgggatgccataaaagccg
cccagtgggacccacagtcacacagagcgcctcacctgcatcctctcccccacaagagcc
ccaaagatcccacgggagaggggagagggacgcacagcactgcctgccaagcgagaatgc
aggccccgccccctcggcccctcaccacctctttctacagcctaatttattggattccct
attcgtagccatctccgtggccaatgtgactaccgtgccagcagcgggggcggcccagcc
tctgagtcccgtggggccccggctcccaccggtgccaaacccagcccctgcggccgtcac
cccgccagcctacactgccagccgccaccggggcacacgggcctctgcttgccagccagg
agtgcggacaccatgttcccagctcagtgccaaagaggggtcaccagggggagctgtctg
cggagccagcgcctgcccgagagagaccccaccgccaccgtgtgcctttcccgggccctc
agccctcgggccgggcaccacccccagtccccccagtaaaagcctccactggcaaatgca
gtccttcctccctgc
>lcl|<llId>216</llId><geneSymbol>ALDH1A1</geneSymbol><baseAccNo>NM_000689.3</baseAccNo><extAccNo>BC001505.2</extAccNo>
gggagagtacggtttccatgaatatacagaggtcaaaacagtcacagtgaaaatctctca
gaagaactcataaagaaaatacaagagtggagagaagctcttcaatagctaagcatctcc
ttacagtcactaatatagtagattttaaagacaaaatttttcttttcttgatttttttaa
acataagctaaatcatattagtattaatactacccatagaaaacttgacatgtagcttct
tctgaaagaattatttgccttctgaaatgtgacccccaagtcctatcctaaataaaaaaa
gacaaattcggatgtatgatctctctagctttgtcatagttatgtgattttcctttgtag
ctacttttgcaggataataattttatagaaaaggaacagttgcatttagcttctttccct
tagtgactcttgaagtacttaacatacacgttaactgcagagtaaattgctctgttccca
gtagttataaagtccttggactgttttgaaaagtttcctaggatgtcatgtctgcttgtc
aaaagaaataatccctgtaatatttagctgtaaactgaatataaagcttaataaaaacaa
ccttgcatga
>lcl|<llId>217</llId><geneSymbol>ALDH2</geneSymbol><baseAccNo>NM_000690.2</baseAccNo><extAccNo>BC002967.1</extAccNo>
gtcacagtcaaagtgcctcagaagaactcataagaatcatgcaagcttcctccctcagcc
attgatggaaagttcagcaagatcagcaacaaaaccaagaaaaatgatccttgcgtgctg
aatatctgaaaagagaaatttttcctacaaaatctcttgggtcaagaaagttctagaatt
tgaattgataaacatggtgggttggctgagggtaagagtatatgaggaaccttttaaacg
acaacaatactgctagctttcaggatgatttttaaaaaatagattcaaatgtgttatcct
ctctctgaaacgcttcctataactcgagtttataggggaagaaaaagctattgtttacaa
ttatatcaccattaaggcaactgctacaccctgctttgtattctgggctaagattcatta
aaaactagctgctcttaa
>lcl|<llId>218</llId><geneSymbol>ALDH3A1</geneSymbol><baseAccNo>NM_000691.3</baseAccNo><extAccNo>BC004370.1</extAccNo>
agatgacccagcactgaggaggggttgctccgcctggcctggccatactgtgtcccatcg
gagtgcggaccaccctcactggctctcctggccctgggagaatcgctcctgcagccccag
cccagccccactcctctgctgacctgctgacctgtgcacaccccactcccacatgggccc
aggcctcaccattccaagtctccacccctttctagaccaataaagagacgaatacaattt
tctaactcagcaaa
>lcl|<llId>219</llId><geneSymbol>ALDH1B1</geneSymbol><baseAccNo>NM_000692.3</baseAccNo><extAccNo>BC001619.1</extAccNo>
cagagtgtcagcatgctgcgcttcctggcaccccggctgcttagcctccagggcaggacc
gcccgctactcctcggcagcagccctcccaagccccattctgaacccagacatcccctac
aaccagctgttcatcaacaatgaatggcaagatgcagtcagcaagaagaccttcccgacg
gtcaaccctaccaccggggaggtcattgggcacgtggctgaaggtgaccgggctgatgtg
gatcgggccgtgaaagcagcccgggaagccttccgcctggggtccccatggcgccggatg
gatgcctctgagcggggccggctgctgaaccgcctggcagacctagtggagcgggatcga
gtctacttggcctcactcgagaccttggacaatgggaagcctttccaagagtcttacgcc
ttggacttggatgaggtcatcaaggtgtatcggtactttgctggctgggctgacaagtgg
catggcaagaccatccccatggatggccagcatttctgcttcacccggcatgagcccgtt
ggtgtctgtggccagatcatcccgtggaacttccccttggtcatgcagggttggaaactt
gccccggcactcgccacaggcaacactgtggttatgaaggtggcagagcagacccccctc
tctgccctgtatttggcctccctcatcaaggaggcaggctttccccctggggtggtgaac
atcatcacggggtatggcccaacagcaggtgcggccatcgcccagcacgtggatgttgac
aaagttgccttcaccggttccaccgaggtgggccacctgatccagaaagcagctggcgat
tccaacctcaagagagtcaccctggagctgggtggtaagagccccagcatcgtgctggcc
gatgctgacatggagcatgccgtggagcagtgccacgaagccctgttcttcaacatgggc
cagtgctgctgtgctggctcccggaccttcgtggaagaatccatctacaatgagtttctc
gagagaaccgtggagaaagcaaagcagaggaaagtggggaacccctttgagctggacacc
cagcaggggcctcaggtggacaaggagcagtttgaacgagtcctaggctacatccagctt
ggccagaaggagggcgcaaaactcctctgtggcggagagcgtttcggggagcgtggtttc
ttcatcaagcctactgtctttggtggcgtgcaggatgacatgagaattgccaaagaggag
atctttgggcctgtgcagcccctgttcaagttcaagaagattgaggaggtggttgagagg
gccaacaacaccaggtatggcctggctgcggctgtgttcacccgggatctggacaaggcc
atgtacttcacccaggcactccaggccgggaccgtgtgggtaaacacctacaacatcgtc
acctgccacacgccatttggagggtttaaggaatctggaaacgggagggagctgggtgag
gatgggcttaaggcctacacagaggtaaagacggtcaccatcaaggttcctcagaagaac
tcgtaagagcagctgtcagggaggcccagtcacagtccagcaattccacaaccaccttga
cgaatgcttgccaagctgttttaaagccaagaacaccctttctttgttccaaattaactc
ttagaagaaaccccacaaataaagcaattcaatcaaggctgttctatttaaatcagagat
ggggaccaggctcagagttctacctatctaacccccaaccacagcccccttggtggccca
tgagttgcttccatgaaatcttaggagtctctggaggacagattaaaaaccagtgatctg
taatttgtagctcttcctgctgatccaaggactttcccatgggtgcgcttgatggtttag
tggatcgactcaactcagaacacaagcttggaaagtgttaggggttttgaactaggtgga
tactaaatctcggccccactcttcattggcttaacctaaaaaccagaggtgcttttcctt
gtctgtgtgccagttgctggctgttttagttgcttgcccttcattttgctactgattttc
cttaatttgtgggaaggagtaggcaaagaatatgcttacatgattacacctgtaaagtaa
gcccaaacatcccaaatgtccgtcaactgatgagtggattaataaaatgtttccatggaa
tattccttggattactcagccataaaaaggaatgaagtactgacacatgctgtgacatca
gtgaaccctgaaaacatccttctcagtgaaacaagccagagagatgtacaaggctacaga
ctgtatgattccatttatatgaaatatacatactaggcaaatccatggagatggaacata
gattagtggttgccaggggatagaggagtaattgttagtgggcatgggatttgtttttgg
gaggttttgaaaatgttctggagttgaacaatagtaatggttgcatgatttggtaaaaat
actaaaaactatggaattgtttaattatggtatatgaattaatttctttctttttttctt
ttttttttttttttttgacacggagtctcactctgtcgcccaggctggagtgcagtggtg
tgatctcgtctcactgcaacctccgcctcccagattcaagcgattctcctgtctcagcct
cctgagtagctgggattataggtacatgccatcacacctggctaatttttgtatttttag
tagagatgaggtttcaccattttggccaggctgatcttgaactcctgacctcaggtgatc
cacccgcctcagcctcccaaagtgctgggattacaggtgggagccacaacacccggccat
gaattaactccgttaaaaaataaacgtatacattctgtgagcaa
>lcl|<llId>220</llId><geneSymbol>ALDH1A3</geneSymbol><baseAccNo>NM_000693.1</baseAccNo><extAccNo>BX538027.1</extAccNo>
aggtgaatacgctttggccgaatacacagaagtgaaaactgtcaccatcaaacttggcga
caagaacccctgaaggaaaggcggggctccttcctcaaacatcggacggcggaatgtggc
agatgaaatgtgctggaggaaaaaaatgacatttctgaccttcccgggacacattcttct
ggaggctttacatctactggagttgaatgattgctgttttcctctcactctcctgtttat
tcaccagactggggatgcctataggttgtctgtgaaatcgcagtcctgcctggggaggga
gctgttggccatttctgtgtttccctttaaaccagatcctggagacagtgagatactcag
ggcgttgttaacagggagtggtatttgaagtgtccagcagttgcttgaaatgctttgccg
aatctgactccagtaagaatgtgggaaaaccccctgtgtgttctgcaagcagggctcttg
caccagcggtctcctcagggtggacctgcttacagagcaagccacgcctctttccgaggt
gaaggtgggaccattccttgggaaaggattcacagtaaggttttttggtttttgtttttt
gttttcttgtttttaaaaaaaggatttcacagtgagaaagttttggttagtgcataccgt
ggaagggcgccagggtctttgtggattgcatgttgacattgaccgtgagattcggcttca
aaccaatactgcctttggaatatgacagaatcaatagcccagagagcttagtcaaagacg
atatcacggtctaccttaaccaaggcactttcttaagcagaaaatattgttgaggttacc
tttgctgctaaagatccaatcttctaacgccacaacagcatagcaaatcctaggataatt
cacctcctcatttgacaaatcagagctgtaattcactttaacaaattacgcatttctatc
acgttcactaacagcttatgataagtctgtgtagtcttccttttctccagttctgttacc
caatttagattagtaaagcgtacacaactggaaagactgctgtaataacacagccttgtt
atttttaagtcctattttgatattaatttctgattagttagtaaataacacctggattct
atggaggacctcggtcttcatccaagtggcctgagtatttcactggcaggttgtgaattt
ttcttttcctctttgggaatccaaatgatgatgtgcaatttcatgttttaacttgggaaa
ctgaaagtgttcccatatagcttcaaaaacaaaaacaaatgtgttatccgacggatactt
ttatggttactaactagtactttcctaattgggaaagtagtgcttaagtttgcaaattaa
gttggggagggcaataataaaatgagggcccgtaacagaaccagtgtgtgtataacgaaa
accatgtataaaatgggcctatcacccttgtcagagatataaattaccacatttggcttc
ccttcatcagctaacacttatcacttatactaccaataacttgttaaatcaggatttggc
ttcatacactgaattttcagtattttatctcaagtagatatagacactaaccttgatagt
gatacgttagagggttcctattcttccattgtacgataatgtctttaatatgaaatgcta
cattatttataattggtagagttattgtatctttttatagttgtaagtacacagaggtgg
tatatttaaacttctgtaatatactgtatttagaaatggaaatatatatagtgttaggtt
tcacttcttttaaggtttacccctgtggtgtggtttaaaaatctataggcctgggaattc
cgatcctagctgcagatcgcatcccacaatgcgagaatgataaaataaaattggatattt
gagaa
>lcl|<llId>221</llId><geneSymbol>ALDH3B1</geneSymbol><baseAccNo>NM_000694.1</baseAccNo><extAccNo>BC014168.2</extAccNo>
ggtgccagtgggatgggccggtaccatggcaagttctccttcgacaccttctcccaccat
cgcgcctgcctcctgcgcagcccggggatggagaagctcaacgccctccgctacccgccg
caatcgccgcgccgcctgaggatgctgctggtggccatggaggcccaaggctgcagctgc
acactgctctgagcccttccccaggcccaggctgtagaccaccatgacagctgtcgcctg
cggctggtggagacggggcctgggctcccgggcccgaggaggaaaaggattgccaaggct
ccagggcacccctcaaagcagcgcctgcctcctccctcctgggtcttccctctccctgcc
tcagcctcctccctcagccgctcccaaccatgagagccgaggtgggaggcatgggaaaca
gtgcagtgactcaccccctgcccccgcaccaaccacccatattcaggagaagaggacaga
cacggcacctctgagtcacccctctcctgtggagcgggcgtccgaggggcctggcgatct
gactcaggccacaccatggaatcactgcatccaaggccattcctgccctctctgagtctc
agtttttccatttgttcagtggagagaattaaccattgatacctcctggctgggtgaggc
ggctcacacctgtaatcccagcactttgggaggccgaggcaggcggatcacctgaaatca
ggagttcaagatcagcctggctaacatggcgaaaccccgtctctactaaaaatacaaaaa
ttagcctggcgtggtggcgcatgcctgtaatcccagctactcaggaggctaaggcaggag
aatcgcttgaacccgggaggtggaggttgccgtgagctgagattgcgtcactgaactccg
gcctgggtgacagaaggaggctctgccttaaaaaaaaaaaaaaaaaaaaaaacctcctgg
gactgttgcaaggatgaaatgaaggattgagggattgagggattgctgagctggagctcc
aggtgtcctatctttctcagtggggtggcacggagcggggccgcctccctcttctctcca
ggcaggtggggctgtggttatgcgatagggtctcccttccctccagcccatgccaggagc
ttgtaactctttatcctcatggtgcccactacgagtcatactcttccccatgctgctcat
cctcctgggccccatccactcagccaaagcagaatgcagggtttcctgcctgacaaccct
tctcacctcccaagtcccacttttgaacaagctgatgattctgaaactggcccaatttcc
taaaagcgggggtgcttgagaaacctacatttggacaatgagaggctgctcctgcggcct
gcgggccacctcctcttccttggctcctgctttctttttagactatatcaacctacaact
ttagtcgggaagagggacaggggtggacctgagtttcgtctcctgtctctctggctgatg
tcacctgaataaagccttcttccctggcaa
>lcl|<llId>222</llId><geneSymbol>ALDH3B2</geneSymbol><baseAccNo>NM_000695.2</baseAccNo><extAccNo>BC007685.2</extAccNo>
ggccacagtgggatgggccggtaccacggcaagttcaccttcgacaccttctcccaccac
cgcacctgcctgctcgccccctccggcctggagaaattaaaggagatccgctacccaccc
tataccgactggaaccagcagctgttacgctggggcatgggctcccagagctgcaccctc
ctgtgagcgtcccacccgcctccaacgggtcacacagagaaacctgagtctagccatgag
gggcttatgctcccaactcacattgttcctccagaccgcaggctcccccagcctcaggtt
gctggagctgtcacatgactgcatcctgcctgccagggctgcaaagcaaggtcttgcttc
tatctgggggacgctgctcgagagaggccgagaggccgcagaacatgccaggtgtcctca
ctcaccccaccctccccaattccagccctttgccctctcggtcagggttggccaggccca
gtcacaggggcagtgtcaccctggaaaatacagtgccctgccttcttaggggcatcagcc
ctgaacggttgagagcgtggagccctccaggcctttgctctcccctctaggcacacgcgc
acttccacctctgccccatcccaactgcaccagcactgcctcccccagggatcctctcac
atcccacactggtctctgcaccacccctctggttcacaccgcaccctgcactcacccaca
gcagctccatccactgggaaaactggggtttgcatcactccactgcacagtgttagtggg
acctgggggcaagtcccttgacttctctgagcctcagtttccttatgtgaaagttgctgg
aaccaaaatggagtcacttatgccaaactctaataaaatggagtcgggggggcacataga
agccctcacacacacatgcccgtaacaggatttatcaccaagacacgcctgcatgtaaga
ccagacacagggcgtatggaaaagcacgtcctcaaagactgtagtattccagatgagctg
cagatgcttacctaccacggccgtctccaccagaaaaccatcgccaactcctgcgatcag
cttgtgacttacaaaccttgtttaaaagctgcttacatggacttctgtcctttaaaacgt
tccccttggctgtggccctctgtgtatgcctgggatccttccaagcactcatagcccaga
taggaatcctctgctcctcccaaataaattcatctgttctgga
>lcl|<llId>223</llId><geneSymbol>ALDH9A1</geneSymbol><baseAccNo>NM_000696.2</baseAccNo><extAccNo>U34252.1</extAccNo>
tcaggatttggcagagagaacggccgtgtgacaatcgaatattattcacagctgaagact
gtgtgtgtggagatgggtgatgtggaatctgctttttgaaaacctgcagtgaaacctatt
gacatggccacgctgtggaatgatgtgaattggccctgtttacagaggcagtacaactga
atgttattttacatccagaattttggcgttcagtataagagaatggttcatgttactctt
tctctctccatcagcttcctcactgaaaatgtgcattaagtgccttgtagatactaatca
agaaagctgtgattctcctcaaagcgtatttttgtgaaatcttttaagagccagtaacat
acttctagagaacaggaaaagagactaggataatacatcttccacacatttggcccactg
ataatgttaattctctggcgtatttcaaagaacttgttcctggctgatccaagtgcagtg
gtatttacaactaattgatcacaaccagtttgtagatttctttgttccttctccattccc
actgcttcacttgcctagtcttgaagaaaaaaaacaaaaaacaaaaaaaaaccttgttcc
tttataggttcctggtagaatcagtagagatgatttcagctcattgacatttttttaagc
tatatccccttgtcattccattgagaaagctgacaactgggatagggaggggattagata
atagatggggtcaaattctgtgtgaatgtgaacttgcctagtaagcactttgtctctgtt
cactactgcgatagaggaaatctatctccctatcttgggtccttgaactacagcctgctg
tcttacaccagtggagctaccctttaaatgtacaaattatttgtatgctaatgtaatatg
gtgaaattaaaataaatcacactgttaattgtt
>lcl|<llId>224</llId><geneSymbol>ALDH3A2</geneSymbol><baseAccNo>NM_000382.1</baseAccNo><extAccNo>U46689.1</extAccNo>
aggcagaatattactgaagaatgatcctgttcaacctcctagtgcctctactgaattatt
cctcttttaaatggttaatgaaccaataatttttaaatcataccaaaaatagtaagaaaa
tatgcaaacactctgtgatcaaacttaaaagtcattgccattcatcattaataaaagttg
ccatttcaactacgtcccaacattccctaatagggtattcagggaacctgtcttaaattg
tgcttatctaaatcttggaactttgagctaggggaggagaatgtattagactaaatacaa
actgcggggttgtaagggagtctcagaacctcactgaatccttcactccagttaatggca
ctgctcacttcctgcctctgctgccaccatcactgtgtgaagctttcaagagcttggtac
ttcccagggctaccggcagtcctctgtagtccagagaggtgagattagatcttcttggtt
ccctgtgaggtttcaggcactaaaactctatgtggggaagggaggggttactcctcctcc
aatgggactcaaggacttgacctccaggagtaggcccctggtcagaagtgccatctcacc
agtggtcttcattcttcctcattcattctttatcatcctgtgttctgtttagttgcaaca
atctcttgtgactaatgtcactcaaagcatcttgtaacctagggcttcctggaagttagt
tgccaaagtcatgcaagcatcacctgtcattcttgtgttggagttatagaattctacatc
ttataaaacctaactggcatttaaaaaatactgtggccgggcgtggtggctcatgcctgt
aatcccagcactttgggaggccgaggtgggaggattgcttgagtccaggaatttgagacc
agcctggacaacacagtgagacctcatctctatcaaaaaataaaaattagctagatgtgg
tggcatgagcctgtgttcccagctgcttaggaggctgaagcaggaggattgattgagcct
gcgaggccaaggctgcagcaggctgtgattgcaccactgcacttcagcttgggcaacaga
gcaagaccctgtctccgaaacaaataaaaaatactgtaataaaagtacttataaacatac
taatcctctttcaggaccctaaagttgcaggttagtaggtcttcaaggacaaatctgtaa
gtttcttttctgtagtgcaagtaaaatttcactttttgaaactatagagagatccctttc
tgattagcctacagaacttaaagtgagggaaccatttcctctcacagacaaagaggcctg
ggatattaggactttggggtttgagagcatcatggggcagacagatggtggatggtctgg
acaagaagcgagtaagccactgcggttggtcatactgaagggaattgatggcaagaggat
cccctgagcaagtcagaagttactctcatcagtcgttcatggtcacaacctgaggtactc
tgctgagtgggcaaggctgaagtaagaggcctgtggaatgcagcattacctgctggacag
agcagggcaggcagttctatgccttggagctcctgactgcagggactctgtccccacact
cagaaagactcagctcactcaatgagagaatgtgatttactttatagaacgtataatcaa
ctttgttgaataatttgttctattaaggctgtctaaaatgtgatgtcttcatcatagtat
gaagtgttgaaaattaataacgagcctagtttaggaaaaagctgcttaaaactgtggctc
taagagagtaatcataaaataccttagataaaattgcactatggaattttcattgagtat
gtttaaattattggcttgtctactaatacatctgcttcaaaatgaacatatttcataaaa
ttggcatcaattttaatgacgctcctggtatggaacctcagatataccctattggagaca
atcctttgatcataaattctccccaactataaatcattttatgtcttta
>lcl|<llId>225</llId><geneSymbol>ABCD2</geneSymbol><baseAccNo>NM_005164.2</baseAccNo><extAccNo>AJ000327.1</extAccNo>
ggaaataccacacacatttattacagtttgatggtgaaggaggttggcgctttgaacaat
tggatactgctatccgtttgacattgagtgaagaaaaacaaaagctagaatctcagctag
ctggaattcccaaaatgcagcagagactcaatgaactatgtaaaattttgggagaagact
cagtgctgaaaacaattaaaaatgaagatgagacatcttaatttgttttgacatatttta
aaaagttaattattagataaaggctcaaagacattctgttatactgcatgaagtatgtta
agctaagcacagagaaaaaaaggcagcaagacatgttttataagattttagcattaagga
agtatatgatctgacttttcagaagaaaataaacaaatgcattatgtaaggtcagtcatt
atgacttatactaattcctagtgaaggcctaatgcacttgtaaaacaggattttctaggt
gaattcctgatgaataccagatttactatgtatatgtggtgtgtctgaagttcttaacaa
acatgggcaatattctggaaatgaaacaagttataactgagcaccatttgggttgatacc
aagtgcataagattcaaactttgagtgacatttagtccatttatggttgatattaggttt
aatacctagaattcaaattgattattgctagtggccaactaaacctgtacaaaatagctg
acagttttataactaatttcaatataaaaattgttttaatggcatttgttgaaagaaaaa
agcatggctaaaatgtatcaaatgccatatttttaaattttggactttaagcatcttaat
gagggcatataacaaattaattttagtacaatcttaaatatttttaataaatcctttcat
tttaaaaagagaattgccaatacagaaaaggagtatccaaacaatgtctcaacctgataa
tttccttagcagaattacctattgcaacttctgttcagaaatacacagcttgtttttttg
cccaaggatgagtctacattttaagaactgcaatggtataaaggaacttaaggattctga
gaatcatagtaataacatacattggaatagtactttataatttacaatccccatttacat
catttcaccttaatgttgaggacaatgttttgaaacaaatactatttttcctactttgct
tttgagaaaattgacactcagacttgccctaatcatgcactttacttaaggaaagatcga
gaaatcaaatgaagttctcctgactctctggtttagtgctcttttgttattatcctttaa
atcaaactgggctataatagcaataaaagttagacgaagtgtagaaaataaaataaattt
cataatgtta
>lcl|<llId>226</llId><geneSymbol>ALDOA</geneSymbol><baseAccNo>NM_000034.2</baseAccNo><extAccNo>BC016800.1</extAccNo>
ggccaacagccttgcctgtcaaggaaagtacactccgagcggtcaggctggggctgctgc
cagcgagtccctcttcgtctctaaccacgcctattaagcggaggtgttcccaggctgccc
ccaacactccaggccctgccccctcccactcttgaagaggaggccgcctcctcggggctc
caggctggcttgcccgcgctctttcttccctcgtgacagtggtgtgtggtgtcgtctgtg
aatgctaagtccatcaccctttccggcacactgccaaataaacagctatttaaggggga
>lcl|<llId>229</llId><geneSymbol>ALDOB</geneSymbol><baseAccNo>NM_000035.2</baseAccNo><extAccNo>X01098.1</extAccNo>
ggctaactgccaggcggccaaaggacagtatgttcacacgggttcttctggggctgcttc
cacccagtcgctcttcacagcctgctatacctactagggtccaatgcccgccagcctagc
tccagtgcttctagtaggagggctgaaagggagcaacttttcctccaatcctggaaattc
gacacaattagatttgaactgctggaaatacaacacatgttaaatcttaagtacaagggg
gaaaaaataaatcagttattgaaacataaaaatgaataccaaggacctgatcaaatttca
cacagcagtttccttgcaacactttcagctccccatgctccagaatacccacccaagaaa
ataataggctttaaaacaatatcggctcctcatccaaagaacaactgctgattgaaacac
ctcattagctgagtgtagagaagtgcatcttatgaaacagtcttagcagtggtaggttgg
gaaggagatagctgcaaccaaaaaagaaataaatattctataaaccttca
>lcl|<llId>230</llId><geneSymbol>ALDOC</geneSymbol><baseAccNo>NM_005165.1</baseAccNo><extAccNo>AF054987.1</extAccNo>
aggtgaatgggcttgcagcccagggcaagtatgaaggcagtggagaagatggtggagcag
cagcacagtcactctacattgccaaccatgcctactgagtatccactccataccacagcc
cttggcccagccatctgcacccacttttgcttgtagtcatggccagggccaaatagctat
gcagagcagagatgccttcacctggcaccaacttgtcttcctttctctcttcccttcccc
tctctcattgctgcacctgggaccataggatgggaggatagggagcccctcatgactgag
ggcagaagaaattgctagaagtcagaacaggatggctgggtctccccctacctcttccag
ctcccacaattttcccatgatgaggtagcttctccctgggctctccttcttgcctgccct
gtctcctgggatcagagggtagtacagaagccctgactcatgccttgagtacataccata
cagcaaataaatggtagcaa
>lcl|<llId>231</llId><geneSymbol>AKR1B1</geneSymbol><baseAccNo>NM_001628.2</baseAccNo><extAccNo>BC000260.1</extAccNo>
agctgtacctcccacaaggattaccccttccatgaagagttttgaagctgtggttgcctg
ctcgtccccaagtgacctatacctgtgtttcttgcctcatttttttccttgcaaatgtag
tatggcctgtgtcactcagcagtgggacagcaacctgtagagtggccagcgagggcgtgt
ctagcttgatgttggatctcaagagccctgtcagtagagtagaagtctcttccagtttgc
tttgcccttctttctaccctgctggggaaagtacaacctgaatacccttttctgaccaaa
gagaagcaaaatctaccaggtcaaaatagtgccactaacggttgagttttgactgcttgg
aactggaatcctttcagcaagacttctctttgcctcaaataaaaagtgcttttgtgag
>lcl|<llId>238</llId><geneSymbol>ALK</geneSymbol><baseAccNo>NM_004304.3</baseAccNo><extAccNo>U62540.1</extAccNo>
caggacccggatgtaatcaacaccgctttgccgatagaatatggtccacttgtggaagag
gaagagaaagtgcctgtgaggcccaaggaccctgagggggttcctcctctcctggtctct
caacaggcaaaacgggaggaggagcgcagcccagctgccccaccacctctgcctaccacc
tcctctggcaaggctgcaaagaaacccacagctgcagagatctctgttcgagtccctaga
gggccggccgtggaagggggacacgtgaatatggcattctctcagtccaaccctccttcg
gagttgcacaaggtccacggatccagaaacaagcccaccagcttgtggaacccaacgtac
ggctcctggtttacagagaaacccaccaaaaagaataatcctatagcaaagaaggagcca
cacgacaggggtaacctggggctggagggaagctgtactgtcccacctaacgttgcaact
gggagacttccgggggcctcactgctcctagagccctcttcgctgactgccaatatgaag
gaggtacctctgttcaggctacgtcacttcccttgtgggaatgtcaattacggctaccag
caacagggcttgcccttagaagccgctactgcccctggagctggtcattacgaggatacc
attctgaaaagcaagaatagcatgaaccagcctgggccctgagctcggtcgcacactcac
ttctcttccttgggatccctaagaccgtggaggagagagaggcaatggctccttcacaaa
ccagagaccaaatgtcacgttttgttttgtgccaacctattttgaagtaccaccaaaaaa
gctgtattttgaaaatgctttagaaaggttttgagcatgggttcatcctattctttcgaa
agaagaaaatatcataaaaatgagtgataaatacaaggcccagatgtggttgcataaggt
ttttatgcatgtttgttgtatacttccttatgcttctttcaaattgtgtgtgctctgctt
caatgtagtcagaattagctgcttctatgtttcatagttggggtcatagatgtttccttg
ccttgttgatgtggacatgagccatttgaggggagagggaacggaaataaaggagttatt
tgtaatgactaa
>lcl|<llId>239</llId><geneSymbol>ALOX12</geneSymbol><baseAccNo>NM_000697.1</baseAccNo><extAccNo>AF143883.1</extAccNo>
ggtgcctctggggcaccacaaagaaaaatatttctcaggccccaagcccaaagctgtgct
aaaccaattccgaacagatttggaaaagctggaaaaggagattacagcccggaatgagca
acttgactggccctatgaatatctgaagcccagctgcatagagaacagtgtcaccatctg
agccctagagtgactctacctgcaagatttcacatcagctttaggactgacatttctatc
ttgaatttcatgctttcctaaagtctctgctgctaaggctctatttcctcccccagttaa
accccctacattagtatcccactagcccaggggagcagtaaactttctctgcaaagacta
gatccttttttacgctttgcagaccgcatagtcactgtctcaactactcagctctcctgc
tgcagcatgaaggcagccacagacaacatggaaatgagtgtgactatgttccaataaaac
tttatggacactga
>lcl|<llId>240</llId><geneSymbol>ALOX5</geneSymbol><baseAccNo>NM_000698.2</baseAccNo><extAccNo>\null</extAccNo>
agctgttcctgggcatgtacccagaagagcattttatcgagaagcctgtgaaggaagcca
tggcccgattccgcaagaacctcgaggccattgtcagcgtgattgctgagcgcaacaaga
agaagcagctgccatattactacttgtccccagaccggattccgaacagtgtggccatct
gagcacactgccagtctcactgtgggaaggccagctgccccagccagatggactccagcc
tgcctggcaggctgtctggccaggcctcttggcagtcacatctcttcctccgaggccagt
acctttccatttattctttgatcttcagggaactgcatagattgatcaaagtgtaaacac
catagggacccattctacacagagcaggactgcacagcgtcctgtccacacccagctcag
catttccacaccaagcagcaacagcaaatcacgaccactgatagatgtctattcttgttg
gagacatgggatgattattttctgttctatttgtgcttagtccaattccttgcacatagt
aggtacccaattcaattactattgaatgaattaagaattggttgccataaaaataaatca
gttcatttaa
>lcl|<llId>241</llId><geneSymbol>ALOX5AP</geneSymbol><baseAccNo>NM_001629.2</baseAccNo><extAccNo>BC018538.1</extAccNo>
agcacccctggctacatatttgggaaacgcatcatactcttcctgttcctcatgtccgtt
gctggcatattcaactattacctcatcttctttttcggaagtgactttgaaaactacata
aagacgatctccaccaccatctcccctctacttctcattccctaactctctgctgaatat
ggggttggtgttctcatctaatcaatacctacaagtcatcataattcagctcttgagagc
attctgctcttctttagatggctgtaaatctattggccatctgggcttcacagcttgagt
taaccttgcttttccgggaacaaaatgatgtcatgtcagctccgccccttgaacatgacc
gtggccccaaatttgctattcccatgcattttgtttgtttcttcacttatcctgttctct
gaagatgttttgtgaccaggtttgtgttttcttaaaataaaatgcagagacatgttttaa
gctga
>lcl|<llId>242</llId><geneSymbol>ALOX12B</geneSymbol><baseAccNo>NM_001139.1</baseAccNo><extAccNo>AF059250.1</extAccNo>
gcggcccctgggacacttcccggacattcacttcgtggaggaggccccgcggaggagcat
agaggcgttccgccagcgcctgaaccagatctcacacgacatccgccagcgcaacaagtg
ccttcccatcccctactactacctggacccggtgctgattgagaacagcatttctattta
ggagcgcgcttcccgtctctcctctccccattctgtgccctactattttcaacaaaacaa
aacaaacaagcaaaaaacacaaaaacctcagagaccaaaacaccaaacaaacaaaaaaac
aaaaaaccttcctttc
>lcl|<llId>244</llId><geneSymbol>ANXA8</geneSymbol><baseAccNo>NM_001630.1</baseAccNo><extAccNo>BC073755.1</extAccNo>
ggaagacaccagcggcgactacaagaacgccctgctgagcctggtgggcagcgacccctg
aggcacagaagaacaagagcaaagaccatgaagccagagtctccaggactcctcactcaa
cctcggccatggacgcaggttgggtgtgaggggggtcccagcctttcggtcttctatttc
cctatttccagtgctttccagccgggtttctgacccagaggtggaaccggcctggactcc
tcttcccaacttcctccaggtcatttcccagtgtgagcacaatgccaaccttagtgtttc
tccagccagacagatgcctcagcatgaagggcttggggacttgtggatcattccttcctc
cctgcaggagcttcccaagctggtcacagagtctcctgggcacaggttatacagacccca
gccccattcccatctactgaaacagggtctccacaagaggggccagggaatatgggtttt
taacaagcgtcttacaaaacacttctctatcatgcagccggagagctggctgggagccct
tttgttttagaacacacatccttcagcagctgagaaatgaacacgaatccatcccaaccg
agatgccattaacattcatctaaaaatgttaggctctaaatggacgaaaaattctctcgc
catcttaataacaaaataaactacaaattcctgacccaaggacactgtgttataagaggc
gtgggctcccctggtggctgaccaggtcagctgccctggccttgcacccctctgcatgca
gcacagaagggtgtgaccatgccctcagcaccactcttgtccccactgaacggcaactga
gactgggtacctggagattctgaagtgcctttgctgtggttttcaaaataataaagattt
gtattcaactcaa
>lcl|<llId>246</llId><geneSymbol>ALOX15</geneSymbol><baseAccNo>NM_001140.3</baseAccNo><extAccNo>BC029032.1</extAccNo>
ggtggctgtgggccagcatgaggaggagtatttttcgggccctgagcctaaggctgtgct
gaagaagttcagggaggagctggctgccctggataaggaaattgagatccggaatgcaaa
gctggacatgccctacgagtacctgcggcccagcgtggtggaaaacagtgtggccatcta
agcgtcgccaccctttggttatttcagcccccatcacccaagccacaagctgaccccttc
gtggttatagccctgccctcccaagtcccaccctcttcccatgtcccaccctccctagag
gggcaccttttcatggtctctgcacccagtgaacacattttactctagaggcatcacctg
ggaccttactcctctttccttccttcctcctttcctatcttccttcctctctctcttcct
ctttcttcattcagatctatatggcaaatagccacaattatataaatcatttcaagacta
gaatagggggatataatacatattactccacaccttttatgaatcaaatatgattttttt
gttgttgttaagacagagtctcactttgacacccaggctggagtgcagtggtgccatcac
cacggctcactgcagcctcagcgtcctgggctcaaatgatcctcccacctcagcctcctg
agtagctgggactacaggctcatgccatcatgcccagctaatatttttttattttcgtgg
agacggggcctcactatgttgcctaggctggaaataggattttgaacccaaattgagttt
aacaataataaaaagttgttttacgctaaagatggaaaagaactaggactgaactatttt
aaataaaatattggcaa
>lcl|<llId>247</llId><geneSymbol>ALOX15B</geneSymbol><baseAccNo>NM_001141.1</baseAccNo><extAccNo>BC033294.1</extAccNo>
aggcccctgggcacctatccggatgagcacttcacagaggaggcccctcggcggagcatc
gccaccttccagagccgcctggcccagatctcgaggggcatccaggagcggaaccggggc
ctggtgctgccctacacctacctagaccctcccctcatcgagaacagcgtctccatctaa
atcccaggggaacacaggcccagatgacatccctttgaccacatcgctctaggataactg
gcacccagagaaaaggactcctcagaaaaaacaggcccccatgtgcctctcctgggacaa
ccagactctgtaactcacccccaccaccatacacacacacaaaaacagaaacaaaatcaa
aacagagaaagcagaaaatctaccaagaacagagtctcaggacagaaccactgagtcttt
tggaggctccaagcctcaaagtgcccgcagagcccaccttgagggttttgctagttggtt
ttgttttgcgtttacagccgtggggggaagcacataatcccgccccagggcccactagca
tccactgattggaccttatggtcacccaactcaaggacagccaccaagaagtggctgcca
aagagactgggcgcagtggctcatgcccataatcccagcactttgggagatggaggcggg
aaaatcatttgaggtcagaagttcaaggccagcctggacgacatagcgagactccacctc
taccaaaaaataaaaattaa
>lcl|<llId>248</llId><geneSymbol>ALPI</geneSymbol><baseAccNo>NM_001631.2</baseAccNo><extAccNo>\null</extAccNo>
gggagccccgattaccagcagcaggcggcggtgcccctgtcgtccgagacccacggaggc
gaagacgtggcggtgtttgcgcgcggcccgcaggcgcacctggtgcatggtgtgcaggag
cagagcttcgtagcgcatgtcatggccttcgctgcctgtctggagccctacacggcctgc
gacctggcgctccccgcctgcaccaccgacgccgcgcacccagttgccgcgtcgctgcca
ctgctggccgggaccctgctgctgctgggggcgtccgctgctccctgagtgccccactcc
ggagttatcctgctccccacctccgggcgtcctgccctgttccccgtcctgagccgccac
ttccagcgaacacacacaggtgtcctgccgttggaccttcacctcctagagataaaccag
cctcagctggcgcagcggggcccttcttccctccgcatccccttcagggagcaggagccc
agggcgccctgggagctgagcctgggacttccaggacctcccctcaggttgttctctgat
tcttcctcccaaccccagagactgcagatttgtgccatgcggctgcctgcaccccagaca
ataaagggaccaaaaccacccaacccccaccctgcctctatcctaaggaagaccaagcag
gcctggacccagagacgtcccccatcgtgggacacgacacacccagaccgcgtgccccac
cgtcttagcttcaatcctggcagcacctggtagacccaaggacttgggtggatcaggaca
cctgaagaagagaagcttccggcaaccctgcaacccacccaaggaggctactggatcggg
gattcccaggggggctttgacacagtcctctgctgtctccccactaggatcattccacac
ccctgcacctgaccaagggaccaatgaggcagaggcttgccccaagtcacagccactcag
atgcttcctgccccccagtgcccattccaggtcaccagatccaaggagcgcttgaggagc
tctgggtacagggcagcaacccagagcccatgggccctcccgggacatctggatgctggg
catagatttctcaacaaggaagactcccctgcctcctcaaggtctccattctcctaggag
acaaagcaataataaaaggtgttagacaatgt
>lcl|<llId>249</llId><geneSymbol>ALPL</geneSymbol><baseAccNo>NM_000478.2</baseAccNo><extAccNo>BC021289.2</extAccNo>
gctcacaacaactaccaggcgcagtctcctgtgcccctgcgccacgagacccacggcggg
gaggacgtggccgtcttctccaagggccccatggcgcacctgctgcacggcgtccacgag
cagaactacgtcccccacgtgatggcgtatgcagcctgcatcggggccaacctcggccac
tgtgctcctgccagctcggcaggcagccttgctgcaggccccctgctgctcgctctggcc
ctctaccccctgagcgtcctgttctgagggcccagggcccgggcacccacaagcccgtga
cagatgccaacttcccacacggcagcccccccctcaaggggcagggaggtgggggcctcc
tcagcctctgcaactgcaagaaaggggacccaggaaaccaaagtctgccgcccacctcgc
tcccctctggaatcttccccaagggccaaacccacttctggcctccagcctttgctccct
ccccgctgccctttggccaccagggtagatttctcttgggcaggcagagagtacagactg
cagacattctcaaagcctcttatttttctagcgaacgtatttctccagacccagaggccc
tgaagcctccgtggaacattgtggatctgaccctcccagtctcatctcctgaccctccca
ctcccatctccttacctctggaaccccccaggccctacaatgctcatgtccctgtcccca
ggcgagccctccttcaggggagttgaggtctttctcctcaggacaaggccttgctcactc
actcactccaagaccaccagggtcccaggaagccggtgcctgggtggccatcctacccag
cgtgcccaggccgggaagagccacctggcagggctcacactcctgggctctgaacacaca
cgccagctcctctctgaagcgactctcctgtttggaacggcaaaaaaaaatttttttttc
tctttttggtggtggttaaaagggaacacaaaacatttaaataaaactttccaaatattt
ccgaggaca
>lcl|<llId>250</llId><geneSymbol>ALPP</geneSymbol><baseAccNo>NM_001632.2</baseAccNo><extAccNo>BC068501.1</extAccNo>
gggagccccgagtatcggcagcagtcagcagtgcccctggacgaagagacccacgcaggc
gaggacgtggcggtgttcgcgcgcggcccgcaggcgcacctggttcacggcgtgcaggag
cagaccttcatagcgcacgtcatggccttcgccgcctgcctggagccctacaccgcctgc
gacctggcgccccccgccggcaccaccgacgccgcgcacccggggcggtccgtggtcccc
gcgttgcttcctctgctggccgggaccctgctgctgctggagacggccactgctccctga
gtgtcccgtccctggggctcctgcttccccatcccggagttctcctgctccccgcctcct
gtcgtcctgcctggcctccagcccgagtcgtcatccccggagtccctatacagaggtcct
gccatggaaccttcccctccccgtgcgctctggggactgagcccatgacaccaaacctgc
cccttggctgctctcggactccctaccccaaccccagggactgcaggttgtgccctgtgg
ctgcctgcaccccaggaaaggagggggctcaggccatccagccaccacctacagcccagt
gggtaccaggcaggctcccttcctggggaaaagaagcacccagaccccgcgccccgctga
tctttgcttcagtccttgaatcacctgtgggacttgaggactcgggatcttcaggacgcc
tggagaagggtggtttcctgccaccctgctggccaaggaggctcctggggtggggatcac
cagggggattttgacacagccttcggctgccccccactaagttaattccacacccctgta
ccccccagggggccctctgcctcatggcaaaggcttgccccaaatctcaacttctcagac
gttccatacccccacatgccaatttcagcacccaactgagatccgaggagctcctgggaa
gccctgggtgcaggacactggtcgagagccaaaggtccctccccagacatctggacactg
ggcatagatttctcaagaaggaagactcccctgcctccccagggcctctgctctcctggg
agacaaagcaataataaaaggaagtgtttgtaatcccagcactttgggaggccgaggtgg
gcggatcacgaggtcaggagatggagaccatcctggctaacacggtgaaaccccttatct
atgcgcctgtagtcccagctacccaggaggctgaagcaggataatcgcttgaacccgggc
ggcggagattgcagtgagccgaggtcatgccactgcactgcagcctgggcgacagagcga
gattctgcctcaaaaataaacaaataaattttaaaaataaataaataataaaaggaagtg
ttagacaatg
>lcl|<llId>251</llId><geneSymbol>ALPPL2</geneSymbol><baseAccNo>NM_031313.1</baseAccNo><extAccNo>X53279.1</extAccNo>
gggagccccgagtatcggcagcagtcagcagtgcccctggacggagagacccacgcaggc
gaggacgtggcggtgttcgcgcgcggcccgcaggcgcacctggttcacggcgtgcaggag
cagaccttcatagcgcacgtcatggccttcgccgcctgcctggagccctacaccgcctgc
gacctggcgccccccgccggcaccaccgacgccgcgcacccggggccgtccgtggtcccc
gcgttgcttcctctgctggcagggaccttgctgctgctggggacggccactgctccctga
gtgtcccgtccctgggggctcctgcttccccatcccggagttcccctgctccccacctcc
agttctgcctgccggacctccacctggagctgtcacccccggagtcgccacacagactgt
cctgccatggaaccttccctcccggtgcaccctggggaccgagcccttgacaccacgccc
tttgctttatcttgctcttaaattttggccccaactccagggactggggatttgtgcctg
gcagctgcctgcatttcaggaaaagaggaggctcagaccatccagccccccgcccatatc
ctgaggtggatcaggcaggctctctccccggggacatgaggcacccatacctaggacccc
ctgcgccttttttagcttcagtcatggcagcacctgagggacacaaggacttgggtgcat
caggacgccttggagaagcgtggcttcctgccaccctgcaacccaccctcccagccaagg
aggctgctgtggtggggatccccaggggctttgacacagtcctctgctgtccctccactg
ggctaattctacacccctgtcgcctcctaggggcccatgagtcagagaggcttgccccaa
gtcacagccactcagatgttcgacgccccctaaggtccattccagcacccacctgagttc
cgaggagcacctgggaagctctgggtgcaggatagcagtccagagtccatggccccgcct
aggccatctgggtgctgggcatggatttctcagcaaggaagactcattaccttccctccc
tgggcctccattcttctgggaaacacaaagcaataataaaaggaagtgttagacaa
>lcl|<llId>257</llId><geneSymbol>ALX3</geneSymbol><baseAccNo>NM_006492.1</baseAccNo><extAccNo>AK125944.1</extAccNo>
cacctctgcctccaagccccagatggttctggaggctgcgagagcagctggcactgtcag
cccccagcagggaacacgttacagggtcttttctcttagaacaaggtggggctgcctagg
agaaggggcttcgaagcagccaggactcttcctaccacaaactgagtcccctcacctgaa
ctctgggctggaggcagggagacactgccctgcttcctccagactttgtccaagtccatt
gtcatctctccagctaagacagcttacttggctcatcgttcagggaacccaggaaaatgg
gaggagaacgccccgtggactgaagctcttcatgatgagatggaaaccaaaagggagtct
cccatgatggggtggagtcagccctgcttcccctccccaccagcagggggcgcactggtg
tctgacactaaggagggtgtaaaggccaaggtcagcatagactgaggcacactggctcct
cagctccagccaccctcactcctgccatgtgcctgcactcccagcatgccatgcagtcat
cttcccctccaagggggcagaaattccaccagaaatcaccacatatttggaatcttcttc
cacgggaccagcccagagctatgccatggaaatgatattggatgttggtaagaataaaac
agatttctacagactgagatcctgatccccatttttgtacagacacttttgtgttttttt
tgtttaaaaaaaaaaaaaaggagagagagagaaaaaaaaggctgcccagcattctaataa
aggtggtggtgttttttataccaggtgactgtctatccccagggcttggcactggttgct
ttggggctggtctgtgtccaggatgcaggctggccacgacccctgagaggccagcaagga
aggggaaggtggtcctgcagcagagccctcaaggccgatgcatgccaggctgggctctgt
cacctgcctagggtctctgtggctttggctgtgctgggaggcagggagaaaagctcagct
ctagggctgggctcatgtggcagggaaaactgagggtgggactggcagtaaaaaagctaa
aataattttgtggctaaactgacaatggaaaggaggtagaatggaagaaaggggtgccca
ctgaggttctgtgctccccatgggctgggaccccagggtggtgggagtgggtcagcttcc
ttccagatgccccaggaaatgtctgagctgtggggcagagacaaaagccagaactctttc
ttgtggtttcagagtattacccattctatccttcatcctcactttctgccttatctccga
agcctggaaggcaggaaaaaggtctggccctcccaccctcccagtaaacacaaccacatt
gctcagaagaattcagcctcaaccagcagcccggccacccccaccccacgcctcatcttt
caggcacagagaaacccaagcccacaaagacacatcagggctgagctgattcgagaggag
ggggtgagtcccccaccagatcagatttcccagccaagacagtcgcatgtatccccagag
gagtctgtcttccctcccttccttccccttccctctatacaagggtctggcttttggtga
tttctttcctcttggtcttgacgctggctctgaggtccacaggtgtgagccctgtatccg
ggaggggacccagcagaaagaggagagtcagggtaggaaggagagacatccctggctgcc
actgatgaacagaatctccttcacctggccaggcagtaatgaaattggggctcaagccaa
ccattctgactccagggctcacaccactgtatgagaagtttcttcatccaaggagtcatc
agcaaagttttggaccttcttccccaccaagtcagaaagatgtatagagagagtagtttg
ttctacaaacatttttgagtgccaactcagcctggcaatgtgctgggtgccagagataga
gcgatggttgaggaaaaatatgattcttctctcttgagagggcttagaaatatgaaagga
gggaagaggaaaggatctgtgataaacccaaacaaagaaaccagaagtgggaagagacgg
gagaaaaaataaaggtgagccagaggtcaatgaagcaagagtgggagaggctggcagagg
ccaggaggggacccatggcggggtcgggggctcctaggggagggcacagagaggccagag
actggctactggctctcatccaggggcatctgcccacagctcatatttttctgtccagtg
acagctaaatgaagagaaagctaactttacaaccgcccacttcacatata
>lcl|<llId>258</llId><geneSymbol>AMBN</geneSymbol><baseAccNo>NM_016519.4</baseAccNo><extAccNo>AF209780.1</extAccNo>
ggcgggagagaagacccaatggcctatggagccatgtttccaggatttggaggcatgagg
cccggctttgagggaatgccccacaacccagctatgggcggtgacttcactctggaattt
gactccccagtggctgccaccaaaggccctgagaacgaagaaggaggtgcacaaggctcc
cctatgccggaggccaacccagacaatctagaaaacccagctttccttacagagctagaa
cctgctccccacgcagggctccttgctctccctaaggatgacattcccggcctgccaagg
agcccttcagggaagatgaagggactccccagcgtcaccccagcagctgctgacccactg
atgacccctgaattagctgatgtttataggacctacgatgctgacatgaccacatccgtg
gatttccaggaagaagcaaccatggataccacgatggccccaaactctctgcaaacatcc
atgccaggaaacaaagcccaggagcccgagatgatgcatgacgcatggcatttccaagag
ccctgacagctctaagatattagctactttctgtatgcacaagcttcccagctttgtccc
cacagtgtacctttttgctaaaacacttattacccttctgcagcaaaggcattaaaagcg
ctaagcatatattaataaatgcaagtggctagaaatagtgtaggtccccttcttgctttc
aatatcttgttgaaataaaatgtgtcaattgtctctgtgatttagaaacactattaataa
catcagagcaaggttctaagggtctcagcatttgatcatcactttttcttagctgtctta
agcattatagaatttctcttaccagcatgacactattatattcaggaaacatggcactgc
ttttttctctaagcaaaggcaaatatcctcataattctaagctaattcatttaaacttta
ttaaatggggattggtggaaaactcctgactggtattactgggtttggtataatttaatt
taaaattctcatttatagagtattttatttaatctagtataaaaaatctagcctatttta
aataaagaatttttctcactgaa
>lcl|<llId>259</llId><geneSymbol>AMBP</geneSymbol><baseAccNo>NM_001633.2</baseAccNo><extAccNo>BC041593.1</extAccNo>
ggtgatgaggagctgctgcgcttctccaactgacaactggccggtctgcaagtcagagga
tggccagtgtctgtcccggggtcctgtggcaggcagcgccaagcaacctgggtccaaata
aaaactaaattgtaaactcctgaa
>lcl|<llId>262</llId><geneSymbol>AMD1</geneSymbol><baseAccNo>NM_001634.3</baseAccNo><extAccNo>\null</extAccNo>
cagagttctaaatgtcgcacagtgcttgcttcgccccagaagattgaaggttttaagcgt
cttgattgccagagtgctatgttcaatgattacaattttgtttttaccagttttgctaag
aagcagcaacaacagcagagttgattaagaaaaatgaagaaaaaacgcaaaaagagaaca
catgtagaaggtggtggatgctttctagatgtcgatgctgggggcagtgctttccataac
caccactgtgtagttgcagaaagccctagatgtaatgatagtgtaatcattttgaattgt
atgcattattatatcaaggagttagatatcttgcatgaatgctctcttctgtgtttaggt
attctctgccactcttgctgtgaaattgaagtggatgtagaaaaaaccttttactatatg
aaactttacaacacttgtgaaagcaactcaatttggtttatgcacagtgtaatatttctc
caagtatcatccaaaattccccacagacaaggctttcgtcctcattaggtgttggcctca
gcctaaccctctaggactgttctattaaattgctgccagaattttacatccagttacctc
cactttctagaacatattctttactaatgttattgaaaccaatttctacttcatactgat
gtttttggaaacagcaattaaagtttttcttccatagttgagtccttagaaaatgattcc
agttactcattttgcatattgctatttaacattattggaccctgcatttatagtcctttg
atttcttccctctccctggtgtctcccccaagaccccaaataaagcaataccctgttaac
actgtgggtttatatactaattctataccccagatggggaattaggggggagatggtccc
tgggcttaatattctttaaagggcatgggaatttagcctctcttttattgtaatgtgctc
ttttggaaaatagttggttagcagggagaccagagttgtagattgagattgggtgtactg
gctgttctgtggaaaacatacattctgtgttcctcgaataagtgaaattgagcttctaat
gagatgcacccctttactaacttgatgatgatataaaattcatttttatttagttaatta
ccagagagatttagcataattttgcttctggattcagtaaatcaagtcagcttggatcat
tcaccttaacttttcctttagcagccctttccactagtttcccattaagtagtgttctat
aaactttgatccaaagcagaatcaatgtcttttccatctcgtgacttaaagttctgtgac
tgtgatgcatgtgagtgttccgacttcatctgttcctcttaactacggtgtttcccttac
cgatcggcattcataggatgaaatgaatgactgtcccagaatgagaatttgtccagatta
ttcagataaacatcataaagagaataacattataaataagtagaatatgaataaatagaa
taataaaattccaaaatactcaatgggaaatgactagtaatataggctttcaagagttgg
tacctttacgtatatttgcagattctctgggattttaaggaactgagaaaacagaaaagt
tgactaaattttatatttcttgtcctctaaatattttgataatttctggattgatgcagt
gatgtttttcgttccttgtatttataaatgaaaacctttttttggtgtttctaaacctaa
aatctacttggtttgaaatcaagtggttggaacactgtttgacttttatttgaagcatgt
tgttgattgaaaatttcattgaggaagttttcaatcagtgtgatcagtttgattctgtaa
tgagcacagcacctaatattttgaggagctctgttttgaggaccaatgcttaaggtggac
cttgttgctaaacaatatcccaatagatttgttgacttgaggtctggtttggttttgttt
ttgttttgttttggttttgttttgtttcccaatagaattaagaattctaatgttgaaaaa
ctgtataaatttttatgggacaaagcctagaaaagagaaatgtagtttgaatcataatct
aaatcatcgtatgataggaaggaaaagttttggtgccataatttctcctttcactggtgt
tggacttaaatcagttgaaatgtatttctgtaccacaatttacgcttcaataaaagttta
attgtctagtga
>lcl|<llId>265</llId><geneSymbol>AMELX</geneSymbol><baseAccNo>NM_182680.1</baseAccNo><extAccNo>AF436849.1</extAccNo>
ggattaaaagatcagaagatgagaggggaatgaatacttcagatgctttcaggagtgaca
caagaacacaatgatttttgcttataatcactttacttagcaaattctgtaactaaaaaa
gtaccattagcagacaataaaatgcattaaaaatca
>lcl|<llId>266</llId><geneSymbol>AMELY</geneSymbol><baseAccNo>NM_001143.1</baseAccNo><extAccNo>M86933.1</extAccNo>
ggattaaaagaccagaatatgagacaggaactgaagtaaacactttagttgctttcaggg
atgacacaagcacacaatgatttttgcttacaatcacttaacttagcaaattctgtaact
aaaaatgtaccaatagtagacaataaaatgttttaaaaatca
>lcl|<llId>267</llId><geneSymbol>AMFR</geneSymbol><baseAccNo>NM_001144.3</baseAccNo><extAccNo>BC051032.1</extAccNo>
acgtttcttgaacaaaagttctgaagatgatgcggcctcagagagcttcctcccctcgga
aggtgcgtcctctgaccccgtgaccctgcgtcgaaggatgctggctgccgccgcggaacg
gaggcttcagaagcagcagacctcctagcgctcccttgccttcctcagctgcctcctgcg
ccctgtgcccgactgactggaggaggcctgtcccaattctgcccgctccatggaaaagcg
ggcttgactgcattgccgctgtataaagcatgtggtcttatagtgtttggacagctgata
aatttaatccttctttgtaatactttctatgtgacatttctcttccccttagaaacactg
caaattttaactgtaggtatgatctcttctggtgttgactggactgcttggggtggggga
cgatcaggaggaagtgagcagtcgcctgcctgcagcaggcagcttctactcctgcctcat
gcatacgtcccacaaatgcaggtgtcctgagcaccacacccagtgggaagagtgtggggg
aggcgcacagtgtgagcccgcccccacgtcgtggggtaacatctgttatcaaactgctgt
cgttgttgtggaagcatgtagactgtgccagaggccagacccacgggctcatgcacccct
gagccagcagggcatcttggaaaaggaactcttggttcgatacctggagcagaggagggg
aaagtccagggctatagggtgtgatgaagtcacccctttctgtcccactacatctgggac
tgactttccgagcctccagtccaaagccggcttgatttccgtgaactctggtgctcctgc
atctcatgagtgtgccccatgggtcccctcccctctcagcatttccttgtcccgtctgga
cctggggagtggttaggcagcaagctttggtttatggttttcattcattggtgaagtaaa
ttaggcagtgctaaagcctgtgggtttggtccttgaacaagatgtgggccttgcaagatg
ggagagtaaaccttgaagggctttattaaagaaataaaaaagaacttttgtatcttttat
cctgggagcactgcgttttcctagctgtgttattcctggtttaattcagcagagaaggta
aggtgtgaacctacctgccttggagagggcccaggtcccaaatctcttcaaattcttcac
atgtttaactttaaggatttgaaccatgaagtcataggttacagacctcagttttatgcc
ccattggattacttttttttttttttttttttttttttttttactctttgaaagctttgt
tttgtggtagtccttttgggaagaatccagtattatctacaattattggcaaagtttaaa
tgtattttacataacggaaagtttttagaatgttgaaaagtaattgaaaaaggtgatagg
taaatttttaggcaaagataatttatttcaataaatctttcaaaagccttaccttgaaat
gctgttagtaaatttctgtgatttttttttttaatttgttttgctgagagcatagctatt
tgtttttattgtaaaacaataataataataaaaagcaaactcta
>lcl|<llId>268</llId><geneSymbol>AMH</geneSymbol><baseAccNo>NM_000479.2</baseAccNo><extAccNo>BC049194.1</extAccNo>
ccaggccatccgcggaactcgaggagtcgccacccagcgcagaccccttcctggagacgc
tcacgcgcctggtgcgggcgctgcgggtccccccggcccgggcctccgcgccgcgcctgg
ccctggatccggacgcgctggccggcttcccgcagggcctagtcaacctgtcggaccccg
cggcgctggagcgcctactcgacggcgaggagccgctgctgctgctgctgaggcccactg
cggccaccaccggggatcctgcgcccctgcacgaccccacgtcggcgccgtgggccacgg
ccctggcgcgccgcgtggctgctgaactgcaagcggcggctgccgagctgcgaagcctcc
cgggtctgcctccggccacagccccgctgctggcgcgcctgctcgcgctctgcccaggag
gccccggcggcctcggcgatcccctgcgagcgctgctgctcctgaaggcgctgcagggcc
tgcgcgtggagtggcgcgggcgggatccgcgcgggccgggtcgggcacagcgcagcgcgg
gggccaccgccgccgacgggccgtgcgcgctgcgcgagctcagcgtagacctccgcgccg
agcgctccgtactcatccccgagacctaccaggccaacaattgccagggcgtgtgcggct
ggcctcagtccgaccgcaacccgcgctacggcaaccacgtggtgctgctgctgaagatgc
aggcccgtggggccgccctggcgcgcccaccctgctgcgtgcccaccgcctacgcgggca
agctgctcatcagcctgtcggaggaacgcatcagcgcgcaccacgtgcccaacatggtgg
ccaccgagtgtggctgccggtgacccctgcgccgcgcggactcctgccccgagggtccgg
acgcgccccagctcgcgccccttcccatatttattcggaccccaagcatcgccccaataa
agaccagcaagcaaccggc
>lcl|<llId>269</llId><geneSymbol>AMHR2</geneSymbol><baseAccNo>NM_020547.1</baseAccNo><extAccNo>AF172932.1</extAccNo>
gaccctgatgggctgagggagctcctagaagactgttgggatgcagacccagaagcacgg
ctgacagctgagtgtgtacagcagcgcctggctgccttggcccatcctcaagagagccac
ccctttccagagagctgtccacgtggctgcccacctctctgcccagaagactgtacttca
attcctgcccctaccatcctcccctgtaggcctcagcggagtgcctgccacttcagcgtt
cagcaaggcccttgttccaggaatcctcagcctgcctgtaccctttctcctgtgtaaata
tgcagtttatgtgtcatcaatgtacatgccaacataaatatggcgattgtatagctgt
>lcl|<llId>270</llId><geneSymbol>AMPD1</geneSymbol><baseAccNo>NM_000036.1</baseAccNo><extAccNo>M60092.1</extAccNo>
aggagaaagtaaagtttctgggcgacaattaccttgaggaaggccctgctggaaatgata
tccggaggacaaatgtagcccaaatccgcatggcctatcgctatgaaacctggtgttatg
aactcaatttaattgctgagggtcttaaatcaacagaataaaaaaaagtaaacc
>lcl|<llId>271</llId><geneSymbol>AMPD2</geneSymbol><baseAccNo>NM_004037.6</baseAccNo><extAccNo>BC030217.1</extAccNo>
aggtaaagagccactggctgggacccaactataccaaggaaggccctgaggggaatgaca
tccgccggaccaatgtgccagacatccgcgtgggctaccgctacgagaccctgtgccagg
agctggcgctcatcacgcaggcagtccagagtgagatgctggagaccattccagaggagg
cgggtatcaccatgagcccagggcctcaatgagcctggtccatgaagtgcccaccacatc
gcagcacttttaccacgttttgtcctcagaccccgcccatgctgtgtggtctctgcatgt
ctccattcttctctgtctctgtcttgcatgtctcctaccatgtcactgtccctgggccac
ccagtgaaagcaaagcctgggaatctgctcattgttgtttgggctcaggtattgagcctg
atggcccaggtattgagggcctcccctgctggtggccctgtcctgggatcctcagaagcc
tgactgtcctatgggcttctccagtgtccacaggggcttgggatggttgtggggggctgg
cccctctagcctttccggtccttcctgggcaaatctaagccttggccagggccgaagttt
aggcccctgtcttgttcatgtagccgaggggcaggcgggggacctctacacctctgctgt
gggcacggggctgctgagggtctgtggaactccagcagctctgcactgggtagagctggg
cctagagctcagtcacaggcctgggcttcctggcctgagtgggtagacgcaggcggcaga
ggtgctggaccacatctccgccaagtcactgcccagcagccttctccgtcctgtccccag
cccacgtgctccttgggtgtcagcttcctgtgcctctgtgggagagggcagctgccttgt
gttatgtctggggccacagttgctgcaaagtcctggatctgccactcaaccccgggagtg
gtgttcccagtgtggctcccagagctttgaccagattgtgatcccagctggcccctatgt
tgtgttctggactgaggcctttgctgtgaactgcagtgtttcatacgaaccatctttcct
agtgcatgagaaataaagattatttaagtaatgag
>lcl|<llId>272</llId><geneSymbol>AMPD3</geneSymbol><baseAccNo>NM_000480.1</baseAccNo><extAccNo>M84721.1</extAccNo>
caggaaaagcaaaagtttctgggacaaaattattataaagaaggacctgaaggaaatgat
attcgaaagacaaatgtggctcagatccggatggcattccgatatgagaccttatgcaat
gagctcagcttcctgtctgatgctatgaaatcagaagagatcaccgccttgaccaactag
gtccagcatttgacatgcattttaactttttggttcaatttcaagtctgctgtggctaat
agtggtcaagattccgaactaggactttcctctgtgaagaggatgcctctgaagaaattt
taaactggtgattttggttgcactgctcactttaagagttaacatgctcacttgttagta
tttctgagtaacaagatggtgacttctccttggggatctgggagctgagcacttgtctat
acttgttcctaattttccaagtatttctcttgaaactgccagtgcctgaactgttggggc
caggattttccctggtcagatgccaagtaacatgtggttttctgccatacttttctccat
tggcccaggtaggctaattggtagttgttcatttcagcctctggatggctggctgcctta
aacacaatcaatttcaaagctccatttcataaaggggctactttgaaggagttaagatgg
aagacttccttcttgacaaattgtgtttttagtgaatttcttaaaccgttttatttagcc
ctccttccctctttctagttggaagccaaatgtactcatgaaaacagccactcctattct
gagtcttggtttcttcacctagaaagtgagggtttggactagatgagtggctttcagggt
gttctgtgaatctcctcatgaatactttagggtgggggagggaagggagtgagtgatgct
caggggctgtcaaagtgactgcgttcatcagttttacactggggctgctacataatattt
tcatttgaacgaagaacttcaaaaagcacaggactagatgatctctgttccttttggctc
taatatgctacaactgtaggccaattatcactttaccaattaagagttaggccagataag
tgaaatttaacttaagggcacacagctaataagtaataggcctaaactggatttccttat
tccaaatcctgtcttttccccactattccattagaccccacaaatgttagttgtgtgtgt
gtgtgtgtgtgtttttaatcactgtaaccgggtgcatttttttaaggcaaaatttctccc
ttatctactgtgatgacttcagaagatacaatggtcccaggggccaagtagaaagcattt
ttaaagattaatctgaattaagctttatcagtgtactctttatctgtgttactagtgcct
ggtatgtagtaggtgctcaataaatgcatattgaataact
>lcl|<llId>273</llId><geneSymbol>AMPH</geneSymbol><baseAccNo>NM_001635.2</baseAccNo><extAccNo>BC034376.1</extAccNo>
tcaggatgcaggctggctggtgggagtgaaggaatcagactggcttcagtacagagacct
tgccacctacaaaggcctctttccagagaacttcacccgacgcttagattagggcaacaa
gtactgcaagaaggagctcagttacggggtttttaaaccttcatgaaaacctgaagagtt
cacttttgttattatgctcttaatgatttacagactgatgccagacaaaccttgggaaga
tgtatcaatggagcatgtgtgcaaaaaaatgtaagaggaaaaaaagtaaattaaggaaaa
aatcctcactcattcccatgttgtcaataacaggtttgtttgtgctttgtccaagctgtg
gagactcttgtacttgatcccctcccaccaattctaaagtagctttctccagatcagact
ttaatttctctgcatcaggtgtatcgtattgagtggctgccctgcagaagatgtgatgaa
ttatcctgtagtacaagattatcttattcccctgcccaggtgtgagcacgtgctctcgct
ccctttcaggtttactatgtttaaaactaaactgctgcaaaagttctcaatgttcttttc
caacacatctatatatatatggacacacagtcacgcaagctagttcccatgactcctgga
tctatgtgtatgcagaaggctacatatacatagttgcttctttcctttccattgtagctc
tttgcctctcaattgtcattgatacatgcattgctcttattctgtctggcattacaattg
cagttttgcctaatggcaaaaccagccatcccattggcaaaagagtcaacagtatctgtg
tttgtactgtgcagttttcaggatgagatgacagatagcacgactacactgaggcaccct
cagagaaggcagggcctgatttatctagctgtccagccgctgtggctggaggtaggctag
ttgggatgggcagctaagcagtcttctcttctgcctttatgagattgggtagaaagatgg
ggcatattcatctacccccaaaagaacactataaaaacagctcctctatatttccacctc
tttctatttatgcaactcatcttcacagattgttctaaagtaaaatagatggtgtatgct
gtatccacaaatcatctgtaacaattatgttttcagtgctgtgtcattccaaataaacct
ttggtaatcttcaacgattaccctaa
>lcl|<llId>274</llId><geneSymbol>BIN1</geneSymbol><baseAccNo>NM_139343.1</baseAccNo><extAccNo>AL713697.1</extAccNo>
caggatgaaggctggctcatgggcgtgaaggagagcgactggaaccagcacaaggagctg
gagaagtgccgtggcgtcttccccgagaacttcactgagagggtcccatgacggcggggc
ccaggcagcctccgggcgtgtgaagaacacctcctcccgaaaaatgtgtggttctttttt
ttgttttgttttcgtttttcatcttttgaagagcaaagggaaatcaagaggagaccccca
ggcagaggggcgttctcccaaagattaggtcgttttccaaagagccgcgtcccggcaagt
ccggcggaattcaccagtgttcctgaagctgctgtgtcctctagttgagtttctggcgcc
cctgcctgtgcccgcatgtgtgcctggccgcagggcggggctgggggctgccgagccacc
atgcttgcctgaagcttcggccgcgccacccgggcaagggtcctcttttcctggcagctg
ctgtgggtggggcccagacaccagcctagcctggctctgccccgcagacggtctgtgtgc
tgtttgaaaataaatcttagtgttcaaaacaaaatgaaacaaaaaaaaaatgataaaaac
tctca
>lcl|<llId>275</llId><geneSymbol>AMT</geneSymbol><baseAccNo>NM_000481.2</baseAccNo><extAccNo>BC007546.1</extAccNo>
ggtactgtgactagtggctgcccctccccctctctgaagaagaatgtggcgatgggttat
gtgccctgcgagtacagtcgtccagggacaatgctgctggtagaggtgcggcggaagcag
cagatggctgtagtcagcaagatgccctttgtgcccacaaactactataccctcaagtga
agctggctcagggtggggctgtcccttccaggagttttgcccctacaaggggttagtcaa
gaagctgaggcagaactcactgggggtgggcagttaaggtggaggctgattctaattgtc
tggttgaggggccacaccacctattccccccacctaactcatgccattccagcttccttc
aggaccctgcttctgagtgacggaccagctcacacaatgtcttgtttcagtccatgatcc
cactgacctactcttgcctgctggagggtaatgagaagctttggttctgccatctctccc
actctgccaggtgctggctgtggagcaaaggctcacctttgtggagaggataaaacctgc
ccaacctacctcaccatggtttttcacattgcaaagggtaataacatgggcagtgcggac
ttaggctaccccctccagtttgctttccgtaaatgcaaattgtccttactgcaagtcagg
aatgattgctgactcacagtagggctgctatgcctgtgtgtaaacttggggatggctgag
ggaacatagactcactcttccacattcccaagttggtctagtgtgctgcccagtagcaaa
ccatggcagactcaccacctattctgagttccagggctgctgtagggcagggtgggcttc
ctcccagacttgccttaccctgggctgatctttgcccctggtatgcattaatggactcca
ctgaatcctgaaaaaaaaattaaacttccttcttacttgcca
>lcl|<llId>276</llId><geneSymbol>AMY1A</geneSymbol><baseAccNo>NM_004038.3</baseAccNo><extAccNo>BC063129.1</extAccNo>
ggacattttctttaactttgcaaactggtcttcctgctggcacatactgtgatgtcattt
ctggagataaaattaatggcaactgcacaggcattaaaatctacgtttctgatgatggca
aagctcatttttctattagtaactctgctgaagatccatttattgcaattcatgctgaat
ctaaattgtaaaatttaaaattaaatgcaaatccgcaaagca
>lcl|<llId>277</llId><geneSymbol>AMY1B</geneSymbol><baseAccNo>NM_001008218.1</baseAccNo><extAccNo>BC063129.1</extAccNo>
ggacattttctttaactttgcaaactggtcttcctgctggcacatactgtgatgtcattt
ctggagataaaattaatggcaactgcacaggcattaaaatctacgtttctgatgatggca
aagctcatttttctattagtaactctgctgaagatccatttattgcaattcatgctgaat
ctaaattgtaaaatttaaaattaaatgcaaatccgcaaagca
>lcl|<llId>278</llId><geneSymbol>AMY1C</geneSymbol><baseAccNo>NM_001008219.1</baseAccNo><extAccNo>BC063129.1</extAccNo>
ggacattttctttaactttgcaaactggtcttcctgctggcacatactgtgatgtcattt
ctggagataaaattaatggcaactgcacaggcattaaaatctacgtttctgatgatggca
aagctcatttttctattagtaactctgctgaagatccatttattgcaattcatgctgaat
ctaaattgtaaaatttaaaattaaatgcaaatccgcaaagca
>lcl|<llId>279</llId><geneSymbol>AMY2A</geneSymbol><baseAccNo>NM_000699.2</baseAccNo><extAccNo>BC011179.1</extAccNo>
ggtcattttctttaactttgcaaactggtcttcctgctggcacatactgtgatgtcattt
ctggagataaaattaatggcaattgcacaggcattaaaatttacgtttctgatgatggca
aagctcatttttctattagtaactctgctgaagatccatttattgcaattcatgctgaat
ctaaattgtaaaatttaaaattaaatgcatgtcctcaa
>lcl|<llId>280</llId><geneSymbol>AMY2B</geneSymbol><baseAccNo>NM_020978.3</baseAccNo><extAccNo>BC011179.1</extAccNo>
ggacattttctttaactttgcaaactggtcttcctgctggcacatactgtgatgtcattt
ctggagataaaattaatggcaattgcacaggcattaaaatctacgtttctgacgatggca
aagctcatttttctattagtaactctgctgaggatccatttattgcaattcatgctgaat
ctaaattataaaatttaaaattaaatgcatatcctcaa
>lcl|<llId>283</llId><geneSymbol>ANG</geneSymbol><baseAccNo>NM_001145.2</baseAccNo><extAccNo>\null</extAccNo>
aggagcctgtgttggaagagatggtgatgggcctgggcgttttgttgttggtcttcgtgc
tgggtctgggtctgaccccaccgaccctggctcaggataactccaggtacacacacttcc
tgacccagcactatgatgccaaaccacagggccgggatgacagatactgtgaaagcatca
tgaggagacggggcctgacctcaccctgcaaagacatcaacacatttattcatggcaaca
agcgcagcatcaaggccatctgtgaaaacaagaatggaaaccctcacagagaaaacctaa
gaataagcaagtcttctttccaggtcaccacttgcaagctacatggaggttccccctggc
ctccatgccagtaccgagccacagcggggttcagaaacgttgttgttgcttgtgaaaatg
gcttacctgtccacttggatcagtcaattttccgtcgtccgtaaccagcgggcccctggt
caagtgctggctctgctgtccttgccttccatttcccctctgcacccagaacagtggtgg
caacattcattgccaagggcccaaagaaagagctacctggaccttttgttttctgtttga
caacatgtttaataaataaaaatgtcttgatatcagtaagaa
>lcl|<llId>284</llId><geneSymbol>ANGPT1</geneSymbol><baseAccNo>NM_001146.3</baseAccNo><extAccNo>\null</extAccNo>
aggatggtggtttgatgcttgtggcccctccaatctaaatggaatgttctatactgcggg
acaaaaccatggaaaactgaatgggataaagtggcactacttcaaagggcccagttactc
cttacgttccacaactatgatgattcgacctttagatttttgaaagcgcaatgtcagaag
cgattatgaaagcaacaaagaaatccggagaagctgccaggtgagaaactgtttgaaaac
ttcagaagcaaacaatattgtctcccttccagcaataagtggtagttatgtgaagtcacc
aaggttcttgaccgtgaatctggagccgtttgagttcacaagagtctctacttggggtga
cagtgctcacgtggctcgactatagaaaactccactgactgtcgggctttaaaaagggaa
gaaactgctgagcttgctgtgcttcaaactactactggaccttattttggaactatggta
gccagatgataaatatggttaatttcatgtaaaacagaaaaaaagagtgaaaaagagaat
atacatgaagaatagaaacaagcctgccataatcctttggaaaagatgtattataccagt
gaaaaggtgttatatctatgcaaacctactaacaaattatactgttgcacaattttgata
aaaatttagaacagcattgtcctctgagttggttaaatgttaatggatttcagaagccta
attccagtatcatacttactagttgatttctgcttacccatcttcaaatgaaaattccat
ttttgtaagccataatgaactgtagtacatggacaataagtgtgtggtagaaacaaactc
cattactctgatttttgatacagttttcagaaaaagaaatgaacataatcaagtaaggat
gtatgtggtgaaaacttaccacccccatactatggttttcatttactctaaaaactgatt
gaatgatatataaatatatttatagcctgagtaaagttaaaagaatgtaaaatatatcat
caagttcttaaaataatatacatgcatttaatatttcctttgatattatacaggaaagca
atattttggagtatgttaagttgaagtaaaagcaagtactctggagcagttcattttaca
gtatctacttgcatgtgtatacatacatgtaacttcattattttaaaaatatttttagaa
ctccaatactcaccctgttatgtcttgctaatttaaattttgctaattaactgaaacatg
cttaccagattcacactgttccagtgtctataaaagaaacactttgaagtctataaaaaa
taaaataattataaatatcattgtacatagcatgtttatatctgcaaaaaacctaatagc
taattaatctggaatatgcaacattgtccttaattgatgcaaataacacaaatgctcaaa
gaaatctactatatcccttaatgaaatacatcattcttcatatatttctccttcagtcca
ttcccttaggcaatttttaatttttaaaaattattatcaggggagaaaaattggcaaaac
tattatatgtaagggaaatatatacaaaaagaaaattaatcatagtcacctgactaagaa
attctgactgctagttgccataaataactcaatggaaatattcctatgggataatgtatt
ttaagtgaatttttggggtgcttgaagttactgcattattttatcaagaagtcttctctg
cctgtaagtgtccaaggttatgacagtaaacagtttttattaaaacatgagtcactatgg
gatgagaaaattgaaataaagctactgggcctcctctcataaaagagacagttgttggca
aggtagcaataccagtttcaaacttggtgacttgatccactatgccttaatggtttcctc
catttgagaaaataaagctattcacattgttaagaaaaatactttttaaagtttaccatc
aagtcttttttatatttatgtgtctgtattctacccctttttgccttacaagtgatattt
gcaggtattataccatttttctattcttggtggcttcttcatagcaggtaagcctctcct
tctaaaaacttctcaactgttttcatttaagggaaagaaaatgagtattttgtccttttg
tgttcctacagacactttcttaaaccagtttttggataaagaatactatttccaaactca
tattacaaaaacaaaataaaataataaaaaaagaaagcatgatatttactgttttgttgt
ctgggtttgagaaatgaaatattgtttccaattatttataataaatcagtataaaatgtt
ttatgattgttatgtgtattatgtaatacgtacatgtttatggcaatttaacatgtgtat
tcttttaattgtttcagaataggataattaggtattcgaattttgtctttaaaattcatg
tggtttctatgcaaagttcttcatatcatcacaacattatttgatttaaataaaattgaa
agtaatatttgtgcaa
>lcl|<llId>285</llId><geneSymbol>ANGPT2</geneSymbol><baseAccNo>NM_001147.1</baseAccNo><extAccNo>AK075219.1</extAccNo>
aggctggtggtttgatgcatgtggtccttccaacttgaacggaatgtactatccacagag
gcagaacacaaataagttcaacggcattaaatggtactactggaaaggctcaggctattc
gctcaaggccacaaccatgatgatccgaccagcagatttctaaacatcccagtccacctg
aggaactgtctcgaactattttcaaagacttaagcccagtgcactgaaagtcacggctgc
gcactgtgtcctcttccaccacagagggcgtgtgctcggtgctgacgggacccacatgct
ccagattagagcctgtaaactttatcacttaaacttgcatcacttaacggaccaaagcaa
gaccctaaacatccataattgtgattagacagaacacctatgcaaagatgaacccgaggc
tgagaatcagactgacagtttacagacgctgctgtcacaaccaagaatgttatgtgcaag
tttatcagtaaataactggaaaacagaacacttatgttatacaatacagatcatcttgga
actgcattcttctgagcactgtttatacactgtgtaaatacccatatgtcctgaattcac
catcactatcacaattaaaaggaagaaaaaaaactctctaagccataaaaagacatattc
agggatattctgagaaggggttactagaagtttaatatttggaaaaacagttagtgcatt
tttactccatctcttaggtgctttaaatttttatttcaaaaacagcgtatttacatttat
gttgacagcttagttataagttaatgctcaaatacgtatttcaaatttatatggtagaaa
cttccagaatctctgaaattatcaacagaaacgtgccattttagtttatatgcagaccgt
actatttttttctgcctgattgttaaatatgaaggtatttttagtaattaaatataactt
attaggg
>lcl|<llId>286</llId><geneSymbol>ANK1</geneSymbol><baseAccNo>NM_000037.2</baseAccNo><extAccNo>\null</extAccNo>
gctgtggataaattggaattttttatgttgtctctctctctgccaatttcaatacgaatc
atcttccaatggaaaatcattaccttgaagagtgcattcggggttccttgtgttagggac
ttaagaatctgaggcgcgaggacccccaggcttacctgtaggactcaaagggagccagga
ccccatctgaaagggtctcctctctcagttgggggacaggccggtggctgacccaggatt
gcaccagcatgtccatagagaagaggttttctatgtcttcaagcactatatcatagtccg
tgttcaaagtgtaaactgtacagtaatcagccttgtgtatatgaaaaacaataaatacta
tgcaaaccaatagaaacatttagcagtacgtacagagcctgacagcgcagctcctgagga
cttctgcggctgcaggagaaggagctgtggcctgtctttcagtgaaagaggaaggaaagg
agtagggctagtgaatgtatctgccaggtcttagaagtcaggaccacccagggtctccca
gagtgaacttggtgctctaagtccaggcagcctgcaggctggggaccctgggtgcaggtg
ccaggctcgaggctgttccctgtcctgcctcagtgcctcccctctgcccagcccctgtgg
cctcttggagaggcgagccagggggctccccggaccgcatggccggtgagagtagagtcg
gaggcggagagcctggacgcccagaggccggggccaggctctgggtcaaggcaggaagga
gacagacagctggcagttcctcgcctcggtgccatcagggaggagccttaagttccacta
gagcctccggcccagggaggccagaatcagcacaatcccggccccgccctcgcggcgggc
gcccccagggccaggagagagagacagggctggctcctctcgcccctggagccgcggtgt
ggacggcccggccccgtccgccccgccgctctgcgggagtgtccttcgggacacacttaa
accttccaagtagcacagaagccccctccacgtcagagccccctggccgcggggcctgtg
agcggagaggggccctgcttcccacacaaatccgccccggtgcacccccggccaggcagg
ccccggggcggcctaggcgccttgtcggccgggggtggggctgcttttgcttcctttaga
ggggcgggcagggagaggaagctctagctccgggcctgagtttccccgaggctgcgtcgg
aggagctgcagggcgagcccggacggctgccgtctccgccagaggccaccccggcccggc
ctccaggcagaggcgcccccctccatcctcccccatcccgggggccacggcaggggggcc
gcacagcgcggctgggaccgattcggtgacggcccaaggaagctgggcgcagggctcgcc
tctcccgcctcgatcctgcaccttcctctcccaggtcgctgctgcagccaacccagtagc
ccccttagcgcccccgcggaccccgcagctccagactccgctttggcacctctgctccgg
ctggcatggctgcacgctccggctgctagtaggagccgttaggggaggagtttggggtct
ccacacgatgcctagagaatgctgcagtctgcacattagacgctttttagaagttttgaa
attaccttgatttttttaattgttatgaaaatggatcttttcttgactctcccacatgct
ctgttatgggagagaatcccctaccctactctgatgtatagaccattctcccttcaccag
ccgaaccaatgtcaaaattaataaagaaatggactaa
>lcl|<llId>287</llId><geneSymbol>ANK2</geneSymbol><baseAccNo>NM_001148.3</baseAccNo><extAccNo>BC017986.1</extAccNo>
aggacaacaatgagtaaagccatcacacagaagagggctgtggtgaaggaccagcatgga
aaacgcattgacttggagcacctggaggatgtaccagaagcactagaccaggacgacctc
cagcgcgatctccagcagctccttcggcatttctgcaaggaggacttgaagcaagaggcc
aagtgaggggctgcccagttctcacaccagaaaccacacattcactcaatatgcagcttc
ctgtttcagtaggggagtgacctaactggcctaattaatgggataccccgacatttccac
tgttagcaaatatacggcattttgctttagttttcccccatcctctttaactataaagct
aatttgtgaccaaagatggcatccttcatactggatgctgtatccaatactttgttgtgt
ctgtgctaacctgggaactggccacctccattgttctttgcttctgcacaagatccatga
aaatccattgatcagaagaacttcacctgcagacctcttcaagtgacactatgtaggaat
ccttccaaggaatatctatgtacaatgtatatagctgaaatgctcagatgaacaacatat
taaaattaaaaccactgcctattgtaactacactgggcatcagaataaaaggcctctaga
aattgctgaacaatggttaattaagatattgctaacacaatcgagtgataatacagtttt
actgcaaaagaagcacttcaaacctattatgtccttagaacttccagagtagccactgct
cccagttaaaggtgggtcagtagccttgcagaactgtcctgagaagttattgctggtgct
ggccagccatggcttaggactccaacagccactctgagggaggggagaagggagcagagg
ccacgcagaatgaaccgatggggtattcagttgctggcagctacattgtgtggcattcta
gcatcttcaggtctttagatcttggacaagttggcagggtattttaaaagctataactac
tgtagttttccagttttcattgctgctttagcaaaccacgctgtcttacagtggtacttt
cttctggccactgcactgtagataattcattggaaacaagatttacccactacataaaag
gttaaactccttcagtatgttggagtggtttctttttttttttctttctttctttttttt
cttcaggtttatatcttctctaatacctgcatgtggcgtttaaaaatcaagaccacggtc
aaacccctcttctaatcacattaattgtttccattctttttaccctgagtgagcactttt
cactttccagctaggtctgtttttcagcttgcagacaagattgagaaatccttgaaaatt
tggttttggttaaaatttttggtttatttatttgaaatccacactcccttggaaactctt
aagtgcatttgtgcacttctgtttgtttgtctcaaagaagggactgtaacaatctgagta
atttccatgtcctcttccttattcctctagtggttgaagctgtgtagcattttaacatat
atatattcacaaatatattcatataaacagtatacattttgaatcagtcatttgttaaag
aaaagtatattcaatgaagatgaaatttaaataaaaaaggacagagtctatcctccaggg
attgaacattttccaattatctggtcttttcctgttgtgcaaaaatgactcattgctccg
aatgtcaaaaacaaatgcgacaaacaatggcacttcatcatttaaagtaatgttgccaag
agaaaaaatttcctgggagggaggtttcccacaagccaaatctcctaagcctcaaatgct
agcactttttggcagttggataggaaatgagacattctttggcagccaaaataagagagg
ccgatggtgaaactttttgagacaccctatggccttcttgtcaaaaccttcactggagct
caagaaaagcatttctgttgtgttatttgcagtgcagatgatgtctgtgtaacaacataa
tggttattcacctttttttgattttgatttttgctgtgttatcaaaaacttgaatactgt
gagaagaagtgaattttcagttgacgaatcagcatcttgttcccatggtgataacactaa
ttgaatatatctatgagggcatgtattagttaatggaaaaaaaaatacaacactaacaat
acatagctgcaatgtgtacaatggctgatttaattaaataaaatgtacaagtgttaaatg
tg
>lcl|<llId>288</llId><geneSymbol>ANK3</geneSymbol><baseAccNo>NM_020987.2</baseAccNo><extAccNo>BX537917.1</extAccNo>
aggatcataagtttttactgccagtattgagaaattcgtggaagaaatgtcagcaggaag
taaaaattcaccgagaagtgtgtgtgtgttcgctgcttccacacattaatggcatgattt
tttttatgcaaaaagaaaagaaaagaaaaccacccacattttaatttagcatgagccaat
ttacagagcatggaaatcactttcatttccggattggcgcgtgtgcaattagcaatgcag
tgtatatacaagaagccatgctgttaacagtttatctcaagtaatttggtgtcatttaca
aaaggaagaaattcctgccatcagaagggacagaaggagatggaatgatcaaatcacaga
gaaacactaaaattactaaatctacaacagctcgccttatttttcttggacccaaactgt
cagggtataaacactatttgtttcttttttaaaacatcgatagttttgctgtaaataata
acactgtataaattctaacagaaaaatagaataaaatgttgataaggcactgcctcttag
aacacaaacagaatattgcaaatgcatttaacaaataggggtctcaagtgacttcaccct
agaagaggagggagggattctgggtgggggtgactcttcactgattcttgtatattagca
attataatgtttgtatatgcaaaactgctagcttgattttaaaaaaaaacaaatctttaa
aatctgctgcaaatttaaataattcccaaaatgaggaattctgtagttctgtgaaaaatt
tttttcttcagaatactaatattttgatgcatgtgtatcaccttattttgattaaatctt
ttccaattttgcaaacactacagtatactgcaacacaaaagattttatctgtaaacacaa
agcccttcatctaatatttgttgctattgccaatttttcaatgaaatgacctaaaaacaa
caaaaaaaaataacctatacggtagttgctttagggggtggggggatgctatctgttagt
gcttaaaagggggtaaatgcttgccgctttagaggtggatggtgctcataaaaggcccca
gtcgggggtatttaaaaaggactgaacagaaatccttagctagtagaatggcagcacgct
gtaaaattattactgtattgtgtactggctataagatgtagacacctttcagtaagccaa
tcatttgtaaccattctagcagtgtcatattaggttaataaggctgctgtgttttaaagg
gcatttttatttgggttttggtgaaattctttaatttgttgattatattcacataaaatc
agcattcattgacacatagctctaatgacatatgtatgaaaaaccatacactggatgacc
tagtcgattatttaagcataaaataaattgtgttaaactcttcaccta
>lcl|<llId>290</llId><geneSymbol>ANPEP</geneSymbol><baseAccNo>NM_001150.1</baseAccNo><extAccNo>BC058928.1</extAccNo>
gcagctggagcagttcaagaaggacaacgaggaaacaggcttcggctcaggcacccgggc
cctggagcaagccctggagaagacgaaagccaacatcaagtgggtgaaggagaacaagga
ggtggtgctccagtggttcacagaaaacagcaaatagtccccagcccttgaagtcacccg
gccccgatgcaaggtgcccacatgtgtccatcccagcggctggtgcagggcctccattcc
tggagcccgaggcaccagtgtcctcccctcaaggacaaagtctccagcccacgttctctc
tgcctgtgagccagtctagttcctgatgacccaggctgcctgagcacctcccagcccctg
cccctcatgccaaccccgccctaggcctggcatggcacctgtcgcccagtgccctggggc
tgatctcagggaagcccagctccagggccagatgagcagaagctctcgatggacaatgaa
cggccttgctgggggccgccctgtaccctctttcacctttccctaaagaccctaaatctg
aggaatcaacagggcagcagatctgtatatttttttctaagagaaaatgtaaataaagga
tttctagatga
>lcl|<llId>291</llId><geneSymbol>SLC25A4</geneSymbol><baseAccNo>NM_001151.2</baseAccNo><extAccNo>BC063643.1</extAccNo>
gccgatattatgtacacggggacagttgactgctggaggaagattgcaaaagacgaagga
gccaaggccttcttcaaaggtgcctggtccaatgtgctgagaggcatgggcggtgctttt
gtattggtgttgtatgatgagatcaaaaaatatgtctaatgtaattaaaacacaagttca
cagatttacagtgaacttgatctacaagttcacagatccattgtgtggtttaatagacta
ttcctaggggaagtaaaaagatctgggataaaaccagactgaaaggaatacctcagaaga
gatgcttcattgagtgttcattaaaccacacatgtattttgtatttattttacatttaaa
ttcccacagcaaatagaaaataatttatcatacttgtacaattaactgaagaattgataa
taactgaatgtgaaacatcaataaagaccacttaatgca
>lcl|<llId>292</llId><geneSymbol>SLC25A5</geneSymbol><baseAccNo>NM_001152.1</baseAccNo><extAccNo>CR609949.1</extAccNo>
ctgacatcatgtacacaggcacgcttgactgctggcggaagattgctcgtgatgaaggag
gcaaagcttttttcaagggtgcatggtccaatgttctcagaggcatgggtggtgcttttg
tgcttgtcttgtatgatgaaatcaagaagtacacataagttatttcctaggatttttccc
cctgtgaacaggcatgttgtattctataacacaatcttgagcattcttgacagactcctg
gctgtcagtttctcagtggcaactactttactggttgaaaatgggaagcaataatattca
tctgaccagttttcctctaaagccatttccatgatgatgatgatgggactcaattgtatt
ttttatttcagtcactcctgataaataacaaatttggagaaataaaaatatctaaaataa
attttgtctgcagtatattttcatataaaaatgcatatttgagtgctacattcgaataaa
tactacctttttagtga
>lcl|<llId>293</llId><geneSymbol>SLC25A6</geneSymbol><baseAccNo>NM_001636.1</baseAccNo><extAccNo>BC014775.1</extAccNo>
agctgacatcatgtacacgggcaccgtcgactgttggaggaagatcttcagagatgaggg
gggcaaggccttcttcaagggtgcgtggtccaacgtcctgcggggcatggggggcgcctt
cgtgctggtcctgtacgacgagctcaagaaggtgatctaagggccgcggcctcctccaca
cacacacacaccaggggaaccaagagaaccacgtagaatcctcaaccgtgcggaccatca
accttcgagaaattccagttgtctttttcccagccgcatcctgcctgtagatggccgggg
aaggctctagaaaaggggcgcattgcgatccaaccatcggcagccgattccgtgtcttga
tcacggggtgggagggaaccgtggcgtccctgcgtggggcccatgggtgagacactccag
tactgagacctagagtccagatgcttgtaggagccaagtcgtgttctaagtatttattta
aaacaaaagaatcacgttttcccatttgtacttcagcgctagcccctgttttgcacagcc
gagtactggcgagtatgttctatgttgggcctcctgctgcaaaacaataaacagaggacg
cagaggtc
>lcl|<llId>301</llId><geneSymbol>ANXA1</geneSymbol><baseAccNo>NM_000700.1</baseAccNo><extAccNo>BC001275.1</extAccNo>
ggatgaaaccaaaggagattatgagaaaatcctggtggctctttgtggaggaaactaaac
attcccttgatggtctcaagctatgatcagaagactttaattatatattttcatcctata
agcttaaataggaaagtttcttcaacaggattacagtgtagctacctacatgctgaaaaa
tatagcctttaaatcatttttatattataactctgtataatagagataagtccatttttt
aaaaatgttttccccaaaccataaaaccctatacaagttgttctagtaacaatacatgag
aaagatgtctatgtagctgaaaataaaatgacgtcacaagacaa
>lcl|<llId>302</llId><geneSymbol>ANXA2</geneSymbol><baseAccNo>NM_001002857.1</baseAccNo><extAccNo>\null</extAccNo>
agcaagacactaagggcgactaccagaaagcgctgctgtacctgtgtggtggagatgact
gaagcccgacacggcctgagcgtccagaaatggtgctcaccatgcttccagctaacaggt
ctagaaaaccagcttgcgaataacagtccccgtggccatccctgtgagggtgacgttagc
attacccccaacctcattttagttgcctaagcattgcctggccttcctgtctagtctctc
ctgtaagccaaagaaatgaacattccaaggagttggaagtgaagtctatgatgtgaaaca
ctttgcctcctgtgtactgtgtcataaacagatgaataaactgaatttgtactttagaaa
cacgtactttgtggccctgctttcaactgaattgtttgaaaattaaacgtgcttggggtt
cagctggtgaggctgtccctgtaggaagaaagctctgggactgagctgtacagtatggtt
gcccctatccaagtgtcgctatttaagttaaatttaaatgaaataaaataaaataaaatc
a
>lcl|<llId>306</llId><geneSymbol>ANXA3</geneSymbol><baseAccNo>NM_005139.1</baseAccNo><extAccNo>M20560.1</extAccNo>
tcggatacttctggagactatgaaatcacactcttaaaaatctgtggtggagatgactga
accaagaagataatctccaaaggtccacgatgggctttcccaacagctccaccttacttc
ttctcatactatttaagagaacaagcaaatataaacagcaacttgtgttcctaacaggaa
ttttcattgttctataacaacaacaacaaaagcgattattattttagagcatctcattta
taatgtagcagctcataaatgaaattgaaaatggtattaaagatctgcaactactatcca
acttatatttctgctttcaaagttaagaatctttatagttctactccattaaatataaag
caagataataaaa
>lcl|<llId>307</llId><geneSymbol>ANXA4</geneSymbol><baseAccNo>NM_001153.2</baseAccNo><extAccNo>AK058017.1</extAccNo>
agggtgacacatctggagactacaggaaagtactgcttgttctctgtggaggagatgatt
aaaataaaaatcccagaaggacaggaggattctcaacactttgaatttttttaacttcat
ttttctacactgctattatcattatctcagaatgcttatttccaattaaaacgcctacag
ctgcctcctagaatatagactgtctgtattattattcacctataattagtcattatgatg
ctttaaagctgtacttgcatttcaaagcttataagatataaatggagattttaaagtaga
aataaatatgtattccatgtttttaaaagattactttctactttgtgtttcacagacatt
gaatatattaaattattccatattttcttttcagtgaaaaattttttaaatggaagactg
ttctaaaatcacttttttccctaatccaatttttagagtggctagtagtttcttcatttg
aaattgtaagcatccggtcagtaagaatgcccatccagttttctatatttcatagtcaaa
gccttgaaagcatctacaaatctctttttttaggttttgtccatagcatcagttgatcct
tactaagtttttcatgggagacttccttcatcacatcttatgttgaaatcactttctgta
gtcaaagtataccaaaaccaatttatctgaactaaattctaaagtatggttatacaaacc
atatacatctggttaccaaacataaatgctgaacattccatattattatagttaatgtct
taatccagcttgcaagtgaatggaaaaaaaaataagcttcaaactaggtattctgggaat
gatgtaatgctctgaatttagtatgatataaagaaaacttttttgtgctaaaaatacttt
ttaaaatcaattttgttgattgtagtaatttctatttgcactgtgcctttcaactccaga
aacattctaagatgtacttggatttaattaaaaagttcactttgtaagaacgtgg
>lcl|<llId>308</llId><geneSymbol>ANXA5</geneSymbol><baseAccNo>NM_001154.2</baseAccNo><extAccNo>CR612257.1</extAccNo>
agggagatacatctggggactataagaaagctcttctgctgctctgtggagaagatgact
aacgtgtcacggggaagagctccctgctgtgtgcctgcaccaccccactgccttccttca
gcacctttagctgcatttgtatgccagtgcttaacacattgccttattcatactagcatg
ctcatgaccaacacatacacgtcatagaagaaaatagtggtgcttctttctgatctctag
tggagatctctttgactgctgtagtactaaagtgtacttaatgttactaagtttaatgcc
tggccattttccatttatatatattttttaagaggctagagtgcttttagccttttttaa
aaactccatttatattacatttgtaaccatgatactttaattagaagcttagccttgaaa
ttgtgaactcttggaaatgttattagtgaagttcgcaactaaactaaacctgtaaaatta
tgatgattgtattcaaaagattaatgaaaaataaacatttctgtccccctgaattatgtg
tacatgtgtgtttagatttattattaaatttattt
>lcl|<llId>309</llId><geneSymbol>ANXA6</geneSymbol><baseAccNo>NM_001155.2</baseAccNo><extAccNo>BC017046.1</extAccNo>
agggtgacacctccggagacttcctgaaggccttgctggctctctgtggtggtgaggact
agggccacagctttggcgggcacttctgccaagaaatggttatcagcaccagccgccatg
gccaagcctgattgttccagctccagagactaaggaaggggcaggggtggggggaggggt
tgggttgggctcttatcttcatggagcttaggaaacgctcccactcccacgggccatcga
gggccagcacggctgagcggtgaaaaaccgtagccatagatcctgtccacctccactccc
ctctgaccctcaggctttcccagcttcctccccttgctacagcctctgccctggtttggc
tatgtcagatccaataaacatcctgaacctctgtctgtaa
>lcl|<llId>310</llId><geneSymbol>ANXA7</geneSymbol><baseAccNo>NM_004034.1</baseAccNo><extAccNo>BC001322.1</extAccNo>
agattgaccttgtacaaataaaacagatgttcgctcagatgtatcagaagactctgggca
caatgattgcaggtgacacgagtggagattaccgaagacttcttctggctattgtgggcc
agtaggagggatttttttttttttaatgaaaaaaaaatttctattcatagcttatccttc
agagcaatgacctgcatgcagcaatatcaaacatcagctaaccgaaagagctttctgtca
aggaccgtatcagggtaatgtgcttggtttgcacatgttgttattgccttaattctaatt
ttattttgttctctacatacaatcaatgtaaagccatatcacaatgatacagtaatattg
caatgtttgtaaaccttcattcttactagtttcattctaatcaagatgtcaaattgaata
aaaatcacagcaatctctgattctgtgtaataatattgaataattttttagaaggttact
gaaagctctgccttccggaatccctctaagtctgcttgatagagtggatagtatgttaaa
actgtgtactttaaaaaaaaattcaacctttacatctagaataatttgcatctcattttg
cctaaattggttctgtattcataaacactttccacatagaaaatagattagtattacctg
tggcaccttttaagaaagggtcaaatgtttatatgcttaagatacatagcctcccttttt
ttcgcgttgtttcctttttttaaattgagttatgacaaataaaaaattgcatata
>lcl|<llId>311</llId><geneSymbol>ANXA11</geneSymbol><baseAccNo>NM_145869.1</baseAccNo><extAccNo>AJ278465.1</extAccNo>
gggagatacttcaggggattaccggaagattctgctgaagatctgtggtggcaatgactg
aacagtgactggtggctcacttctgcccacctgccggcaacaccagtgccaggaaaaggc
caaaagaatgtctgtttctaacaaatccacaaatagccccgagattcaccgtcctagagc
ttaggcctgtcttccacccctcctgacccgtatagtgtgccacaggacctgggtcggtct
agaactctctcaggatgccttttctaccccatccctcacagcctcttgctgctaaaatag
atgtttcatttttctgactcatgcaatcattcccctttgcctgtggctaagacttggctt
catttcgtcatgtaattgtatatttttatttggaggcatattttcttttcttacagtcat
tgccagacagaggcatacaagtctgtttgctgcatacacatttctggtgagggcgactgg
gtgggtgaagcaccgtgtcctcgctgaggagagaaagggaggcgtgcctgagaaggtagc
ctgtgcatctggtgagtgtgtcacgagctttgttactgccaaactcactcctttttagaa
aaaacaaaaaaaaagggccagaaagtcattccttccatcttccttgcagaaaccacgaga
acaaagccagttccctgtcagtgacagggcttcttgtaatttgtggtatgtgccttaaac
ctgaatgtctgtagccaaaacttgtttccacattaagagtcagccagctctggaatggtc
tggaaatgtc
>lcl|<llId>312</llId><geneSymbol>ANXA13</geneSymbol><baseAccNo>NM_001003954.1</baseAccNo><extAccNo>\null</extAccNo>
aggtggaccttcaggggatcaaagcaaagttccaagagaagtatcagaagtctctctctg
acatggttcgctcagatacctccggggacttccggaaactgctagtagccctcttgcact
gagccaagccagggcaataggaacacagggtggaaccgcctttgtcaagagcacattcca
aatcaaacttgcaaatgagactcccgcacgaaaacccttaagagtcccggattactttct
tggcagcttaagtggcgcagccaggccaagctgtgtaagttaagggcagtaacgttaaga
tgcgtgggcagggcaccttgaactctggcttagcaagcatctaggctgcctcttcacttt
cttttagcatggtaactggatgttttctaaacactaatgaaatcagcagttgatgaaaaa
actatgcatttgtaatggcacatttagaaggatatgcatcacacaagtaaggtacaggaa
agacaaaattaaacaatttattaattttccttctgtgtgttcaatttgaaagcctcattg
ttaattaaagttgtggattatgcctcta
>lcl|<llId>313</llId><geneSymbol>AOAH</geneSymbol><baseAccNo>NM_001637.1</baseAccNo><extAccNo>BC025698.1</extAccNo>
aggtggctttgctgttgttggcggatcatttctggaaaaaggtgcagctccagtggcccc
aaatcctgggaaaggagaatccgttcaacccccagattaaacaggtgtttggagaccaag
gcgggcactgagcctctcaggagcatgcacccctggggagcacagggaggcagaggcttg
ggtaaactcattccacaaaccctatgggggctgccacgtcacaggcccaaaggactcttc
ttcagcagcatctttgcaaaatgtctttctctcaatgaagagcatatctggacgactgtg
caatgctgtgtgctcccggggatcagtaacccttccgctgttcctgaaataacctttcat
aaagtgctttgggtgccattccaa
>lcl|<llId>314</llId><geneSymbol>AOC2</geneSymbol><baseAccNo>NM_009590.2</baseAccNo><extAccNo>\null</extAccNo>
aggatctggtggcttgggtcacagccagcttcctgcacattccccatgccgaggacatcc
caaacacagtgactctggggaacagagttggcttcttgctccgaccctataacttctttg
atgaggacccctccatcttctcccctggcagtgtctactttgagaagggccaggatgctg
ggctctgcagcatcaatcctgtggcctgcctccccgacctggcagcctgtgtcccggact
taccccctttctcttaccacggcttctagtcctgagggtgtggcgggcggcgtggttagg
cacatgtacttttccctgtttctactttctattctccgtgtttttatcacacctgctccc
cagattcccaccccctcaatgttcctctcacacgaaacccccatcagtccctttggttaa
ttcttacttcctgttcatctctaaagtgttaaattataaaaatgatttttaaatattcaa
agaaaaatatcacaaatcctactactcagaaataggtggtcacattacatcagacatctc
tttatgcatgtgcattcaaaaggaagagtagatagaattttgtaaaacagatgttgtatg
taatttataataaaaagtattagaggaa
>lcl|<llId>316</llId><geneSymbol>AOX1</geneSymbol><baseAccNo>NM_001159.2</baseAccNo><extAccNo>L11005.1</extAccNo>
gattccgagagatgaacctggatcctacgttccttggaatgtacccatctgaatcaaatg
caaacttctggagaaaacagagtgcctcttcccagatggcaatctgtcctatctctgtgc
tggaagatgctagatctgaaagacagagtttccacagttcagaaatcatcccacagtgtt
gcttttctctggagctgatttaaagtattccatttagatttgatagatatgcttaagcaa
tctataaatcattttcaatgttataaacactaattggtttcctctagggtgatattcgtc
attactctgtctcttcaatccatccagctaaatggaataggtgatgacttggatgtgact
cctacttggcttctatcaccaacagaaattataccatatagtgaaaggcaattttctaaa
taatttcattactaatatgaactgtgaagttgtcattttttcatttgtccttttctgcta
tcaccttcctcttgtcagaatgaatatagacacatgtatctaagtgggaccaaagaaaaa
atagcgaactttcaccaaagttttcatgaaaacccaaaagctttaaaagttactatcaag
aaattgaaaggaaacccacagaataggataaaatatttgtaaatcatatttgataaaagt
cttgtaaccagatacataaagagctcttacaactcaataaaaggcaagtaatttaaaaat
aggcaaaagaattgctggatggtatggtagttctatttttagtttttaccctaactactc
tgacttgatcatttaacattctgtgtatgtaacaaaatatcacatgcataaatattatgt
gtcaataaaattttttaatggg
>lcl|<llId>317</llId><geneSymbol>APAF1</geneSymbol><baseAccNo>NM_181861.1</baseAccNo><extAccNo>AF013263.1</extAccNo>
agtggtggaacgttgtcactggggaatcctcacagaccttctacacaaatggaaccaatc
ttaagaaaatacacgtgtcccctgacttcaaaacatatgtgactgtggataatcttggta
ttttatatattttacagactttagaataaaatagttaagcattaatgtagttgaactttt
taaatttttgaattggaaaaaaattctaatgaaaccctgatatcaactttttataaagct
cttaattgttgtgcagtattgcattcattacaaaagtgtttgtggttggatgaataatat
taatgtagctttttcccaaatgaacatacctttaatcttgtttttcatgatcatcattaa
cagtttgtccttaggatgcaaatgaaaatgtgaatacataccttgttgtactgttggtaa
aattctgtcttgatgcattcaaaatggttgacataattaatgagaagaatttggaagaaa
ttggtattttaatactgtctgtatttattactgttatgcaggctgtgcctcagggtagca
gtggcctgctttttgaaccacacttaccccaagggggttttgttctcctaaatacaatct
tagaggttttttgcactctttaaatttgctttaaaaatattgtgtctgtgtgcatagtct
gcagcatttcctttaattgactcaataagtgagtcttggatttagcaggcccccccacct
tttttttttgtttttggagacagagtcttgctttgttgccaggctggagtgcagtggcgc
gatctcggctcaccacaatcgctgcctcctgggttcaagcaattctcctgcctcagcctc
ccgagtagctgggactacaggtgtgcgcacatgccaggctaatttttgtatttttagtag
agacggggtttcaccatgttggccgggatggtctcgatctcttgacctcatgatctaccc
gccttggcctcccaaagtgctgagattacaggcgtgagccaccgtgcctggccaggcccc
ttctcttttaatggagacagggtcttgcactatcacccaggctggagtgcagtggcataa
tcatacctcattgcagcctcagactcctgggttcaagcaatcctcctgcctcagcctccc
aagtagctgagactacaggcacgagccaccacacccagctaatttttaagttttcttgta
gagacagggtctcactatgttgtctaggctggtcttgaactcttggcctcaagtaatcct
cctgcctcagcctcccaaagtgttgggattgcagatatgagccactggcctggccttcag
cagttctttttgtgaagtaaaacttgtatgttggaaagagtagattttattggtctaccc
ttttctcactgtagctgctggcagccctgtgccatatctggactctagttgtcagtatct
gagttggacactattcctgctccctcttgtttcttacatatcagacttcttacttgaatg
aaacctgatctttcctaatcctcacttttttcttttttaaaaagcagtttctccactgct
aaatgttagtcattgaggtggggccaattttaatcataagccttaataagatttttctaa
gaaatgtgaaatagaacaattttcatctaattccatttacttttagatgaatggcattgt
gaatgccattcttttaatgaatttcaagagaattctctggttttctgtgtaattccagat
gagtcactgtaactctagaagattaaccttccagccaacctattttcctttcccttgtct
ctctcatcctcttttccttccttctttcctttctcttcttttatctccaaggttaatcag
gaaaaatagcttttgacaggggaaaaaactcaataactagctatttttgacctcctgatc
aggaactttagttgaagcgtaaatctaaagaaacattttctctgaaatatattattaagg
gcaatggagataaattaatagtagatgtggttcccagaaaatataatcaaaattcaaaga
ttttttttgtttctgtaactggaactaaatcaaatgattactagtgttaatagtagataa
cttgtttttattgttggtgcatattagtataactgtggggtaggtcggggagagggtaag
ggaatagatcactcagatgtattttagataagctatttagcctttgatggaatcataaat
acagtgaatacaatcctttgcattgttaaggaggttttttgtttttaaatggtgggtcaa
ggagctagtttacaggcttactgtgatttaagcaaatgtgaaaagtgaaaccttaatttt
atcaaaagaaatttctgtaaatggtatgtctccttagaatacccaaatcataattttatt
tgtacacactgttaggggctcatctcatgtaggcagagtataaagtattaccttttggaa
ttaaaagccactgactgttataaagtataacaacacacatcaggttttaaaaagccttga
atggcccttgtcttaaaaagaaattaggagccaggtgcggtggcacgtgcctgtaatccc
agctccttgggaggctaagacaggaggattccttgagccctggagtttgagtccagcctg
ggtgacatagcaagaccctgtcttaaaagaaaaatgggaagaaagacaaggtaacatgaa
gaaagaagagatacctagtatgatggagctgcaaatttcatggcagttcatgcagtcggt
caagaggaggattttgttttgtagtttgcagatgagcatttctaaagcattttcccttgc
tgtatttttttgtattataaattacattggacttcatatatataatttttttttacatta
tatgtctcttgtatgttttgaaactcttgtatttatgatatagcttatatgatttttttg
ccttggtatacattttaaaatatgaatttaaaaaatttttgtaaaaataaaattcacaaa
attgttttgaa
>lcl|<llId>318</llId><geneSymbol>NUDT2</geneSymbol><baseAccNo>NM_001161.3</baseAccNo><extAccNo>BC004926.2</extAccNo>
aggccatgtggaaccaggagaggatgacttggaaacagccctgagggagacccaagagga
agcaggcatagaagcaggccagctgaccattattgaggggttcaaaagggaactcaatta
tgtggccaggaacaagcctaaaacagtcatttactggctggcggaggtgaaggactatga
cgtggagatccgcctctcccatgagcaccaagcctaccgctggctggggctggaggaggc
ctgccagttggctcagttcaaggagatgaaggcagcgctccaagaaggacaccagtttct
ttgctccatagaggcctgagctgactggagcagagtcatttgcttcagcaggatccttgt
gggccttctaagatgaagccaccctcaggtccagggaaggttgtgctggtatttggctca
tgacagccaagagcagatttgtgaaatcggctcaactcccaggtgagagcaagcaaaaat
cttggctgggtggaaaggaaggcaaaagagtaaaaattaaaaaggccaggcccagtaagt
gtaccttgtactttataaataaacctcaagcagctcaa
>lcl|<llId>319</llId><geneSymbol>APOF</geneSymbol><baseAccNo>NM_001638.2</baseAccNo><extAccNo>BC026257.1</extAccNo>
gggtactctgctccagacatgcgtggcctcagactcatcatgataccagttgagctgcta
ctttgctacctcctgctgcaccctgtggatgccacttcatatggaaagcagacaaatgtc
ttgatgcactttcccttgtccttggaatcccagacaccctcctcagaccccttgtcctgc
caatttctgcacccaaagtcactgcctggtttcagccacatggcccctctacccaagttc
ttggtaagcctggctctaaggaatgccctggaggaagctggttgtcaggctgatgtttgg
gctctacagctacagctctaccgccagggtggtgtgaatgctacacaggtcctcatccag
catcttcgagggctccagaaaggcagaagcacagagaggaacgtgtcagtggaagccctg
gcctctgctctgcagctgttagccagggagcagcaaagcacaggaagggtcgggcgctcc
ctcccgacagaggactgtgagaatgagaaggagcaagctgtgcacaatgtagtccagctg
ctgccaggagtgggaaccttctacaacctgggcacagctttgtattatgctactcaaaac
tgcctgggcaaggccagggaacgaggccgagatggggccatagatctgggatatgacctt
ctgatgaccatggctgggatgtcaggggggcctatgggtctagcgatcagtgctgcactt
aaacctgcattaaggtctggggttcagcagttgatccagtattaccaagatcagaaagac
gcaaacatctctcagccggagaccaccaaggagggtttgagggccatctcagatgtgagt
gacttggaagaaacaactactctggcttctttcatatcagaagtagtaagttcagctccc
tactgggggtgggccataatcaagagctatgacttagatcctggggctgggagtcttgag
atataaaagaatgtggtaaccacagaattaataactgtactaccctgacaagctatatac
atgtcttcaaaattttaatctgatttatccaggaggaaggctgtacagtaaaacgtaaga
acgtaaatgtttgggtgttgaagtcacagggtttggtttcgaatctaggctccacttgtt
agagcctcggtgatcactgaatagtaacttctttcttgaactaagatcagttttgaagtt
tctaaaggagatagaatgattttaacctcaatgagttgccctgtaaatttaaaatgatac
aatgaatctaaaatgcttatcacagtactttcaataaatagctattagccaggtgcggtg
gctcacgcctgtaatcccagcactgtgagaggctgaggcgggatgatcacctgaggtcag
gagttcaagatcagcctgggcaacatggcgaaaccccgtctctacaataaatacaaaaaa
ttatcctggcggagttatgcacgcttgtagtcccaactacctgggaggctgaggcgggag
aatcacctgagcctgggaggtcgaggctgcagcgagccgagatcgcgccgctgcattcca
gcctgggtgacagagcgagaccatgtctcaaaaaataaaaataaaaaaaaattgttttca
>lcl|<llId>320</llId><geneSymbol>APBA1</geneSymbol><baseAccNo>NM_001163.2</baseAccNo><extAccNo>\null</extAccNo>
agattcatatgaagacaatgccagccgcgatgtacaggctgctgacggcccaggagcagc
ctgtttacatctgaccgcggccacacgcggtggcatgcatggaggactctcctcttcgtg
gttgtgtttctcgtgctgcatccctgtgtccactgagactttcccctctcgcgcccagca
tttggttttacacaggaagagaagaatccacaaggacctctttactctctccgatttgct
tttttttttttttttttttcaataccagggaagtttcgtatgcactcccttgaggatgga
gagcagccagcacccacctggtactgacccaggaccatcctggagggctttctgggtgtg
tccagggggtgggctgtcactgcttgagggagaatcctcccttcccaggaggtgcagact
tcttaaaaggagctcgcggggcagcaaagcagctgattcagcagtgcctaaaacccagtt
gctgatccctgctctctgagtttatctgtgggaatgtggtagtacccagggccagcccac
gtcattaaggttatgcactgcctgccatgtagttggggcaccatacattatttcttccca
gaatctctgagccaaccttaaacctcttctattgctagttctaatttcaacgtatgtgtg
ttttctaatacgagccttctcaccccaggataaaaggggaaataactgccttgggcaagg
acaccatagtgtcacagagagcttggcaattcatggggcatctgaagctttaccaggttg
tcctcaagttatcaaccattagataaacacaggcaggtactgtctgcttctctctctctc
acacacacacacacacacacagtcccatttgcatatcacccttccctgctcccaccacca
gtgagacaagctgaagattaggcacacagatcccctggaaacccacctctctggaaggcc
ccttccctggcaggtggccaggcaggcgggggctgctcagcctcatcctgagagacctgc
cctctctgcgctgaggcccagcccctccagcaccactttggcttaaagcatcctcctcct
ggactcccctccctgccgaacacacatcccaggag
>lcl|<llId>321</llId><geneSymbol>APBA2</geneSymbol><baseAccNo>NM_005503.2</baseAccNo><extAccNo>AF047348.1</extAccNo>
agatccacatgaagaccatgcccgccgccatgttcaggctcctcacgggtcaggagaccc
cgctgtacatctaggccaccccagcctggccacgcagccaggacaccgggcagggccgcc
cgggcccagaggagctgggagccgggccgcagacttgaccccgacgccacagcccagcca
cggacgctggctccccaaagggtgtgccctcaccacccacttgatttttttcattttgcc
aaaaaggggtatgtctttatcaaaggagagtcacagaacaaatgtttgtttgtaaagcgt
tccaagtattttgccacgttctggactgtcttctccctgcacaagccagggtgtgtctcg
gtagctgtgcgtggtgtggagtgtgtgtctttcctccctgaagctgtgcggagcgaactg
gcgcctccgagggacgcggctcccggggcagggcagccgtcacccctgcctcccgccccc
ttggctgggacgtctggggtcctgtggggcccccacaatggtcccaaacagctgcctctg
ccactgactgcagggacacgggcagcctggctcccaggacacgacttgtaatgaaagttt
ggggacatgtgattgattgattgattgattgtaaataaaggatgatggccacaacatgaa
aactccatatttatttagatgctattattactgtttggacttttattttggcaggctttt
ttccagactctagggttttccaatgtgactaatgaccacacctgcctctcccgtcgtctc
ttctgggcaccctcccacccggctgcatacccgggcagggctcccacagagacaaggagg
gcacaggtgtctgccccctctttaaaatcgatctacacacatccacgcacatgcgacccc
gaggaaacgaaacccactctagaaaacgcgaccttggccgcacctaaagcagccagccgt
gagtgcagaccccttggccagcgtggcgcagtggccctgagcagtagtggcatgtgtgta
gatcaagtcggatctagtccagctcggttcattagcgatccatgtaatctgacgtcatct
tgtctcgaagtctctttttttggcccaggccttgaagaatacactgtgacttaagaagcc
ttaccacgcagtaactaaagctttaggatgactgtattcgaggagtgccgtgtgttgcat
gcagctacccgtaggaagacttcgcgcatatcactaataaacctgaagtcgtgatgaa
>lcl|<llId>322</llId><geneSymbol>APBB1</geneSymbol><baseAccNo>NM_001164.2</baseAccNo><extAccNo>BX538185.1</extAccNo>
gcttcgctaccagaagtgtctggatgcccgttcccaggcctccacctcctgcctcccagc
accccctgctgagtctgtggcacggcgtgtagggtggactgtccgcaggggtgttcagtc
gctgtggggctccctgaagcccaaacggctgggggcccataccccatgaagaagccccca
ccttccctccacctgcttgtgttgggccccagggaactaaagggtgtgggtcagggaggg
gtctagaggctattcctaggcctcaggcctcccaaatatgcccctccccagtagctacgg
ttccctgcctaggagctggggagggagagatctaatcccttcaaggaagtgataacactg
gagtggtaacaagaggagcaggaagcaaggccagccctggttctccatccccatgtgttt
caggtggaacaggaggaactggtccaggccaggcctcatcctcctggacccagcaggggc
agaaggaggaagggactggtccaggcatgggtcccttccccctgctccatgggcacctct
gctgtattgatatcactaataaagtctgtctgcactgc
>lcl|<llId>323</llId><geneSymbol>APBB2</geneSymbol><baseAccNo>NM_173075.2</baseAccNo><extAccNo>\null</extAccNo>
gttacgatatcagaagtgcttggtagccaggccgccttctcagaaagttcgaccacctcc
accgccagcagattcagtaaccagaagagtcacaaccaatgtaaaacgaggggtcttatc
cctcattgacactttgaaacagaaacgccctgtcaccgaaatgccatagctgcacatgca
aaaggactcggctatttacctgaagattgactagctacactaaagaaaatgaactccgcc
atccgaccttccatccagttgctgatgctttgtcttcagagaatttacccttaaccaagc
agtgttagacaagcatgttctctcgtcttgccaccatcatgtgatatgaaaagaagcatg
aataattttttttgctgtaagttacatcatgcgcagtggaaggtctttttcttattgtaa
atattgtgaacattacttaacttcacacacacacagagaagagtgtggccccacccctcc
tagtgaactaacgctgcgtccttggaatgaatgatgcgtgagttagtttcactgtcttct
tggctggacctgtcacaagcaacctttaagtcctacagcactttgccctgttttcaacat
tggagtaggcactgcatagcagataccattgaattgctgtaaaaataggatggcgagttt
gtgttttaatttttcataaaattgaacctgttggttgacaaaattggctgttggcatcag
tatagaaaccaactggcagctttccctgacaagctctttgacacatggacaccatttcat
gtctacagctgtttgtgggatgttggaaaaaaatgaaacttcaaaattgatgaaaaacta
aattcgaggaattaaaatcgaacaaaacatagcctttcttttccgatggttttcaaactg
attatttttaaaagagattaataaaatcataatgcattttgggtgggacatatttcaaac
ttctgccttatattgtacggtgcagctagagaattatagttcactatggccattctctac
ataaacattaagatgaaatactcctcatcagcctttcatccttagtttgagaattagctg
atatgcaatttgaagttgaggaaatatcattgatatttctatcatgcacgattattttag
atttctaccaccgtgtgatttttgctagtccatgtgctagaggtaaacgttctgctggaa
ttctgcatccagctctatccccctctgatgctttttgcccagaaagctgtctgtccatca
tgtattgtccatggcaacaaattacattaggttgaacctttccttgattttatgtattta
atattagaatttgttggactcaactagatatattttttaatttatattttttccatttta
ctttgaagatttgaaatgttcatacctgagcaaagtctacacaggagtaatggactgttt
aacaagtttcccaaaacagcattttcctgctccttcgtatgtaggtgagaaacttagctg
gaaagacatacaaatttagactctcgttgacattgtcgttttaaaaggaagttgctaagg
cgatcaatctcaatattagtcttgtttacttcttcttaatgtcaaaattaacatttacaa
catccaattataaaagtaatgctttatgtttatacactgctatgtacttgtcaaaatggt
ttccacattcttatcacatctgagccttaccaggtagagaaggtactaaatacactttag
aagtaaaaatatgaagtaccgagaggctaaacccactggcctaagatctcaccaaagttc
atgaaaaccaggactaggacccacggctcccaaagcccgttcttgctgtgttgtgctgcc
tccatatccgtcaggaagagcctttccagaatgattctgggcatatactaagaagagcag
gtatggaaagatctattgtcagggaatcttagaattccctacacgagtgggagaaagatg
tccaaattccttacgcagtggtattcatgatggtgccctatctaagtccaggactgttt
>lcl|<llId>324</llId><geneSymbol>APC</geneSymbol><baseAccNo>NM_000038.3</baseAccNo><extAccNo>\null</extAccNo>
caggcaaatcctaagagagaacaactgtctacaaactttattacaacacttaaaatctca
tagtttgacaatagtcagtaatgcatgtggaactttgtggaatctctcagcaagaaatcc
taaagaccaggaagcattatgggacatgggggcagttagcatgctcaagaacctcattca
ttcaaagcacaaaatgattgctatgggaagtgctgcagctttaaggaatctcatggcaaa
taggcctgcgaagtacaaggatgccaatattatgtctcctggctcaagcttgccatctct
tcatgttaggaaacaaaaagccctagaagcagaattagatgctcagcacttatcagaaac
ttttgacaatatagacaatttaagtcccaaggcatctcatcgtagtaagcagagacacaa
gcaaagtctctatggtgattatgtttttgacaccaatcgacatgatgataataggtcaga
caattttaatactggcaacatgactgtcctttcaccatatttgaatactacagtgttacc
cagctcctcttcatcaagaggaagcttagatagttctcgttctgaaaaagatagaagttt
ggagagagaacgcggaattggtctaggcaactaccatccagcaacagaaaatccaggaac
ttcttcaaagcgaggtttgcagatctccaccactgcagcccagattgccaaagtcatgga
agaagtgtcagccattcatacctctcaggaagacagaagttctgggtctaccactgaatt
acattgtgtgacagatgagagaaatgcacttagaagaagctctgctgcccatacacattc
aaacacttacaatttcactaagtcggaaaattcaaataggacatgttctatgccttatgc
caaattagaatacaagagatcttcaaatgatagtttaaatagtgtcagtagtagtgatgg
ttatggtaaaagaggtcaaatgaaaccctcgattgaatcctattctgaagatgatgaaag
taagttttgcagttatggtcaatacccagccgacctagcccataaaatacatagtgcaaa
tcatatggatgataatgatggagaactagatacaccaataaattatagtcttaaatattc
agatgagcagttgaactctggaaggcaaagtccttcacagaatgaaagatgggcaagacc
caaacacataatagaagatgaaataaaacaaagtgagcaaagacaatcaaggaatcaaag
tacaacttatcctgtttatactgagagcactgatgataaacacctcaagttccaaccaca
ttttggacagcaggaatgtgtttctccatacaggtcacggggagccaatggttcagaaac
aaatcgagtgggttctaatcatggaattaatcaaaatgtaagccagtctttgtgtcaaga
agatgactatgaagatgataagcctaccaattatagtgaacgttactctgaagaagaaca
gcatgaagaagaagagagaccaacaaattatagcataaaatataatgaagagaaacgtca
tgtggatcagcctattgattatagtttaaaatatgccacagatattccttcatcacagaa
acagtcattttcattctcaaagagttcatctggacaaagcagtaaaaccgaacatatgtc
ttcaagcagtgagaatacgtccacaccttcatctaatgccaagaggcagaatcagctcca
tccaagttctgcacagagtagaagtggtcagcctcaaaaggctgccacttgcaaagtttc
ttctattaaccaagaaacaatacagacttattgtgtagaagatactccaatatgtttttc
aagatgtagttcattatcatctttgtcatcagctgaagatgaaataggatgtaatcagac
gacacaggaagcagattctgctaataccctgcaaatagcagaaataaaagaaaagattgg
aactaggtcagctgaagatcctgtgagcgaagttccagcagtgtcacagcaccctagaac
caaatccagcagactgcagggttctagtttatcttcagaatcagccaggcacaaagctgt
tgaattttcttcaggagcgaaatctccctccaaaagtggtgctcagacacccaaaagtcc
acctgaacactatgttcaggagaccccactcatgtttagcagatgtacttctgtcagttc
acttgatagttttgagagtcgttcgattgccagctccgttcagagtgaaccatgcagtgg
aatggtaagtggcattataagccccagtgatcttccagatagccctggacaaaccatgcc
accaagcagaagtaaaacacctccaccacctcctcaaacagctcaaaccaagcgagaagt
acctaaaaataaagcacctactgctgaaaagagagagagtggacctaagcaagctgcagt
aaatgctgcagttcagagggtccaggttcttccagatgctgatactttattacattttgc
cacggaaagtactccagatggattttcttgttcatccagcctgagtgctctgagcctcga
tgagccatttatacagaaagatgtggaattaagaataatgcctccagttcaggaaaatga
caatgggaatgaaacagaatcagagcagcctaaagaatcaaatgaaaaccaagagaaaga
ggcagaaaaaactattgattctgaaaaggacctattagatgattcagatgatgatgatat
tgaaatactagaagaatgtattatttctgccatgccaacaaagtcatcacgtaaagcaaa
aaagccagcccagactgcttcaaaattacctccacctgtggcaaggaaaccaagtcagct
gcctgtgtacaaacttctaccatcacaaaacaggttgcaaccccaaaagcatgttagttt
tacaccgggggatgatatgccacgggtgtattgtgttgaagggacacctataaacttttc
cacagctacatctctaagtgatctaacaatcgaatcccctccaaatgagttagctgctgg
agaaggagttagaggaggggcacagtcaggtgaatttgaaaaacgagataccattcctac
agaaggcagaagtacagatgaggctcaaggaggaaaaacctcatctgtaaccatacctga
attggatgacaataaagcagaggaaggtgatattcttgcagaatgcattaattctgctat
gcccaaagggaaaagtcacaagcctttccgtgtgaaaaagataatggaccaggtccagca
agcatctgcgtcttcttctgcacccaacaaaaatcagttagatggtaagaaaaagaaacc
aacttcaccagtaaaacctataccacaaaatactgaatataggacacgtgtaagaaaaaa
tgcagactcaaaaaataatttaaatgctgagagagttttctcagacaacaaagattcaaa
gaaacagaatttgaaaaataattccaaggtcttcaatgataagctcccaaataatgaaga
tagagtcagaggaagttttgcttttgattcacctcatcattacacgcctattgaaggaac
tccttactgtttttcacgaaatgattctttgagttctctagattttgatgatgatgatgt
tgacctttccagggaaaaggctgaattaagaaaggcaaaagaaaataaggaatcagaggc
taaagttaccagccacacagaactaacctccaaccaacaatcagctaataagacacaagc
tattgcaaagcagccaataaatcgaggtcagcctaaacccatacttcagaaacaatccac
ttttccccagtcatccaaagacataccagacagaggggcagcaactgatgaaaagttaca
gaattttgctattgaaaatactccggtttgcttttctcataattcctctctgagttctct
cagtgacattgaccaagaaaacaacaataaagaaaatgaacctatcaaagagactgagcc
ccctgactcacagggagaaccaagtaaacctcaagcatcaggctatgctcctaaatcatt
tcatgttgaagataccccagtttgtttctcaagaaacagttctctcagttctcttagtat
tgactctgaagatgacctgttgcaggaatgtataagctccgcaatgccaaaaaagaaaaa
gccttcaagactcaagggtgataatgaaaaacatagtcccagaaatatgggtggcatatt
aggtgaagatctgacacttgatttgaaagatatacagagaccagattcagaacatggtct
atcccctgattcagaaaattttgattggaaagctattcaggaaggtgcaaattccatagt
aagtagtttacatcaagctgctgctgctgcatgtttatctagacaagcttcgtctgattc
agattccatcctttccctgaaatcaggaatctctctgggatcaccatttcatcttacacc
tgatcaagaagaaaaaccctttacaagtaataaaggcccacgaattctaaaaccagggga
gaaaagtacattggaaactaaaaagatagaatctgaaagtaaaggaatcaaaggaggaaa
aaaagtttataaaagtttgattactggaaaagttcgatctaattcagaaatttcaggcca
aatgaaacagccccttcaagcaaacatgccttcaatctctcgaggcaggacaatgattca
tattccaggagttcgaaatagctcctcaagtacaagtcctgtttctaaaaaaggcccacc
ccttaagactccagcctccaaaagccctagtgaaggtcaaacagccaccacttctcctag
aggagccaagccatctgtgaaatcagaattaagccctgttgccaggcagacatcccaaat
aggtgggtcaagtaaagcaccttctagatcaggatctagagattcgaccccttcaagacc
tgcccagcaaccattaagtagacctatacagtctcctggccgaaactcaatttcccctgg
tagaaatggaataagtcctcctaacaaattatctcaacttccaaggacatcatcccctag
tactgcttcaactaagtcctcaggttctggaaaaatgtcatatacatctccaggtagaca
gatgagccaacagaaccttaccaaacaaacaggtttatccaagaatgccagtagtattcc
aagaagtgagtctgcctccaaaggactaaatcagatgaataatggtaatggagccaataa
aaaggtagaactttctagaatgtcttcaactaaatcaagtggaagtgaatctgatagatc
agaaagacctgtattagtacgccagtcaactttcatcaaagaagctccaagcccaacctt
aagaagaaaattggaggaatctgcttcatttgaatctctttctccatcatctagaccagc
ttctcccactaggtcccaggcacaaactccagttttaagtccttcccttcctgatatgtc
tctatccacacattcgtctgttcaggctggtggatggcgaaaactcccacctaatctcag
tcccactatagagtataatgatggaagaccagcaaagcgccatgatattgcacggtctca
ttctgaaagtccttctagacttccaatcaataggtcaggaacctggaaacgtgagcacag
caaacattcatcatcccttcctcgagtaagcacttggagaagaactggaagttcatcttc
aattctttctgcttcatcagaatccagtgaaaaagcaaaaagtgaggatgaaaaacatgt
gaactctatttcaggaaccaaacaaagtaaagaaaaccaagtatccgcaaaaggaacatg
gagaaaaataaaagaaaatgaattttctcccacaaatagtacttctcagaccgtttcctc
aggtgctacaaatggtgctgaatcaaagactctaatttatcaaatggcacctgctgtttc
taaaacagaggatgtttgggtgagaattgaggactgtcccattaacaatcctagatctgg
aagatctcccacaggtaatactcccccggtgattgacagtgtttcagaaaaggcaaatcc
aaacattaaagattcaaaagataatcaggcaaaacaaaatgtgggtaatggcagtgttcc
catgcgtaccgtgggtttggaaaatcgcctgaactcctttattcaggtggatgcccctga
ccaaaaaggaactgagataaaaccaggacaaaataatcctgtccctgtatcagagactaa
tgaaagttctatagtggaacgtaccccattcagttctagcagctcaagcaaacacagttc
acctagtgggactgttgctgccagagtgactccttttaattacaacccaagccctaggaa
aagcagcgcagatagcacttcagctcggccatctcagatcccaactccagtgaataacaa
cacaaagaagcgagattccaaaactgacagcacagaatccagtggaacccaaagtcctaa
gcgccattctgggtcttaccttgtgacatctgtttaaaagagaggaagaatgaaactaag
aaaattctatgttaattacaactgctatatagacattttgtttcaaatgaaactttaaaa
gactgaaaaattttgtaaataggtttgattcttgttagagggtttttgttctggaagcca
tatttgatagtatactttgtcttcactggtcttattttgggaggcactcttgatggttag
gaaaaaaatagtaaagccaagtatgtttgtacagtatgttttacatgtatttaaagtagc
atcccatcccaacttcctttaattattgcttgtcttaaaataatgaacactacagataga
aaatatgatatattgctgttatcaatcatttctagattataaactgactaaacttacatc
agggaaaaattggtatttatgcaaaaaaaaatgtttttgtccttgtgagtccatctaaca
tcataattaatcatgtggctgtgaaattcacagtaatatggttcccgatgaacaagttta
cccagcctgctttgctttactgcatgaatgaaactgatggttcaatttcagaagtaatga
ttaacagttatgtggtcacatgatgtgcatagagatagctacagtgtaataatttacact
attttgtgctccaaacaaaacaaaaatctgtgtaactgtaaaacattgaatgaaactatt
ttacctgaactagattttatctgaaagtaggtagaatttttgctatgctgtaatttgttg
tatattctggtatttgaggtgagatggctgctcttttattaatgagacatgaattgtgtc
tcaacagaaactaaatgaacatttcagaataaattattgctgtatgtaaactgttactga
aattggtatttgtttgaagggtcttgtttcacatttgtattaataattgtttaaaatgcc
tcttttaaaagcttatataaatttttttcttcagcttctatgcattaagagtaaaattcc
tcttactgtaataaaaacaattgaagaagactgttgccacttaaccattccatgcgttgg
cacttatctattcctgaaatttcttttatgtgattagctcatcttgatttttaatatttt
tccacttaaacttttttttcttactccactggagctcagtaaaagtaaattcatgtaata
gcaatgcaagcagcctagcacagactaagcattgagcataataggcccacataatttcct
ctttcttaatattatagaattctgtacttgaaattgattcttagacattgcagtctcttc
gaggctttacagtgtaaactgtcttgccccttcatcttcttgttgcaactgggtctgaca
tgaacactttttatcaccctgtatgttagggcaagatctcagcagtgaagtataatcagc
actttgccatgctcagaaaattcaaatcacatggaactttagaggtagatttaatacgat
taagatattcagaagtatattttagaatccctgcctgttaaggaaactttatttgtggta
ggtacagttctggggtacatgttaagtgtccccttatacagtggagggaagtcttccttc
ctgaaggaaaataaactgacacttattaactaagataatttacttaatatatcttccctg
atttgttttaaaagatcagagggtgactgatgatacatgcatacatatttgttgaataaa
tgaaaatttatttttagtgataagattcatacactctgtatttggggagggaaaaccttt
ttaagcatggtggggcactcagataggagtgaatacacctacctggtgccttgaaaatca
catcaagtagttaattatctaccccttacctgtgtttataacttccaggtaatgagaatg
attttttttaaagctaaaatgccagtaaataaaagtgctatgacttgagctaagatattt
gactccaatgcctgtactgtgtctactgcaccactttgtaaacacttcaatttactatct
ttgaaatgattgacctttaaatttttgccaaatgttatctgaaattgtctatgaatacca
tctacttctgttgttttcccaggcttccataaacaatggagatacatgca
>lcl|<llId>325</llId><geneSymbol>APCS</geneSymbol><baseAccNo>NM_001639.2</baseAccNo><extAccNo>\null</extAccNo>
cagacctcagtgggaaggtgtttgtatttcctagagaatctgttactgatcatgtaaact
tgatcacaccgctggagaagcctctacagaactttaccttgtgttttcgagcctatagtg
atctctctcgtgcctacagcctcttctcctacaatacccaaggcagggataatgagctac
tagtttataaagaaagagttggagagtatagtctatacattggaagacacaaagttacat
ccaaagttatcgaaaagttcccggctccagtgcacatctgtgtgagctgggagtcctcat
caggtattgctgaattttggatcaatgggacacctttggtgaaaaagggtctgcgacagg
gttactttgtggaagctcagcccaagattgtcctggggcaggaacaggattcctatgggg
gcaagtttgataggagccagtcctttgtgggagagattggggatttgtacatgtgggact
ctgtgctgcccccagaaaatatcctgtctgcctatcagggtacccctctccctgccaata
tcctggactggcaggctctgaactatgaaatcagaggatatgtcatcatcaaacccttgg
tgtgggtctgaggtcttgactcaacgagagcacttgaaaatgaaatgactgtctaagaga
tctggtcaaagcaactggatactagatcttacatctgcagtctttcttctttgaatttcc
tatctgtatgtctgcctaattaaaaaaatatatattgtattatgctacctgca
>lcl|<llId>326</llId><geneSymbol>AIRE</geneSymbol><baseAccNo>NM_000383.1</baseAccNo><extAccNo>Z97990.1</extAccNo>
agcacaccttcgatggcatcctgcagtgggccatccagagcatggcccgtccggcggccc
ccttcccctcctgaccccagatggccgggacatgcagctctgatgagagagtgctgagaa
ggacacctccttcctcagtcctggaagccggccggctgggatcaagaaggggacagcgcc
acctcttgtcagtgctcggctgtaaacagctctgtgtttctggggacaccagccatcatg
tgcctggaaattaaaccctgccccacttctctactctggaagtccccgggagcctctcct
tgcctggtgacctactaaaaatataaaaattagctgggtgtggtggtgggtgcctgtaat
cccagctacatgggagcctgaggcatgagaatcacttgaactcgggaggtggaggttgca
gtgagctgagattgcgccactgcactccagtctggtcggcaagagtgagactccgtctca
aaaacaaaacaaaaaaaccacataacataaatttatcatctcgaccacttttcagttcag
tggcattcacatctcatgtaa
>lcl|<llId>327</llId><geneSymbol>APEH</geneSymbol><baseAccNo>NM_001640.3</baseAccNo><extAccNo>BC000362.2</extAccNo>
ggctcctgctctatcccaaaagcacccacgcattatcagaggtggaggtggagtcagaca
gcttcatgaatgctgtgctctggctacgcacacacttgggcagctgaagccctgccattc
tgcatgagctgatcagcctgtgccacacttcgctcttgaggagctcaacggtctggcagg
gcagcaggaggctttctgggctctggactccacggatgcgtgggcagaggaatgtgggct
atgtagtcataataaattaggacaca
>lcl|<llId>328</llId><geneSymbol>APEX1</geneSymbol><baseAccNo>NM_001641.2</baseAccNo><extAccNo>BC002338.2</extAccNo>
ataggcgatgaggagcatgatcaggaaggccgggtgattgtggctgaatttgactcgttt
gtgctggtaacagcatatgtacctaatgcaggccgaggtctggtacgactggagtaccgg
cagcgctgggatgaagcctttcgcaagttcctgaagggcctggcttcccgaaagcccctt
gtgctgtgtggagacctcaatgtggcacatgaagaaattgaccttcgcaaccccaagggg
aacaaaaagaatgctggcttcacgccacaagagcgccaaggcttcggggaattactgcag
gctgtgccactggctgacagctttaggcacctctaccccaacacaccctatgcctacacc
ttttggacttatatgatgaatgctcgatccaagaatgttggttggcgccttgattacttt
ttgttgtcccactctctgttacctgcattgtgtgacagcaagatccgttccaaggccctc
ggcagtgatcactgtcctatcaccctatacctagcactgtgacaccacccctaaatcact
ttgagcctgggaaataagccccctcaactaccattccttctttaaacactcttcagagaa
atctgcattctatttctcatgtataaaactaggaatcctccaaccaggctcctgtgatag
agttcttttaagcccaagattttttatttgagggttttttgttttttaaaaaaaaattga
acaaagactactaatgactttgtttgaattatccacatgaaaataaagagccatagtttc
a
>lcl|<llId>329</llId><geneSymbol>BIRC2</geneSymbol><baseAccNo>NM_001166.3</baseAccNo><extAccNo>U45879.1</extAccNo>
aggtctgtcactggaagaacaattgaggaggttgcaagaagaacgaacttgtaaagtgtg
tatggacaaagaagtttctgttgtatttattccttgtggtcatctggtagtatgccagga
atgtgccccttctctaagaaaatgccctatttgcaggggtataatcaagggtactgttcg
tacatttctctcttaaagaaaaatagtctatattttaacctgcataaaaaggtctttaaa
atattgttgaacacttgaagccatctaaagtaaaaagggaattatgagtttttcaattag
taacattcatgttctagtctgctttggtactaataatcttgtttctgaaaagatggtatc
atatatttaatcttaatctgtttatttacaagggaagatttatgtttggtgaactatatt
agtatgtatgtgtacctaagggagtagtgtcactgcttgttatgcatcatttcaggagtt
actggatttgttgttctttcagaaagctttgaatactaaattatagtgtagaaaagaact
ggaaaccaggaactctggagttcatcagagttatggtgccgaattgtctttggtgctttt
cacttgtgttttaaaataaggatttttctcttatttctccccctagtttgtgagaaacat
ctcaataaagtgctttaa
>lcl|<llId>330</llId><geneSymbol>BIRC3</geneSymbol><baseAccNo>NM_001165.3</baseAccNo><extAccNo>U45878.1</extAccNo>
agatctaccagtggaagaacaattgcggagactacaagaagaaagaacatgtaaagtgtg
tatggacaaagaagtgtccatagtgtttattccttgtggtcatctagtagtatgcaaaga
ttgtgctccttctttaagaaagtgtcctatttgtaggagtacaatcaagggtacagttcg
tacatttctttcatgaagaagaaccaaaacatcgtctaaactttagaattaatttattaa
atgtattataactttaacttttatcctaatttggtttccttaaaatttttatttatttac
aactcaaaaaacattgttttgtgtaacatatttatatatgtatctaaaccatatgaacat
atattttttagaaactaagagaatgataggcttttgttcttatgaacgaaaaagaggtag
cactacaaacacaatattcaatcaaaatttcagcattattgaaattgtaagtgaagtaaa
acttaagatatttgagttaacctttaagaattttaaatattttggcattgtactaatacc
gggaacatgaagccaggtgtggtggtatgtgcctgtagtcccaggctgaggcaagagaat
tacttgagcccaggagtttgaatccatcctgggcagcatactgagaccctgcctttaaaa
acaaacagaacaaaaacaaaacaccagggacacatttctctgtcttttttgatcagtgtc
ctatacatcgaaggtgtgcatatatgttgaatgacattttagggacatggtgtttttata
aagaattctgtgagaaaaaatttaataaagcaacaaaaattactctta
>lcl|<llId>331</llId><geneSymbol>BIRC4</geneSymbol><baseAccNo>NM_001167.2</baseAccNo><extAccNo>\null</extAccNo>
agagattagtactgaagagcagctaaggcgcctgcaagaggagaagctttgcaaaatctg
tatggatagaaatattgctatcgtttttgttccttgtggacatctagtcacttgtaaaca
atgtgctgaagcagttgacaagtgtcccatgtgctacacagtcattactttcaagcaaaa
aatttttatgtcttaatctaactctatagtaggcatgttatgttgttcttattaccctga
ttgaatgtgtgatgtgaactgactttaagtaatcaggattgaattccattagcatttgct
accaagtaggaaaaaaaatgtacatggcagtgttttagttggcaatataatctttgaatt
tcttgatttttcagggtattagctgtattatccattttttttactgttatttaattgaaa
ccatagactaagaataagaagcatcatactataactgaacacaatgtgtattcatagtat
actgatttaatttctaagtgtaagtgaattaatcatctggattttttattcttttcagat
aggcttaacaaatggagctttctgtatataaatgtggagattagagttaatctccccaat
cacataatttgttttgtgtgaaaaaggaataaattgttccatgctggtggaaagatagag
attgtttttagaggttggttgttgtgttttaggattctgtccattttcttttaaagttat
aaacacgtacttgtgcgaattatttttttaaagtgatttgccatttttgaaagcgtattt
aatgatagaatactatcgagccaacatgtactgacatggaaagatgtcaaagatatgtta
agtgtaaaatgcaagtggcaaaacactatgtatagtctgagccagatcaaagtatgtatg
tttttaatatgcatagaacaaaagatttggaaagatatacaccaaactgttaaatgtggt
ttctcttcggggagggggggattgggggaggggccccagaggggttttataggggccttt
tcactttctacttttttcattttgttctgttcgaattttttataagtatgtattactttt
gtaatcagaatttttagaaagtattttgctgatttaaaggcttaggcatgttcaaacgcc
tgcaaaactacttatcactcagctttagtttttctaatccaagaaggcagggcagttaac
ctttttggtgccaatgtgaaatgtaaatgattttatgtttttcctgctttgtggatgaaa
aatatttctgagtggtagttttttgacaggtagaccatgtcttatcttgtttcaaaataa
gtatttctgattttgtaaaatgaaatataaaatatgtctcagatcttccaattaattagt
aaggattcatccttaatccttgctagtttaagcctgcctaagtcactttactaaaagatc
tttgttaactcagtattttaaacatctgtcagcttatgtaggtaaaagtagaagcatgtt
tgtacactgcttgtagttatagtgacagctttccatgttgagattctcatatcatcttgt
atcttaaagtttcatgtgagtttttaccgttaggatgattaagatgtatataggacaaaa
tgttaagtctttcctctacctacatttgttttcttggctagtaatagtagtagatacttc
tgaaataaatgttctctcaagatccttaaaacctcttggaaattataaaaatattggcaa
gaaaagaagaatagttgtttaaatattttttaaaaaacacttgaataagaatcagtaggg
tataaactagaagtttaaaaatgcttcatagaacgtccagggtttacattacaagattct
cacaacaaacctattgtagaggtgagtaaggcatgttactacagaggaaagtttgagagt
aaaactgtaaaaaattatatttttgttgtactttctaagagaaagagtattgttatgttc
tcctaacttctgttgattactactttaagtgatattcatttaaaacattgcaaatttatt
ttatttatttaattttctttttgagatggagtcttgcttgtcacccaggctggagtgcag
tggagtgatctctgctcactgcaacctccgccttctgggttcaagcgattctcgtgcctc
agcttcctgagtagctggaattacaggcaggtgccaccatgcccgactaattttttttta
tttttagtagagacggggtttcaccatgttggccaggctggtatcaaactcctgacctca
agagatccactcgccttgccctcccaaagtgctgggattacaggcttgagccaccacgcc
cggctaaaacattgcaaatttaaatgagagttttaaaaattaaataatgactgccctgtt
tctgttttagtatgtaaatcctcagttcttcacctttgcactgtctgccacttagtttgg
ttatatagtcattaacttgaatttggtctgtatagtctagactttaaatttaaagttttc
tacaaggggagaaaagtgttaaaatttttaaaatatgttttccaggacacttcacttcca
agtcaggtaggtagttcaatctagttgttagccaaggactcaaggactgaattgttttaa
cataaggcttttcctgttctgggagccgcacttcattaaaattcttctaaaacttgtatg
tttagagttaagcaagactttttttcttcctctccatgagttgtgaaatttaatgcacaa
cgctgatgtggctaacaagtttattttaagaattgtttagaaatgctgttgcttcaggtt
cttaaaatcactcagcactccaacttctaatcaaatttttggagacttaacagcatttgt
ctgtgtttgaactataaaaagcaccggatcttttccatctaattccgcaaaaattgatca
tttgcaaagtcaaaactatagccatatccaaatcttttccccctcccaagagttctcagt
gtctacatgtagactattccttttctgtataaagttcactctaggatttcaagtcaccac
ttattttacattttagtcatgcaaagattcaagtagttttgcaataagtacttatcttta
tttgtaataatttagtctgctgatcaaaagcattgtcttaatttttgagaactggtttta
gcatttacaaactaaattccagttaattaattaatagctttatattgcctttcctgctac
atttggttttttcccctgtccctttgattacgggctaaggtagggtagagtgggtgtagt
gagtgtatataatgtgatttggccctgtgtattatgatattttgttatttttgttgttat
attatttacatttcagtagttgttttttgtgtttccattttagtggataaaatttgtatt
ttgaactatgaatggagactaccgccccagcattagtttcacatgatataccctttaaac
ccgaatcattgttttatttcctgattacacaggtgttgaatggggaaaggggctagtata
tcagtaggatatactatgggatgtatatatatcattgctgttagagaaatgaaataaaat
ggggctgggctcagtggctcacgcctgtaatcccagcactttgggaggctgaggcaggtg
gatcacgaggtcaggagatcgagaccatcctggctaacacggtgaaaccccgtctctact
aaaaaacagaaaattagccgggcgtggtggcgggcgcctgtagtcccagctactcgggag
gctgaggcaggagaatggtgtgaacccgggaggcagagcttgcagtgagccgagatctcg
ccactgcactccagcctgggcaacagagcaagactctgtctcaaaaaaaaaaaaaaaaga
aataagaaaatgggaagcaatatttgacatagttctttttagtcaaatctacttgttaaa
aaaagggtagcagtttattcatctgtgaaaggaaaataatacttatcttacaaggttgca
agagctcaaggagaccatgtatgtaaagttcctgctgtaaatatgaactcccatcctaat
acccttttacctctctgtgggtttgtcttgacctggaaatttgggctaaaacttagaaaa
aattcttacatgataactcagtgatgcttactcatagtttttggtgtttctcatagataa
gatataaatcagctgggcgcggtggctcatgcctgtaatcccagcactttgggaggccga
ggcgggcagatcacctgaggtcgggaggtcgagaccagcctgaccaacatggagaaaccc
cgtctctactaaaaatacaaaattagctgggcgtggtggctcatgcctgtaatcccagct
acttgggaggctgaggcaggagaatcgcttgaacccaggaggcggaggttgtggtgagcg
aagatcgtgccattgcactccagcctgggcaacaagagcaaaactctgtctcaaaaaaaa
aaaaagatataaatcacaataaataaataggtcaatacaaatgttagccaggcgtggtgg
cacatgcccatagtcgcagctactctggaggcagaggcaggaggatcacttgagcccatg
aatttgaggcagcagtgagctatgattgtgccactgtactccagtctgggtgacagagtg
agaccccatctctaaataaataggtcaaacccttaaaaatatttaaattcttaaaaaatt
gaaaagattattcttctcaaatttagttgagctttctaagagaagcaattggctttttcc
cacttcaataatcattttcagtttgactcatacagttaacacaatgtgaatttcttcctc
agcataacagagttatagaatgacagggctggaagtgaccttagagagtatccagttctt
tcattttacaggtgaggcaactgagactcaaaggtgatgtaatttgtgcaaagattatag
ctaattagtagcagagccctgactgggacatagtttgaaggtgaaaaacttcaccaagct
acctttcttgaaaggtccaaatgtttatgttttcaactactctttccactgtaccataac
tttcactacatattaaatgacactttataactaatataataggacaatcatcaatgcata
tatagccagcccttcatatctgtgggttttgcatccatggattcaaccaaggaggaattg
aaaacactgagaaaaaaaaaaaagaccacacaataaaaaaaaaaaatacaaaataataca
aagaaaaagccaaaattgtcatactgttgttaagcaacagtataacaactatttacatag
cattaaggttggtgcaaaaatgcaaaaaaaaaaaaagcaattatttttaaaccaacctaa
tatattgtattaggtattaaagtcatctggacatgaattaaagtatatgatgccagcctg
gacaaaaggcaaaaccctgtctctacaaaaaatacaaaaattagctgggcatggtggtgt
gtgcctgtagtcctggctactccggagcctgaggtgggaggatcgcttgagtctgggagg
cagaggctgcattgagctatgatcatggcactgcattccagcctgggtgacagtgcaaga
ccttgtctcagaataaataaagtatgtgatgaagatgtgcatacattatatgcaaatact
gttttttttttttttaatttaaacagtctcactgtgttgcccaggatggagtgcaatggc
acaatcttggctcatggcaaactctgcctcgcaagcagctgggactacaggcatgctcca
cggtgcccagttaattttttttgtattcttagtagagacagggtttcaccatgttggcca
ggctagtcttgaatttctgacctcaagtgattcatctcccaaagtgctgggattacaggc
gtgagccaccacggccggctaatttttgtattttttagtagtgactggtttcgcggtgtt
gaccaggctggtctcgaactcctgatctcaggtgatctgcctgcctcggcctcacaaagt
gctgggattacaggtgtgaaccactgctcccggccttgtgtgattttatctaagggactt
aagcgtcctcaggtcctagggggtcgtgaaaccaaaaccccagggatagcaagggacaat
tgtatcttcaaagtagacaaatggcgccgggcacggtggctcacgcctgtaatcccagca
gtttccgaggctgaggcaggcggctcacctgaggtcaggagttggagaccagcctggcca
acatgctgaaaccctgtctgtacaaaaatacaaaaatagctgggcatggtggcgcatgcc
tgtagtcccagctactagagcgactgaggcaggagaattgcttgaacctgggaggcggag
gttgcagggagccaagatggcgccaccgcactccagcctaggtgatagagtgagactccc
tctcaaaaacaaaacaaaacaaaaaaattagacaaatgctacattaatgtttgggtggtc
agattctactttgaatctgaagtttgcagatatgcctatagatttttggagtttaccact
ttcttattctgtatcattaatgtaatattttaaattactatatatgttaccatttttctg
gatttagtaagaaatttgcagttttggtttgatgtaacaagggttttaatgtaatttatg
ttagattttgcatttttttcattactgttatattttaacctgactgactgatctaattgt
attagtattgtgaataatcatgtgaaatgttttgagacagagtactatatttgtgaatat
aattttatggtttttttcacttagaacctttctgtgtggaaaactaagaaaattgctttc
tgctgtataatctggcattcattgtagattaaagcttatttttctgtgaataaaacgtat
tcaataaaatactattctttaaaatta
>lcl|<llId>332</llId><geneSymbol>BIRC5</geneSymbol><baseAccNo>NM_001012271.1</baseAccNo><extAccNo>\null</extAccNo>
gcaaaggaaaccaacaataagaagaaagaatttgaggaaactgcggagaaagtgcgccgt
gccatcgagcagctggctgccatggattgaggcctctggccggagctgcctggtcccaga
gtggctgcaccacttccagggtttattccctggtgccaccagccttcctgtgggcccctt
agcaatgtcttaggaaaggagatcaacattttcaaattagatgtttcaactgtgctcttg
ttttgtcttgaaagtggcaccagaggtgcttctgcctgtgcagcgggtgctgctggtaac
agtggctgcttctctctctctctctcttttttgggggctcatttttgctgttttgattcc
cgggcttaccaggtgagaagtgagggaggaagaaggcagtgtcccttttgctagagctga
cagctttgttcgcgtgggcagagccttccacagtgaatgtgtctggacctcatgttgttg
aggctgtcacagtcctgagtgtggacttggcaggtgcctgttgaatctgagctgcaggtt
ccttatctgtcacacctgtgcctcctcagaggacagtttttttgttgttgtgtttttttg
tttttttttttttggtagatgcatgacttgtgtgtgatgagagaatggagacagagtccc
tggctcctctactgtttaacaacatggctttcttattttgtttgaattgttaattcacag
aatagcacaaactacaattaaaactaagcacaaagccattctaagtcattggggaaacgg
ggtgaacttcaggtggatgaggagacagaatagagtgataggaagcgtctggcagatact
ccttttgccactgctgtgtgattagacaggcccagtgagccgcggggcacatgctggccg
ctcctccctcagaaaaaggcagtggcctaaatcctttttaaatgacttggctcgatgctg
tgggggactggctgggctgctgcaggccgtgtgtctgtcagcccaaccttcacatctgtc
acgttctccacacgggggagagacgcagtccgcccaggtccccgctttctttggaggcag
cagctcccgcagggctgaagtctggcgtaagatgatggatttgattcgccctcctccctg
tcatagagctgcagggtggattgttacagcttcgctggaaacctctggaggtcatctcgg
ctgttcctgagaaataaaaagcctgtcatttcaaacactgctgtggaccctactgggttt
ttaaaatattgtcagtttttcatcgtcgtccctagcctgccaacagccatctgcccagac
agccgcagtgaggatgagcgtcctggcagagacgcagttgtctctgggcgcttgccagag
ccacgaaccccagacctgtttgtatcatccgggctccttccgggcagaaacaactgaaaa
tgcacttcagacccacttatttctgccacatctgagtcggcctgagatagacttttccct
ctaaactgggagaatatcacagtggtttttgttagcagaaaatgcactccagcctctgta
ctcatctaagctgcttatttttgatatttgtgtcagtctgtaaatggatacttcacttta
ataactgttgcttagtaattggctttgtagagaagctggaaaaaaatggttttgtcttca
actcctttgcatgccaggcggtgatgtggatctcggcttctgtgagcctgtgctgtgggc
agggctgagctggagccgcccctctcagcccgcctgccacggcctttccttaaaggccat
ccttaaaaccagaccctcatggctaccagcacctgaaagcttcctcgacatctgttaata
aagccgtaggcccttgtctaagtgcaaccgcctagactttctttcagatacatgtccaca
tgtccatttttcaggttctctaagttggagtggagtctgggaagggttgtgaatgaggct
tctgggctatgggtgaggttccaatggcaggttagagcccctcgggccaactgccatcct
ggaaagtagagacagcagtgcccgctgcccagaagagaccagcaagccaaactggagccc
ccattgcaggctgtcgccatgtggaaagagtaactcacaattgccaataaagtctcatgt
ggttttatcta
>lcl|<llId>333</llId><geneSymbol>APLP1</geneSymbol><baseAccNo>NM_005166.2</baseAccNo><extAccNo>U48437.1</extAccNo>
aggtggaccccatgctgaccctggaggagcagcagctccgcgaactgcagcggcacggct
atgagaaccccacttaccgcttcctggaggaacgaccctgacccggcccccttcacccct
tcagccgagcccagacctcccctcttcctggagccccagaaccccaactcccagcctagg
gcagcagggagtcttgaagtgatcatttcacacccttttgtgagacggctggaaattctt
atttcccctttccaattccaaaattccatccctaagaattcccagatagtcccagcagcc
tccccacgtggcacctcctcaccttaatttattttttaagtttatttatggctctttaag
gtgaccgccaccttggtcctagtgtctattccctggaattcaccctctcatgtttcccta
ctaacatcccaataaagtcctcttcccta
>lcl|<llId>334</llId><geneSymbol>APLP2</geneSymbol><baseAccNo>NM_001642.1</baseAccNo><extAccNo>BX648817.1</extAccNo>
aggttgatccaatgctcaccccagaagagcgtcacctgaacaagatgcagaaccatggct
atgagaaccccacctacaaatacctggagcagatgcagatttaggtggcagggagcgcgg
cagccctggcggagggatgcaggtgggccggaagatcccacgattccgatcgactgccaa
gcagcagccgctgccaggggctgcgtctgacatcctgacctcctggactgtaggactata
taaagtactactgtagaactgcaatttccattcttttaaatgggtgaaaaatggtaatat
aacaatatatgatatataaaccttaaatgaaaaaaatgatctattgcagatatttgatgt
agttttcttttttaaattaatcagaaaccccacttccattgtattgtctgacacatgctc
tcaatatataataaatgggaaatgtcgattttcaataatagacttatatgcaggctgtcg
ttccggttatgttgtgtaagtcaactcttcagcctcattcactgtcctggcttttattta
aagaaaaaaaaggcagtattccctttttaaatgagctttcaggaagttgctgagaaatgg
ggtggaatagggaactgtaatggccactgaagcacgtgagagaccctcgcaaaatgatgt
gaaaggaccagtttcttgaagtccagtgtttccacggctggatacctgtgtgtctccata
aaagtcctgtcaccaaggacgttaaaggcattttattccagcgtcttctagagagcttag
tgtatacagatgagggtgtccgctgctgctttccttcggaatccagtgcttccacagaga
ttagcctgtagcttatatttgacattcttcactgtctgttgtttacctaccgtagctttt
taccgttcacttccccttccaactatgtccagatgtgcaggctcctcctctctggacttt
ctccaaaggcactgaccctcggcctctactttgtcccctcacctccaccccctcctgtca
ccggccttgtgacattcactcagagaagaccacaccaaggaggggccgcggctggcccag
gagagaacacggggaggtttgtttgtgtgaaaggaaagtagtccaggctgtccctgaaac
tgagtctgtggacactgtggaaagctttgaacaattgtgttttcgtcacaggagtctttg
taatgcttgtacagttgatgtcgatgctcactgcttctgctttttctttctttttatttt
aaaaaatctgaaggttctggtaacctgtggtgtatttttattttcctgtgactgtttttg
ttttgtttttttcctttttcctcccctttagccctattcatgtctctacccactatgcac
agattaaacttcacctacaaactccttaatatgatctgtggagaatgtacacagtttaaa
cacatcaataaatactttaacttcca
>lcl|<llId>335</llId><geneSymbol>APOA1</geneSymbol><baseAccNo>NM_000039.1</baseAccNo><extAccNo>X02162.1</extAccNo>
cctaaagctccttgacaactgggacagcgtgacctccaccttcagcaagctgcgcgaaca
gctcggccctgtgacccaggagttctgggataacctggaaaaggagacagagggcctgag
gcaggagatgagcaaggatctggaggaggtgaaggccaaggtgcagccctacctggacga
cttccagaagaagtggcaggaggagatggagctctaccgccagaaggtggagccgctgcg
cgcagagctccaagagggcgcgcgccagaagctgcacgagctgcaagagaagctgagccc
actgggcgaggagatgcgcgaccgcgcgcgcgcccatgtggacgcgctgcgcacgcatct
ggccccctacagcgacgagctgcgccagcgcttggccgcgcgccttgaggctctcaagga
gaacggcggcgccagactggccgagtaccacgccaaggccaccgagcatctgagcacgct
cagcgagaaggccaagcccgcgctcgaggacctccgccaaggcctgctgcccgtgctgga
gagcttcaaggtcagcttcctgagcgctctcgaggagtacactaagaagctcaacaccca
gtgaggcgcccgccgccgccccccttcccggtgctcagaataaacgtttccaaagtggga
a
>lcl|<llId>336</llId><geneSymbol>APOA2</geneSymbol><baseAccNo>NM_001643.1</baseAccNo><extAccNo>CR605230.1</extAccNo>
gtcttactttgaaaagtcaaaggagcagctgacacccctgatcaagaaggctggaacgga
actggttaacttcttgagctatttcgtggaacttggaacacagcctgccacccagtgaag
tgtccagaccattgtcttccaaccccagctggcctctagaacacccactggccagtccta
gagctcctgtccctacccactctttgctacaataaatgctgaatgaatcca
>lcl|<llId>337</llId><geneSymbol>APOA4</geneSymbol><baseAccNo>NM_000482.2</baseAccNo><extAccNo>M13654.1</extAccNo>
tgccctcttccaggacaaacttggagaagtgaacacttacgcaggtgacctgcagaagaa
gctggtgccctttgccaccgagctgcatgaacgcctggccaaggactcggagaaactgaa
ggaggagattgggaaggagctggaggagctgagggcccggctgctgccccatgccaatga
ggtgagccagaagatcggggacaacctgcgagagcttcagcagcgcctggagccctacgc
ggaccagctgcgcacccaggtcaacacgcaggccgagcagctgcggcgccagctgacccc
ctacgcacagcgcatggagagagtgctgcgggagaacgccgacagcctgcaggcctcgct
gaggccccacgccgacgagctcaaggccaagatcgaccagaacgtggaggagctcaaggg
acgccttacgccctacgctgacgaattcaaagtcaagattgaccagaccgtggaggagct
gcgccgcagcctggctccctatgctcaggacacgcaggagaagctcaaccaccagcttga
gggcctgaccttccagatgaagaagaacgccgaggagctcaaggccaggatctcggccag
tgccgaggagctgcggcagaggctggcgcccttggccgaggacgtgcgtggcaacctgag
gggcaacaccgaggggctgcagaagtcactggcagagctgggtgggcacctggaccagca
ggtggaggagttccgacgccgggtggagccctacggggaaaacttcaacaaagccctggt
gcagcagatggaacagctcaggacgaaactgggcccccatgcgggggacgtggaaggcca
cttgagcttcctggagaaggacctgagggacaaggtcaactccttcttcagcaccttcaa
ggagaaagagagccaggacaagactctctccctccctgagctggagcaacagcaggaaca
gcatcaggagcagcagcaggagcaggtgcagatgctggcccctttggagagctgagctgc
ccctggtgcactggccccaccctcgtggacacctgccctgccctgccacctgtctgtctg
tcccaaagaagttctggtatgaacttgaggacacatgtccagtgggaggtgagaccacct
ctcaatattcaataaagctgctgagaatctagcctcaa
>lcl|<llId>338</llId><geneSymbol>APOB</geneSymbol><baseAccNo>NM_000384.1</baseAccNo><extAccNo>X04506.1</extAccNo>
agtcctctccagataaaaaactcaccatattcaaaactgagttgagggtccgggaatctg
atgaggaaactcagatcaaagttaattgggaagaagaggcagcttctggcttgctaacct
ctctgaaagacaacgtgcccaaggccacaggggtcctttatgattatgtcaacaagtacc
actgggaacacacagggctcaccctgagagaagtgtcttcaaagctgagaagaaatctgc
agaacaatgctgagtgggtttatcaaggggccattaggcaaattgatgatatcgacgtga
ggttccagaaagcagccagtggcaccactgggacctaccaagagtggaaggacaaggccc
agaatctgtaccaggaactgttgactcaggaaggccaagccagtttccagggactcaagg
ataacgtgtttgatggcttggtacgagttactcaaaaattccatatgaaagtcaagcatc
tgattgactcactcattgattttctgaacttccccagattccagtttccggggaaacctg
ggatatacactagggaggaactttgcactatgttcataagggaggtagggacggtactgt
cccaggtatattcgaaagtccataatggttcagaaatactgttttcctatttccaagacc
tagtgattacacttcctttcgagttaaggaaacataaactaatagatgtaatctcgatgt
atagggaactgttgaaagatttatcaaaagaagcccaagaggtatttaaagccattcagt
ctctcaagaccacagaggtgctacgtaatcttcaggaccttttacaattcattttccaac
taatagaagataacattaaacagctgaaagagatgaaatttacttatcttattaattata
tccaagatgagatcaacacaatcttcaatgattatatcccatatgtttttaaattgttga
aagaaaacctatgccttaatcttcataagttcaatgaatttattcaaaacgagcttcagg
aagcttctcaagagttacagcagatccatcaatacattatggcccttcgtgaagaatatt
ttgatccaagtatagttggctggacagtgaaatattatgaacttgaagaaaagatagtca
gtctgatcaagaacctgttagttgctcttaaggacttccattctgaatatattgtcagtg
cctctaactttacttcccaactctcaagtcaagttgagcaatttctgcacagaaatattc
aggaatatcttagcatccttaccgatccagatggaaaagggaaagagaagattgcagagc
tttctgccactgctcaggaaataattaaaagccaggccattgcgacgaagaaaataattt
ctgattaccaccagcagtttagatataaactgcaagatttttcagaccaactctctgatt
actatgaaaaatttattgctgaatccaaaagattgattgacctgtccattcaaaactacc
acacatttctgatatacatcacggagttactgaaaaagctgcaatcaaccacagtcatga
acccctacatgaagcttgctccaggagaacttactatcatcctctaattttttaaaagaa
atcttcatttattcttcttttccaattgaactttcacatagcacagaaaaaattcaaact
gcctatattgataaaaccatacagtgagccagccttgcagtaggcagtagactataagca
gaagcacatatgaactggacctgcaccaaagctggcaccagggctcggaaggtctctgaa
ctcagaaggatggcattttttgcaagttaaagaaaatcaggatctgagttattttgctaa
acttgggggaggaggaacaaataaatggagtctttattgtgtatcata
>lcl|<llId>339</llId><geneSymbol>APOBEC1</geneSymbol><baseAccNo>NM_001644.3</baseAccNo><extAccNo>\null</extAccNo>
agtcttccaccctgtttaaagatttcaagaagatggcaaaatcatcttacatttttcaga
cttcatcttcaaaactgccattaccaaacgattccgccacacatccttttagctacaggg
ctgatacatccttctgtggcttggagatgaataggatgattccgtgtgtgtactgattca
agaacaagcaatgatgacccactaaagagtgaatgccatttagaatctagaaatgttcac
aaggtaccccaaaactctgtagcttaaaccaacaataaatatgtattacctctggca
>lcl|<llId>341</llId><geneSymbol>APOC1</geneSymbol><baseAccNo>NM_001645.3</baseAccNo><extAccNo>\null</extAccNo>
gggagtggttttcagagacatttcagaaagtgaaggagaaactcaagattgactcatgag
gacctgaagggtgacatcccaggaggggcctctgaaatttcccacaccccagcgcctgtg
ctgaggactccctccatgtggccccaggtgccaccaataaaaatcctacagaaaattc
>lcl|<llId>343</llId><geneSymbol>AQP8</geneSymbol><baseAccNo>NM_001169.2</baseAccNo><extAccNo>BC040630.1</extAccNo>
aggtgcttcattggagatgggaagacccgcctcatcctgaaggctcggtgaagcagagct
cgtgggattcctgctgctccaggtgtcctcagctcacctgtcccagactgaggacagggg
agttcctgcatttcctgccagggcagaggcccagaggagcgaccccctgcttccactgct
tgggcctgctttctcagatagactgactgctgaggaggctctaggttcttggaattcctt
tgtgctcatcagagaccccagcctggggaacacgctgcccgcactgcccagagagcagtg
caaacaccacaacacgagcgtgtttcttgagaggaatgtccccgagttggacaaggaggc
tgtttctgcacatcagctcatttcccgcaccccatttcttgcttgattgctttgttgggg
gcctggccacttccttgcttctcaagctgacaattctcactttgcaataaatagtccagt
gtttccttcca
>lcl|<llId>344</llId><geneSymbol>APOC2</geneSymbol><baseAccNo>NM_000483.3</baseAccNo><extAccNo>BC005348.2</extAccNo>
cagggacttgtacagcaaaagcacagcagccatgagcacttacacaggcatttttactga
ccaagttctttctgtgctgaagggagaggagtaacagccagaccccccatcagtggacaa
ggggagagtcccctactcccctgatcccccaggttcagactgagctcccccttcccagta
gctcttgcatcctcctcccaactctagcctgaattcttttcaataaaaaatacaattcaa
gttgcttctcatggatggcactgcttttctgaggactcaagggccaagatggaggggctg
actcagtccagccaacatttaatgagcacctactttatgtatggagctctaacccatggg
tccatgggaataaagcagtgaatagtaacaataaataatcgtaaca
>lcl|<llId>345</llId><geneSymbol>APOC3</geneSymbol><baseAccNo>NM_000040.1</baseAccNo><extAccNo>BC027977.1</extAccNo>
aggggctgggtgaccgatggcttcagttccctgaaagactactggagcaccgttaaggac
aagttctctgagttctgggatttggaccctgaggtcagaccaacttcagccgtggctgcc
tgagacctcaataccccaagtccacctgcctatccatcctgcgagctccttgggtcctgc
aatctccagggctgcccctgtaggttgcttaaaagggacagtattctcagtgctctccta
ccccacctcatgcctggcccccctccaggcatgctggcctcccaataaagctggacaaga
agctgctatga
>lcl|<llId>346</llId><geneSymbol>APOC4</geneSymbol><baseAccNo>NM_001646.1</baseAccNo><extAccNo>BC020723.1</extAccNo>
ggagcccgagcaccttccggggcttcatgcagacctactatgacgaccacctgagggacc
tgggtccgctcaccaaggcctggttcctcgaatccaaagacagcctcttgaagaagaccc
acagcctgtgccccaggcttgtctgtggggacaaggaccagggttaaaatgttcataaaa
gccaggtgtggttgtggcgggtgcctgtagtcccagctactcaggaggctgaggtaggat
gatggcttgagcccaggagttcgagaccagcctgggcaacacagcgagatctcttggggg
taaaacaaaaagaaaaaaaaaagttcatacttctccaataaataaagtctcacctg
>lcl|<llId>347</llId><geneSymbol>APOD</geneSymbol><baseAccNo>NM_001647.1</baseAccNo><extAccNo>BC007402.2</extAccNo>
ttatgccatcggcaccgtactggatcctggccaccgactatgagaactatgccctcgtgt
attcctgtacctgcatcatccaactttttcacgtggattttgcttggatcttggcaagaa
accctaatctccctccagaaacagtggactctctaaaaaatatcctgacttctaataaca
ttgatgtcaagaaaatgacggtcacagaccaggtgaactgccccaagctctcgtaaccag
gttctacagggaggctgcacccactccatgttacttctgcttcgctttcccctaccccac
ccccccccataaagacaaaccaatcaaccacgacaaaggaagttgacctaaacatgtaac
catgccctaccctgttaccttgctagctgcaaaataaacttgttgctgacctgc
>lcl|<llId>348</llId><geneSymbol>APOE</geneSymbol><baseAccNo>NM_000041.2</baseAccNo><extAccNo>BC003557.1</extAccNo>
agggcgctgatggacgagaccatgaaggagttgaaggcctacaaatcggaactggaggaa
caactgaccccggtggcggaggagacgcgggcacggctgtccaaggagctgcaggcggcg
caggcccggctgggcgcggacatggaggacgtgtgcggccgcctggtgcagtaccgcggc
gaggtgcaggccatgctcggccagagcaccgaggagctgcgggtgcgcctcgcctcccac
ctgcgcaagctgcgtaagcggctcctccgcgatgccgatgacctgcagaagcgcctggca
gtgtaccaggccggggcccgcgagggcgccgagcgcggcctcagcgccatccgcgagcgc
ctggggcccctggtggaacagggccgcgtgcgggccgccactgtgggctccctggccggc
cagccgctacaggagcgggcccaggcctggggcgagcggctgcgcgcgcggatggaggag
atgggcagccggacccgcgaccgcctggacgaggtgaaggagcaggtggcggaggtgcgc
gccaagctggaggagcaggcccagcagatacgcctgcaggccgaggccttccaggcccgc
ctcaagagctggttcgagcccctggtggaagacatgcagcgccagtgggccgggctggtg
gagaaggtgcaggctgccgtgggcaccagcgccgcccctgtgcccagcgacaatcactga
acgccgaagcctgcagccatgcgaccccacgccaccccgtgcctcctgcctccgcgcagc
ctgcagcgggagaccctgtccccgccccagccgtcctcctggggtggaccctagtttaat
aaagattcaccaagtttcacgca
>lcl|<llId>350</llId><geneSymbol>APOH</geneSymbol><baseAccNo>NM_000042.1</baseAccNo><extAccNo>X57847.1</extAccNo>
gaacacagttctctggctttttggaaaactgatgcatccgatgtaaagccatgctaaggt
ggttttcagattccacataaaatgtcacacttgtttcttgttcatccaaggaacctaatt
gaaatttaaaaataaagctactgaatttattgccgca
>lcl|<llId>351</llId><geneSymbol>APP</geneSymbol><baseAccNo>NM_000484.2</baseAccNo><extAccNo>\null</extAccNo>
aggttgacgccgctgtcaccccagaggagcgccacctgtccaagatgcagcagaacggct
acgaaaatccaacctacaagttctttgagcagatgcagaactagacccccgccacagcag
cctctgaagttggacagcaaaaccattgcttcactacccatcggtgtccatttatagaat
aatgtgggaagaaacaaacccgttttatgatttactcattatcgccttttgacagctgtg
ctgtaacacaagtagatgcctgaacttgaattaatccacacatcagtaatgtattctatc
tctctttacattttggtctctatactacattattaatgggttttgtgtactgtaaagaat
ttagctgtatcaaactagtgcatgaatagattctctcctgattatttatcacatagcccc
ttagccagttgtatattattcttgtggtttgtgacccaattaagtcctactttacatatg
ctttaagaatcgatgggggatgcttcatgtgaacgtgggagttcagctgcttctcttgcc
taagtattcctttcctgatcactatgcattttaaagttaaacatttttaagtatttcaga
tgctttagagagattttttttccatgactgcattttactgtacagattgctgcttctgct
atatttgtgatataggaattaagaggatacacacgtttgtttcttcgtgcctgttttatg
tgcacacattaggcattgagacttcaagcttttctttttttgtccacgtatctttgggtc
tttgataaagaaaagaatccctgttcattgtaagcacttttacggggcgggtggggaggg
gtgctctgctggtcttcaattaccaagaattctccaaaacaattttctgcaggatgattg
tacagaatcattgcttatgacatgatcgctttctacactgtattacataaataaattaaa
taaaataaccccgggcaagacttttctttgaaggatgactacagacattaaataatcgaa
gtaattttgggtggggagaagaggcagattcaattttctttaaccagtctgaagtttcat
ttatgatacaaaagaagatgaaaatggaagtggcaatataaggggatgaggaaggcatgc
ctggacaaacccttcttttaagatgtgtcttcaatttgtataaaatggtgttttcatgta
aataaatacattcttggaggagca
>lcl|<llId>353</llId><geneSymbol>APRT</geneSymbol><baseAccNo>NM_000485.1</baseAccNo><extAccNo>CR749423.1</extAccNo>
ggaaccatgaacgctgcctgtgagctgctgggccgcctgcaggctgaggtcctggagtgc
gtgagcctggtggagctgacctcgcttaagggcagggagaagctggcacctgtacccttc
ttctctctcctgcagtatgagtgaccacagggcctcccagcccaacatctccagctggat
cccagggaaatatcagccttgggcaactgcagtgaccaggggcaccggctgcccacaggg
aacacattcctttgctggggttcagcgcctctcctggggctggaagtgccaaagcctggg
gcaaagctgtgtttcagccacactgaacccaattacacacagcgggagaacgcagtaaac
agctttcccacaa
>lcl|<llId>354</llId><geneSymbol>KLK3</geneSymbol><baseAccNo>NM_001648.2</baseAccNo><extAccNo>BC050595.2</extAccNo>
gggtgattctgggggcccacttgtctgtaatggtgtgcttcaaggtatcacgtcatgggg
cagtgaaccatgtgccctgcccgaaaggccttccctgtacaccaaggtggtgcattaccg
gaagtggatcaaggacaccatcgtggccaacccctgagcacccctatcaaccccctattg
tagtaaacttggaaccttggaaatgaccaggccaagactcaagcctccccagttctactg
acctttgtccttaggtgtgaggtccagggttgctaggaaaagaaatcagcagacacaggt
gtagaccagagtgtttcttaaatggtgtaattttgtcctctctgtgtcctggggaatact
ggccatgcctggagacatatcactcaatttctctgaggacacagataggatggggtgtct
gtgttatttgtggggtacagagatgaaagaggggtgggatccacactgagagagtggaga
gtgacatgtgctggacactgtccatgaagcactgagcagaagctggaggcacaacgcacc
agacactcacagcaaggatggagctgaaaacataacccactctgtcctggaggcactggg
aagcctagagaaggctgtgagccaaggagggagggtcttcctttggcatgggatggggat
gaagtaaggagagggactggaccccctggaagctgattcactatggggggaggtgtattg
aagtcctccagacaaccctcagatttgatgatttcctagtagaactcacagaaataaaga
gctgttatactgtg
>lcl|<llId>355</llId><geneSymbol>FAS</geneSymbol><baseAccNo>NM_000043.3</baseAccNo><extAccNo>BC012479.1</extAccNo>
gatgttgacttgagtaaatatatcaccactattgctggagtcatgacactaagtcaagtt
aaaggctttgttcgaaagaatggtgtcaatgaagccaaaatagatgagatcaagaatgac
aatgtccaagacacagcagaacagaaagttcaactgcttcgtaattggcatcaacttcat
ggaaagaaagaagcgtatgacacattgattaaagatctcaaaaaagccaatctttgtact
cttgcagagaaaattcagactatcatcctcaaggacattactagtgactcagaaaattca
aacttcagaaatgaaatccaaagcttggtctagagtgaaaaacaacaaattcagttctga
gtatatgcaattagtgtttgaaaagattcttaatagctggctgtaaatactgcttggttt
tttactgggtacattttatcatttattagcgctgaagagccaacatatttgtagattttt
aatatctcatgattctgcctccaaggatgtttaaaatctagttgggaaaacaaacttcat
caagagtaaatgcagtggcatgctaagtacccaaataggagtgtatgcagaggatgaaag
attaagattatgctctggcatctaacatatgattctgtagtatgaatgtaatcagtgtat
gttagtacaaatgtctatccacaggctaaccccactctatgaatcaatagaagaagctat
gaccttttgctgaaatatcagttactgaacaggcaggccactttgcctctaaattacctc
tgataattctagagattttaccatatttctaaactttgtttataactctgagaagatcat
atttatgtaaagtatatgtatttgagtgcagaatttaaataaggctctacctcaaagacc
tttgcacagtttattggtgtcatattatacaatatttcaattgtgaattcacatagaaaa
cattaaattataatgtttgactattatatatgtgtatgcattttactggctcaaaactac
ctacttctttctcaggcatcaaaagcattttgagcaggagagtattactagagctttgcc
acctctccatttttgccttggtgctcatcttaatggcctaatgcacccccaaacatggaa
atatcaccaaaaaatacttaatagtccaccaaaaggcaagactgcccttagaaattctag
cctggtttggagatactaactgctctcagagaaagtagctttgtgacatgtcatgaaccc
atgtttgcaatcaaagatgataaaatagattcttatttttcccccacccccgaaaatgtt
caataatgtcccatgtaaaacctgctacaaatggcagcttatacatagcaatggtaaaat
catcatctggatttaggaattgctcttgtcatacccccaagtttctaagatttaagattc
tccttactactatcctacgtttaaatatctttgaaagtttgtattaaatgtgaattttaa
gaaataatatttatatttctgtaaatgtaaactgtgaagatagttataaactgaagcaga
tacctggaaccacctaaagaacttccatttatggaggatttttttgccccttgtgtttgg
aattataaaatataggtaaaagtacgtaattaaataatgtttttggta
>lcl|<llId>356</llId><geneSymbol>FASLG</geneSymbol><baseAccNo>NM_000639.1</baseAccNo><extAccNo>X89102.1</extAccNo>
caggcaagtccaactcaaggtccatgcctctggaatgggaagacacctatggaattgtcc
tgctttctggagtgaagtataagaagggtggccttgtgatcaatgaaactgggctgtact
ttgtatattccaaagtatacttccggggtcaatcttgcaacaacctgcccctgagccaca
aggtctacatgaggaactctaagtatccccaggatctggtgatgatggaggggaagatga
tgagctactgcactactgggcagatgtgggcccgcagcagctacctgggggcagtgttca
atcttaccagtgctgatcatttatatgtcaacgtatctgagctctctctggtcaattttg
aggaatctcagacgtttttcggcttatataagctctaagagaagcactttgggattcttt
ccattatgattctttgttacaggcaccgagaatgttgtattcagtgagggtcttcttaca
tgcatttgaggtcaagtaagaagacatgaaccaagtggaccttgagaccacagggttcaa
aatgtctgtagctcctcaactcacctaatgtttatgagccagacaaatggaggaatatga
cggaagaacatagaactctgggctgccatgtgaagagggagaagcatgaaaaagcagcta
ccaggtgttctacactcatcttagtgcctgagagtatttaggcagattgaaaaggacacc
ttttaactcacctctcaaggtgggccttgctacctcaagggggactgtctttcagataca
tggttgtgacctgaggatttaagggatggaaaaggaagactagaggcttgcataataagc
taaagaggctgaaagaggccaatgccccactggcagcatcttcacttctaaatgcatatc
ctgagccatcggtgaaactaacagataagcaagagagatgttttggggactcatttcatt
cctaacacagcatgtgtatttccagtgcaattgtaggggtgtgtgtgtgtgtgtgtgtgt
gtgtgtgtgtatgactaaagagagaatgtagatattgtgaagtacatattaggaaaatat
gggttgcatttggtcaagattttgaatgcttcctgacaatcaactctaatagtgcttaaa
aatcattgattgtcagctactaatgatgttttcctataatataataaatatttatgtaga
tgtgcatttttgtgaaatgaaaacatgtaataaaaagtatatgttaggatacaa
>lcl|<llId>357</llId><geneSymbol>APXL</geneSymbol><baseAccNo>NM_001649.2</baseAccNo><extAccNo>CR749271.1</extAccNo>
gcaatcactgcttgagaagcagagagtcctgatccagcagcacgaggacgccaaggagct
caaggagaacctggaccgccgcgagcgcatcgtctttgacattttggccaactatctgag
cgaggagagcctcgcggactatgagcacttcgtgaagatgaagtcggccctcatcatcga
gcagcgggagctggaagataaaatccaccttggtgaagagcagctgaagtgcttattgga
cagccttcagcccgaaaggggcaaataagagaccagtccccggtggaggaggggcacggg
gcctccgagctccagctccgttcccaaggatactcgtgaagaccccatctgtgttcatgg
cctggaaagagacttctcccatagcaaagaggctgttataaaagcaataacttttgtgtt
tgtgtgggatgatttatttaattttttagtttcccctttgattgctgagagccattttcc
tttacacataactacacctgacaccaggctctgctggatgtgagtttccactgcatgggc
tgtgggctgggcctgtggtgcctgccgagtggtcactgtcagtgggaaacccgttgttcc
tcccgtcttcagatgctgagccaactgcttggacagcagccagcgcgtcatgacgtgcat
gagagggggaccctggtgctcatcttctcttgtcattcatccaggcatgggctgccaggt
tttgtccctgctcgttcaacagtgtgagcatttgtctctgttatctaatgatgttctctg
acccagcagaaatcatcatcatgatgatgataatttattaactttttggaagggtgaata
gtttcctaatggttaaaaaccaactgtgaaaggaaccacctgtgtggttgggttcactca
ttctcagattaaattgccacttaaagaaataacgtgcatgctttaaaaaacacagtcacg
caccaagcaggcaaatagctttagtccttctcacctcacatcacagttgttctgcaaagt
aaaattttttggttaagagcgtgtccagtagtaatgtgcttgttagctgtttctcaagac
caacagaagattttttcagttactttccccccatgtattttgtatgcatatgattgtccg
tgataattggctacttttccattgtttcctccttaaatcgtttagcatggcatgagggcc
acattccatggacgggaagaccccttcctcttcagaggtcccgtggactacacagctcct
gagcttgatctttttctgccatgaagtttaaagattctatgcccatttccttgattgaaa
tggcaggattctaaagagagcctggtttgttaaaagaaaacactgtcatgctgtcagttc
ccaattgacaagtcacagactgggagaaaatatttgcaaatcgtgtatctgacaaaaggt
ttgtgtccaggatgtacaaagaactctcaaaccggatagtaagaaaacaaacagcccaag
tgaaaagcaggcaaaagacttgaatagacacttcaccaaagagcatacacgcgtggcaaa
caagcacacgaaaagacgttcagccgccgatggcttggttataatttataacttacttat
ttttatctaataattgtagattcagtgtatttcttcaaaaaatgtttaattaaatgcatg
ttaatggtgagtgaatcccttgggtgacttcgtgtttaggtcgtattagggcatttgttg
gatcaacggatcattttaaccctgacttccccttattcccataaaagaagttttccagtg
gaatggagatttcattttgtcagcagcagtgaccacagccttaccaaagcagacgcgtgc
gcgtgcacagatgcacacacacagatgtcttaaaagactagaatccacacttcctgagcc
agaggggccgtgttgacggtaatgcattctctatagagccaagtccaaactggcaagctc
aatgatgcaggcaataaaccgcctttttggcagcctaccaatgccaaaaggataaatgtc
tttccaaaagtgtgtattcctgttaaattaagctcttgctaacttgaaaaatccctgttc
tgccagcgaagcttcctcctcctctccagctggtagtcacttgcgtgaatgctggtcagt
ctgaaaaggtgaagctggctgtgcacttacccccatctttctccctcggggagacgaccc
aaggaatttcagagtattttgtttggcagagcttttacctgttattctttgccctcaaat
acagtattgtggtcattttgatgatatgtgtgtaaaatgtgaataatccaattggtgtct
gtactcagccttttgatgtctttttaggactttctcttctacacagcaatacgtcgtgct
cgagtatccttgtagcaaagcacatagagccagctgtcctgtcagttcccctgtttgcct
ctgaaacgtctggttagtggggacccaaagattctagtgagtcaacatccataactctgt
atctagttgtattattcatagaaaatcaatctggtgctaatggttggccctggtgttgtt
gggtggcagctgctccttcgccctcttgtagtgtggctgtggagggctctgcctatgggg
ggtggcctgtggcttgtatccttcagtccaccacagcaaatgtgtgtagatttcatgctc
gacacttaccactcacctatcaacagatcatcctgcttgactgtaacaaaataaatagtg
tctcttcaagtg
>lcl|<llId>358</llId><geneSymbol>AQP1</geneSymbol><baseAccNo>NM_198098.1</baseAccNo><extAccNo>\null</extAccNo>
gattttctgggtggggccattcatcgggggagccctggctgtactcatctacgacttcat
cctggccccacgcagcagtgacctcacagaccgcgtgaaggtgtggaccagcggccaggt
ggaggagtatgacctggatgccgacgacatcaactccagggtggagatgaagcccaaata
gaaggggtctggcccgggcatccacgtagggggcaggggcaggggcgggcggagggaggg
gaggggtgaaatccatactgtagacactctgacaagctggccaaagtcacttccccaaga
tctgccagacctgcatggtcaagcctcttatgggggtgtttctatctctttctttctctt
tctgtttcctggcctcagagcttcctggggaccaagatttaccaattcacccactccctt
gaagttgtggaggaggtgaaagaaagggacccacctgctagtcgcccctcagagcatgat
gggaggtgtgccagaaagtcccccctcgccccaaagttgctcaccgactcacctgcgcaa
gtgcctgggattctaccgtaattgctttgtgcctttgggcacggccctccttcttttcct
aacatgcaccttgctcccaatggtgcttggagggggaagagatcccaggaggtgcagtgg
agggggcaagctttgctccttcagttctgcttgctcccaagcccctgacccgctcggact
tactgcctgaccttggaatcgtccctatatcagggcctgagtgacctccttctgcaaagt
ggcagggaccggcagagctctacaggcctgcagcccctaagtgcaaacacagcatgggtc
cagaagacgtggtctagaccagggctgctctttccacttgccctgtgttctttccccagg
ggcatgactgtcgccacacgcctctgtgtacatgtgtgcagagcagacaggctacaaagc
agagatcgacagacagccaggtagttggaactttctgttccctatggagaggcttcccta
cacagggcctgctattgcagaatgaagccatttagagggtgaaggagaaatacccatgtt
acttctctgagttttagttggtctttccatctatcactgcattatcttgctcattcttca
gttctctactccctcttgtcagtgtagacacaggtcaccattatgctggtgtatgtttat
caaagagcacttgagctgtctgaagcccaaagcctgaggacagaaagaccctgatgcagg
tcagcccatggaggcagatgcccttgctgggcctgggggttttccaagccctcagctggt
cctgaccaggatggagcaagctcttcccttgctcatgagctcctgatcagaggcatttga
gcagctgaataacctgcacaggcttgctgtatgacccctggccacagccttccctctgca
ttgacctggaggggagaggtcagccttgacctaatgaggtagctatagttgcagcccaag
gacagttcagagatcaggatcagctttgaaggctggattctatctacataagtcctttca
attccaccagggccagagcagctccaccactgtgcacttagccatgatggcaacagaaac
caagagacacaattacgcaggtatttagaagcagagggacaaccagaaggcccttaacta
tcaccagtgcatcacatctgcacactctcttctccattccctagcaggaacttctagctc
atttaacagataaagaaactgaggcccacggtttcagctagacaatgatttggccaggcc
tagtaaccaaggccctgtctctggctactccctggaccacgaggctgattcctctcattt
ccagcttctcagtttctgcctgggcaatggccaggggccaggagtggggagagttgtgat
ggaggggagaggggtcacacccaccccctgcctggttctaggctgctgcacaccaaggcc
ctgcatctgtctgctctgcatatatgtctctttggagttggaatttcattatatgttaag
aaaataaaggaaaatgacttgtaaggtc
>lcl|<llId>359</llId><geneSymbol>AQP2</geneSymbol><baseAccNo>NM_000486.3</baseAccNo><extAccNo>BC042496.1</extAccNo>
ggtcttctggatcggacccctggtgggcgccatcctgggctccctcctctacaactacgt
gctgtttccgccagccaagagcctgtcggagcgcctggcagtgctgaagggcctggagcc
ggacaccgattgggaggagcgcgaggtgcgacggcggcagtcggtggagctgcactcgcc
gcagagcctgccacggggtaccaaggcctgagggccgccagcggcctctacggccccgac
ggacgcttgtgaggcccgaggcagaagggcccaccccgtccctcctctcccgcaggtctg
aagttggccccccagcgcagagtagctgcttcctggacgtgcgcgcccaggccagtgctg
tgagcaggcggggaggaggctgccggagggagccctgagcctggcaggtcccctgccctg
aggctgtgagcagctagtggtggcttctccagcctttttcagggaactgggaacttaggg
gactgagctggggagggaggcaggtgggtggtaagagggaaactctggagagcctgcacc
caggtactgagtggggagtgtacagacccctgccttgggggttccgggaatgatgcaact
ggttttactagtgtgcaagtgtgttcatccccaagttctcttttgtcctcacatgcagag
ttgtgcatgcccctgagtgtgaacaggtttgcctacgttggtgcaagtgtgcatggctgg
ggacttctcacttccccttgcaccccttcctccccaacctgcaataaatccgcttctcct
gcagtggatgagtgtgggtgccagtcctcctcaggagaaggggaagggaaggaggccact
ttgagagggctgaagggagggccttgatttccagccgcaatctggctcctcctggaaaat
ttcccccacctgcagcgctgggccccaaggcttgccaagactcattgctggaggtagaga
ggtgtcaaccagagaacagctcccctagacatggcctctggaaaaaggaaatctttggtg
gccaaagatttcctttctgtggtgagggagaacctctccaaagaggaagcaggcatatga
gtgcgcacgccttcacgtgtgtgtatgctgtgtgtgcccgggacccccgtctccaggggt
gccccagacccagagattagcctcccacttcggcgcagaaaacaaaagccctttgtggga
cccgggcctttgtcttgggtgaggggagatttgcacctagacacttcttgaaaggagaca
ctcagtttcacaagtgagccctcttgcccagcacacacctatggctggctgggcaaggcg
ctcaggcatgcaaccatgggcaccaggcaatacccatccatcacccatctcactctcccc
agtcctcaggcagcagcttttccaccccaggaatctctgttccttctctgtctgcctctc
cacagcccgtgatcccctgcttctggctcctaccactggacagtcattgtggatagagca
gcctgctgctctcaggaccagagaagggaaatgacttctccaggcagaggcagatctgag
tctagaacccaggcttctaaatttctaggccagtactactgctctcaaaagagattaact
gggattaagtgagatgacgcatgtaaagatgctgtgtaaactgtaattcttaataccatt
atcacgcattactagaatcatttcattatttctgcttcctgggggaaggatgcagaagga
gtctgatgctcaacatcccttacctcctttcgctgatggccaaagcaaaggagagtcctg
ggagcccacaagatccaggcagaaggagatgggtttggggctggccccatcctggcccag
cctcttaacctcttcttaccctgaatgtgtgccctatcttttctcccacctccttcctcc
taccacccagccctatccattctctccttccctctccagcctgctgtataagtaacatgt
gggtcataccttgaacccccctccgcccccatgctctctgtggcctccatgccttcaaga
cttctgtctgtatctatctcacactgcaccaagcacccactgtgcaccaggcactaagtc
tctagcctctttctcccttctgctcccatccaagaaagacagtgtataaggaacatctct
gtaattgtgtcccctctcatctatgctctttcctgtcttccttgaccaaagctctctttg
aggtccaaaaaaggctgccctgggccatatgtgctatggagaggactctcccaaaccccc
aatagctagtgacagccacttggcctcactaccagaagaagggtggagtcagaaaccaaa
gtgacctccagagctgtcctcctggcacctgagtgtccttgctctagaggttcaaaggca
gcaaggcagtgagctatgagcccagcatggatgtgtctcaggcacctcatccccacccca
cctcaccccaacaaactcctctagaagaagccaagaatttctctctatgtctgtttcact
ttttggattgcatctccccaaaaactaaatgtgaaatccctaccatttctagcctctatt
gcccagattggagtcagaggtcaaaaaaggattccaagtgatggaactccaggggtggag
ggaaattggcagttcctggcatctcttgtgtaccagctgctgtgctgggtgccttgcatg
cacgggcttatctgatcttcctcaaacttcagataggttagggaaggacaaaggccccca
gccatgaagggttttgctatttccaaagcttccccttatcgtcccctgtgattatctccc
aaccccgtgacaaaggtagagcaaatattgttcttcccattttacagattcagaaaccaa
ggctaagggactggtctaaagtctcacaggtagtatatggtggagccaacacttgaactc
agacctttttacacaaaatcccatgatttttccactgagacaaatcctaggctcctggga
ggccctggcagaagccagaacacatggctgggcctttccagcccaacccactgtcttgca
gtggacggagagccttggcgagggcagcagggtagagaggacaaagaatgtggggctggt
ttctgccctttaagagcacccggtcagtcagagaacagagatcacacacaccaaaccaga
cagaggcagggcagcatggagacaggtagacagacctccaggtccctaagctggggacag
agaaggttctgagctgtcccatactcccactttgtgccaaatgactttgcacctgcaaat
ggtgcttcaatgtcgttttgtatctttaagctgtgatgttgtatatatacaatgcctccc
agctagactgtaagccctttggggacaagggctgcttccagttcttggatggcgttctcc
tatctaccttccttcaactgctctgcatataataagcactcaataaatgctcatttgcca
ataa
>lcl|<llId>360</llId><geneSymbol>AQP3</geneSymbol><baseAccNo>NM_004925.3</baseAccNo><extAccNo>BC013566.1</extAccNo>
gaccggccagcattggtggtgggtgcccatcgtgtccccactcctgggctccattgcggg
tgtcttcgtgtaccagctgatgatcggctgccacctggagcagcccccaccctccaacga
ggaagagaatgtgaagctggcccatgtgaagcacaaggagcagatctgagtgggcagggg
ccatctccccactccgctgccctggccttgagcatccactgactgtccaagggccactcc
caagaagcccccttcacgatccaccctttcaggctaaggagctccctatctaccctcacc
ccacgagacagccccttcaggatttccactggaccttgcccaaatagcaccttaggccac
tgcccctaagctggggtggaaccggaatttgggtcaatacatccttttgtctcccaaggg
aagagaatgggcagcaggtatgtgtgtgtgtgcatgtgtgtgcatgtgtgtgcatgtgtg
tgcaggggtgtgtgtgtgtggggggggttcccagatattcagggcaagggaccagtcgga
agggattctggctattgggggagcccagagacaggggaaggcagcctgtccatctgtgca
taaggagaggaaagttccagggtgtgtatgtttcaggggcttcacatggaggagctgcag
atagatatgtgtttctgtgtatgtgtatgtctgcctttttttctaagtgggggcttctac
aggcttttgggaagtagggtggatgtgggtagggctgggaggagggggccacagcttagg
tttggagctctggatgtacatacataagtaggagcagtgggacgtgtttctgtcataatg
caggcatgaagggtggagtgaagtcaggtcataagtttcatgtttgcttttgttttgttt
tgtttttaatgtatgtagcagatgttacagtcttagggatccgggatgggagaccccact
ttagaaagggtcgtcactcctttaatcctctactcaacaatgtactcttttacttttata
ttaaaaaaaataaaataaatatgtgcctaa
>lcl|<llId>361</llId><geneSymbol>AQP4</geneSymbol><baseAccNo>NM_001650.4</baseAccNo><extAccNo>BC030745.1</extAccNo>
gatatattgggttgggcccatcataggagctgtcctcgctggtggcctttatgagtatgt
cttctgtccagatgttgaattcaaacgtcgttttaaagaagccttcagcaaagctgccca
gcaaacaaaaggaagctacatggaggtggaggacaacaggagtcaggtagagacggatga
cctgattctaaaacctggagtggtgcatgtgattgacgttgaccggggagaggagaagaa
ggggaaagaccaatctggagaggtattgtcttcagtatgactagaagatcgcactgaaag
cagacaagactccttagaactgtcctcagatttccttccacccattaaggaaacagattt
gttataaattagaaatgtgcaggtttgttgtttcatgtcatattactcagtctaaacaat
aaatatttcataatttacaaaggaggaacggaagaaacctattgtgaattccaaatctaa
aaaaagaaatatttttaaaatgttcttaagcaaatatatacctattttatctagttacct
ttcattaacaaccaattttaaccgtgtgtcaagatttggttaagtcttgcctgacagaac
tcaaagacacgtctatcagcttattccttctctactggaatattggtatagtcaattctt
atttgaatatttattctattaaactgagtttaacaatggcaaaatacagtatgtcacagt
catgcacattcaagagagaaaatataacaagttcttttatgagcaatcccttatgcatag
actaccttggcaaaagagcattagcaagtgtcactgctcatcagttacttccttccattt
atatcacaaatacccaagtttcaattctaacttcatttcatggtatttcttcctcctcaa
tgcccaaggtaatgtgggactaaagcccagaaatttgaaaagaatattcagaaatccttc
ccaaatcataagggcacctattgagattcaagacaagcagactcgtaaaatcttgtagag
gcagaggcaaagttatcatcatacaaaaatcacaaacaaaaaggagatctgtattcgggt
atcaaacggttgatctgttttcagtgcacaccctcaaatgcaccacaccagttttacgat
ctaagcttttaacccctttaccactttgcttatttttaaaaaatttattggcaaaactgg
ggattttgtttgtaactttggttatctatatttaaacattagctgagacatatttttgat
aacaagaacttagctagttgagtcctggctttttgttgattattaagctgtgttcactct
agaaggtgtaaaggccctgtcccaatctctgctctctcacttctcgtgacatttgttgat
aatctttactgcaagtgtaatgatatttgagtgaattaaaatgcatgacagacaaggtac
aacatggttgcagaataaaagggtgaggacatcagatcactctgtattcaaagcttacta
gacgaacaatctttcatttctggatatattgtagctaacccaacacatttttaaactatt
tttgttactgactcacttacttgtcaaaataattggtttttctgtcctgctttgcctttt
gtcactagaatgttctccagaaaccccagtttctgtcatcttaactgtctagtctagccg
ttaacttagacaaagaagtgcaaatgtcaatttcactaaacaaaagctattagaagtaaa
gcagaaacctatcactgcaaggagtgacttgtaaataactgatgatcaagggctgtcttc
tctcaagcatggttccaactctgtgtcactttttagcgttaatggcagttgtgtgtctgt
ggcagtgagataatggaccactattaaacctgattctcttcggtgctaggaaagagtgat
gtgtgagattcccagagagtcgtcacaccagtgttatgcctgggagtgccactggcatac
cgcaggtgcctaaatcccaggcccctttctcagggggcgtggccacaccacacactgcgc
cagtgacacatagttacttcctggctgggacggcacctatagaaactagggtacaaatct
cccaaagatggtttgcaccgtcatttcaaatgtttgcacaatataccacttagaggctta
aaatcagggtggttcagttcaaaaggtaatatcaaccgtcagcaaacatgtcagtttaaa
aataagttcggttaacaaggaagtgttaagcagattttttgaatacacttacaatatact
ggcttataatcatttttattctgccatatggtttatttcatatacactcacttttacact
cacttccaattatagcattcaataagttacggttaaagaaaagtgaatggtgtttttgta
atttgttttctagtagctagcagagagcctggcacatagtatgtattcaaaacaagtgtg
ttaattaataaaaatatataaatctcatttgagatttaagaatataaataattttctttt
aatctttattttgctcaatatttaataggaagtatgatttcaaggactactaaaggaagg
caatatacatgtgaaaaccataaaatacattttttgcattctactatttttaggggcatg
aaatgaatgaaagctttagcacttttttgcccctacatatgagacaacatattttgtatt
tcactcaaggctctgccagtaaaaagtaatgaaattgtacctttctaatgacatctatgc
agcaggggtctatcgccttgtggatggcaccaaattatccaagtgtattaggagactggg
gcttttttctttaatcccttcttattaatgaagtgcatagtgctgctcccaggagaccac
tgctgacagatacacagagaagagatcagagaggaaaaactgggaagacataaatgaatt
atacccagccatgaaacaatgccaactgtctcttccctaaggaagagtacaagtacccta
aaattgaaaggtggtccctacactgaaaacgcacatagtttgtcaaaagtgtacaaaagg
gaaagagtcttattttaagctttcaggctttcttaaaaacttggggaccagaatttcaat
gtatgtttccattgttgaagataacattttcttcaaagagccttaaccttttgtactgga
aggaaatattttctggacttaagtagttgcctaaatttaagattcctacactttatttct
gccattgatgcttttcctaaacccttatactatctttttattatctgagccttttcctaa
tgcagctcataggtgctagctagagctgctgctcagtattgaagactttacaaggagatt
agaaatctttggaaaacatatgtgatgaaattgagctatatgatttatcagagatctgat
tccaaagagcacagaatactgttctcagaccatgaaaccagacaacacatgtattggttt
aaactcgataatgacaggaaaattccaaactagagcagtaaattcaaatggtaagatgaa
tcctagaaggcctctgattgcagcatgttgacaccaacctcacgttacgaacaattcaca
gagaatttgcctttgtggcaactgaagatggaagtctggggggcacagacaaccttatca
aacaatataaaagccaatataaattctcataagcactatagaatttgcaaattcagaaca
ttttatacctaaaagtaattctgtctttcctaaagtgtttttaacatgaaaattagtagg
aagatgtggttactatttggaaagtgtaatgtaacaaaactctcttttgttaccacaaat
tttgtgagtttagtactctacagattgccccataagagcagtagcttttgaaactcataa
ttctctgaaataaatgaaagacatttaattcaaggatcaaaaattgtggccatctttgca
aatgactacctatagcctgtgaaaatacatttcaaaaaatgttatgtgcaatgaacacta
aatttaagagcagttacagtgtgactcactcatgtttaaaaaaaatcgaagagctaaaaa
atacgtctaatttatgtaacccattggaatgtatttctaggttctcttcaggattaatta
aataaacatgcaatttatgaaaacatataaacaattatttatcacttttatgacccaaat
cacaataaaattgtcatttaggataaactggggagaatagactgaacatatggttatatt
cacagttatttattaacttaaatgttattccaacattagagctaatgttaaaaagattta
aactgtaacgtctaatatttggaataatatattaaagtattagcactgtggttgattttc
ttgaattatgttgcatcttgtactactaagcttgtgaaaataaacatttggatgttttaa
aaggtaa
>lcl|<llId>362</llId><geneSymbol>AQP5</geneSymbol><baseAccNo>NM_001651.1</baseAccNo><extAccNo>BC034356.1</extAccNo>
cccttcctcaagagctgaagggatcccagcccctaggtgggcagaggcagaccctcccca
gagctccttaggaagaagacagactggttcattgaatgccgccttatttatttctggtga
ggatgcatgcgtggggctgctggtgtttagagtgggggctacccaataaatcactgatac
tca
>lcl|<llId>363</llId><geneSymbol>AQP6</geneSymbol><baseAccNo>NM_053286.1</baseAccNo><extAccNo>AL137716.1</extAccNo>
gctggaccaattttcaaacttggataaagaaaaagacaaacagaaatagacacacacacc
agcagagacagaaacagcaatagccaggactcctggctaaaacgggggaagtgagaggaa
agaggcgggggcgggtgaggagactggccccaggccccagccacggctgcagagcctggg
ctcagccccagggagggcagggagagcaaggggcaaggtccccttaccttgtgggcttgg
gaaacacgactcgtggttctcaaatttagcaccttacagacagttgagggagacctggga
gatcaagtcggcactggggaagcaggcagcggtcccagagccaccctgtggtcctgatag
ctcctgggtggggtgacgacatccttctcctcaggtcttctgggtggggcccctgatggg
agccctcctggcctcactgatctacaacttcgtcctgttccccgacaccaagaccctggc
gcagcggctggctatcctcacaggcaccgtagaggtggggacaggggcaggggcaggggc
ggagcccctgaagaaggaatcccagccgggttcgggagccgtggagatggagagtgtgtg
aaacagcctacgcctggccgcgcccttgggcttcctgccttgcaggacctgcctggaggt
tctccctgggggtggcgggagggggaggcttgaccttttgtcctgaccaggtgggctgga
ggggacaagccctatccctggcattacgtttctaggtagaatctgggagtgaatttgtcc
cattccctctctgtagggcttccccacctctcggtgggacagagcagaggaaggcagggg
atttaggatcgccctcccatcctctcacccactggaccccgtaggagtcctgaccccaga
tgcccaagtcttgggggagaaaggaatgggagcccagacagccactctgcttagacatgg
gagctatagggacctcagggagccccagcttcttacccacccaggaaacccttggtccag
agaggacaggctttctggaggaatcaggccctgggacagcctctgagctcctgggggtgt
ttctctgaccttgggtgtggttttggggggtatatttcctccttcagactgggggcttcc
tgaggacagagactgctctaccaatagatctttgtttgttttgagacagaatcttgatct
gttacccaggctggagtgcagtggcatgatctcggctcactgcaacctctacctcctggg
ttcaagggattctcctgcctcagcctcccaagtagctgggattacaggcgcctgccacca
cgcccagctaattttttgtatttttagtagagatggggtttcatcatattggtcagggtg
gtctcaaactcctgacctgaggcgatctgcccacctcggcctcccaaagtgctgggatta
caggcgtgagccaccgtgcccggcctctcccaataggtctttattcctcaatcctccaaa
tgctctggagaggcccccacccttgagaagaactgacacagagaagaacattttctcagg
ctcgtagagaggtgggatagaggaagggaggtttgagccagacaggcctttcccagggaa
gcctcctcccaggtgcttgccccagctcccaccccacagcccactctcaggcaggaacaa
tcctcagaggggaagtgcccatctagccattgactcatgacctgggtcaaagaagccgtc
tccaggctctctgtcagcattacaggatccccagaaagctgttgaataagccctaagggt
ggtaggaacccaggagggacccaggaaactaagatttgagattcagtgcctctgaaagac
taccaaaatctaagttggtttaatagttaaaagctgctgtagatttattctgcccacaac
ttgggggtcctttctggatctcggcttctccagctgtaaaatggacacacaatcctcctc
cagggactgctgtgaaatcaagaaatcggaaaatactttcagaagttaaaatgctagaaa
aacaaccccaataaatgatgattattgtt
>lcl|<llId>364</llId><geneSymbol>AQP7</geneSymbol><baseAccNo>NM_001170.1</baseAccNo><extAccNo>AB006190.1</extAccNo>
cagcaatggggagaactggtggtgggtgccagtggtggcaccacttctgggtgcctatct
aggtggcatcatctacctggtcttcattggctccaccatcccacgggagcccctgaaatt
ggaggattctgtggcgtatgaagaccacgggataaccgtattgcccaagatgggatctca
tgaacccacgatctctcccctcacccccgtctctgtgagccctgccaacagatcttcagt
ccaccctgccccacccttacatgaatccatggccctagagcacttctaagcagagattat
ttgtgatcccatccattccccaataaagcaaggcttgtccgaca
>lcl|<llId>366</llId><geneSymbol>AQP9</geneSymbol><baseAccNo>NM_020980.2</baseAccNo><extAccNo>AF016495.1</extAccNo>
ttcagagctggaaacaacttctggtggattcctgtagtgggccctttggttggtgctgtc
attggaggcctcatctatgttcttgtcattgaaatccaccatccagagcctgactcagtc
tttaaggcagaacaatctgaggacaaaccagagaaatatgaactcagtgtcatcatgtag
tggcatgctcagctctggatttgcagtcagtttgggattctcttcagaaagatggcatct
aagtgtctgtgttcttgtaagcctgaggtggaatccacccagttttgtctgctagccata
tgggacatctaattggaaaagcatctgcataaaagtttggaaacaatgaccacttctcta
ccattgtcccccaccccaccccccagaataacgctgactgtcccctgaaacagccttctc
tcctgccctgtttatttcatcctcgatgggaattcttgctaggtaagcactaataactcg
gcatcttgacgatagtcccatttgggtggtttcagctgcactatctgtatgaaatggtgt
caccaaaacccttttcttcagtatcgacaaagattacattctgagtaccaaccaaaccct
aaattgaaagacaaaactatggtttcagtcaacatattcatgaattagggagctaatggg
ttaagcttccagttcccgctatgctactggatttgtataaatactgatattctccaaacc
tagtggtgtagggagcaagagaatgcagctggaaggcacaaggggaggacattgtggcat
tcagaaactgcaggagacaagatgaatttgagaagccaaatggaatttttaatggaaacc
atttatcagattaatctcttgctctcctgcattttagaggacaccaattaatttcctggt
ctttagtatataataacctaaaataccattgtaacctcagtcatgaaaaatacatcactc
tgtctttttagctcaaatgtattttcctaattgcccacttgagaacagacatttgacaag
ttatatcaacgactgtgcttgtccattattttacacatgccctagaagccaaaactgaaa
gccactggatcctggtctagctgaatcttcagagtgggaggtctccaaaaagatattacc
ttattgggcttaacaattcacaaggcactttcacacccattatctaatttaatcctcata
atgactatgtgaggcaaatgccacattgcccatttttcagataaagaaacaaaatcttag
ggaagataagttgagttgtccaagagcacactgaaagttgaatgttatctaatgcattcc
tctacctttcagaagatcagtagctggctgagaatctttgccaaatcttccttgctagcc
agaagtggaattggcagcttctagaatatgtacacctctggacaaaatgttcctcaatct
taagatacaaagaccctcattgtctgggtctattcccacacttactgagtacagatgaag
gaaagtggtagcaatttaatcataactttcatttgctgaaaaacattatgagaaggcctc
ccttcctaagccacctctggtcttgctaagtcttgatcttgcttcctgccagcaccaaac
attacattcaggggatttcctctggctcagtcttttccccttgaagttctctaatagatg
ttacttttgacaaaagatcgcctatgagttacaagcaccaggggatgctctacatcaagg
gatgcaccttcagtcaaactgtcaaaaagcccagaattcccaaaggcattaggtttccca
actgctttgtgctgatatcagaacagcagaaattaaatgtgaaatgtttctgatgactta
tgttctacaatctatggacatacgggatttttttttcttgctttgaagctacctggatat
ttcctatttgaaataaaattgttcggtcattgtt
>lcl|<llId>367</llId><geneSymbol>AR</geneSymbol><baseAccNo>NM_000044.2</baseAccNo><extAccNo>M20132.1</extAccNo>
attgcgagagagctgcatcagttcacttttgacctgctaatcaagtcacacatggtgagc
gtggactttccggaaatgatggcagagatcatctctgtgcaagtgcccaagatcctttct
gggaaagtcaagcccatctatttccacacccagtgaagcattggaaaccctatttcccca
ccccagctcatgccccctttcagatgtcttctgcctgttataactctgcactactcctct
gcagtgccttggggaatttcctctattgatgtacagtctgtcatgaacatgttcctgaat
tctatttgctgggctttttttttctctttctctcctttctttttcttcttccctccctat
ctaaccctcccatggcaccttcagactttgcttcccattgtggctcctatctgtgttttg
aatggtgttgtatgcctttaaatctgtgatgatcctcatatggcccagtgtcaagttgtg
cttgtttacagcactactctgtgccagccacacaaacgtttacttatcttatgccacggg
aagtttagagagctaagattatctggggaaatcaaaacaaaaacaagcaa
>lcl|<llId>368</llId><geneSymbol>ABCC6</geneSymbol><baseAccNo>NM_001171.2</baseAccNo><extAccNo>CR609146.1</extAccNo>
gggttctggtcatggacaaggggcaggtggcagagagcggcagcccggcccagctgctgg
cccagaagggcctgttttacagactggcccaggagtcaggcctggtctgagccaggaccc
tcaaccgtaccccagttggaccagcccgcacagcctgcagtgctggagatggaagtgacc
cgtggtcatcgatagctccacacgatattgagtctagacctgtgtttgctctctgggagg
aaaatggcagagaaagtggccaattatcacagagcatcagagccggaaggacctagcaat
acacaggtctgcccgggcagggcccatctcgccctgtccaccctgcagccaatgtcaaca
gcgactctcagccccgctgtactctggactcacctgggggcctcaagcacatgcccaggc
tcccggctagacccttaaatcagaatctctgaggctgggaactgccatgctgtgtgtact
ttttacaaattaacacttttattttgggataatcccagactcacatgcagttaaagaaac
aataatatagagagattcgtgtacttggtaccccatttcacccaatggtaacatcttgca
aaactctaggataaagcatcacagccagggtgttgacattgacacaaca
>lcl|<llId>369</llId><geneSymbol>ARAF</geneSymbol><baseAccNo>NM_001654.1</baseAccNo><extAccNo>BC002466.2</extAccNo>
cagatcctggccacaattgagctgctgcaacggtcactccccaagattgagcggagtgcc
tcggaaccctccttgcaccgcacccaggccgatgagttgcctgcctgcctactcagcgca
gcccgccttgtgccttaggccccgcccaagccaccagggagccaatctcagccctccacg
ccaaggagccttgcccaccagccaatcaatgttcgtctctgccctgatgctgcctcagga
tcccccattccccaccctgggagatgagggggtccccatgtgcttttccagttcttctgg
aattgggggacccccgccaaagactgagccccctgtctcctccatcatttggtttcctct
ttggctttggggatacttctaaattttgggagctcctccatctccaatggctgggatttg
tggcagggattccactcagaacctctctggaatttgtgcctgatgtgccttccactggat
tttggggttcccagcaccccatgtggattttgggggtcccttttgtgtctcccccgccat
tcaaggactcctctctttcttcaccaagaagcacagaattctgctgggcctttgcttgtt
ta
>lcl|<llId>372</llId><geneSymbol>ARCN1</geneSymbol><baseAccNo>NM_001655.3</baseAccNo><extAccNo>\null</extAccNo>
aggttaccaaagtgacccaggtagatggaaacagccccgtcaggttttccacagagacca
ctttcctagtggataagtatgaaattctgtaataccaagaagagggagctgaaaaggaaa
attttcagattaataaagaagacgccaatgatggctgaagagtttttcccagatttacaa
gccactggagaccccttttttctgatacaatgcacgattctctgcgcgcaaggaccctcg
actcacccccatgtttcagtgtcacagagacattctttgataaggaaatggcacaaacat
aaagggaaaggctgctaattttctttggcagattgtattggccagcaggaaagcaagctc
tccagagaatgcccccagttaaatacctcctctacctttacctaagttgctcctttattt
ttattttattattattattattattattattttttgagatggagtctcactttgtaaccc
aggctggaatgcaatggcatgatctcagctcactgcaacctccgcctcctgggttcaagc
aagtctcctgcctcagcctccgagtagctgggactacaggtgcacgccaccacgcctggc
taattttttgtattttagtagagacggggtttcaccgtgttgcccaggctggtcgcgaac
tcctgagctcaggcaatccgcccacctcagcctcccaaagtgttgggattacaggcatga
gccaccatgcccagctgctcctttattttaatccctaaatataatccctaaatatagtta
tatttcatacttagtttgtttttaaaaagttttctctgtagaaaattttaatcattcata
ccctttacctttaggtttttctttctatacattcagtcaggcactgggatcatctgttta
caggcattatatttatttggcactcctggaacaagtatatctaacccattcttgattttt
ggactattcaggtgaactatttgaggggtatggggtctagaagttaaaagatacgcatgt
cttctgttcttttcccgtatcaattcattccttcatctctttgccaagttgttttccttt
cagggcctgtccttccagtttagaacagtaccatgaatcccacttgtgtcaatattaaag
atagctgagaagcacctttcaaatggcacagtccctcttcaagatgtctaaaagaatggt
tatgtctgtccagttagggatttcacatccacatgtaatcatgtctgctgctgttgctac
ccaaattttcatttctccacattttgggtacttaagctaaaacgtaatggccacagtctg
taatccattcacattcctcagtttcaccacctccctcttccagactgcactctctgtcat
cagtcccctcctttctaacagaaatggggttatgattttgaaggctgtgggttcagggag
tctttgccaatcctgttggccctaaactatcaaggaggctccatttcaccatttgatttt
ttgcatttcaggaggcaactgattgtttcgatatgtacatattactcacgtataccccat
ttccttccagtcagcccaacattttccaccagtctgtccccatctctgaaatccttcctt
ctctttccccctaagtcttttgagtgtcatcatgtactggtggtttctcggttccatctc
atccatttccttttcaatggagactacagcgtcagccagctcagccttggcttttaactc
aatattccagtccataggggtggttaaaagttgctgcaaggctgcaggcactggcagtgg
gaagaggcagacgactagatgacttctgcacttttagctggttgaaaagtaccactccca
ctctgaacatctggccgtccctgcaaagagtgtactgtgcttgaagcagagcactcacac
ataaatggctgtgtgtggaattgcttgccaaagaagtttctagcctttccctttccccta
actgcatcagggaagaattcttatctctagcttggtttccacatgaggtttttctgagaa
gggcttgggacaagaagtctgtcatgttagttaagcaggcaagaaatcctactaatccag
ttttgtttgaaagttgtttgtccgtatgattttttaaaagtcaagtttaatttcaaaaaa
ccttttttttctgagattacttttggggtaatatttaaaatgagagacattttgtaaccc
tgtaaaatacatagggaatataacattccagtgtatacaaagaaggcaaattctttaatc
aaataaagcgtattataaaatgaga
>lcl|<llId>373</llId><geneSymbol>TRIM23</geneSymbol><baseAccNo>NM_001656.3</baseAccNo><extAccNo>BC022510.1</extAccNo>
caggatgttgctggagcactgtcagtagaagaaatcactgaactactcagtctccataaa
ttatgctgtggccgtagctggtatattcagggctgtgatgctcgaagtggtatgggactg
tatgaagggttggactggctctcacggcaacttgtagctgctggagtattggatgttgct
tgattttaaaggcagcagttgtttgaagttttgtggttaaaagtaactttgcacatagta
tgttttaagaaattatacatctcaaaagatggtaatttaggatgcatatatatatatata
tatataaaggaatcttggattgggaattcagtactttgctttaaaaaaattttgtggcag
aattaaatttctaattgagcagattagattgaattaaatagaaacttattgaatatacat
tcttttaaaaagtatatttgttatttaagtttttcagataatatgtgaccaatatactgg
gaaagaggtagtcacagagaaagggtaagtgaaggtttattctttcagtgaaaaaagaat
agccaattgagtgcctaatgagacctctgtgtgaagcaagtgaagtatagctgcttcttt
taacctgccttttcactgaatgttggcagcatttagtagtagaaatgacagttgcttaat
gaaatagaatccaaactacatatttggataataggattactttatgtttatgttcagagt
taacagaacacctttaatgctaagaactataaggtacagaaaattaatactttatatagt
gttttattaactttctcctacagcattttgtataaaacacaatgagggagtgaaatgtta
cccaattaggcttgtcaggttagtaataaactgaacagtaataaaactgtggaagtaatt
ggatctgaatttatgaaagacccatttccaggactgaacctaggtcagagctctaaattg
gtccttctatttttcaacaaatttaaagtaatatttctttctaatataatattgcatcct
ttgtgggaatgactataggtaaaatgtagtaagtaacgcagaaccagggttggctttatt
taaaagctagtgacctaaatagaaagcgaacttcaagagaagttgtaagtacagtggcaa
atgcttattacttacttcaaactgtttcccaaaataagtgcatttattttgacaataaaa
cttaaggctgttcatgagaaggccttgaaaagttactctagaggaaaaatgtctaaagaa
aaaaaaaattcaaaaagtttacattaattattcagtgttgtgagtaaataaaaatgtgtg
ctctttactgtttttcatttttaaagaatattattatggaagcacgatttatttaaatag
gtacattgagacttttttttttttaatgttctgatacattaggatgaagttaaatcttaa
atcttattagttgaattgttgtaaggacagtgatgtctggtaacaagatgtgactttttg
gtagcactgttgtggttcattcttttcaaatctatttttgtttaaaaacaatacaagttt
tagaaaacaaagcattaaaaaaaaagcctatcagtattatgggcaatatgtaaataaata
aatgtaatatttcatcctttatttttcaggtaaaaggtcatgctgttacaggtgtagttt
gtgtgcataaataatacttccgaattaaattatttaatatttgactgatttcaataactg
tgaaaaataaaaaaggtgttgtattgcttgtgagaacttgaactgtttactagttaattg
aagaaaaagtgtaacactaaggtgaacttgcttcccttttcactaattttgctaaacttt
gtaatgcacattcttagcatataactgaacacagttgaaaaattgtgcctgattataatg
tatgtataatggtaggtgtttgtgtgtgattcatttttaaagaaatatttttctcaagct
cctattactatttgtggttgtattatttcactaatcattagttaagactgtgctagtctt
ccctgggaaactaagaagagagcttttttatatacagtatattagaattttcctagtagc
tgaatttctgtattaggtctaaatattactgtatgttatataaagcaggtatgtcaagtg
tatagccgtagtctataattcaggaatgctttataaccatcagaagccattatttgcact
acatatatgataagtatagacagcaataaaatgttaagatcatttttaagaa
>lcl|<llId>374</llId><geneSymbol>AREG</geneSymbol><baseAccNo>NM_001657.2</baseAccNo><extAccNo>\null</extAccNo>
acaggatatcacattggagtcactgccaagtcatagccataaatgatgagtcggtcctct
ttccagtggatcataagacaatggaccctttttgttatgatggttttaaactttcaattg
tcactttttatgctatttctgtatataaaggtgcacgaaggtaaaaagtattttttcaag
ttgtaaataatttatttaatatttaatggaagtgtatttattttacagctcattaaactt
ttttaaccaaacaga
>lcl|<llId>375</llId><geneSymbol>ARF1</geneSymbol><baseAccNo>NM_001658.2</baseAccNo><extAccNo>BC010429.1</extAccNo>
caggacctccccaacgccatgaatgcggccgagatcacagacaagctggggctgcactca
ctacgccacaggaactggtacattcaggccacctgcgccaccagcggcgacgggctctat
gaaggactggactggctgtccaatcagctccggaaccagaagtgaacgcgacccccctcc
ctctcactcctcttgccctctgctttactctcatgtggcaaacgtgcggctcgtggtgtg
agtgccagaagctgcctccgtggtttggtcaccgtgtgcatcgcaccgtgctgtaaatgt
ggcagacgcagcctgcggccaggctttttatttaatgtaaatagtttttgtttccaatga
ggcagtttctggtactcctatgcaatattactcagctttttttattgtaaaaagaaaaat
caactcactgttcagtgctgagaggggatgtaggcccatgggcacctggcctccaggagt
cgctgtgttgggagagccggccacgcccttggcttagagctgtgttgaaatccattttgg
tggttggttttaacccaaactcagtgcattttttaaaatagttaagaatccaagtcgaga
acacttgaacacacagaagggagaccccgcctagcatagatttgcagttacggcctggat
gccagtcgccagcccagctgttcccctcgggaacatgaggtggtggtggcgcagcagact
gcgatcaattctgcatggtcacagtagagatccccgcaactcgcttgtccttgggtcacc
ctgcattccatagccatgtgcttgtccctgtgctcccacggttcccaggggccaggctgg
gagcccacagccaccccactatgccgcaggccgccctacccaccttcaggcagcctatgg
gacgcaggccccatctgtccctcggtccgcgtgtggccagagtggtccgtcgtccccaac
actcgtgctcgctcagacactttggcaggatgtctggggcctcaccagcaggagcgcgtg
caagccgggcaggcggtccacctagacccacagcccctcgggagcaccccacctctgtgt
gtgatgtagctttctctccctcagcctgcaagggtccgatttgccatcgaaaaagacaac
ctctacttttttcttttgtattttgataaacactgaagctggagctgttaaatttatctt
ggggaaacctcagaactggtctatttggtgtcgtaggaacctcttactgctttcaataca
cgattagtaatcaactgttttgtatacttgttttcagttttcatttcgacaaacaagcac
tgtaattatagctattagaataaaatctcttaactatt
>lcl|<llId>377</llId><geneSymbol>ARF3</geneSymbol><baseAccNo>NM_001659.1</baseAccNo><extAccNo>BC007647.1</extAccNo>
caggatctgcctaatgctatgaacgctgctgagatcacagacaagctgggcctgcattcc
cttcgtcaccgtaactggtacattcaggccacctgtgccaccagcggggacgggctgtac
gaaggcctggactggctggccaatcagctcaaaaacaagaagtgaaagccagacagccct
aacaaagcaccccacccacccctgacatacctactgtcaccctgccccagtcctacccct
tcctctccatgcaagtgtggccagggccctgggtatcatgtccacatgcccagcaagagc
cttgcctcccctgcctcccctcctttttcctgtccacctatatgaccaatccctaattgc
tgtcctgatgatgagtcattccaatttactggatttaaaacaaaaagttgttacggtttc
atggggtggcccctctctctctctcacctctgggtttcgggaggtcgagtggggtattct
ctttgtttggcagtggttgctgtcctcttggcatctgagtcctttccctgtccccacaag
cccttctactccctgtttgcctttcctttgccaccctctccctgttttacatggaaattg
cacgggcctctctgtgtttgcgtgcatgtgtgcgcctgtatatacatgtatagagagata
tatttgtgggggccggggggagcggggagggggtggagtgaagctcagggcttgcagcca
ggacactgcccactggagcctgtcatctgccccttccgtgttggtgagattaagggaaga
aggtgggagggcattagtcaagccggactgccccagtctttgactggttaccctcctctc
tgcaggtaggtttttctggatgataggacagatgatggattcttcaccaccattttcctt
gtactcttctctccacccttcttagggctggaggatggcatttatctctagatgactgtt
cccaaggagatgccactctgctctgccttactgttgggaaggagagaggaacccactcac
tcttatcagcttagagtgttcaactgatccttccccaccatcttcagatctgttcctctg
gagcttgactggggggtggggatggcaagtccatggtgtgtgttagggacccagggcatt
gggggaagggaggcgaaggcctgaggttttccatcttcattctcttttgttattaggaga
aggtgaggcatgggccaatcccattcctgccttccagtgccccaccacccttctgatctt
aggggttggatgggtcatctgtccttggtcagaattttctcaccctagtactcctactgg
cctgaccagggctgactgggtattctaatgaggagctgggaagtggggtgacatagctga
ccttagtatcaacccccctcttctccaactcttgttttctagtccaggatatgctaaagg
acgaagattttctattgtttccaggccctcagaccatccttgctgtcccttcaccctcca
tgcccctgccatcctcactcacttctcataaatggatctgggggttagagtggaggaaat
aaaatcctgaagtggttgtcagtgcttgtgggatgcagtggtcttcaggattctccccgc
attattatgtagttgttcagaagctgttgctactgcgtctctctgtctgcagggggcact
tgttcctgaggtcctcgcctgggtcctgacttctgtagtttctgtgaagacgtggctgtc
ctgtgggctcctgtgtgtgctggctgcgcctgagctccgagacagctgcccataacctgc
taaggtcagggcccagggccccccacagcatggctgagggaccccttcccagtagggctg
tcccaagccccactccatggggccaggtttcctggccacttttgttgatagcagatggat
caatattagtaaccccatccaagattgaactgtgaaagagaggttccaggggtatctccc
tcagtgccagttacttagtgatgtgttacccaggatgcagcaggtgtgtgcaggtatctt
gctctctaggcctgtgtgtgtgtgtgagtgtgtgtgtatatgggtgtgggtgtgtttgtg
tgtggtggttgtggggggggtgttggaggttctatttcatttaaaaatgtattcatttcc
ctggccccacagatgcttccctccatactttttatttgctctgtttcctcagatttattt
tgtcttgccccattgcctctccttccttgaactctttccttttcaatctcaactcattca
ctgctgttgctcatttgcccttttccatgtattttttcctacttaggattttccactcta
tctttgtggttcatgaggactttgcctcttctcctgcctcattccctgactttctctagt
tagatgtcagtcctaaataggttttcctcacttcaggcctcacccctcaccttgtttttt
tgggggctccagggaccaatctggggctggaaatgttaggaggttgccttggtgctgccc
cagatctgtccagcagggggcagtaagtgatcttggtagtatccctggctgctaagccct
tggcaggggtggtcctttctacattcccattcacttaacagctcttttgggattgggtgt
ttcattccatttctgcccactccctctcctctcctctctggtaggtttaattttatgctt
tccctgattccagctttctgcttcctgaggactcccgctccccccaccccaaagtttgtc
tgtggtgttatagtggtaactgcagttcctcctctggaatgtagactgtatatgtttaat
aactcaccttctctatccttgctcaaaatgtgggataacgcgatgactgtgaccctggtt
ggaaattaaacttgttttatgca
>lcl|<llId>378</llId><geneSymbol>ARF4</geneSymbol><baseAccNo>NM_001660.2</baseAccNo><extAccNo>M36341.1</extAccNo>
tggtatgttcaagccacttgtgcaacacaaggaactggtctgtatgaaggacttgactgg
ctgtcaaatgagctttcaaaacgttaaatgaaattggatatctaaccaaggacatgtttg
ataaaattggtctaggcttgttacaacaaaattagtttgtatcttggttattaaacagta
tctgggactggtttgggcagaatattaaacttattttgttgccaattattgtttaccgag
tataatgttgctatttagcaatgtgcttggttttaaagaaattctccttgggaaaaaagt
atcctcttttaattttacttcccataagcgtaaatgcctggacatagctcttgtgaacct
ttaaataaattgtttgagtgtttttgagccccagacaaataatgttttaaagttatccct
tgctactttactgatacctttatcattcctgagacagtttgctaatttaaaaatgtagca
ttccatttgtatttatttctctcccttgccaaaaagattttctaatactgcttgtaccag
ccagagaaagatccaaaacactactcagctctcttgcactgaggaaatttttccccctac
attgactcctggcctacatcagccaaacttaaccttggtggggtttggatttgatagcca
attagttctgtgctggttgcaaagaattgatatttagatggtttttaatactcagcagat
tgtcttcccatattgtgtcttttttatgttgcatgttgcttttgttatcagcctgatttt
ttgctcagtatatgatagttctgctgatgttttgtttattgggcagacatatcttcatta
agagtttttggaaaactcatcaaattcgatgaatacattttcttcataacccatttggaa
ttattcctaataaaatgataaaatacgtaa
>lcl|<llId>379</llId><geneSymbol>ARF4L</geneSymbol><baseAccNo>NM_001661.2</baseAccNo><extAccNo>\null</extAccNo>
agataacccagctgtgctccctggaaccttcaatttcaaggcctccctgcctctactagg
cgccttagctcactatggggaaccacttgactgagatggcgcccactgcctcctccttct
tgccccacttccaagccctgcatgtcgtggtcattgggctggactctgctggaaagacct
ccctcctttaccgcctcaagttcaaggagtttgtccagagtgtccccaccaaaggcttca
acaccgagaagatccgggtgcccctcgggggatcgcgtggcatcaccttccaagtgtggg
acgtcggggggcaggagaagctgcgaccactgtggcgctcttatacccgccggacagacg
gtctagtgtttgtggtggacgctgcggaggctgagcggctggaggaagccaaggtggagt
tgcaccgaatcagccgggcctcggacaaccagggcgtgccagtgctggtgctggccaaca
agcaggaccagcccggggcactgagcgctgctgaggtggagaagaggctggcagtccgag
agctagcagccgccactctcactcatgtgcaaggctgcagcgctgtggacggtctgggcc
tgcagcagggccttgagcgcctctatgagatgatcctcaagaggaagaaggcagctcggg
gtggcaagaagagacggtgacccaagccccccctccctttcctcccacctagtaggggtc
tgcacacttggacagcagggtgggaccagcctgtgacctctcagtcagactggggtgcag
gacctgtccacctcaatgaaggagagaggagcatggggtgtcccgttttggtgccacact
ggggtggggatgggagatgggatgtctttgcatatctctctcatcctctctggagaagtg
ggcgctgcaggactgtggagacgtaaatgtaaactgtgactctacctcgaccctgtttct
tatttttcttctctggctaaaaatttttaattggatgtgtttgggggcggggggatggaa
gtgacttggagaatgtgtttgggatgaaataactatctccccttcctctgtcccccaact
ggggagtctccccaggctgcttttctaggaataccagtcacatagtttttatttttgtgt
ctgtgaaagtgccaagaacccctccccacatttgtagatccatgaccctttttataagct
gtgtgtgtcctctgtattattgttattaactattttttagcatttgcctgtaagttatta
aagactgataactgtagctcttaccttggtctggggcattttcctctccttatcttgccc
cagagacaattcaagatttctatatggggttgtggcgcagggggagggagatttatcttg
aagctgaatttgcaaagcaagcacttataaaaattagattgtgtgttacgggatggcttg
tgaaaattataggggggagtggaaaacccctcaagcta
>lcl|<llId>381</llId><geneSymbol>ARF5</geneSymbol><baseAccNo>NM_001662.2</baseAccNo><extAccNo>BC033104.1</extAccNo>
gtggtatgtccaggccacctgtgccacccaaggcacaggtctgtacgatggtctggactg
gctgtcccacgagctgtcaaagcgctaaccagccaggggcaggcccctgatgcccggaag
ctcctgcgtgcatccccgggatgaccagactcccggactcctcaggcagtgccctttcct
cccacttttcctcccccatagccacaggcctctgctcctgctcctgcctgcatgttctct
ctgttgttggagcctggagccttgctctctgggcacagaggggtccactctcctgcctgc
tgggacctatggaaggggcttcctggccaaggccccctcttccagaggaggagcagggat
ctgggtttccttttttttttctgttttgggtgtactctaggggccaggttgggaggggga
aggtgagggcttcgggtggtgctataatgtggcactggatcttgagtaataaatttgctg
tggtttgta
>lcl|<llId>382</llId><geneSymbol>ARF6</geneSymbol><baseAccNo>NM_001663.2</baseAccNo><extAccNo>AF047432.1</extAccNo>
aggcagcgcaccgagttcccgcgaggatccatgacctgacggggccccggagccgcgctg
cctctcgggtgtcctgggtcggtggggagcccagtgctcgcaggccggcgggcgggccgg
agggctgcagtctccctcgcggtgagaggaaggcggaggagcgggaaccgcggcggcgct
cgcgcggcgcctgcggggggaagggcagttccgggccgggccgcgcctcagcagggcggc
ggctcccagcgcagtctcagggcccgggtggcggcggcgactggagaaatcaagttgtgc
ggtcggtgatgcccgagtgagcggggggcctgggcctctgcccttaggaggcaactccca
cgcaggccgcaaagggctctcgcggccgagaggcttcgtttcggtttcgcggcggcggcg
gcgttgttggctgaggggacccgggacacctgaatgcccccggccccggctcctccgacg
cgatggggaaggtgctatccaaaatcttcgggaacaaggaaatgcggatcctcatgttgg
gcctggacgcggccggcaagacaacaatcctgtacaagttgaagctgggccagtcggtga
ccaccattcccactgtgggtttcaacgtggagacggtgacttacaaaaatgtcaagttca
acgtatgggatgtgggcggccaggacaagatccggccgctctggcggcattactacactg
ggacccaaggtctcatcttcgtagtggactgcgccgaccgcgaccgcatcgatgaggctc
gccaggagctgcaccgcattatcaatgaccgggagatgagggacgccataatcctcatct
tcgccaacaagcaggacctgcccgatgccatgaaaccccacgagatccaggagaaactgg
gcctgacccggattcgggacaggaactggtatgtgcagccctcctgtgccacctcagggg
acggactctatgaggggctcacatggttaacctctaactacaaatcttaatgagcattct
ccacccatcccctggaaggagagaaatcaaaaacccattcataggattatcgccaccatc
acctctttcaattgccactttctcttcttttgaatttgaactctggagttactgttctac
agtttggcggggacggggcttgggggttttctcttttgtttgtttccctttctttttcct
ttttttttttttttttttgttggctttgcgttaggatggctctgatctgacatttgacat
gaacacaaagttgccaagatgctccttgttgacttccagcagaatgggaatgggggaaac
acagcagttcttgggtaaaagtccctttgtaataataggtttgggatttttttatttcga
gagaatctttcattttcctatgtatgcttttttccttttttgcccagtttccttatcact
tgctgtagatggcttattttgcattcatgcagactatgttgcaagtctgtttcatctagt
aaactgaaaattattgcttaatcaaactgccgtttgtcttttatatttaaggccttcccc
ccccttccttatgagttctaacttagtaatttcaaatgtgaccttttatatctaagacca
gtatagtaaacttagcccacagtggcaaataatgagtaatattgtaatatgttccagttg
cacctcagtatgttaaacaggtaatgtaagaagttctctgaaatgtcagcaagtaagttc
tgaaacacatcatgcatgagtaggaataaa
>lcl|<llId>383</llId><geneSymbol>ARG1</geneSymbol><baseAccNo>NM_000045.2</baseAccNo><extAccNo>BC020653.1</extAccNo>
agggctactctcaggattagatataatggaagtgaacccatccctggggaagacaccaga
agaagtaactcgaacagtgaacacagcagttgcaataaccttggcttgtttcggacttgc
tcgggagggtaatcacaagcctattgactaccttaacccacctaagtaaatgtggaaaca
tccgatataaatctcatagttaatggcataattagaaagctaatcattttcttaagcata
gagttatccttctaaagacttgttctttcagaaaaatgtttttccaattagtataaactc
tacaaattccctcttggtgtaaaattcaagatgtggaaattctaacttttttgaaattta
aaagcttatattttctaacttggcaaaagacttatccttagaaagagaagtgtacattga
tttccaattaaaaatttgctggcattaaaaataagcacacttacataagcccccatacat
agagtgggactcttggaatcaggagacaaagctaccacatgtggaaaggtactatgtgtc
catgtcattcaaaaaatgtgattttttataataaactctttataacaaga
>lcl|<llId>384</llId><geneSymbol>ARG2</geneSymbol><baseAccNo>NM_001172.3</baseAccNo><extAccNo>BC029050.1</extAccNo>
cagggttgctatcagcactggatcttgttgaagtcaatcctcagttggccacctcagagg
aagaggcgaagactacagctaacctggcagtagatgtgattgcttcaagctttggtcaga
caagagaaggagggcatattgtctatgaccaacttcctactcccagttcaccagatgaat
cagaaaatcaagcacgtgtgagaatttaggagacactgtgcactgacatgtttcacaaca
ggcattccagaattatgaggcattgaggggatagatgaatactaaatggttgtctgggtc
aatactgccttaatgagaacatttacacattctcacaattgtaaagtttcccctctattt
tggtgaccaatactactgtaaatgtatttggttttttgcagttcacagggtattaatatg
ctacagtactatgtaaatttaaagaagtcataaacagcatttattaccttggtatatcat
actggtcttgttgctgttgttccttcacatttaagtggtttttcatctttcctccctcct
cccacagcctggctatacagtgcatccttgaactgtcagcccacagcagcaatatgctta
ttctatccacatccctaacatcatgcattcacaaggtcaaagttctggtccacaaaccct
tccctatagaagttcaatggctgcgaaagaatttgtagtaaaccaggcctcccaggatgg
cgagctccagtaagatgataatggaaagcagcagcttgttggttgtcactctacaaagag
aagcaaagtggggagtagtcagaagtttggataaccttccttctaaacattttggggtta
gacctgggaccacggctggatactctgaggctgtatgtttgatcacacagccacttagca
ggaagtactcataaggttctttagctgtcacttagggataacactgtctacctcacagaa
atgttaaactgagacaataaaaaccaaagcataaaaatggattctgaa
>lcl|<llId>387</llId><geneSymbol>RHOA</geneSymbol><baseAccNo>NM_001664.2</baseAccNo><extAccNo>BX647063.1</extAccNo>
aggagccggtgaaacctgaagaaggcagagatatggcaaacaggattggcgcttttgggt
acatggagtgttcagcaaagaccaaagatggagtgagagaggtttttgaaatggctacga
gagctgctctgcaagctagacgtgggaagaaaaaatctgggtgccttgtcttgtgaaacc
ttgctgcaagcacagcccttatgcggttaattttgaagtgctgtttattaatcttagtgt
atgattactggcctttttcatttatctataatttacctaagattacaaatcagaagtcat
cttgctaccagtatttagaagccaactatgattattaacgatgtccaacccgtctggccc
accagggtccttttgacactgctctaacagccctcctctgcactcccacctgacacacca
ggcgctaattcaaggaatttcttaacttcttgcttctttctagaaagagaaacagttggt
aacttttgtgaattaggctgtaactactttataactaacatgtcctgcctattatctgtc
agctgcaaggtactctggtgagtcaccacttcagggctttactccgtaacagattttgtt
ggcatagctctggggtgggcagttttttgaaaatgggctcaaccagaaaagcccaagttc
atgcagctgtggcagagttacagttctgtggtttcatgttagttaccttatagttactgt
gtaattagtgccacttaatgtatgttaccaaaaataaatatatctaccccagactagatg
tagtattttttgtataattggatttcctaatactgtcatcctcaaagaaagtgtattggt
tttttaaaaaagaaagtgtatttggaaataaagtcagatggaaaattcattttttaaatt
cccgttttgtcactttttctgataaaagatggccatattaccccttttcggccccatgta
tctcagtaccccatggagctgggctaagtaaataggaattggtttcacgcctgaggcaat
tagacactttggaagatggcataacctgtctcacctggacttaagcatctggctctaatt
cacagtgctcttttctcctcactgtatccaggttccctcccagaggagccaccagttctc
atgggtggcactcagtctctcttctctccagctgactaaactttttttctgtaccagtta
atttttccaactactaatagaataaaggcagttttctaa
>lcl|<llId>388</llId><geneSymbol>RHOB</geneSymbol><baseAccNo>NM_004040.2</baseAccNo><extAccNo>AF171089.1</extAccNo>
atctgccaccgcagtctggttggagctgttgtcttgtatgctcagcgaggcccggagaga
cccgggagagagctaggccgagtccaccgcccgagtctgctgcccgagcccgcgttacgc
acaaagccgccgatccccggcctggggtgagcagagcgaccaccgcccgggagcagcgcg
gcgagacgcacggtgcgccctatgcccccgcgcccccaccgcccccgccgcggcagccga
agcgcagcgagagaacgcgccaccgcggggcccgggtgcagctagcgaccctctcgccac
ctgcgcgcagcccgaggtgagcagtgagcggcgagcgggagggcagcgaggcgttcgcgg
gccccctcctgctgcccgggcccggcccgctcatggcggccatccgcaagaagctggtgg
tggtgggcgacggcgcgtgtggcaagacgtgcctgctgatcgtgttcagtaaggacgagt
tccccgaggtgtacgtgcccaccgtcttcgagaactatgtggccgacattgaggtggacg
gcaagcaggtggagctggcgctgtgggacacggcgggccaggaggactacgaccgcctgc
ggccgctctcctacccggacaccgacgtcattctcatgtgcttctcggtggacagcccgg
actcgctggagaacatccccgagaagtgggtccccgaggtgaagcacttctgtcccaatg
tgcccatcatcctggtggccaacaaaaaagacctgcgcagcgacgagcatgtccgcacag
agctggcccgcatgaagcaggaacccgtgcgcacggatgacggccgcgccatggccgtgc
gcatccaagcctacgactacctcgagtgctctgccaagaccaaggaaggcgtgcgcgagg
tcttcgagacggccacgcgcgccgcgctgcagaagcgctacggctcccagaacggctgca
tcaactgctgcaaggtgctatgagggccgcgcccgtcgcgcctgcccctgccggcacggc
tccccctcctggaccagtcccccgcgagcccggagaaggggagacccgtgtcccacaagg
accccaccggcctgcctggcatctgtctgctgacgcctctggcttgcgccaggacttggc
gtgggcaccgggcgcccccatcccagtgtctgtgtgcgtccagctgtgttgcacaggcct
gggctccccactgagtgccaagggtcccctgagcatgcttttctgaagagccgggcctca
gagtgtgtggctgtgtgtctgttcgactcccctcgccccattttcaccccacccccgcct
ctgatccccgggggcgagattggcgcgggagtgtggccgcgccccatcagatgttctccc
ttcaccagcgggagcttgatatcccttgtctgtaacatagaccccgggtactgcgggagg
ggagggctgctggggaggatggggggatgttatataaatatagatataattttattttcg
gagctaagatggtgttatttaagggtggtgatgggtgagcgctctggcccaggctgggcc
agactcccgcccaagcatgaacaggacttgaccatctttccaacccctggggaagacatt
tgcaactgacttggggaggacacagcttcagcacagcctctcctgcgggccagcccgctg
cgaaccctccaccagctaccggagggaggagggaggatgcgctgtggggttgtttttgcc
ataagcgaactttgtgcctgtcctagaagtgaaaattgttcagtccaagaaactgatgtt
atttgatttatttaaaggctaaaatttgtttttttattctttgcacaattgtttcattgt
ttgacacttaatgcactcgtcatttgcatacgacagtagcattctgaccacacttgtacg
ctgtaacctcatctacttctgatgtttttaaaaaatgacttttaacaaggagagggaaaa
gaaacccactaaattttgctttgtttccttgaagaatgtggcaacactgttttgtgattt
tatttgtgcaggtcatgcacacagttttgataaagggcagtaacaagtattggggcctat
tttttttttttccacaaggcattctctaaagctatgtgaaattttctctgcacctctgta
cagagaatacacctgcccctgtatatccttttttcccctcccctccctcccagtggtact
tctactaaattgttgtcttgttttttattttttaaataaactgacaaatgacaaaatggt
gagcttatgatgtttacataaaagttctataagctgtgtatacagttttttatgtaaaat
attaaaagactatgatgatgacattta
>lcl|<llId>389</llId><geneSymbol>RHOC</geneSymbol><baseAccNo>NM_175744.3</baseAccNo><extAccNo>BC052808.1</extAccNo>
caggagcccgttcggtctgaggaaggccgggacatggcgaaccggatcagtgcctttggc
taccttgagtgctcagccaagaccaaggagggagtgcgggaggtgtttgagatggccact
cgggctggcctccaggtccgcaagaacaagcgtcggaggggctgtcccattctctgagat
ccccaaggcctttcctacatgccccctcccttcacaggggtacagaaattatccccctac
aaccccagcctcctgagggctccatgctgaaggctcccattttcagttccctcctgccca
ggactgcattgttttctagccccgaggtggtggcacgggccctccctcccagcgctctgg
gagccacgcctatgccctgcccttcctcagggcccctggggatcttgccccctttgacct
tccccaaaggatggtcacacaccagcactttatacacttctggctcacaggaaagtgtct
gcagtaggggacccagagtcccaggcccctggagttgttttcggcaggggccttgtctct
cactgcatttggtcaggggggcatgaataaaggctacaggctccaa
>lcl|<llId>390</llId><geneSymbol>RND3</geneSymbol><baseAccNo>NM_005168.3</baseAccNo><extAccNo>BC012513.1</extAccNo>
cagggggcaaatatggccaaacagattggagcagctacttatatcgaatgctcagcttta
cagtcggaaaatagcgtcagagacatttttcacgttgccaccttggcatgtgtaaataag
acaaataaaaacgttaagcggaacaaatcacagagagccacaaagcggatttcacacatg
cctagcagaccagaactctcggcagttgctacggacttacgaaaggacaaagcgaagagc
tgcactgtgatgtgaatctttcattatctttaatgaagacaaaggaatctagtgtaaaaa
acaacagcaaacaaaaaggtgaagtctaaatgaagtgcacagccaaagtcatgtatacca
gaggcttaggaggcgtttgagaggatactcatctttttggaatcctgaccttaggttcgg
catgtagaccaagtgatgagaagtgaatacatggaagagtttttaagtgtgacttgaaaa
atatgccaaaaaatgagagatacaaatgagctagaggaagatgaggggggatgcgagtac
ctccaagaagaaaaatcacactctgaatggtgcttgcatttttgggttttttttttttgt
tataatctattcatggatctccactttgatttaatttttaaatgttttaatctcctttac
aaaaagtatacgttaatataccgtcctcaagggggaactggcactgtgaccttagcattt
agttttctagaggatgtgatctaatttctttctagctcatcattaaaaaggaaattgtat
caggacccatgggatatatccagaggcaaactttatgaggctttgaaatcttgccttcct
gaagatagctgagtaggatggttctaaggaaagcctttgcaatcttgcaagatttgtaga
ccagcactacaaagatcgcatagatcaaataggaaaaaaaatgtcgatttttattcagtc
tgatggttctgttcttcattgtgattgtcattaaaaagtggtaaattgctcaatgtaata
tttttgtgcgctgtttagaagttgtgtgattttttgccatcgttgataaaaatgcaaagt
caaataaaaggtgtcttggtttgatgtcatagaatgatccaaggagagaaaaaaggtagt
tactgttttcaccagaaaaggtaatgagtgaaggaaagaatagtagcagaaagcacagtt
tgtgagtaaagctgtctggaattaagttaccaaaaatacaaagcaaaaggactattattt
tgggttgaagctccaaaactgacagcatctgataatctgttggtttatttcacttttcat
taaatgaacattgatgagagaagatgccacttacccaagctttagagaatccctagtgga
agattatatgataaactttcagtcctgacataacactagggcatttctagagtgtcattg
ctaaaacctcactgaacagatgcagccaaggtctgtgttcagcacttggtctctgttgtt
acgtaaaataataagcatttaaaatagtttacagatatttttgaccagttccttttagag
attctttcagagaagaaaccagatctgacctgtttattgttggcgcttgttgaaaacgag
ctttctttcccatgatagtgcttcgtttttgaagtgttgaagctgtgctccccttaaatc
gtggcaggagagattaaggtaattacaacactcagttctatgtcttacaagcactttgtc
ttgtctctgcaagaaaattcgattccagtcatttcccataaaatacagacattttaccaa
cataatatgctttgattgatgcagcattatgctttgggcagtattacaaaatagctggcg
agtgctttctgtatttaaatattgtaaaaagaaaataagttataactgttataaagcaga
acttttgttgcattttttaaactgttgaagtcactgtgtatgtttgtttggtcaatgttt
ccgcagtatttattaaaacatactttttttttcttcaaataaaaaagtaaccatgtcttt
gtctaa
>lcl|<llId>391</llId><geneSymbol>RHOG</geneSymbol><baseAccNo>NM_001665.2</baseAccNo><extAccNo>CR616579.1</extAccNo>
caggtcactgcagccagaggggtccagaagagagaggaggcactgcctccactacagcaa
ctgcacccacgatgcagagcatcaagtgcgtggtggtgggtgatggggctgtgggcaaga
cgtgcctgctcatctgctacacaactaacgctttccccaaagagtacatccccaccgtgt
tcgacaattacagcgcgcagagcgcagttgacgggcgcacagtgaacctgaacctgtggg
acactgcgggccaggaggagtatgaccgcctccgtacactctcctaccctcagaccaacg
ttttcgtcatctgtttctccattgccagtccgccgtcctatgagaacgtgcggcacaagt
ggcatccagaggtgtgccaccactgccctgatgtgcccatcctgctggtgggcaccaaga
aggacctgagagcccagcctgacaccctacggcgcctcaaggagcagggccaggcgccca
tcacaccgcagcagggccaggcactggccaagcagatccacgctgtgcgctacctcgaat
gctcagccctgcaacaggatggtgtcaaggaagtgttcgccgaggctgtccgggctgtgc
tcaaccccacgccgatcaagcgtgggcggtcctgcatcctcttgtgaccctggcacttgg
cttggaggctgcccctgccctccccccaccagttgtgccttggtgccttgtccgcctcag
ctgtgccttaaggactaattctggcacccctttccagggggttccctgaatgcctttttc
tctgagtgcctttttctccttaaggaggcctgcagagaaaggggctttgggctctgcccc
cctctgcttgggaacactgggtattctcatgagctcatccaagccaaggttggacccctc
cccaagaggccaacccagtgccccctcccattttccgctactgaccagttcatccagctt
tccacacagttgttgctgcctattgtggtgccgcctcaggttaggggctctcagccatct
ctaacctctgccctcgctgctcttggaattgcgcccccaagatgctctctcccttctcca
atgagggagccacagaatcctgagaaggtgaatgtaccctaacctgctcctctgtgccta
ggccttacgcatttgctgactgactcagcccccatgcttctggggacctttcctaccccc
atcagcatcaataaaacctcctgtctccagtg
>lcl|<llId>392</llId><geneSymbol>ARHGAP1</geneSymbol><baseAccNo>NM_004308.2</baseAccNo><extAccNo>BC018118.1</extAccNo>
cagatttctgcacacagtgaccagaacaagatgaccaacactaacctggctgttgttttc
ggccctaacctgctgtgggccaaggatgcggccatcaccctcaaggccattaatcccatc
aacaccttcaccaagttccttctggatcaccaaggggagctgttcccaagcccggacccc
agcgggctctgaacctggcccctgccccaccagccccttctctggtagcccgggtttgga
ctcttcctcctggcatcaggggccatgaagccccctggagagagatgttggagccaccca
tcaggcatgctctcccccacctctgtccagcccgcctcacggccctggcggcctcgctgt
taccagaagacgtttttctctgccttacacttctcactgcctctctggacaccgggcttt
tgctgggctctccagagctgggcttggctcttccagctggagaaggactgagccccagta
acccctttcctgctttttcctgcctctgtttccctagcaagtgtggatgaatcaaatgac
tgccggctgggctggtagcaggggccagtcctcccctcttgattgctgggaatgagcagc
tgagctctttggtgtggacaccgccccaagctgaggtgcctccctatctggtaggctgcc
ctgctttgcagaagccccactgcatgaaggcctgagtgcaagcacccttgctcctgtact
gcccccagcagcgcagtctggggtatttcccctgctgaggagtgacagggctggagactg
tgtctgctttctgcctcctcttccacacatcctgggtcagcctttcccaagtgatactgc
ccctggggtgtcctaaccccttggttgtgcagggactggtagcttggatgacatggctca
gagtcccagcatccacttgaaacctccctctccacctccccgcccccgagagctacagcg
tgtgatggaatcagtgaccggccaggttagcctctcccctcttggcctcctttcccacac
gggcagatcatcagccttcatgttcttgtggacctgtctgttacggagtcacactggccc
ctgccccagccagaggtgactcagtgcctcaggatcttatggctccttcctccagctggg
ggactcttaaaggggctggggtagagactaagagtgcccgtaggaggggcagagattgtg
ctgataggtcagtccagataggtgggttctagcaatttccccaggggattaaggggctct
agggccacctttttttttttttttctgagatggagtctcgctctgtcaccaggctggagt
gcagtggcgcgatctcggcacacctccgccttctgggttcaagcaattctcctgcctcag
cctcctgagtagctgggactataggtgcatgccaccatgcccagctaatttttgtatttt
tagtagagacggggtttcaccatgttggccaggatggtctcgatctcctgacctcatgat
ccacccacctcggcctcccaaagtgctgggattccaggcgtgagccactgcgcccggcca
gccctgttgtctttcaaagaacctcggccccagtgatggctgatctcactcccactgtct
cgtagaattacactccttcctggggatccctcttcctgcagccttgtccttggggagtac
agggaagtacctgcagtgaccctgcccccatgaccttggccaggcaggatgattccagag
cccgtactgtggggatcctcactgaccagcccagccccatccgcaagccaggctgggcct
gggcataacttcgctgggctctcccaagaccatcagcagtgcatccagccccctggggcc
tgggctgctgctggttcttcatcagtcccttggtctctagcctcggccagggctgctctg
ctctccgccctcctttgtgtatcaagtgtcgctcacagccccattcactggggagccttt
cggatctatttggtctttctcatgtcccccactggtctgtaccccagggagcgggtgctt
gtactgtgtgaatccagtgttcacattcacacttaatgacttccttggcaccaatcatgt
atttcaccgtttgcactttttgtatttcaataaaaatgttgatgcaa
>lcl|<llId>393</llId><geneSymbol>ARHGAP4</geneSymbol><baseAccNo>NM_001666.2</baseAccNo><extAccNo>X78817.1</extAccNo>
aggctgtggcacagaacatggactctgtgtttaaggagctcttgggaaagacctctgtcc
gccagggccttgggccagcatctaccacctctcccagtcctgggccccgaagcccaaagg
ccccgcccagcagccgcctgggcaggaacaaaggcttctcccggggccctggggccccag
cctcaccctcagcttcccacccccagggcctagacacgacccccaagccacactgaggtg
ccgctgctggagatgcgtgcccccggcggctacccgctggaccggccactctccccagcc
cccttgcttctctccagccctgtccagcaagtgcagggtgcctgcacttcaccctgtgca
gagaggtgggatggggccgtgcacacagggtatgcccgctccacatcctgcctgcccctc
agccctggcccaggccccttgtggaggcagctgaggaaggatgctggggaaagccctctt
ctgcagctttgtggaaggctgatcagtggctgctgggtggcgggtacccttgctcagatg
cctggcagggctgggtggcgattcataaagacctcgtgttgattccccg
>lcl|<llId>394</llId><geneSymbol>ARHGAP5</geneSymbol><baseAccNo>NM_001173.1</baseAccNo><extAccNo>AK023014.1</extAccNo>
cagggttagtcagcaacataaaatcaacctaatgacagcagacaacttatccatctgttt
tggccaacccttgatgagacctgatttgaaatcgatggagtttctgtctactactaagat
tcatcaatctgttgttgaaacattcattcagcagtgtcagtttttcttttacaatggaga
aattgtagaaacgacaaacattgtggctcctccaccaccttcaaacccaggacagttggt
ggaaccaatggtgccacttcagttgccgccaccattgcaacctcagctgatacaaccaca
attacaaacggatcctcttggtattatatgagtaggaagtgattgcaaacaggctggatt
tggacaaaaagcaaatctagacatgcatgtttcagggttcagtagtatacttcatgtttc
atacagataattcacattcaaaattacattttctctttgaactagatggtattccttatt
cacttacattacaaatctaagaccatgtgataagcatgactggagaggtttaatttttat
aaacaaaaatagctataaagtacaaagctgctgctgcatgcaaccttattgcaatcagta
tatcattcctgtggcaatttctgtcaccttatattgtgaataaaatttttctatagaaat
taaatgatttaaaaactcacctatatgaaacatttaatgcttttcagcctgctttctggc
tgattttgttatttgatgtgctaatttgggcaacttaatttacattctggcagtcggtgt
agataactaaaagcccagttaagtattttataatttcaggctactgaggccatgcttggg
atgttgtttgaaagaaagaaaaaatacacttgacatatttcacatttctgtaccttcatc
tttacttccaagtaaacccgtggatgatttgatgagggataaatgaacctatttctttta
cacacataccaaggacatgcttgtggctaaagtgagttgataatgttgtgcaaaggatag
ttgtcaccaactcatttctttatggtccataatgaaataaaaattttgtatactgttaat
tctgtaaacagatgcatgttcaaaagatctatgatggtcttgtaatcttaatctaatata
ttttagatattttaattttttccctcttggggaacacatttagtatagtgtagaaaatac
ttccatgacattttcatataaggttatataacttttcatacataaacatgaaatttgttg
tagaaaattctttaaaccaaacatttaaatctaggacttcaatttaatttgttccttgaa
tctatttttatgtggcccttaaaaaatatccaaaaaacccattgctaatatagcaataag
aatactttgggtactgacagactctttggagtgtttatattacaaatttgtattcatatt
cttttctgtgatgtgttgtactaaaatccaaaatggcttttgcaccatttttaagccaat
tttttcctttgatgttggtaccagaattactataagtgactgctgcttttgggggtaaac
attttgttagtgaagataaaaccagaacactaaattatggataaaattttcagaataggt
ggcacaggtaaatttcactaggttatattttgtgtagtaaagaaaaaaattatttggtca
atgttatcttaattcatactacaatttaagattatcttatgtgtattatagtaaatagat
gattttcagattcaaggctcctaagagtttgatttgctctgttttttcctaaaataaata
ttgtctctcccaactgttaagttctaggtattgtacttccaattttaacttcagaaccaa
gatgttggcatgaaccaggctgctgttgaagtacatgtatattataaattatcttatttg
tgttatactcttacatgttatcttttctaagaaaacaaagtccctattattcctattgca
aagcacacaggaattaagaaagtacagtaatttttaaaaaaaaatccggtaaatgtagta
ttcttaacctgttctatattacttatacctattgtctatatagctttaatttatagttgt
cagtttaactattggcatgtctggcaaagaaaattaaactttaagagttttataaactgt
ttctaggttgctaaagaatttatttttctactatatatggtatagacaaagcatcaaact
atgtacaggaaaaaagcctgactatttctatttggaagtaggctgaaaagagaattttca
aaactgttcgtgtcttcagttcattctgtcataactttgctattgtaatatgtgaatacc
agtttatttaagctgttctcttttatactgtattaatttaatgttcatctgcgtttagta
ccatttttgttattaaaactggcatttaccgtttttcacattaacccaccttgcaccttc
ccccaaacttatctccacttttctatgcattctatcattgatttgacacacttcatagtg
agtcatttaaatactctacgtttggttcaattaaccagtaggttacagttattgaaaatt
aaagtacagtttaaagctc
>lcl|<llId>395</llId><geneSymbol>ARHGAP6</geneSymbol><baseAccNo>NM_001174.2</baseAccNo><extAccNo>BC035785.1</extAccNo>
caggttcctctggagacatttttgaaagcagctccctaagagcggggccctgctcccttt
ctcaagggaacctgtccccaaattggcctcggtggcaggggagccccgcagagctggaca
gcgacacgcagggggctcggaggactcaggccgcagcccccgcgacggagggcagggccc
accctgcggtgtcgcgcgcctgcagcacgccccacgtccaggtggcagggaaagccgagc
ggcccacggccaggtcggagcagtacttgaccctgagcggcgcccacgacctcagcgaga
gtgagctggatgtggccgggctgcagagccgggccacacctcagtgccaaagaccccatg
ggagtgggagggatgacaagcggcccccgcctccatacccgggcccagggaagcccgcgg
cagcggcagcctggatccaggggcccccggaaggcgtggagacacccacggaccagggag
gccaagcagccgagcgagagcagcaggtcacgcagaaaaaactgagcagcgccaactccc
tgccagcgggcgagcaggacagtccgcgcctgggggacgctggctggctcgactggcaga
gagagcgctggcagatctgggagctcctgtcgaccgacaaccccgatgccctgcccgaga
cgctggtctgagcccgcacccagccgagccccccctgccccgagccccccgccctccagc
ccaggggggaccgtgggtggtggccactggcacacttagtgttcttctttcacacttctc
aaaagtgacacaagagaaatccagttcacctacagaggtagagcactcacgcccccgcca
ttgagaataaggttccattgcgtagccagccttaggaaaaacaaacagaacccaaaccag
atggcaatgtccaatctaaaaacgtccctcttggctctataatataagatacaactcttg
cttggtatagcctaaccgtatttatgtgtcttcggttttgactattgtgtattctgtaac
agattatgtataatcatatatgatatattcacaaagagaaaacaaaaggaacttttaaaa
aaaaaatcacttcacttatattaagcaatgagatatactaaacaatgagattctatagaa
tgttctagaatgtgcacaagcgggtttctgtgcttttgccatagctttataactggggat
aacccttccttcgataccaaacactaacaagaggaagcagaatatgagaagccatatttt
tacataggagtcagatacaaaaagaaaaatcactgaatgcttttagatattgaatacgtt
ttcaggaaaatgctaaatctgatagattacgaaatatatttttagaacttgtttagaaag
gattcagttaaccaaacaagaaaaaggcagtgcctcacaaagaaattaagaagttgtccg
tcccacgttacatcaaattcagttttatataggccatatataatatatatttataatgta
taatttttatgtatttttcaaaactacaaactggaatccaactataaagtgtttaagaat
ctacacagaatattcaaattatagaacatgttttttccctttgccccataatcagtattt
gccaaattacatgcaattccttaaaaactaaatcacattggtaaaaggcctacagctttg
tacttacattgtgccaaaggctgaggaaatgttttctttcgaatttttatgtgtattgta
aaatgttctaccgtactttagtagtttgaagttttcaagtgcataactatttttgaccag
cagaaggcgatacgcttcagtattttatgcaattttttttcacttcgaagggaaagtgta
ttataaaaaaagattttttttttttaaaacatgctactcttaattttcatgttggtgatg
aaattcccagtggtgtttcttaaggttctatcttgtgccatgatgaataaaaagttaagc
aa
>lcl|<llId>396</llId><geneSymbol>ARHGDIA</geneSymbol><baseAccNo>NM_004309.3</baseAccNo><extAccNo>BC075827.1</extAccNo>
ttgacaagactgactacatggtaggcagctatgggccccgggccgaggagtacgagttcc
tgacccccgtggaggaggcacccaagggtatgctggcccggggcagctacagcatcaagt
cccgcttcacagacgacgacaagaccgaccacctgtcctgggagtggaatctcaccatca
agaaggactggaaggactgagcccagccagaggcgggcagggcagactgacggacggacg
acggacaggcggatgtgtcccccccagcccctcccctccccataccaaagtgctgacagg
ccctccgtgcccctcccaccctggtccgcctccctggcctggctcaaccgagtgcctccg
acccccctcctcagccctcccccacccacaggcccagcctcctcggtctcctgtctcgtt
gctgcttctgcctgtgctgtgggggagagaggccgcagccaggcctctgctgccctttct
gtgccccccaggttctatctccccgtcacacccgaggcctggcttcaggagggagcggag
cagccattctccaggccccgtggttgcccctggacgtgtgcgtctgctgctccggggtgg
agctggggtgtgggatgcacggcctcgtgggggccgggccgtcctccagccccgctgctc
cctggccagcccccttgtcgctgtcggtcccgtctaaccatgatgccttaacatgtggag
tgtaccgtggggcctcactagcctctaactccctgtgtctgcatgagcatgtggcctccc
cgtcccttccccggtggcgaacccagtgacccagggacacgtggggtgtgctgctgctgc
tccccagcccaccagtgcctggccagcctgcccccttccctggacagggctgtggagatg
gctccggcggcttggggaaagccaaattgccaaaactcaagtcacctcagtaccatccag
gaggctgggtattgtcctgcctctgccttttctgtctcagcgggcagtgcccagagccca
cacccccccaagagccctcgatggacagcctcacccaccccacctgggcccagccaggag
ccccgcctggccatcagtatttattgcctccgtccgtgccgtccctgggccactggcctg
gcgcctgttcccccaggctctcagtgccaccacccccggcaggccttccctgacccagcc
aggaacaaacaagggaccaagtgcacacattgctgagagccgtctcctgtgcctcccccg
ccccatccccggtcttcgtgttgtgtctgccaggctcaggcagaggcgcctgtccctgct
tcttttctgaccgggaaataaatgcccctgaagga
>lcl|<llId>397</llId><geneSymbol>ARHGDIB</geneSymbol><baseAccNo>NM_001175.4</baseAccNo><extAccNo>BC009200.2</extAccNo>
agtggataaagcaacatttatggttggcagctatggacctcggcctgaggagtatgagtt
cctcactccagttgaggaggctcccaagggcatgctggcgcgaggcacgtaccacaacaa
gtccttcttcaccgacgatgacaagcaagaccacctcagctgggagtggaacctgtcgat
taagaaggagtggacagaatgaatgcatccacccctttccccacccttgccacctggaag
aattctctcaggcgtgttcagcaccctgtccctcctccctgtccacagctgggtccctct
tcaacactgccacatttccttattgatgcatcttttcccaccctgtcactcaacgtggtc
cctagaacaagaggcttaaaaccgggctttcacccaacctgctccctctgatcctccatc
agggccagatcttccacgtctccatctcagtacacaatcatttaatatttccctgtctta
cccctattcaagcaactagaggccagaaaatgggcaaattatcactaacaggtctttgac
tcaggttccagtagttcattctaatgcctagattcttttgtggttgttgctggcccaatg
agtccctagtcacatcccctgccagagggagttcttcttttgtgagagacactgtaaacg
acacaagagaacaagaataaaacaataactgtgtgtgttctggctgaga
>lcl|<llId>398</llId><geneSymbol>ARHGDIG</geneSymbol><baseAccNo>NM_001176.1</baseAccNo><extAccNo>\null</extAccNo>
gtggacaagaccgtctacatggtgggcagctatggcccgagcgcccaggagtatgagttt
gtgactccggtggaggaagcgccgaggggtgcgctggtgcggggcccctatctggtggtg
tccctcttcaccgacgatgacaggacgcaccacctgtcctgggagtggggtctctgcatc
tgccaggactggaaggactgaacccccagtccgtgtctcccctacctccctcagttgttg
cacagggacccccaagcatccccagcaccccccgtgagtgaccagaccctcccctgctgc
ccctgctgcccctgctgcccctgctctgtcccgggaccccctggcctggcgctgtcccct
gagctgtcccattaaacatggccctgtctctctcggtgccctgggtgtcgtctctttctg
cctcccctcccctgggggccgggggcggccgcatgggccttgtctttgctgggactgggc
ctgtgtgccacgtggcagctgctgcttggcttctggcccccttatctgcccccgccccac
gcgccctggcagcaccatgagccgccagcttctgcctgtactgctgctgctgctgctcag
ggcttcgtgcccatggggtcaggaacagggagcgaggagcccctcggaggagcctccaga
ggaggaaatccccaaggaggatgggatcttggtgctgagccgccacaccctgggcctggc
cctgcgggagcaccctgccctgctggtggaattctgtgagtgctggggccagtggggctg
gggaccggcgggggaccggcagagcccacctgggggccccaccctttgccggcaaatgca
gggcatgtgcccaagaggggcctccccgcaggcacttgcccccactgtgcccaggagctc
tctaggaggggcctgggggtctggttggggcaggcaggagcagtgtggtagtactggggg
tacccacaggacttgagaacacctgtgcctccctgctcggccagcggccacggtgccaga
gtcaccaccttgccggccactcctccagctgccaggggcatcccacagactctgcagagg
ctcgggc
>lcl|<llId>399</llId><geneSymbol>RHOH</geneSymbol><baseAccNo>NM_004310.2</baseAccNo><extAccNo>CR607001.1</extAccNo>
ccagttgaagactaggctttggaggttttcaaagcagacggtgcttggatgggcagggag
aagtaacattctgcaaatcgccgtcagaggtcctgaggacacagacctacctggcttgca
ttccccttgctgaatggcgtgtgctgcagctgcccactgagggctcttttccctgggatt
ctggacttcagagtaggacagcaggctgggaagatgctgagttccatcaagtgcgtgttg
gtgggcgactctgctgtggggaaaacctctctgttggtgcgcttcacctccgagaccttc
ccggaggcctacaagcccacagtgtacgagaacacaggggtggacgtcttcatggatggc
atccagatcagcctgggcctctgggacacagccggcaatgacgccttcagaagcatccgg
cccctgtcctaccagcaggcagacgtggtgctgatgtgctactctgtggccaaccataac
tcattcctgaacttgaagaacaagtggattggtgaaattaggagcaacttgccctgtacc
cctgtgctggtggtggccacccagactgaccagcgggagatggggccccacagggcctcc
tgcgtcaatgccatggaagggaagaaactggcccaggatgtcagagccaagggctacctg
gagtgctcagcccttagcaatcggggagtacagcaggtgtttgagtgcgccgtccgaact
gccgtcaaccaggccaggagacgaaacagaaggaggctcttctccatcaatgagtgcaag
atcttctaaaccccaagagacttcacacaacacttatgtatgcaccccaaagactaatgg
ggagagggagggccgggaagccaggaaagcttggtgttttctctgggtacaccccaagca
gcgtctccttttggatacagttattgatgaggcttggccactggatgttttcactaacta
cactctacaagtgaactccttgcccaggccagttagaaaatcccttggggaactgtgatg
aatattccatctttgattaaaaaagtgaaatagtctccataattttggacgatgaagtga
gtttttcaaagaattccatatttaaagacacattttatttaactaataacaaaatgtatt
gcttttgtatatatttagttttcacacttggaaaatcttttcctacatcctcgaaaacat
aaactcctctgtgagtgaaatgcttgtacgaagctctgccatatgtttgtagtgttatta
ttttcacctcaagtagaaagtctgttgaaaccacttggctgctggatttaaatgggtaat
caaatttaaaaatgaccataaatgaatctttgcaatttgttttctacttacctgttattc
acagttggatataaaatacagttccataagatatcctaatactgcctaatgattttaaag
ttatcactatatttttctgaaatgataaaacatca
>lcl|<llId>400</llId><geneSymbol>ARL1</geneSymbol><baseAccNo>NM_001177.3</baseAccNo><extAccNo>BX537387.1</extAccNo>
ggttagttgaaacattaaaaagcagacagtaattcagtccattcttctcccctgaaatga
agactacatcacctctctccctttggaaacagtcaagtgtacttcacactactagatgtt
aaaactatatgattattggcatatactgactgactgcaatatttgtagtaaatagggaaa
ataagtatttagttggagggataatttgatcgaatcacctgaatgttctatgtaatgtaa
aatattcttttcttgctttcttgtgttaaggtatatattctatttgtatggaattcttat
tcaaatacagttctattaaagagtatactcctattggatgaaaaaaacctatttttgaat
[truncated: 8,274,909 more chars]
