# Supplementary material for: Leveraging human genomic information to identify nonhuman primate sequences for expression array development
Source: BMC Genomics. 2005 Nov 15;6:160. doi: 10.1186/1471-2164-6-160 (PMC1314899; doi:10.1186/1471-2164-6-160)
Supplement: Additional File 2 — Last exon sequences (Parts 2). FASTA-formatted files containing the last exons of 15,401 unique human genes. XML-styles tags in the header are used to denote the LocusLink ID (now GeneID) and symbol of the corresponding gene. The tags <baseAccNo> and <extAccNo> denote the accession number of the base reference sequence and mRNA sequence, respectively, used to generate the extended mRNA sequence from which the last exon was derived. [file 1471-2164-6-160-S2.fna]

>lcl|<llId>9262</llId><geneSymbol>STK17B</geneSymbol><baseAccNo>NM_004226.2</baseAccNo><extAccNo>CR594594.1</extAccNo>
gaaaagaccaacagcagagatatgcctttctcattcttggctacagcagtgggactttga
aaacttgtttcaccctgaagaaacttccagttcctctcaaactcaggatcattctgtaag
gtcctctgaagacaagacttctaaatcctcctgtaatggaacctgtggtgatagagaaga
caaagagaatatcccagaggatagcagcatggtttccaaaagatttcgtttcgatgactc
attacccaatccccatgaacttgtttcagatttgctctgttagcacttttttctttgact
catttggactgaatttgaaattttatatccactccagtgagattatgatttgtagcttca
tatatgacatgtttatattgtaaatgcacttttccatggaataatttagggaagtgtttt
aatgttaaattactagttgctagcatgttatgatttcatatcctgagatagctctgcaga
taagaaaatatttaaatatatgacaaaaagtaaaattgtacatgtgagtttacatgttaa
tgaaataattcaacttcaaatgaacttaccagaatgttttgcatatcaacaaaaaaagtg
gcttgagttttattatagttggtgtaaactgaacacagtgaagacattggaatttaatag
gttctctctctaaggtgactcttataccatgcctctatcaacataatttgtttaggaaag
cagtatgaagtttaagccaaaataatttctactttatagatgctcaagagacattttaca
attgaa
>lcl|<llId>9263</llId><geneSymbol>STK17A</geneSymbol><baseAccNo>NM_004760.1</baseAccNo><extAccNo>BX537586.1</extAccNo>
agatcgagccactgctgaagaatgtctaaagcacccctggttgacacagagcagtattca
agagccttctttcaggatggaaaaggcactagaagaagcaaatgccctccaagaaggtca
ttctgtgcctgaaattaattcggataccgacaaatcagaaaccgaggaatccattgtaac
cgaagagttaattgtagttacttcatatactctaggacaatgcagacagtctgaaaaaga
gaaaatggagcaaaaggccatttccaaacgatttaaatttgaggaacctttgctacaaga
aattccaggagaatttatctactgagcaatatttccctttagaacttcaagatttctaca
ctgaaaatgttaatattatttatggacctctggccaaatggtacatgtactggaagtgga
taaccagtatcacttacacaaacaaaaataactttgtcaaatttgtggagttaggtggaa
gccagattttaaaagttgccaaccaggatatttaacaggtacagttacccgtttcaatgt
tatttttaagaagggagatgttggcacctttgaattctacatcctgtttctccagaatga
gaatttgtgtacaaagatatttgtattcactttctttaaaaaatccaagtaaaagtgcca
aaactacatttctgtaaatctcttgcattattcatatgtgtatctatatctgcataatgt
ttgttaatgtctactaaaattgctactttttcactttggatttgtttttggcaaaatttt
agtctaaacagacatctaaattttcgagacttagaataacattcactaaagtttgataat
gtcttttttaaatattttcttactgctttatagtgacttgatttggtttctgttgtgttt
ttgcctaaatactagtaacatatcagtgaaaaaccctaattttttttctcttcaatgtca
ctagtaagagaggtggtaatttttcacctctgaaattattctgggtttaggtgtcagctt
ttgagctgcttccctcatcacaccacactcacatgcatctgttctctctcacactctata
cccctgccacttcctggcacctccccccatgcttgtcatttaattttggccacttgtagg
tatcagtgtgatctgatcaacactctggttaccttggtcagtgaaaagatgctactatat
tgcttttgtcccaaagtgagtaaaatcccctagagcagagagagagagagagagagagtg
tcttcatgccaaccacagcctgtttctgctgagtttcttatcagccctcaagctatgcta
ggaaaagttataaaatgccaaaatatttataaacatttactttgtccataaaaaatttac
attggatactctgtaagtaggaggtactttgtcccaaaaagatgtataagaatgtactaa
tagttttatttgattaggattgaacagttcagttgtatctatgccccacagtgaccagta
aagtccaattaaaatatggaaatgtaaaagtgtatgccgaataccttaaagtaactaatt
atccttacacacaaaaggctcagtgcattaaatatttgcctatcacctgtgtgctgtgta
ccgtggccatgcctcgctctgcactatgaacaactcagacctgtcccttcacggtctgat
tagggtgtcgcacaaagctctctccctaacatggtttctcaactgtcaaaatcatgaaaa
tgacagcacctaaccactattttaaagtatgtacagtaaatacccaaatgtgtgtaaatg
tcatagacatatacaaagtcagtaatctcacccagtcctgctgtgtgaacctgtcaaagc
acctgggagtgccctttacaccattaggtgaaattcatcaggcacttcagacaaccaggt
tgcactgttttctcactaaattggctttatttatacagtttcctggaacctagcattcct
aaacaagctccaaaatgcagaagaagaaattgtgccacagtgatagagtttttaatgaat
atccatggccacagttttgagtctcaggtaagtcttggaagaagttaaacacagtattag
gcaaatatttatctctctgaaaaaatagggaggaggtgaccaggaaaaaataaccactat
tgaatgacacgtttgtacttgatggatctgtcatcaagttttaaaatcagaatcatttgg
gctttttaaaaaccattttatactcgtaataaatatatttaatataattgctgtatttgt
gagaaagatctgttttcttttagctggccacttcagtttgctgcgtatctttagctgctg
ttgtgcttaaatactgagtcatagggtgcttttttaagaggcccttcagaatatacttgt
aaaggtgtattggcattttttggtttataagataaaaacagggcatgaagagccttcata
gtattaggccaaataaaatctattaataactgccagctagctctacacttatctaaagct
gttaatgttcctttttttctatcaccaaatttataaaggactaaacagtactattgagtt
tactcggtttataaatccagttttaactataattcaacaatattttggtgtggtgaaacg
ttgtttatgaaatgtataaaatgtataagttttaatcaactgggaaatgatatttgattg
atcttgtgttttgttgttttcaaatgaaaactaggaggtaattaatacctttctctagta
gtggtatagaggaaggacagatgctcattgttgaatctcttaaatttttccagctaacct
caatttggaagaaaaatgtattaaagggttataaagatcacttagagaatgtgagacaga
acatgaattatagtcctcagtaatgtaatgggggtggtgcgtgactcggtccatagaggc
ctatacctgtttagaaaaaataaataccaatccatggacaccaacatacatgaatataga
taggagaaagatgactagcatcagcagactaatcctaaatacattttaaactcacacctc
aatttgaattagactgataaaaatgaaaaatagccatgtactatatttattgtccaagat
>lcl|<llId>9265</llId><geneSymbol>PSCD3</geneSymbol><baseAccNo>NM_004227.3</baseAccNo><extAccNo>BC028717.1</extAccNo>
agccagtatcagcagagatcccttctatgacatgttggcaacgaggaaacgaaggattgc
caataaaaaatagctttcctggctaaaagacccaggtaaaagacccaaccccagcagaaa
gacaccgcgggcggcccctccgcggaaggcgtggcagggaggcagtcgccctgcggtgca
agctgctgctccagagcataccgtggcccaggtggtatccccaaggcctcgtgccgtggc
tggggtcctgggaggtggtcgccctgcagtgcaagctgctgctccagagcgtaccgtggc
ccagactgatcctcgaggcctcctgccgtggctggggtcatggtcggctgcgcatgtcca
gaagcatttccttcctgcgaccatcccggcgcccctagggggagaagccaggacagcagc
ttccgctgtctccacagcagacacgggacggattccacagacgggagcctcattcgtacc
atgccaaacgcattcactcggggcagtattaaccgttctagaaagccactgttttatagc
aaaacaggaaaggaaaagctaccagttttttattcagaatttttctcagatatataggat
tatagcttttatatgcctttttatattctgaaattataacaaaagatactttctaacagt
agtatttttagaatggcagctataaagttaactcctggacacaagtatatactgtgcact
gaaaaaatatccatctacacagcacccaaggggagggctgggggcaccggcacgggggca
gcgtgcagccctgccctgtcaggctgtcagacaagccccggggggcagcaggtgggctcg
ggacgggctgggggagggacggccatggcacttgggggctccagggtgactcccatgagg
cctcccttcaaccaggctttttggccccacaaatactttaagcaaatcattaaaattata
acagttaatggtttgggggtgtttaggctgtaactgctaactcctaggaaacagcctttt
ccctggacacagatggtccatacgctgagccacgtgaaactgctgatgttttgtttagat
gcacacacatggcagcgtttcatacaggtcagcaggttagaccggcttttgaccatattc
atcgctatttaaaacctgtggcaaaatgaacgcttattttacagactttctaatttgacc
agatttcttaatgaatagacacagaattaactaaaaacagtctcaccccatgtagtgcgc
cgtgtcctgagagaggtgccctccctacgaggagggaagaacaggccctggggtgcagag
gcccggcacgtagagaacccagatagacgccggtggtggaactggtcaaactccacgccc
gcctgggaggttgtcaggttgctgtggatgtaaggataggaggtgcccagtgctccgctc
aaggaaggctggatctgggccccacctacagagagggctcagggctggaccgggggcatt
gtgtgcttgggccgacccgggccggtggcagacgctgttctctgtcgggagatttgcgtc
cccaggaccctgttacacagtgggctgttgggttggtggctggcttttcctctatggact
tcctcttcctgccccacctgcataggcacacacaccttgaatctgcaccctctggagggc
atctgtactcctgtgcaaaatgcccagtccagagacaaaacctcagactttgtgcaccta
ggtttccttctcagcagcggagactgttctttgagttgccttgaagtggaggccgagcgg
ctgcgggcccttcgcctccctgcggctgaccttgatgtagctttaagtcacactagactg
cagaggggtccgaggccagaaacccctgtcctgcatcagactttcattcccacgttctta
ggctttgttactgatacctcaaatcggaagttttagttctgagaaaggcaagtcagcgtt
cttgaaatgcctgactggtagatatgcaactctggcctccagtcttccatgaaaataaat
gctgcctggacccccacccagaccacacactgacggccggctccggcggtgcccacccct
caggctggcccggcacccaagactggccacagccagctctgtcagcatgttgtgctcgga
caagctgtttccttcttctgaccaacccaggtgtgacctggggatgcagagctttctgtt
ttgggtgttgggagaagcagcaggaaggagtcgccagatgatcaagctccccctttgctg
tcatctgtgaatgagcttcgccaggtggtgggcacctgggagccatgcagaggctgtggt
gctgagttagactccaggtactttgtggtcaaaggaaatcgcctagctccaggctgtgtt
aggacagtattagcatgaaggctgtgcgaccatcatgcctgctgatccttgaggcaggcc
tggtccagaaaactctgggtcagtgactgcgcagggccagccgctaccaggacggccctg
aaacaggacacatctgttttttgtccctcaccctgggcaggccgcgtcacaatcacagtc
ctcctcctccccaccctgacgtctgagcgcagggcttgaattgttagtcccaactctggc
caaagatacttttttccagagacagaggccaggaggcagtgaggggagccccgcggggag
gcggcggcgactgccacagcccttccagcctgtcttgctggccgccctggttcatatttg
agtttaattgtactgaccctggacccagataagcagcaactttgtgtctttggggtcaca
gaacattttggggcagtttaatgtggtaccaaactgaaaataggagctatttatagatgg
agcagcacttagtgcttcatagaaagcaatgcctatttttaaagttacaaacgcagatat
ctacatagatatgctttgctgagaagttaggtctgtggtagaccagaaaccacaaattga
ctttttttcttagaaaatatttctatttgcggtaaatatagtaatatgtaaataatgtac
atctgttgatttctggagtgtctgttattcaatgatgtatatactcccacagctcgcatg
aaggaacagcctctattgatacttggttgtaaagtgaagtaagattggagggtggatggc
tgtcagagctcttgcagatactgtgttcactaaataaaaatcacatgtattgttaaaa
>lcl|<llId>9266</llId><geneSymbol>PSCD2</geneSymbol><baseAccNo>NM_017457.3</baseAccNo><extAccNo>BC004361.1</extAccNo>
ggcggctgtgagtgtggaccccttctatgagatgctggcagcgagaaagaagcggatttc
agtcaagaagaagcaggagcagccctgaccccctgcccccaactccattatttattacgg
agctgccccgcctgggtggccggacccctgggccttggggctgtggatcctggttccctg
tttggaaaattcaccacctctagctcctcactgttctttgtaattaacacgctgttggta
atcttattaattatttaaccacttgg
>lcl|<llId>9267</llId><geneSymbol>PSCD1</geneSymbol><baseAccNo>NM_004762.1</baseAccNo><extAccNo>AF054997.1</extAccNo>
agcagccatcagcagggaccctttctacgaaatgctcgcagcacggaaaaagaaggtctc
ctccacgaagcgacactgagcgtgcagccaagggcgttggtctgcgggggccttggagct
cctgctcttctcccgcacctccatggatgcactgctgccgagcagagcgtcctctgccag
gccccgccctggattcctagagactagcttcagcttttgctattttttttaagtgggaga
agggtgggcagttatcactggggaagagaggaccggccacctgtccagcatgggctccag
agccttcctctctcacagggcagagctcttgtcggcagggcagcctcctggccagtttct
ctgctcagtgttctggtagcagagctcagagccaactgtttacctcttggttgtccccgt
gaagaagccttcaaaccctgcaccataaatacatgtgtccatatattattatatgttaag
agaaaaaggtggaaaggaagagaagccacatactataaagatctattttttttttttaag
agagaacgtagggctgttcaggtgcattctgccctggctgcgctggggagcttctccctg
gagaagagcacctggggctgcggccaaggggcatcagcctgggcccgcggcagggcctgg
cctgcctctcctgtgctgtgggagctcgctgcctggtgcttgtcttggcgagatggacag
gtgaggtcgaggacgcagagggcagaggcccagtggagcctcagacggcacagtcagagt
cgggggcctgcctggccggggtcgcagtcggcagcagcgtgcagtccggcatctcccgcg
gatgcttttccatcccaagtgcctgcggagcccgaggagaggagagagctgactggacgc
ttacgttattttcctccttcagaatccaagttcttgttgggctttaaagtagaaagtcag
cattttccttgagctaaatacctaataaccaaaactgtgaggaaggttatcgggacagag
gttccggataacctgtttcattttgggttttcttcctcttccccagactccagtcctcgt
tctagaggaaggagtaggacttccccgatccccgtagcttcagctttttctgcctcaaaa
ccagccctaactggactactctggatgcattttgtggtgggccccctagagggaagatgg
gcctttatctgctccgtggggtgcactggagtgaggggggtggccgggctgcctctcgca
tctctgtcttcccctgcaggcgctgtgtgagctggccctgcccctcctcattacagtatg
aagggagccgtgacacgcagcattttcctgccgttctctcagggactctcagggcagctc
ctgccactccgccagggccagcatgccagtccaggcagagcaggtggctggctgtctggc
cgtctcgccccgcccctccacaggaccctggaccagggcggtgcagggcgcagccccgag
gaggcaggtggaggagctgcgggttttcacagggccgcgtcgccacggctcctctgatcc
tttagggttggcgagcatctctggaaatagcttttgcagaggagtggtgggaggaataga
gggggacagtctgtcacctccctccccgccactttgtgtagatcctacctggagggaatg
gctttaggcacttttgtgccagagcttgtgagggtgacagaagagggtccaggctggaaa
cctgaactttctgggtgggagaaccaggtggtgcctgccgaggtctgggcgtgtttgggc
cggtgctggagcctgtccagctggcccgggccctggcctggttctcaagtgtttcctaga
cagagaggcacctgggtcagtattagtctatttatcagaggtgtaaataatctatgtata
gtttttctccttttagattattttgtatttgtttaaaagaagttttgtcaaaatacaaaa
atataaagaaatgactgaaagttgttgacagggtttttaagaaataattattctaattgt
ttttgtttgtttgtttttgccttgtaaactagcgccaaggaactgcagcaaataaactcc
aactctgcccaagc
>lcl|<llId>9270</llId><geneSymbol>ITGB1BP1</geneSymbol><baseAccNo>NM_004763.2</baseAccNo><extAccNo>AF012023.1</extAccNo>
gaagacgagatgtcacagaggtccactcagtgacaaacacacactgaaggcctgagggaa
gactgaggacatgggctcagtggtggcttcccagtcatggtatcactggcatggacctct
gtccggcagaggtgtggactggagaccaggattcatgctggtctggaacaatgacattgc
caacttaagacacacaaagcagattttcagaagtgtctggtcaagataacatgctggcca
accacaattcctagagttaagagaaccttaaaagattaccgctcatgctaaaagtatgta
aagatcccatgtacagtatgatagtgtactttttttaaaggactgtcaatatacaaaact
ttaaagattaaaaacattaa
>lcl|<llId>9271</llId><geneSymbol>PIWIL1</geneSymbol><baseAccNo>NM_004764.2</baseAccNo><extAccNo>BC028581.2</extAccNo>
ggtgtcattcgtgttcctgctccttgccagtacgcccacaagctggcttttcttgttggc
cagagtattcacagagagccaaatctgtcactgtcaaaccgcctttactacctctaacct
gcagaagacgatgcagccgcttttctttttgaaatgactttgggatttttttaagctttt
atttactttttttttaactgttatctttctggatgaaacttgggaaggggattaggagat
ctagcattttatttctagcattgctattcaccggcttccttattttatacgtaaaaatta
agattttatattttatcttcttgtttctcatagatattttgtgagcatttttttgtttat
tttgaagaaatgtggataagatacttggtagtataaaacagactctctgagagtatttga
aatgtgtttggagatttacttaaacgtactttcaggagtgagcaagtcctacttataaac
ctatattaactttatttttgagatacctgttttgaatttaaaggagataagaggcgtaaa
gtaggatgctcactacaaccataggtggggtttcagctcatatcttaaagataaaaggta
ctattatataacctatacacaagatacaggagaaaatatgcttgatttttatttggcagg
ggggctaggttgtatgggagtaaaaaaaacattgaaaatttttaaattgtccaaagaaac
attttaagactctttaacaaaaaaggccatgagtaaatctctatattaacattactattt
attttgttttggaactgggacatgattctatttgttataaaataaaattgatgtgattgt
ca
>lcl|<llId>9274</llId><geneSymbol>BCL7C</geneSymbol><baseAccNo>NM_004765.2</baseAccNo><extAccNo>BC019071.1</extAccNo>
aggcccccgaagcttaccctgtctttgagccagtgccacctgtccctgaggcagcccagg
gtgacacagaggactcggagggtgcccccccactcaagcgcatctgcccaaatgcccctg
acccctgagaagccggcctgcctgtcctgttgccccaggggcccctttggctttttacaa
ataaagacccttttgtaa
>lcl|<llId>9275</llId><geneSymbol>BCL7B</geneSymbol><baseAccNo>NM_001707.2</baseAccNo><extAccNo>BC001967.2</extAccNo>
aggtcgttgaggaagaggaagactcaggtgccccgcccctgaagcgcttctgtgtggacc
aacccacagtgccgcagacggcgtcagaaagctagcaccatcccggccctccgcctcctg
gccctgcctctatttattgcattctggttctggccgcgccgcgttgctggggtaagggca
agcactggggtcaagagcctgcacacatgagccttccgggctggaaggctggcgtaggac
ttggggctgtagcatcatcttcctgaccctggcacctgtgtctacttgctcccgagaaga
ggagcgctcatgtcttttttgcaccccaagttggctggagcatcggccaccccaagattc
atctgtgacctccaggcagcagtctctgctccagaatctctggacggagctgctggcagc
ttctgcgagaagagagagatgtggaaggcaccttctagaagagagcgtgcctcaggttac
ttgaacttgaacggagactgtagactcccggactttcccctaggactgggggccctgtag
gctgctgttggaggactgggtagagacattggagggaagggaagggcttttctccacaca
agggcagagagtccgtctagatttcttgctgtcctgccagctctgcccatgcctgaggtg
gtcctacctctcacgggcaccctagctgctgacagccctttgtggccgccgtccccatcc
cctgccctcagcacacacatctgcacacacgcagctttgttctcacctctacctgtcatt
ccagcatccctgcctcttgtcacaaactgccccagcaagaatttgaggttctgacaacag
tacccatcccccacagtaccccttcagctcagtttctagaaagctcccttttctttgaaa
tctgcatgttgaattgaactttgtgattttattttttgtttcaaaaaagtttaagaaaat
ggaaatgggcaacagtgagtgaagacatattttagcactgaatagaatatttttaaaatt
aaactgtttgaaatatg
>lcl|<llId>9276</llId><geneSymbol>COPB2</geneSymbol><baseAccNo>NM_004766.1</baseAccNo><extAccNo>BC000326.2</extAccNo>
agagtttactcgaactagaagtagatttggataatttggaattagaagatattgacacaa
cagatatcaatctggatgaagatattttggatgattgactgtaatgctttccatttacct
gactaaacagatcattattatatataggtattgattgctaccctgaccacagtgctttgg
actatgagaaacttcttagatttttatatgtaaatgctgtggaccactgggagcacaatg
cccacatcatcttaagaagagtttatgtgcagcatttaaatcactgtgttttccttgtta
actaaaacagacatgggctttgatttttttcatactattagaccatatctcataaaacct
tttgaattaa
>lcl|<llId>9277</llId><geneSymbol>C6orf11</geneSymbol><baseAccNo>NM_005452.4</baseAccNo><extAccNo>BC000388.2</extAccNo>
ggacaaggtccggcagagccttcagcagcagcatcataaggaggcgaaggccaagcccac
gggggcccggccatctgccctggacagatttgtgcgctgagccagactccagggttgcct
gggaacagtctctccccaagatcacctgtagggaaatgagtgttccctggaacaaggagg
tgggggcagtgtggccccttccccaactgggggtggacagctgtctcctggggtgggttg
gtattaaagaggaaagcgattttttgga
>lcl|<llId>9278</llId><geneSymbol>ZNF297</geneSymbol><baseAccNo>NM_005453.3</baseAccNo><extAccNo>BC018541.1</extAccNo>
gagacccccccggccgccctcctcctttctttgttcctgtggctgggggggtatcccctc
cctccacaacatggagccatctcctctgtctcccagtggggcagcacttcccctgccgct
gtcgctggctccgcccccactacccctgccagcagctgcagtggtacatgtgtccttccc
tgaggtgaccagtgccctcttggagtccctcaatcagcagcgtctgcagggccagctctg
cgatgtatctatcagagtgcagggccgggagttccgggctcatcgggctgtcctggctgc
ctcctccccttacttccatgatcaggtcctactcaaaggcatgacctccatctcgctgcc
cagtgtcatggacccaggcgcctttgagactgtcctagcctccgcttacactggccgcct
cagcatggctgctgctgacattgtcaacttccttacagtggggtctgtgctccaaatgtg
gcacattgtggacaagtgcactgaactactccgagaaggccgggcctcagctaccaccac
catcactactgctgcagccacctctgtcactgtccctggtgctggggtgccatccgggag
tgggggcactgtggcccctgctaccatgggctctgcgcgctcccatgcctccagccgggc
cagtgagaatcaatctcccagcagcagcaactacttcagccccagggagtccactgattt
ctcatcttcctcccaagaggcatttgcagcttctgcagtgggcagtggggagcgtcgagg
aggtggccctgtattcccagcccctgtcgttggcagtggaggggccacatctggaaagct
gctgctggaggcagatgagctgtgcgatgatggtggggatgggaggggggcagtggttcc
tggggctgggctccggagacccacctacacaccccctagcatcatgccacagaaacactg
ggtatacgtgaagcgaggtggtaattgcccagcgccagcacccctggttccccaagaccc
agatctggaggaggaagaggaggaggaagatctggtgttgacctgtgaggatgatgaaga
tgaagaactagggggtagctccagggttccagtggggggagggcctgaggctaccctcag
cataagtgatgtccgtaccctgagtgagcccccagacaagggggaggagcaggtcaactt
ctgtgagtcctccaatgactttggcccatatgagggtgggggtcctgtggcaggtcttga
tgactcaggggggccaactccctcttcctatgccccctcccaccctcctcgaccgctcct
tcccttggacatgcagggcaaccagatcctggtcttcccgtcgtcgtcttcatcctcatc
ctcacaggctcctggccaaccaccagggaaccaagcagaacacggggcagtgaccgtggg
gggcacgtcggtggggagcctgggtgtgccgggtagcgttggtggggtccctggagggac
tggcagtggggacgggaataagatctttctgtgccattgtgggaaggccttctcccacaa
gagcatgcgggaccggcacgtgaacatgcacctcaatctgcggccgtttgactgccccgt
gtgcaacaaaaagttcaagatgaagcaccatctgactgagcacatgaagacgcacacagg
tctcaagccctacgagtgcggagtctgcgccaagaagttcatgtggcgagacagcttcat
gcgccaccgaggacactgtgagcgccggcaccgcctgggcggggtcggggccgtacctgg
gcctgggactcccacggggccatccttgccgtccaagagagagtctcccggagtgggcgg
gggcagcggcgacgaagcgagtgcggccacgcccccgtccagcagacgtgtctggtcccc
acccagagtccacaaggtggagatgggcttcggtggaggtggaggagcaaactgaagggg
caggctactggggtggggtagctttcgggaaagggaataaggagcacgatgcaagggcgc
tgtggcccccgggtgatctcccaccacacttactgtcttcctttatctctgtggacttgt
atatattctggaaggggaaccacagtttcaccatcacccgcccattctactactcaaccc
ctcccccccaaggtatttccagaactaaacccttcctttccctctgatgggtacactgaa
gcccctgctccacagagtagattgcacatggagggagggagagggggcgtgttgaacatc
ctgcagtcacagggtcaggggtcaggtggttgtagtctgtgcctgaagtctgtgtttgtg
ttgtcgtggagacaaggcctttgagccccacccttgtcctagaacctaccccctctcaag
gatgcgctctttatttctaccctgtctctccccgccacccccgacttcccgtggaaattc
ccaactcggttctcatggaggagtgggtggagacaaggagggagtaagtcgtaggagtac
aaggtttttattttttttaacagtgattaaaatatttattggtcattta
>lcl|<llId>9282</llId><geneSymbol>CRSP2</geneSymbol><baseAccNo>NM_004229.2</baseAccNo><extAccNo>AF304448.1</extAccNo>
aggtgaatgcacaatatttgcagctgttcgtgatttaatggctaatcttacactgccccc
tggtgggcgtccatagacactattgtttttaaaccaggaaggctgacagatgagacaaca
aaaaaaatctgaattcagccttcagtttaaaaaaggaaaaggactttttttttaaacttt
aagagctaaatattctaaactggcaaaaattttcagggtgcacttctttcatcaaaatga
tcatccatcttttgtataatgaacttgtatagtgtgtttaaatgggacacatttcaaagg
aaataaatcagtgtccgtttgccagtaataaatttaatattctgttttatactataaagt
tatgaaaatgccaaacttgtttatttaattgttttcttatgttttgggtgtaatagtcct
tttttggtttttgttttgttttttaaggcaggtctgtcatttttgaatactgtaaaactg
tgataaactttatattgaagctgtattttaatatgaccgctttgaatccttacatgaaat
gttctgggagttgttataaacacaccccaaggaagcaatatttaataaaactaggtcaaa
aacaaaacaaaacagtgacactcacttgtgtgtatataaactctagagacatcttaggcc
ctcccttcatctttaacctggtggatggagccagttattaatttataataatacatgtct
gaaatttgaccaaaaacatcttctttatgtcaaggttaatatattttcttcagacattcc
taacttgactagtggttaacatttagcaccttggttgtctttcaatatataggatttggg
tgaaaaataaggaacttagtctttgagaagggacagtatgtggttcgtattgatcaagga
tcccaaataatgcaatcattctcatctgttgaggatgtgggaacttttctgtcaggaaaa
tttagtttacagaatacttctgcatacaacattaattaggaaacaaagaactttaatgct
gtacctctgcatgaagtttctgtgagctttctttatcttgcttaacttatcctcctttcc
ttccccaccaaaattgggattgttctaaacaatttcaatttaattcattgtcaacaaaac
gatagaatgttttgcttggaagaaacctggtccattcccctcattgtgaagaatcccgaa
tcctgggcctgtccagggtcaaatggagtttttggtattaatacatctctgcagggtttc
tttttggagcactgtgctgtctttcctagtcagtcagggacttttttaagcttcaaagaa
catggtctgatgcaaaggtcttctaccgacttcatggtatttaggaaaaatttttaagtg
ataataccatgccgagttacctggtcactgtaatactggttctccattaaaatgtagatg
ctttgtctaattccacttcaagatgatttaattgagcttctataactatcaactatcaaa
ttctagtttcaagtatctcactgtacctatatcatatctgttctcaactttgtttgattc
tccactcattttcaatcagagttgaagccttctttgcctttcttctttgtcttatttctg
ccttcatctcccacttctcacccaactctgccactgttcaggagcagttgactaaacttt
tatccttcctttaacttaatctttttatccttctgtttttagttcttacagtggtaatca
catcagtttggcaatctaagatgtctttatcaagggtcagcccttttctatttggagctg
aatcttttctttcatgtagaaatctacatgtatatacaagaaatgtatttttatctgcag
gataatattgtttcaaataattttattaagagttaactttttaggtattttcccttttaa
tgtggttttgaaatgttaattgcatttttacacatgatgcattcagtggacactcttttt
tcctaattataactcatctctgaatgcattgtgccaatcaagagtaagataggattcagt
gcgcaaaatttgcttttgatgcttattaagagtaaacccatgaatttgaatttttatatt
atgcttggtacttggaattgatatataccttattaaagcttgaaaacatttagcatttga
atagtaagtttcatcacaaatcatgtcttttgcctcttttgttacccaggttcgatcaag
gggactggatgcccaagtgattttctctaataatcgggttgggacttaactttaaggtgt
tttcaatgtgattttagtatttacagtaataaataaaatttatacaaagtttcagagaac
taccaactctctagttaattttgatgaagatgttttcattaatagtctggtttagtatta
atttaaccttgaaataagaaattggtcctgatttgccaccttcatttttccatctgctga
aatgccatttcagaatgtataaaagtactttcagaattagaagaaaagtgagagcttcag
cagaacgtgtcaagtcgctaataacaggagtcgaaccttatgtttgaaaattaactgagt
gagttaagtgcaagcataaactaaaatttatatgactttgaatttaagaaccactaataa
ctgtgttctaattaacacagtaatctgttcagccaaaggatactaacagccattctttgg
actgtggttaatttgataacttcaagaagttataactttgctaccctggattctgatgca
atttcaatataaaaagttgttcctttcatagtttttccccccaaaagaagtgcctattac
attttaccttaatgtttatttatcatccaagtgttcttgatataaaatcagtatacagaa
aattttaagagaacttacattcaagggacatagagggaaaatgttaatgtgtatttcatt
gtttcttgtggaatttttttttcattcggtttgagaatggacagtgtgtctaaggatgtg
atttaaatttacttaggatggatttagcattgaggttattaagacaaagttagcagaggc
cagccagcactgtgctgcacaactccaggaactccatggtatgctcacaattttctgcaa
gttgcctccacttccaagtggccagtgatttgttaaaataccttgcccaagaatataact
gattgatgaaagggcatatttaggtcaatataaaataatagcaagtatttactgagagct
tactgtgtgctaggcattttcttaatatttcaatgtgtatttaatcctcacaacaaccca
atgtggtaggttattgatatcctcttcttaaaaatgagtaaatggaggcccagagaaatg
taatttgcctgagatcaaattaaggttgcttaagatcaaactgctaagaaggggcagttt
gagtctgagctagtgctcctaaacactggacatttttgctgtgaaccacagtcgggaagg
tttaatgtttagactctttcctcagaggcttttaactacacacaattttgacatgttttc
caagctcagaaagctcattaaaaacaactaaaactg
>lcl|<llId>9283</llId><geneSymbol>GPR37L1</geneSymbol><baseAccNo>NM_004767.2</baseAccNo><extAccNo>BC050334.1</extAccNo>
aggtctcctctctgggagtcacgactttcagcctctgtgccctgggcattgaccgcttcc
acgtggccaccagcaccctgcccaaggtgaggcccatcgagcggtgccaatccatcctgg
ccaagttggctgtcatctgggtgggctccatgacgctggctgtgcctgagctcctgctgt
ggcagctggcacaggagcctgcccccaccatgggcaccctggactcatgcatcatgaaac
cctcagccagcctgcccgagtccctgtattcactggtgatgacctaccagaacgcccgca
tgtggtggtactttggctgctacttctgcctgcccatcctcttcacagtcacctgccagc
tggtgacatggcgggtgcgaggccctccagggaggaagtcagagtgcagggccagcaagc
acgagcagtgtgagagccagctcaacagcaccgtggtgggcctgaccgtggtctacgcct
tctgcaccctcccagagaacgtctgcaacatcgtggtggcctacctctccaccgagctga
cccgccagaccctggacctcctgggcctcatcaaccagttctccaccttcttcaagggcg
ccatcaccccagtgctgctcctttgcatctgcaggccgctgggccaggccttcctggact
gctgctgctgctgctgctgtgaggagtgcggcggggcttcggaggcctctgctgccaatg
ggtcggacaacaagctcaagaccgaggtgtcctcttccatctacttccacaagcccaggg
agtcacccccactcctgcccctgggcacaccttgctgaggccccagtaggggtggggagg
gagggagaggccgccacccccgccggtgtctgctgttctttccccataggtcttgctttg
ttgcctgtcttgctgtctagggatggacttggttcctcttgtcaaggtttgggaatgtca
aagccccctccccacacagggcctttcctgtcccttgtggggccttccaaccctgtcctt
tccactggtgggcggtgatgcttctaggtccttagaactgcccagaaactctgagtccca
gcagccgggagccagaactttgcctgccctcccttggttccagtctctcttctctctctc
tgccttggaacctgaccatactttagttgtgcccttcccaggcatcatcctcctaccacc
aacctggggccccatcttggaatgggggctccttggggccagcccagtgtggctcaccac
actcttctttttttttttttttttttttgagatggagtcttgctctgttgcccaggctgg
agtacatttgcctgatgtcagctccctgcaacctccgcctcctgggttcaagcgattctc
ctgcctcagcctcctgagtagctgggattacaggtgtgcaccaacacacccggctaattt
ttgtatttgtagaagaggcggggtttcaccatgttggccaggctggtgttgaactcctga
cctcaagtgatctgcctgccttggcctcccaaagtgctgggattacaggtgtgagctgcc
acgcccagccccagtacactcttctctggaccagatctgtcccagtcctggatgcctcct
cctactggtgccttcttttcttccagaggatttctctctccttcctcctcctttctttgg
gatccctgggttgccctgtcccaacctccttgttaggtgctttcccataggaggcccttc
ttgagaaacaataaactaggtagaacta
>lcl|<llId>9284</llId><geneSymbol>NPIP</geneSymbol><baseAccNo>NM_006985.1</baseAccNo><extAccNo>CR627265.1</extAccNo>
ggtcagaatggcggcagtggagcatcgtcattcttcaggattgccctactggccctacct
cacagctgaaactttaaaaaacaggatgggccaccagccacctcctccaactcaacaaca
ttctataattgataactccctgagcctcaagacaccttccgagtgtctgctcactcccct
tccaccctcagctctaccctcagcggatgataatctcaagacacctgcggagtgtctgct
ctatccccttccaccctcagcggatgataatctcaagacacctcccgagtgtctgctcac
tccccttccaccctcagctccaccctcagcggatgataatctcaagacacctcccgagtg
tgtctgctcactccccttccaccctcagcggatgataatctcaagaaactaaggaagaat
aaataaataatataaaaataaaatgaa
>lcl|<llId>9287</llId><geneSymbol>TAAR2</geneSymbol><baseAccNo>NM_014626.1</baseAccNo><extAccNo>AY703480.1</extAccNo>
atgtattcatttatggcaggatccatattcatcacaatatttggcaatcttgccatgata
atttccatttcctacttcaagcagcttcacacaccaaccaacttcctcatcctctccatg
gccatcactgatttcctcctgggattcaccatcatgccatatagtatgatcagatcggtg
gagaactgctggtattttgggcttacattttgcaagatttattatagttttgacctgatg
cttagcataacatccatttttcatctttgctcagtggccattgatagattttatgctata
tgttacccattactttattccaccaaaataactattccagtcattaaaagattgctactt
ctatgttggtcggtccctggagcatttgccttcggggcggtcttctcagaggcctatgca
gatggaatagagggctatgacatcttggttgcttgttccagttcctgcccagtgatgttc
aacaagctatgggggaccaccttgtttatggcaggtttcttcactcctgggtctatgatg
gtggggatttacggcaaaatttttgcagtatccagaaaacatgctcatgccatcaataac
ttgcgagaaaatcaaaataatcaagtgaagaaagacaaaaaagctgccaaaactttagga
atagtgataggagttttcttattatgttggtttccttgtttcttcacaattttattggat
ccctttttgaacttctctactcctgtagttttgtttgatgccttgacatggtttggctat
tttaactccacatgtaatccgttaatatatggtttcttctatccctggtttcgcagagca
ctgaagtacattttgctaggtaaaattttcagctcatgtttccataatactattttgtgt
atgcaaaaagaaagtgagtag
>lcl|<llId>9289</llId><geneSymbol>GPR56</geneSymbol><baseAccNo>NM_201524.1</baseAccNo><extAccNo>CR936747.1</extAccNo>
aggcttcctcatcttcatctggtactggtccatgcggctgcaggcccggggtggcccctc
ccctctgaagagcaactcagacagcgccaggctccccatcagctcgggcagcacctcgtc
cagccgcatctaggcctccagcccacctgcccatgtgatgaagcagagattcggcctcgt
cgcacactgcctgtggcccccgagcccggcccagccccaggccagtcagccgcagacttt
ggaaagcccaacgaccatggagagatgggccgttgccatggtggacggactcccgggctg
ggcttttgaattggccttggggactactcggctctcactcagctcccacgggactcagaa
gtgcgccgccatgctgcctagggtactgtccccacatctgtcccaacccagctggaggcc
tggtctctccttacaacccctgggcccagccctcattgctgggggccaggccttggatct
tgagggtctggcacatccttaatcctgtgcccctgcctgggacagaaatgtggctccagt
tgctctgtctctcgtggtcaccctgagggcactctgcatcctctgtcattttaacctcag
gtggcacccagggcgaatggggcccagggcagaccttcagggccagagccctggcggagg
agaggccctttgccaggagcacagcagcagctcgcctacctctgagcccaggccccctcc
ctccctcagccccccagtcctccctccatcttccctggggttctcctcctctcccagggc
ctccttgctccttcgttcacagctgggggtccccgattccaatgctgttttttggggagt
ggtttccaggagctgcctggtgtctgctgtaaatgtttgtctactgcacaagcctcggcc
tgcccctgagccaggctcggtaccgatgcgtgggctgggctaggtccctctgtccatctg
ggcctttgtatgagctgcattgcccttgctcaccctgaccaagcacacgcctcagagggg
ccctcagcctctcctgaagccctcttgtggcaagaactgtggaccatgccagtcccgtct
ggtttccatcccaccactccaaggactgagactgacctcctctggtgacactggcctagg
gcctgacactctcctaagaggttctctccaagcccccaaatagctccaggcgccctcggc
cgcccatcatggttaattctgtccaacaaacacacacgggtagattgctggcctgttgta
ggtggtagggacacagatgaccgacctggtcactcctcctgccaacattcagtctggtat
gtgaggcgtgcgtgaagcaagaactcctggagctacagggacagggagccatcattcctg
cctgggaatcctggaagacttcctgcaggagtcagcgttcaatcttgaccttgaagatgg
gaaggatgttctttttacgtaccaattcttttgtcttttgatattaaaaagaagtacatg
ttcattgtagagaatttggaaactgtagaagagaatcaagaagaaaaataaaaatcagct
gttgtaatcacctagcaaactgg
>lcl|<llId>9290</llId><geneSymbol>GPR55</geneSymbol><baseAccNo>NM_005683.2</baseAccNo><extAccNo>BC032694.1</extAccNo>
aggtggatggagggaagggtgaggaagagagcgtcaatgaaggggtggaagtggatgtgg
aggagtgaccagaccagaccagaccagaccagagggatcggaggctcaggccccctgagc
tgggcctctaagaaccacagccacagagtcaggctctgcagacccagaggtaaggctgcc
tggctgccccaaaccccagacactcctctccttgcctgcaggctgccctctcccatggcc
accctagacagagacaccacccgtgatactctgagggagccagactttcacatgcaacgg
ggcatttggggctggttcgggtcagtgtctacgggtggtggatttagtgaccaccctcct
cccacttctttctctgcacgaggagttgggagcctgcctggtggagttgagtgatgcccg
tcatgtgcacttgggtctaccaatgtgcttaaggccagatgggcttcctaagagacaagg
gtgggtggacctaaccaactatcatccccagcgatgttcaaacataaaatcttatctatg
tgcagcatgactctctccaggtgacagaaagggctctagacagctgagaggacctgatca
tgtagggagggacggggaggggagccaggacccaggagctgcatggctgtaagaggaagg
tccttggagggtatcagcagtctcagtgtgatgtgacaactatggacctgtgggtgtgcc
ctggggacccctgacccatcccaaaacactgtggaaagaagggcctcttctccgtgggga
cccgtgtctgtgggagcgggcacaggtccatgctgcaggccactacggctgctcggcagg
agggccgagagtttggacccacatagctgcaacccaagctggcccataatcagcagtggg
gcccagcagcacaggaggggcggacggttagctttggaaaaaatgacttgattaatctga
ttcgccaaataaatagattcatgtgatgccttgtga
>lcl|<llId>9293</llId><geneSymbol>GPR52</geneSymbol><baseAccNo>NM_005684.1</baseAccNo><extAccNo>BC069460.1</extAccNo>
atgaatgaatccaggtggactgaatggaggatcctgaacatgagcagtggcattgtgaat
gcgtccgagcgtcactcctgcccacttggatttggccactacagtgtggtggatgtctgc
atcttcgagacagtggttattgtgttgctgacatttctgattattgctgggaatctaaca
gttatctttgcctttcattgtgctccactgttacatcattatactaccagctatttcatt
cagacgatggcatatgctgatcttttcgttggagttagctgcttggttcctactctgtca
cttctccactactccacaggtgtccacgagtcattaacttgccgggtttttggatatatc
atctcagttctaaaaagtgtttctatggcatgtcttgcttgcatcagtgtggatcgttat
cttgcaataaccaagcctctttcctacaatcaactggtcaccccttgtcgcttgagaatt
tgcattattttgatctggatctactcctgcctaattttcttgccttccttttttggctgg
gggaaacctggttaccatggtgacatttttgaatggtgtgccacgtcttggctcaccagt
gcctattttactggctttattgtttgcttactttatgctcctgctgcctttgttgtctgc
ttcacctacttccacattttcaaaatttgccgtcagcacaccaaagagataaatgaccga
agagcccgattccctagtcatgaggtagattcttccagagagactggacacagccctgac
cgtcgctacgccatggttttgtttaggataaccagtgtattttatatgctgtggctcccc
tatataatttactttcttctagaaagctcccgggtcttggacaatccaactctgtccttc
ttaacaacctggcttgcagtaagtaatagtttttgtaactgtgtaatatacagcctctcc
aacggcgttttccggctaggcctccgaagactgtttgagacaatgtgcacatcctgtatg
tgtgtgaaggatcaggaagcacaagaacccaaacctaggaaacgggctaattcttgctcc
atttga
>lcl|<llId>9294</llId><geneSymbol>EDG5</geneSymbol><baseAccNo>NM_004230.2</baseAccNo><extAccNo>AF034780.1</extAccNo>
cagttctgaaagccccatggccccagcaggcctctgagccccaccatgggcagcttgtac
tcggagtacctgaaccccaacaaggtccaggaacactataattataccaaggagacgctg
gaaacgcaggagacgacctcccgccaggtggcctcggccttcatcgtcatcctctgttgc
gccattgtggtggaaaaccttctggtgctcattgcggtggcccgaaacagcaagttccac
tcggcaatgtacctgtttctgggcaacctggccgcctccgatctactggcaggcgtggcc
ttcgtagccaataccttgctctctggctctgtcacgctgaggctgacgcctgtgcagtgg
tttgcccgggagggctctgccttcatcacgctctcggcctctgtcttcagcctcctggcc
atcgccattgagcgccacgtggccattgccaaggtcaagctgtatggcagcgacaagagc
tgccgcatgcttctgctcatcggggcctcgtggctcatctcgctggtcctcggtggcctg
cccatccttggctggaactgcctgggccacctcgaggcctgctccactgtcctgcctctc
tacgccaagcattatgtgctgtgcgtggtgaccatcttctccatcatcctgttggccatc
gtggccctgtacgtgcgcatctactgcgtggtccgctcaagccacgctgacatggccgcc
ccgcagacgctagccctgctcaagacggtcaccatcgtgctaggcgtctttatcgtctgc
tggctgcccgccttcagcatcctccttctggactatgcctgtcccgtccactcctgcccg
atcctctacaaagcccactactttttcgccgtctccaccctgaattccctgctcaacccc
gtcatctacacgtggcgcagccgggacctgcggcgggaggtgcttcggccgctgcagtgc
tggcggccgggggtgggggtgcaaggacggaggcgggtcgggaccccgggccaccacctc
ctgccactccgcagctccagctccctggagaggggcatgcacatgcccacgtcacccacg
tttctggagggcaacacggtggtctga
>lcl|<llId>9295</llId><geneSymbol>SFRS11</geneSymbol><baseAccNo>NM_004768.2</baseAccNo><extAccNo>BX641004.1</extAccNo>
caggttacacgggattatgatgaagaggaacaggggtatgacagtgagaaagagaaaaaa
gaagagaagaaaccaatagaaacaggttcccctaaaacaaaggaatgttctgtggaaaag
ggaactggtgattcactaagagaatccaaagtgaatggggatgatcatcatgaagaagac
atggatatgagtgactgaatattgcctctgagggagtccaactgtatacctgcatcagtg
tcattcctttgtgtgatttcttaatgctgtatttgttcatctcaaacctagatgtataca
gctctgagttataaatggttataaagctcctgttactcatattagttatttacatcaaaa
agcttttagaaaatggtacgaggtaaccaattcttgtcatggtgaaatctgattgagtaa
ccaagcagttttactattctggtgctgcttcataacaaaaatgaaaagctgcatgcatct
acagcaggcatggattgtttatgtcgtatgatatcctttattaagtaagttcacttatag
tatttctataatttgattcattgccgtaatagagccatgtaggaaatgcactgattgcat
gttattgtggcaagaatatcctaaatgtcattaaaatcctccaacatgatggatctactt
atggtcttgtttgttgacatgacaaattaacattcttatagttacatctggaaatgagca
tttgaaatagataatcctttaagccttgtggcaaaatttttgtggcttttgtttaacttt
gaaaggttattatgcactaaccttttttggtggctaattagggtttaaatacagaaacaa
gatttcaaataaaactgtctttggcagtgagtaaatagcatattttgaagtagagttgta
tactttttcataagatgtttgggaatttttttcctgaagtaataatttattccacatcta
catcagtgaaagctatctacctatcctgagtctatcttaaaggaaaaaaagaaaaaaacc
ttatctcttgcccttattttgaattttccactctttcattaatttgttttaagctccgtg
ttggaaaaaaggggtagtgcattttaaattgaccttcatacgcttttaaaataagacaaa
tctacttgataatgtacctttatttgatctcaagttgtataaaaccaataaatttgtgtt
actgcagtagtaatcttatgcacacggtgatttcatgttatatatgcaaagtaggcaact
gttttcttagttacagaagtttcaagcttcacttttgtgcagtagaaacaaaagtaggct
acagtctgtgccatgttgatgtacagtttctgaaattgttttacaagactttgataataa
aacccttaaacttatgttcatgttcctgtaaaaccgtatttgtatttatttacgctactg
aatgtatgacatttacctcattcattttacaaattctttccctttctgtccacatatttc
agtatagtaaaaagaggaagtctatcactgtagtgataattgccatcaaaattgtcaaaa
atgatttaatttctatccaaaatagtccttttcttagcttagtatcattttattgcttat
tttttgtgtgggaatggggttggataaagcaatgaactttagtataaacaaatcccacct
atatctagcaaatttatattttcggtgaaatacagatatttgcctttctggagtagtata
gaagctgtcaatatgtatctactgtacagtactaaatagtattcatttatgaaatgagta
gtgttcgggtggctggggttaagggaaaatgagacttggaattgtagcttttatccaagt
tttgagtataaataggttttgttttgttttttttaacctaaaaactgaaatgccatatag
aaaaacagcattgtttttacagtttgtagtaagtaactttttaaagattttatcaaaaag
aattttgtctatagtgagtaaaagaagttctaataatggtcctaatcactgcatttttaa
aaaacaaagttcaacacaaatgacatttgttttaaactttagtagataaaaggtgaacca
tgtgacatgggcatttttgtaagtcaaaaacaaatttcacatatggtaaacctaatattc
acagtgtgttccctcacttgtaatccctgaatacaaatatactagcttttctaaagggaa
tcatttttttaaaagtagtgccactgacaagatgctacagtgaagattatccattcttag
gatatttattttcaagtgaacattttctgcacaaaggtagtgttgcactgggacacaagc
cttttaacagataaccagttgaaatcaaacactgcctccacaccgagttctgttgtgtat
ttgatagtaaattgatttaaaaataagtggtttttgttagaa
>lcl|<llId>9296</llId><geneSymbol>ATP6V1F</geneSymbol><baseAccNo>NM_004231.2</baseAccNo><extAccNo>D49400.1</extAccNo>
ggcaatttctaaaccgggatgacattggcatcatcctcatcaaccagtacatcgcagaga
tggtgcggcatgccctggacgcccaccagcagtccatccccgctgtcctggagatcccct
ccaaggagcacccatatgacgccgccaaggactccatcctgcgcagggccaggggcatgt
tcactgccgaagacctgcgctaggggactcctcatagccctcagcccttccctcgtttcc
aggcctctccccaggcttgccatcagccttctttactttttgagcctctgatttccaatt
ccctgctccttcccactccattaagaggctaggtgaggcgcttctaggttgctggggctc
tgctggttaaggaacaggaagcctgaccatctccctccactacctcttccctgtgctgtt
acacagtgtcattgttgatgttaaattaaagtcatattcttgcttctctccag
>lcl|<llId>9306</llId><geneSymbol>SOCS6</geneSymbol><baseAccNo>NM_004232.2</baseAccNo><extAccNo>BC020082.1</extAccNo>
gaaaatggctccaaaggttaaatgaagcaggaaaaatacatagatgcagccttgcagcct
ctccagatgtttggggataatattccagatagaaatattgatcccttggattaggtaact
agtcataatgaagaaaattagtcttaaaaccttacggaaatcttttaacttgaataaaag
taaagaagaaactgatttcatggtagtacaacaaccatcgctagccagtgactttggaaa
agatgattccttatttggtagctgctatggtaaagatatggccagctgcgatatcaacgg
tgaagatgaaaaaggcggaaaaaacagatcaaaaagcgagagcctgatgggtacgctaaa
aaggcggctttctgcaaaacagaagtcaaaaggcaaggcgggcacaccctctgggagctc
tgccgacgaggacaccttctcctcctcctcagcacccatagtctttaaagacgtgagagc
tcagaggccgataaggtccacgtcgctccgcagccatcactacagtcccgcgccgtggcc
tctgcggcccacaaactccgaggagacctgcatcaagatggaggtgagagtcaaggcctt
ggttcactcttccagcccgagtccagccctgaatggcgtccggaaggatttccacgacct
ccagtctgagaccacgtgccaggagcaagccaattcactgaagagctcggcttctcataa
tggagacctgcatcttcacctggatgaacatgtgcctgtcgttattggacttatgcctca
ggactacattcagtatactgtgcctttagatgaggggatgtatcctttggaaggatcacg
gagctattgtctggacagctcttctcccatggaagtctctgcggttcctcctcaagtggg
agggcgcgctttccccgaggatgagagtcaggtagaccaggacctagttgtcgccccaga
gatcttcgtggatcagtccgtgaatggcttgttgattggcaccacgggagtcatgttgca
gagcccgagagcgggtcacgatgatgtccctccactctcaccattgctacctccaatgca
gaataatcaaatccaaaggaacttcagtggactcactggcacagaagcccacgtggctga
aagtatgcgctgtcatttgaattttgatccgaactctgctcctggggttgcaagagttta
tgactcagtgcaaagtagtggtcccatggttgtgacaagccttacagaggagctgaaaaa
acttgcaaagcaaggatggtactggggaccaatcacacgttgggaggcagaagggaagct
agcaaacgtgccagatggttcttttcttgttcgggacagttctgacgaccgttacctttt
aagcttgagctttcgctcccatggtaaaacacttcacactagaattgagcactcaaatgg
taggtttagcttttatgaacagccagatgtggaaggacatacgtccatagttgatctaat
tgagcattcaatcagggactctgaaaatggagctttttgttattcaaggtctcggctgcc
tggatctgcaacttaccccgtcagactgaccaacccagtgtcccggttcatgcaggtgcg
ctcgttgcagtacctgtgtcgttttgttatacgtcagtataccagaatagacttaattca
gaaactgcctttgccaaacaaaatgaaggattatttacaggagaagcactactgaaagat
tgagaaccctgcatcttgcactttgggaataagaacaagagattgaaatacagtttacaa
actttcattgccatcaaaatcttttgctgccataactatttcagttttatgtgtaaaaga
gtcatcagtttgtttaggggtggggaagtgtcagcaaggtgtcttgggtttattttggtt
ctttaaaaaagggaagtcttgaggttttagaggtgtgaattatgtttcatcaatgtgcag
aataatcacaatgtgaattatcaaattctcctcaatgccccccccgcccagtcctttgct
gctatccactgtgatttttatgcattaaaagcacatttcatgtgtattcaaccctaagta
aagttgaatgaaacttaacagaatggaaattgctatgtctttttaaatggtccattttca
aaagacagtgttgaataaacatacctgtgtgataaaacacagaatttacatatacactga
agatgagtttttaatctcttactttaaaaagatttatttagaatcgtgaattgacataat
cttgggtaatggaacggagatctgcaacatatcttttaacaacacttttttctaaattat
ttctaaggttgtgctaattcttttggttgtgaaaagttgaatttttctgttgccttcgtt
ttcatcttctagtttgtctattttaataaatggccttacattaaaaaattgtaaagaaat
gtataccaccaatttagaaattgttgccttttctgtaattaaactcgggtacaaattggc
ataacatgaaaacctatggaactagaattattattaaagaaatattagatga
>lcl|<llId>9308</llId><geneSymbol>CD83</geneSymbol><baseAccNo>NM_004233.2</baseAccNo><extAccNo>BC030830.1</extAccNo>
aagtttgcacggctacagagtatcttcccagatttttctaaagctggcatggaacgagct
tttctcccagttacctccccaaataagcatttagggctagtgactcctcacaagacagaa
ctggtatgagcaggatttctgcaggttcttcttcctgaagctgaggctcaggggtgtgcc
tgtctgttacactggaggagagaagaatgagcctacgctgaagatggcatcctgtgaagt
ccttcacctcactgaaaacatctggaaggggatcccaccccattttctgtgggcaggcct
cgaaaaccatcacatgaccacatagcatgaggccactgctgcttctccatggccaccttt
tcagcgatgtatgcagctatctggtcaacctcctggacattttttcagtcatataaaagc
tatggtgagatgcagctggaaaagggtcttgggaaatatgaatgcccccagctggcccgt
gacagactcctgaggacagctgtcctcttctgcatcttggggacatctctttgaattttc
tgtgttttgctgtaccagcccagatgttttacgtctgggagaaattgacagatcaagctg
tgagacagtgggaaatatttagcaaataatttcctggtgtgaaggtcctgctattactaa
ggagtaatctgtgtacaaagaaataacaagtcgatgaactattccccagcagggtctttt
catctgggaaagacatccataaagaagcaataaagaagagtgccacatttatttttatat
ctatatgtacttgtcaaagaaggtttgtgtttttctgcttttgaaatctgtatctgtagt
gagatagcattgtgaactgacaggcagcctggacatagagagggagaagaagtcagagag
ggtgacaagatagagagctatttaatggccggctggaaatgctgggctgacggtgcagtc
tgggtgctcgcccacttgtcccactatctgggtgcatgatcttgagcaagttccttctgg
tgtctgctttctccattgtaaaccacaaggctgttgcatgggctaatgaagatcatatac
gtgaaaattatttgaaaacatataaagcactatacagattcgaaactccattgagtcatt
atccttgctatgatgatggtgttttggggatgagagggtgctatccatttctcatgtttt
ccattgtttgaaacaaagaaggttaccaagaagcctttcctgtagccttctgtaggaatt
cttttggggaagtgaggaagccaggtccacggtctgttcttgaagcagtagcctaacaca
ctccaagatatggacacacgggagccgctggcagaagggacttcacgaagtgttgcatgg
atgttttagccattgttggctttcccttatcaaacttgggcccttcccttcttggtttcc
aaaggcatttattgctgagttatatgttcactgtccccctaatattagggagtaaaacgg
ataccaagttgatttagtgtttttacctctgtcttggctttcatgttattaaacgtatgc
atgtgaagaagggtgtttttctgttttatattcaactcataagactttgggataggaaaa
atgagtaatggttactaggcttaatacctgggtgattacataatctgtacaacgaacccc
catgatgtaagtttacctatgtaacaaacctgcacttatacccatgaacttaaaatgaaa
gttaaaaataaaaaacatatacaa
>lcl|<llId>9310</llId><geneSymbol>ZNF235</geneSymbol><baseAccNo>NM_004234.3</baseAccNo><extAccNo>CR619160.1</extAccNo>
gtcatgaatgtggtaaaggtttcagtcagagctcaaatctgcaaactcatcagagagtcc
acacaggggagaaaccctatacatgccacgagtgtggtaagagctttaatcagagctcac
atctttatgctcatttgcctattcacacaggagagaaaccctatagatgtgacagttgtg
ggaagggcttcagtcgtagcacagatcttaacattcattgcagagttcacactggagaga
aaccttataaatgtgaggtgtgtgggaagggcttcactcagagatcacatcttcaggccc
atgaaagaattcacactggagagaaaccatataaatgtggggattgtggtaaacgcttta
gttgtagctcaaatcttcatacccatcagagagtccacactgaagaaaaaccatacaaat
gtgatgagtgtggtaagtgctttagtttgagctttaatcttcatagtcatcaacgagtcc
acacaggagaaaaaccatataaatgtgaagagtgtggtaagggttttagttcagcctcaa
gtttccagagccatcagagggtccatacaggagagaaaccatttcgatgcaacgtgtgtg
ggaaaggcttcagtcagagttcatactttcaagcacatcagagagtccacactggagaaa
aaccatacaaatgtgaagtgtgtgggaagcgcttcaattggagcttgaatcttcacaatc
atcagagagtccacaccggagagaaaccctacaaatgtgaagagtgtggtaagggtttca
gtcaggcttcaaatcttcaagcccatcagagcgtccacactggggaaaaaccattcaagt
gtgatgcatgtcagaagcgattcagtcaggcctcacaccttcaagcccatcagagagtcc
acaccggagagaaaccatataaatgtgacacttgtggtaagcccttcagccagaggtcaa
atcttcaagtccatcagataattcacactggagagaaaccatttaaatgtgaggaatgtg
ggaaagaattcagttggagtgctggtctcagtgcccatcagagggtccacacaggagaga
aaccctatacgtgtcagcagtgtgggaagggcttcagtcaggcctcacattttcacacac
accagagagtccacactggagagaggccttacatatgtgatgtctgttgtaagggcttca
gtcagaggtcacatctcatctaccatcagagagtccacactggagggaatctgtagaaat
gagaggtgtggttcagccttcagttagagctcacatctttgtctccgttgggaagtccat
gctgatgattgtgaaaagttcctttaaaactagagcttcaaagaatcttgacaggaaaga
agtctctcaaatgctgtgttttagacttggttaggacatgaattctttacaaacgtcata
tttcacagatgcgagaaaactttgttctgtaaatatgatcagtgtttatatcagagtacc
aggtgtcccggttctcaagatgtaacacagcagaaaagtcttgtcggagtctgcacagga
gagaggccttcctttaacaaaagtatgattgacagaaaaaatggatgtcaactaaaatgt
aacctctatgtaaggaggtgtttttcaccactctatctctaccatgtagaattgtgcttg
gctcataatagggcccagcaattactgaagaaagtgaagaaaatacctataattaggaca
aatacttgaaaattctagtctgttttctactctaaatttatattaatttatattcaaaag
gaatcctgcaagtagccttaataacgttagtttcagtaagtactgaaaagtatataatac
tgccatccatactaacacaaatttggaaaaaagacatgaatggctcccatccttcagcct
tagttctttgtacagtgtatcatcagttgtgtacagtatgatttttagtgtcagtttata
gactgaacaatactgtttttatctaatgtgaccctgcaatttacatgattagaatttttg
gacactaagctgtactgtaactctgaaagtgttaaaagtagttactgatgacaa
>lcl|<llId>9311</llId><geneSymbol>ACCN3</geneSymbol><baseAccNo>NM_020321.1</baseAccNo><extAccNo>\null</extAccNo>
ccccagcactctgctctgttccgaagacctcccacccctccctgtgccgtcaccaagact
ctctccgcctcccaccgcacctgctaccttgtcacacagctctagacctgctgtctgtgt
cctcggagccccgccctgacatcctggacatgcctagcctgcacgtagcttttccgtctt
caccccaaataaagtcctaatgcatca
>lcl|<llId>9312</llId><geneSymbol>KCNB2</geneSymbol><baseAccNo>NM_004770.2</baseAccNo><extAccNo>\null</extAccNo>
agatcctggccatcgtgtctatcctgttcattgtgctttccaccattgctttgtctctca
atacgctgccggagctgcaggaaacggacgaatttggacaactcaatgacaaccgccaat
tagcacacgtggaggctgtgtgtattgcatggtttaccatggagtaccttttgcgattct
tatcctcaccaaataaatggaagttcttcaaaggcccactgaatgtcattgatttgctgg
ccatcttgccgtactatgtcaccatttttctgacggagtccaacaagagcgtgctgcagt
tccaaaacgtgaggcgcgtggtccagatcttccgaatcatgcgcatcctcaggatcctga
aactcgccaggcattcgacaggcctgcagtctctgggtttcacccttaggcggagttaca
atgaattgggcttgttgatattgtttctggccatggggataatgatattttccagcctgg
tattttttgctgagaaggatgaagatgctaccaagttcaccagtatccctgcatcatttt
ggtgggccaccatcaccatgaccactgttggctatggtgacatttaccctaaaacattac
tagggaaaattgtgggaggtctgtgctgtattgctggggttctggttattgcccttccta
tcccaattattgtgaacaatttttctgagttttacaaggagcagaaacgccaagagaaag
caattaaaaggagggaggctcttgagcgggccaaaaggaacggaagcatcgtttctatga
acttaaaagatgccttcgctcgaagtatggaactgatagatgtggctgttgagaaggccg
gagagtccgccaacacaaaggactccgccgacgataatcacctgtcgccaagccggtgga
agtgggccaggaaggctctgtcggaaacaagctccaacaagtctttcgagaataagtacc
aggaggttagccaaaaagactcccacgagcagctgaacaacacgtcttcctccagcccac
agcatctgagtgcccagaaactggagatgctatacaatgaaatcaccaagacacagcctc
attctcacccaaacccagactgccaagaaaagcctgagaggccatctgcatatgaagaag
agattgaaatggaagaagtggtgtgtccacaggagcagctggccgtggcacagaccgagg
tcattgtggacatgaagagcacctccagcatcgacagcttcaccagctgtgccaccgact
tcacagagacagagagatcgccgctgccgccgccctccgcctctcacttgcagatgaagt
tcccaaccgacctcccagggacagaagagcaccaaagagctaggggccccccgtttctaa
ctctatccagagagaaaggacctgctgccagggatggcacgctggagtatgccccagttg
acataactgtgaacctcgatgccagtggctcccagtgtgggctacatagtcctttgcagt
ctgacaatgccaccgacagtcctaagagctctctaaaaggcagcaacccactaaagtcca
gatccctcaaagtgaactttaaggaaaatagaggcagtgcaccacagaccccgcccagca
cagccaggccactgccagtcaccacagctgacttttcgctcactaccccgcagcacatca
gtaccatcctcttagaagaaaccccctcccagggagacagacccttgctgggcactgagg
tttcagcgccttgtcagggaccttccaaagggctgtcccccaggtttcccaagcagaaac
tgttccctttctcttcaagagagaggaggagcttcactgaaatagatactggtgacgacg
aagacttcttagagctcccaggggcaagggaggagaagcaggtggactccagcccaaatt
gctttgcagataagcctagtgatgggagagaccctttaagagaagagggcagtgtgggct
cttcctccccgcaggacacaggtcacaactgtaggcaagacatttaccatgctgtgagtg
aagtcaaaaaggacagtagtcaagaagggtgcaagatggaaaatcacttgtttgccccag
aaattcattccaacccaggagacacaggttattgtcccacacgtgaaaccagcatgtgac
tagttacaaaagcaataaattgaaacaaaacaaaacaaaacaaaacttgtttcttaaaaa
tgcggttaataatgcctgtgaactaaaaaaatgggaagccctccccaaaaaaagtgcata
aaatgttatttttgcatggcatgaacagtttagcttaagtactgtttaaataatgagtca
agactgcattttgtaacaaaccaacaaaaatgactgaagaacagtgaacaaataaaaaga
gctctattaggaaccaa
>lcl|<llId>9313</llId><geneSymbol>MMP20</geneSymbol><baseAccNo>NM_004771.3</baseAccNo><extAccNo>AJ296177.1</extAccNo>
ggctacatttacttcttttcaggaccaaaaacatacaagtatgacacagagaaggaagat
gtggttagtgtggtgaaatctagttcctggattggttgctaaatagaaaagcctagtctt
ctcaagcaatgaggatgactacaagcagcctctaactggatcttaaggactaaagcagaa
tgtaggagagggattcttccaaaggccttcaaatcaaattagaattcactgagaataata
atacttccaatttttttcatagttgtataatcagaatttcaatccacattagaaaagttt
ttatatgggcaactttatgcgaaatccaaatcaacacaatgcactctgcagttagacacc
attattttttcttacctaatatactgaagcagattgatccgtttgatttttatttccagg
aggaagactagtggtggattccatgacatatattgtaattcttttcataggaaatgtcat
tacagtatgaattataattatttacaagcaatggcttttgtggccatcatttggccatca
tttgttataataaatataaatttcccaatttttacttaaaagacatcacaaca
>lcl|<llId>9314</llId><geneSymbol>KLF4</geneSymbol><baseAccNo>NM_004235.3</baseAccNo><extAccNo>AK026253.1</extAccNo>
acaggtgagaaaccttaccactgtgactgggacggctgtggatggaaattcgcccgctca
gatgaactgaccaggcactaccgtaaacacacggggcaccgcccgttccagtgccaaaaa
tgcgaccgagcattttccaggtcggaccacctcgccttacacatgaagaggcatttttaa
atcccagacagtggatatgacccacactgccagaagagaattcagtattttttacttttc
acactgtcttcccgatgagggaaggagcccagccagaaagcactacaatcatggtcaagt
tcccaactgagtcatcttgtgagtggataatcaggaaaaatgaggaatccaaaagacaaa
aatcaaagaacagatggggtctgtgactggatcttctatcattccaattctaaatccgac
ttgaatattcctggacttacaaaatgccaagggggtgactggaagttgtggatatcaggg
tataaattatatccgtgagttgggggagggaagaccagaattcccttgaattgtgtattg
atgcaatataagcataaaagatcaccttgtattctctttaccttctaaaagccattatta
tgatgttagaagaagaggaagaaattcaggtacagaaaacatgtttaaatagcctaaatg
atggtgcttggtgagtcttggttctaaaggtaccaaacaaggaagccaaagttttcaaac
tgctgcatactttgacaaggaaaatctatatttgtcttccgatcaacatttatgacctaa
gtcaggtaatatacctggtttacttctttagcatttttatgcagacagtctgttatgcac
tgtggtttcagatgtgcaataatttgtacaatggtttattcccaagtatgccttaagcag
aacaaatgtgtttttctatatagttccttgccttaataaatatgtaatataaatttaagc
aaacgtctattttgtatatttgtaaactacaaagtaaaatgaacattttgtggagtttgt
attttgcatactcaaggtgagaattaagttttaaataaacctataatattttatctgaa
>lcl|<llId>9315</llId><geneSymbol>C5orf13</geneSymbol><baseAccNo>NM_004772.1</baseAccNo><extAccNo>U30521.1</extAccNo>
agggaagacttcctgtcccaaaggaagtgaaccgcaagaagaacgatgagacaaacgctg
cctccctgactccactgggcagcagtgaactccgctccccaagaatcagttacctccact
ttttttaatcgtaacacctccatttgtattacatatggtgtatgggtattgatgaggtca
tggtatcatatatgggatttttttctgtgtaaatcatcaagtataagaagaaactatggg
actctgagccttgctttagagaatttacagtggacaaataggtgtcatcaaaccagtttt
taatcattctgactcaagtgaaaacgctcagaatttcacactgtgaatccacgtttacaa
cccttacaggtgggccttcaggcctggttcgctacaacaatgtcttccacaactcaaact
cccaccgcgctcacacaaccggtccactcctgccttttcactcacacagctcccgactgc
ttcttgcagaggctgagagtccccccccccacctttttttttcatttagatgtaacaaac
ctagtagtttatgttcatcaattgtctgtatatctctatattttatccatgtactctttt
gatgtatagaagtagtttgaaactcattgtttccttgtggtaagtgaccgagatgctgcc
acaggacctgagacactgatgaatggtgctattttggactttcaacatgctccttggcga
ggtagctctgatggagttattttttatttccatgttctaagaaggtgttggtactctgtt
tccctgaatgttgttctctagactggattgacttgttttccttgtgtcttcagtgtggct
ttcttcctcagtgttgtaggttgagcgaatgctaccagagtgtgagagaccattgtctcg
ttggctggcgctcacggacatgcagtcacggtagcgggagcaatcacaaaactgtaattt
acttaccaaatctcttcctttccgtagcctcgcctgcctgacttagagaaagaaaagcaa
taattttacaggcattttgaggtgtctctttgggttctttctgtttgaaaggatatttgt
cgaaaaaaagagcaaaaccgttttaaataaactccccctggaaaaaaacccaaaacactg
gcatctgagtaggaatatgaaaatgacaccttttccaaatattaaattggaaaacaaggt
ctacaaaatcatgatacttttttaaaaggcagagcattcttttttcggcaattttgataa
gcaaggtgtagatttacatttttgtccttgctcccaacgaaatggataaacaaaaataaa
ttaccatctactcatggaatgttgttgtgttagccagtctgaaagcccaccttaattttt
atataactgtctttagctcttcttttgacagggcaggccttgttctgaactgtttcgctt
ctgactgttaaacaccgatgacgcatgcactgcacttcttcgttttcttcttgctccccc
attggcctgagtttcttgtgcattactcctctccctccttcgttagaataggtatatcag
ctgtgtaaatagagcaagaaaacagtattctgcatctgtggcatttatgtagagttgcag
ttgtgtactgctgaaaatgcaggcttttgtaacagtgtgatctttactgatgcactcatg
acaagtacccaatgtattttagctattttagtagtatttgttcaataaatacgcaagctg
taaggtaactgtctg
>lcl|<llId>9317</llId><geneSymbol>PTER</geneSymbol><baseAccNo>NM_001001484.1</baseAccNo><extAccNo>\null</extAccNo>
agggtgcgtctcctggtggaagagggctgtgaagatcgaattctggtagcacatgacata
catacgaaaacccggctgatgaaatatggaggtcacggctattctcatatactcaccaat
gttgttcctaaaatgttgctgagaggcataactgagaatgtgcttgataagattctaata
gagaaccctaagcaatggctaactttcaaataggatggttgcttatgaattcacaccttg
agtataaaacttgcagagaacattcagcgatttccagtccactgtgagatattaatcagt
tacctaggactaatgacagatcatttccttctgatgagaactaggagggtttgccttctc
tgagaccagctattacaactgtgcctctagggagttactcagcctaattgagccctatta
ttttaacttaacaaaataaatacagaagtacctatttctaaacaatgatttaaagtctat
atcccctaagcggagttgttgtttttctccctaatctatcagctgcactacttgagaaaa
tttaaagtgtttctagttaaattatttccttcttgagcgatctaatgtttcttgtaatat
tgatgatcctactaattatcctgctgttctttaattaatgcttaatgaataatatggcac
tgtaaaatagcttctgcaacaagggaagttaaattttgagacttttttccccaaaggata
ctgactgtaatacaattaccaattcacaatgataaaaatattttgaaaggttaattttat
actgtccacctatctatatattcttctactgaaatgattttgatatctttggctttccgg
tatctatttttgccatacattttgctgttttgcaaagtttgtataagaacacataacact
actgaattataaaaattcaatcataaaagtcaaaatatattacataatatagtttaatga
atcattacatttataataacaaaggccacaatttaattaattggtaagatataatgcaaa
aaaaaaaagagaaatgtttgccttatgtatattccctttatttcctttaccttttgtttt
tccttggacctaaacagagaaaataatgcttatgtatctgaagaaaaggtcagatctatt
ggaaatgacagcccgatacttgagcctcctctttaaaaggtatccagccctgatattttg
tgtaaataaaatgtttttaaaacctgttagttaaaacacttaggtgatgggcactgctgc
ttataaattcatcttttggttgaatcctcactatgctatttggtacctaaaaatattctc
caaacccttgctgccagttcctctttgataaatatatagttaattcgaaataaaatccat
tgcaattcatttatgagttatcttacatatcacaaagaccaattagaattagtcattatt
cttgatgaagagtctgtttttaatcataaaaatcatgacagttactcagacccaggcatt
tcaacagagctaacaccaccttcagataggcacaccatgcataactcttgggaagttgag
ctttgctaaataaaagatatttctgctgatcaaagatgatcaagctttctgtgtattgga
acagaaagtaacaaagaggaatgagccaggagaacaaactaattcctttaaataaataaa
aaaaaaaaatgcaaatgtccttcaccagtaaagcaagcaaatttttaaaatctctgtttt
tgaaatctactcgtcaaagagttttcagaggcaatgaaaggggaacagatttttcattgt
aatagtggaagttgtgtgatagttaggagatatcaacatgcatttttaatcttttcctta
gatgaaagagatggcttttggcagtgtgttctaaccagaaagaaaggatttgtattactc
tccaaatctactgtactgtcagcttcactccacctgagaaaaaagaaaaaaaaattgata
gctcaaatgcatgtaattcataaacactgcaaaggagagccacttggtgtctgcagtcct
catattaacagtctgtcacagaatgcagttaaagtattgattggcatatggtaatagagc
aaccatagccttaacttacagacctgtgaaataaagggcattttgacctaatacaattaa
ttttctggataactcttaaagagaagtcattttaactgtttttgctactccatatattgt
cattcaaaatatattttaacccaaaataagttaaataatttgtgcatgtttgtgtgtgta
tatatgcatacacttttttatattaaaattttgaggctatacagccactgtgccctgtgg
aataaagccatatatataaatgttttatatgtatatgttttatacataaataaaacattt
catctaatatatatatgtgtgtgtgagtatatgtgtgcatgtttagcagatatttgtata
aaatataaacactctgttgtcatataggctatatgcgaaattgttaattttaaaataacc
tcaggccacagacttgtagtaatcatttgaaggcctcacctagtgtccccttggtgacgt
atgcagcagctcaaattaaacctttgtgcattgggttatgaataatcttttcttccaaag
atggcaaaagcctcggtttgatttgatactaaagaataaatttctctgactttc
>lcl|<llId>9318</llId><geneSymbol>COPS2</geneSymbol><baseAccNo>NM_004236.1</baseAccNo><extAccNo>AF084260.1</extAccNo>
cactattcatggccgaattgatcaagtcaaccaactccttgaactggatcatcagaagag
gggtggtgcacgatatactgcactagataaatggaccaaccaactaaattctctcaacca
ggctgtagtcagtaaactggcttaacagagaacaagcttttacagacgtccttaaggcaa
cagtgcagagatgtaatccttaaaagaactgggaatggcaaaactactgtcggttgatgt
gtcctgaaaattattggagttatggcagaagtgcttttttgatcaactggtttgtgtttt
gctgctgcatttatcccaagaaaaacagctttaatctccagaagaaaaccaaaataccat
gggatttatgctgtattgacatcttgccctaaacgtacaacatcatagtaatttgtcatg
ggcaacatgaccagagagaagatttttgtcatgattttaaatacactgacacgctactgt
tggttaaatttaaacatgttttacctgcagaaattctctcacaaataacctgcaataact
tgaaatgcatacccttttgaacattccttttctcatgtataaattaaaatgtttgctgca
ttttgcaaaatgtcaattctctaaaaatgtgtccgtatatttctgtacctgcagtgtagt
aaaggtttagacgaaaccccataattatagtggcatactgtcacttaggtttcaagccgg
caaataaacagtgcagctcagaaattgta
>lcl|<llId>9319</llId><geneSymbol>TRIP13</geneSymbol><baseAccNo>NM_004237.2</baseAccNo><extAccNo>BC019294.1</extAccNo>
aggcccccaccgtcaccatagaggggttcctccaggccctgtctctggcagtggacaagc
agtttgaagagagaaagaagcttgcagcttacatctgatcctgggcttccccatctggtg
cttttcccatggagaacacacaaccagtaagtgaggttgccccacacagccgtctcccag
ggaatcccttctgcaaaccaaacgttacttagactgcaagctagaaagccaccaaggcca
ggctttgttaaaagaagtgtattctatttatgttgttttaaaatgcatactgagagacaa
acatcttgtcattttcactgtttgtaaaagataattcagattgtttgtctccttgtgaag
aaccatcgaaacctgtttgttcccagcccacccccagtggatgggatgcataatgccagc
aagttttgtttaacagcaaaaaaggaagattaatgcaggtgttatagaagccagaagaga
aactgtgtcaccctaaagaagcatataatcatagcattaaaaatgcacacattactccag
gtggaaggtggcaattgctttctgatatcagctcgtttgatttagtgcaaaaatgttttc
aagactatttaatggatgtaaaaaagcctatttctacattataccaactgagaaaaaaat
ggtcggtaaagtgttctttcataataaataatcagacatggtcccatttgcaggaaaagt
gcagactctgagtgttccagggaaacacatgctggacatcccttgtaacccggtatgggc
gcccctgcattgctgggatgtttctgcccacggttttgtttgtgcaataacgttatcaca
tttctaatgaggattcacattaatataatataaaataaataggtcagttactggtctctt
tctccgaatgttatgttttgcttttatctcacagtaaaataaatataattaatggtttgc
atgtgaaattcacttttgaaagaacatgttaccttaccttttgttttagaagttttcaag
tattaaaatattttttagaa
>lcl|<llId>9320</llId><geneSymbol>TRIP12</geneSymbol><baseAccNo>NM_004238.1</baseAccNo><extAccNo>D28476.1</extAccNo>
aggattccggagtttgaatccacctttgacaattgtccgaaagacgtttgaatcaacaga
aaacccagatgacttcttgccctctgtaatgacttgtgtgaactatcttaagttgccgga
ctattcaagcattgagataatgcgtgaaaaactgttgatagcagcaagagaagggcagca
gtcgttccatctttcctgattatagcaagaaatgcagtgtctgcctgttacagcaaaaga
aacaaatcatgatttcttttctaatgttatcacctgagtcaaggaaacatgttacgcctt
cttgttgtaggaaaaacggcttgcagattataaagagacatttggttgatattcattaat
ggccccatggacttaaagtgatcaggccctaaaacgttgttgtgatgaggtttctttagc
aagttcttgtttaaattatcatttatttgatgagtgaagtttttaacatgctttgctgtg
tgaaatttaaaaaagggatgtttttccaggctggaacaataaatgtggctgtgcagttt
>lcl|<llId>9321</llId><geneSymbol>TRIP11</geneSymbol><baseAccNo>NM_004239.1</baseAccNo><extAccNo>BX641024.1</extAccNo>
agatacagcagaatccaggtctggtagaagaacagatgtaaatccgtttttggctcctcg
ctcggcagctgtacctcttattaacccagctggacttggacctggtgggcccgggcatct
tcttctgaaacccatctcagatgttttgcccacatttacacctttgccagcgttacctga
caacagtgctggggttgtgctgaaagaccttttaaagcaatagatgattctcaagccaga
gacaatctagcactttaaagaaaccatgaacactatatgtatgtactttatcacaaagtg
gcctttggggagaaagtcatgtatttgttcgcaattatgctttctctgaatttaataaaa
atattcctaatgcttttagaa
>lcl|<llId>9322</llId><geneSymbol>TRIP10</geneSymbol><baseAccNo>NM_004240.2</baseAccNo><extAccNo>\null</extAccNo>
agggtccagcgagggcactatctctatggccgagggtgaagacctcagtcttatggaaga
agacaaaggggacggctggacccgggtcaggcggaaagagggaggcgagggctacgtgcc
cacctcctacctccgagtcacgctcaattgaaccctgccagagacgggaagaggggggct
gtcggctgctgcttctgggccacggggagccccaggacctatgcactttatttctgaccc
cgtggcttcggctgagacctgtgtaacctgctgccccctccacccccaacccagtcctac
ctgtcacaccggacggacccgctgtgccttctaccatcgttccaccattgatgtacatac
tcatgttttacatcttttctttctgccgctcggctccggccattttgttttatacaaaaa
tgggaaaaaaaaaaaagaaattatataaagttcctaga
>lcl|<llId>9324</llId><geneSymbol>HMGN3</geneSymbol><baseAccNo>NM_004242.2</baseAccNo><extAccNo>AY043282.1</extAccNo>
aggcacagaaaactgaatctgtagataacgagggagaatgaattgtcatgaaaaattggg
gttgattttatgtatctcttgggacaacttttaaaagctatttttaccaagtattttgta
aatgctaattttttaggactctactagttggcatacgaaaatatataaggatggacattt
tatcgtctcatagtcatgctttttggaaatttacatcatcctcaagtaaaataaatatca
gttaaatattggaagctgtgtgtaagattgattcagcattccatgcacttgctttaaaat
ttagtcctgtgcatactgtggtgtttttactgtgcatatttgaatttttcatgcagtttt
tctagagcaataatcagtggtgcttttgtacctaggttttatgtgattttaatgaaacat
ggatagttgtggccacctgctgactatttgtggtttaaaataaaaggtttacttgtctgc
agaa
>lcl|<llId>9325</llId><geneSymbol>TRIP4</geneSymbol><baseAccNo>NM_016213.2</baseAccNo><extAccNo>AF168418.1</extAccNo>
ggaaattggattccaagatccatcaaggagcaaagaaggggttaatgaagcagaataaag
ctgtctgacccaggagaaaaggaactatacagcatagtggagttttgtgtactaaaattg
ctatctactggtcctttggaattgaagtagtagaaacctaaaggcttggcgtcaggcttg
aatatctcagaacttaaactcttaccaaaatctgtatatttttcttaaggagtgggattc
ctactttatgtaatggggtcgaaatctttgaacacattatttataaaaacctgtttaaaa
attctaa
>lcl|<llId>9326</llId><geneSymbol>TRIP3</geneSymbol><baseAccNo>NM_004773.1</baseAccNo><extAccNo>BC017931.1</extAccNo>
tttaggggaatctgcaacattaagaagcttattgctcaatccacacctcaggcagttgat
ggtcaacctcgatcagggagaagacaaagcaaagctcatgagagcttacatgcaagagcc
tttgtttgtggagtttgcagactgctgtttaggaattgtggagccatcccagaatgagga
gtcttaagatggattattgtgctgcttgctcaagcgtgtgcttgactcctggaacctgcc
tgctccctctcccagaccagctagtttggggctggggagctcaggcaaaagaggtttcca
ggatgcagattaggtcatgcaggcctttaccggcattgatgtggctcatgtttcaggcag
acttggggtccttaaggtggcaagtcctttatggagagaaaacttgacattcagatgatt
gtttttaaatgttttacttttggtacagttgatagacatcataaacgatatcaagcttac
acttcatatggagttaaacttggtcagtgttaataaaatcaaaacgtgattctactgtac
attgcattattcataatttaattgtttgaaattacattaaataaatcaactaattaaata
c
>lcl|<llId>9328</llId><geneSymbol>GTF3C5</geneSymbol><baseAccNo>NM_012087.1</baseAccNo><extAccNo>BC006409.1</extAccNo>
gctctcttttccagctcagccaaggctgatggcggaaaagagcagctgacgtacgagtct
ggggaagacgaggaggatgaggaggaggaggaagaggaggaggaggacttcaagccatcc
gacggcagtgaaaacgaaatggagacagagattctggactacgtgtgacagggcccaagg
ctgggcctccctgacccaaccagactggtgtctggcctaatgagggagccttgctcccca
ttgccacccacagtgcccggaatggccctaggaggccctctgaggagagctagagtccca
gcaaagggtgcagctgaccctagcactggctgtgacatgctgcttggtgctgcctctggt
cctgaggggttagggacatcccaaaggtataccctgctctgccacccatgaaccagccca
gcatccagccagtgagtggcacccaatgcctctcaggatgagaccagtaaatgccggagg
tggagctgggcagctgtggagccccacgcacaggccagtctcgcttggctctcatgactg
tggtggtggagatagcgtggggagcctcgcccatggtctcacgtggcaagaagtgccttt
agctctggatcccaaccgtttggcacagctttgccacagccaggcccctctggaattgtc
cttattaaaccagtttcccga
>lcl|<llId>9329</llId><geneSymbol>GTF3C4</geneSymbol><baseAccNo>NM_012204.1</baseAccNo><extAccNo>AF142328.1</extAccNo>
agatcccgactggattaagaggttactgcaaagcccctgccctttctgtgattctcctgt
cttctaaataatcagtgacgggaagatggaagggcatgatgaactctgccatagaaaact
tcctccagcctgaagagaaggatgcactggaggaagccggaccctcacgagtggagagaa
gtccttggtgatcgtaaagagggcccctggagctcatttctgaatcgcactctccatttc
cagagactaaaggatgtcctttggaaatggctggactcagagagttggagtgcttttcac
atgagcattagccccagctttgtaaccaatgaggaacacttacttgtttttaagtatctt
gacgaagcaatttgaacacagtgtcccgtcatttctagaaacagaatggtctcttctaga
gagcttggataagaccttgctgggttgagttaggttttaatccttgccttggtttggaac
tgccttcgggctccagaacttaaattgcttggtccgtggcatctgatgtaccaacagaga
ttaaaagtg
>lcl|<llId>9330</llId><geneSymbol>GTF3C3</geneSymbol><baseAccNo>NM_012086.1</baseAccNo><extAccNo>AL137453.1</extAccNo>
agggtatagaacttgaccagttagacttacgaagagatattgcctacaacttgtctctca
tctatcagagcagtgggaataccggaatggctcaaacgcttttgtatacctattgttcta
tataaagcaccgcaactgagaacagagcaatggcagctgctgtgtgaggaccagtgtctt
ctgtctcagggcttattatttgtaactccaaaatagaaatgaccatttcagaattaccta
acaaacagtgtatttatttttaatatgtgatcatgatcttgtggtatatatgcaaaatta
ttcctacaaaaatttgtatattggtctgtcattttcctttcacattctatagtgaattgt
tcccaatgttgaaatggacgtgtaagcctttgagctagcttggagtcgaatacactattt
ttcactcacaccatttattcatctttgtatttaatactatagctctgtcaatatcacatg
aggcagtttttcaaatacgtataaacagaggttgcttattattaaaggaaagacaaagtg
ggactctttatgatgtcatgaccatgataactaagcacctaagaaaattatttaaaatag
ttatgtggtaggcagaaagacaaataatttagttttttacttttcaccagcatgtatctt
agctacctaaactgaaacatgggaggctgggcttaattcaaaatatattgctccaaggca
aataaaaaaatgctttatctatatttgtggctttctgatgaaaaaatagagaagagcttg
ttcaataacaggacatggtttccatttcaagatcacaagtaatataagactgggcaagta
gtacgtatggaataaaggacatactgctgattgataaag
>lcl|<llId>9331</llId><geneSymbol>B4GALT6</geneSymbol><baseAccNo>NM_004775.2</baseAccNo><extAccNo>AB209194.1</extAccNo>
ggtataaattactaaggtattccaaggagcgtcagtacatcgatggactgaacaatttaa
tatataggccaaaaatactggttgataggttgtatacaaacatatctgtaaacctcatgc
cagagttagctccaatcgaagactattaaaagaagtggctgtcgtggcaaggtagaccac
aatgctggatcataaacttggagcgcgctcttagtggaggtcagtgattggctgtgtcac
agtgcccttttctctgagaagagccagcagtccacagtgtttacagagtgggactatata
cagtcacccttctctcacccgtcctccctgctctgagacacacccctgtggcgagcaccg
cagaaatgggaagccactacttaagatcggaagttaagagagctccctccgaagagaaaa
tttttatactaaaatctataatttaattcaagagaatgcttttatttccgtttaaacata
ttttgtatatatgtgatataaattaatgtgtgcaaattgtttaaaaattagatgtgttgc
agttttgcatgtaatcggttatacctttattggacttttatagacattttttatttgcat
gaaaaaaactcactaaatttacatcactaaacaaaggttaacccttgtgtgaaatgaagg
aactgtcaataattgacagccaactaatacagtaaactgttatactagttttgagcttta
gacctcagccttttgtgtggaagaagtcacagctttcttaggctttaaaggaaaagaagg
aaggacttaaatagcttttcttcctaccgggattacctatgtttttccttgcttgcaatc
tcatctgattttgctagaaatcacaaccatattgtttatgcatattgcatgagtattacc
aagaaaaatcttaaaagttgtgatgtgacatgatataaaggatctctttatgttaaatgt
ctttccatgtacctctggtgtgtcagggattttgtgcctcaaaaaatgtttccaaggttg
tgtgtttatactgtgtattttttttaaattcacggtgaacagcacttttattatttccag
ttcagaagagccaaaaaaaagtatcttcatttaaaaagaaatcaagtcagtttttttaaa
agaatgatctatggaagaaaacccaatagtacttataatatacaaatgaattatactatt
agataagaattaaatattctatttttataaagataaatacttagtagataaaaacaaatt
ttaagtttagttttcagacatagaatttcacttttggaggggacccttgaatgttagttt
cattcaaactatattttgtttttttcacttttaagagattatatctctggtgttaattac
taaaattttctttctaaaagtataatttaatagaattatcttaaaatacatgatcagtat
tcagtgcgctgatattataatgtcttctatatgtagtatctaaaagcataatttaatagc
attgtcttaaaatacatgatgagttatttggtgcactgatgccataatgtcttctatatg
taatatcttacatgtttgcatgagtgtcagggctttgtccagttatcttcatatgactgt
tctctgagaaaaggtcttactacctgatatcaagtacatatcttaattttggatgaattt
ttccacagtaaagccgaacagtattcttttttgaaaattagcaattataaagattgttta
aaatatcttgatattttcacaaattttaaacaaaaaattaaatatctataaagtgaatgt
tcaacaacaatgatgagcaatagaaatctatatatgagaaacgtttggataatatttgcc
tcaaggattgtttacctaaaacagaactatggttatttatctcagattgtaagttttatt
ttgaagtgtcatttttatggcaatattgataacacaaatgaccacaaactaaatcataaa
ataattgaatccttactttgagaaaatggatagcttctgtgttatgataccaaacaaaat
attttcatatttatttcttagaactatttccaaaatatttatatttcagtttttttatgg
tactcgaaaaatcaaaccttctgaaaattatgatatttgtacttcatttgtgtattagtt
cattttctgtttctattacatagtttttaaagtcaatgaaagagattgagaatgttaaca
tttgttgatcaatgtggagctgtccacattcggtatcttttcatttttatatatatttta
cagtttcaagaaaacttagtactactagtatctgccttattttcttaagtctgatgttaa
tttttgtttcaggagtgagatataaacattttgctttttttcagttttgaaatatagttt
gtcatcctgtgaaaaccacctcgtttgctttttgtttgtttgttttgcttttttagtgta
gacctaaaattatttttgcctataaacagtgaacttaatatgtttctgtgagagtgacag
agctgtgcccgtttatcttcattgtattaattattacataaagattaacaaatacattgc
aaatgcaaattataggatgtttggaggatttattaatgagcatgtattgattgcctattc
catatccagtgcaatgctaggtatgtctatggaaggagtattattacttcatttctaaac
aaatgaagtcaagcaaattgagatctttctgaaattatgaagacatcttctgataactta
tctgttgtatttcctagtctcaaagtcaagaaacccgtatatgtggacctagggctaata
ggaggtccctatggcactaactgggaaaattacatggtgcttttcaactacagaaagaag
taatgactaatgggcctgtctgtagagaagaaaaggagaagagtacacatttgctggaac
tatatataattcacagtggagatagttaattctttgctaaaactagggttttatgagtat
tttttaaatctacatttaagtttttgtttttgtgaaaagttattcagtaagaaaacttta
taatattaagtagatacagttatgtattaaaaatttccttatatacccttttgccagcca
agatactgatattttaaaacaaaatggaaaaatgtccaatacaatattctctttctggag
gcttcctacaagtgaaagcagattttgtcattttatttggcctttgcttgtctttgatat
atttctttatgtgtttttcaaatacatactgttgtagatttattgtcttgtatttgcaag
tatgccggttgagagaactaaaatggttatagtattgtttatcagaaagaggaagtgtac
ttaagattattttatttatttagatgaaaggcttctacataaatgcactgaaataaatgc
tagtaatttcttgtatcccacttctttttttgcttctcatggaaatgtttgtactttttt
atcattgtcttttatgaaatataatgttctaaag
>lcl|<llId>9332</llId><geneSymbol>CD163</geneSymbol><baseAccNo>NM_004244.3</baseAccNo><extAccNo>\null</extAccNo>
agttcagcctttaagataccttgatgaagacctggactattgaatggagcagaaattcac
ctctctcactgactattacagttgcatttttatggagttcttcttctcctaggattccta
agactgctgctgaatttataaaaattaagtttgtgaatgtgactacttagtggtgtatat
gagactttcaagggaattaaataaataaataagaatgttattgatttgagtttgctttaa
tt
>lcl|<llId>9333</llId><geneSymbol>TGM5</geneSymbol><baseAccNo>NM_201631.1</baseAccNo><extAccNo>AF035960.1</extAccNo>
ccttggagtcctcaaaccccaacaccaagcaagcatcattctggagaccgtccccttcaa
gagtggacaaaggcagatccaagctaatatgagaagcaacaagtttaaggacattaaggg
ttacaggaatgtttatgtagactttgcattataaattctggaacaacgcgccagacgtgt
gagtttc
>lcl|<llId>9334</llId><geneSymbol>B4GALT5</geneSymbol><baseAccNo>NM_004776.2</baseAccNo><extAccNo>\null</extAccNo>
aggtatgctctgctgaggaagtcaaaagaacggcaagggctggatggcctcaacaacctg
aactactttgcaaacatcacatacgacgccttgtataaaaacataactgtcaacctgaca
cccgagctggctcaggtgaacgagtactgagaggagagaatgtacgtttgctttacccac
cgccaccaagaaagcagtccgatgagatttttttttggaggggggagggtctacacagca
agagaacagaaatactgtgtctcatgaaggatcacagagttcagggggaaaatgtgacag
cacacgcacaaacgccttcactggatcagccgctggaactgagggagtgagcttggggac
ttccttcgtcagcactggctttctgttttcacaagacagacgtctgtcccgctgctctct
ccccatctcctaccccacatcctgtcttagccgcagtctccagaacccatgatgaactgt
gatctgccgtggtcctgccgtggtcctgccgtggagcctgtccctacacatgaccttgga
gcctcttggccttcagagcagaggcaaacccaccacagggcagctgcgttttaggaagag
caaatgaaactccacaccattcttctagatctctggtgttctctttggtttcattttttt
aaaaaattaccttctttgggtggggattgagggtggaggggagggtgtttgggaaagata
aatagacataaatatataacaatcacttcttgaagaagtataattgtaaataagccatgt
aaaatgcctttttaaaatttaattttctagctggctccaattcaaattgaggatttatgt
attaggccacttacttggttggcaagtgcaggaactcagttaaaatgcagttgaagaatg
tcatctcccgaattgctgtcactttggcgagggagtggatatagggcatgtcacaaaaga
acaaaataacccgacctttattgctgggagctggcttctgtccctttcttccccccccca
cgagtcttgcccttgacttctgctctggattcactcttccctgtcggccgcgcatgtgct
catcccactctccgctaagcgggaggctgctgttagagcaggctgcttcctgcctaaagc
aggcccttcggggctcgctgcacacacatctctggctctccaggcttcgtgttctgtctt
ttcatcagcatggcggggcggggggcggggggcgggggtgtgtatgggaatccctccccc
tcttactttttctcttgtggaacttggccacagtttctgaacaatgtgcctacattacca
gctggcttcagtgattcctctgtgtccctttttggtttctggaaagattctttgtcaaca
ttagtaactgatacatagaaccaaggagcactcaaatagggagccaggagccagggagct
ggtgacacttgtgtgctgtggggcagctgggatccaggtaagaccggattgaagctttga
aattagactaacaaagctccagacagcaagagcccaggtgcactgctcacacccccacct
gcattttgaagtcatattattttttgttttgttttttaagacggtctggctctgtcgcct
aagctggagtgtggtggcacgatcacagctcactgcagcctccatctcctaggctcaagc
cattttcccacctcagcctcccgagtagctgggactacaggtgcacaccaccacacctgg
ctaattttttgtatttttagtagagacaggggtttcttccatgttgcccaggctggtctc
gaactcctggactcaagcaatccgcccaccttgacttcccaaagtgctgggattatgggc
gggtgtgagccattgcgcccagccttgaagtcatgttctaaattgtatttgaatttgtgc
ctctttgtttttccccaaaccaaagccctcaaattgtagtctctgtcggcttctgcagaa
ttctggaaaatgccagttttcctcccccgcccttgttttccataaaacatatttatatat
tgtgatgaggagtactttctgaagagtacttcgtatttttttttaattgccttgtttgcc
ttcaacttccttgattttcatagtttacatgggtgtgtgtaggggtgtgtgtgtgtatgt
gtgtgggttagggcttttttcgttgcatgtgatggttctgtggacatatgatccccacaa
actgtgggagtgattggccaggccttgttttgtttgtttgtttgtttgtgtttttgttct
tttgaagaatagagtggtatttagaaaataaattgcattgcaaagctcttatcggctcat
atgagagagcaggttcctgcccttgaaaatgccggtaagctatagcatatgttttttaag
acttaagcatttcatgctttaaaataccttcacaagtgaacattacacacagaagttcat
ttggttttcctttgttttatggtgcatatagcaataaagacccccctccaccctgcaacc
cccatcccccaccgggcctttgtccctgccttggcttttctccccttctcattctcctct
cccctttcctcactgaaggctgtgagttgctttcaatgtgacaacactatgatgtcattt
ggaaggatttgccaggacagactgattctgagtcctgggtgccgtatgtgtatgcggcag
tgttgtcaggcgatcttgtttgaagctctatgttgccataattaccatcaagtacacact
gttggcaaaaggctaacacctgactttagaaaatgctgatttgagaacaaaaggaaaggt
cttttttcactgcttaaagtggggtcactttgatacctttgcggtcatgtctgtgtctga
tgagtgtagaatctctggatgtgcactgtcagtcatgtgtccaccaggcctcgaatatca
tatgggaaatgtcatagttaaaaacgtacagccaggcccgtgtgctgttaatagtgtgaa
attgtcatgttaaaaaaaaaaacaggaaccaaatgtgaccttgtgcatatattggtagct
gaaaatcttcaaggctactgatgggtggccccttaatcttgtctttgattgctgtgtgca
gggaaaggtgtccccgtttgttcatgctgttttggggggtgggggggtatttgcaagaat
actcattttgacataataggtcctcttgtcagagatcctctaccacagacattaatagct
gagcaggagccacatggattgattgtatccactcaccattgacgatggcattgagcgtag
ctagcttatttccatcactacgtgtttttgagcttgctcttacgttttaagaggtgccag
gggtacatttttgcactgaaatctaaagatgttttaaaaaacacttttcacaaaaatagt
cctttgtcattacattatttactcatgtgtttgtacatttttgtatgttaatttatgaat
gattttttcagtaaaaaatacatattcaagaaccaa
>lcl|<llId>9337</llId><geneSymbol>CNOT8</geneSymbol><baseAccNo>NM_004779.4</baseAccNo><extAccNo>AL122045.1</extAccNo>
agttgttttttgaggacagcattgatgatgccaagtactgtgggcggctctatggcttag
gcacaggagtggcccagaagcagaatgaggatgtggactctgcccaggagaagatgagca
tcctggcgattatcaacaacatgcagcagtgatggcgccaggctctgcagggtgggcctg
atcccagagtggtgcttactgtgctgactgtgtacttatcttccccaagagaaaatgctt
cttttgagcacactgtacctaccatctgcattgagcagaaagacttttgttttactgaag
acaaaagatgtttttattttagacccagaagagaggagtttgctctgaatttgtaaataa
gtcttccccattcctcatactcgagcctctcctctctggttgcctcctgccaccagcatc
catggctcatttgacacctttttaaatatcaggacaagtctgaaacaaagtagtaaaatg
tatataactcttacctgttgtcattctttttcttttaaatttgttgctaatctctgataa
tgaagattcttactctgattctcagctgagctgtgagggcttccagggaaaatggaacaa
aatggtgttcttaggtaatgggttgtagatactgagtcttcctttccttttctgaccctt
ctcgaggacatttgctttcctcacacttttgtagtctctctttacatattactatatgga
aatgaattgctctgtgctgaaatttgaagaccagataatgaaactgaaaagcaaacaatt
ttactgaatctgtctacccttcattcatgagaactccagaatgagtgttgaccactgaag
catcttttaagtctgtgttccattgtgccattcaggtttgctgtcacatatgcatcatct
gaaatcatttgaaatttttgtacaataaaatatcctggatttgatcctgaaggaaactag
taagatcagatttttgggtcatgtctgttgtattttcagtaatgtgatttcagatggtca
tctggattctcccacttctctactccattatttctctacttttccttccagcaaacctga
aacgtgagggagatggattaatgtgagtaacaggaatgtgtctttaaaaagctagagtgg
ttacatttaatcaggcagtaagataatttgggttcttgagttgttttggagtaatatccc
acaactggggtaggaagctcaggacttttttctttaaagctagtcatttcaaaagcatat
tgtatttttttgaatgactacagtatggacaatttcaaaaaccaaaacccactttggatt
ggtggaagtaaaaactggtaactcactcaagtgaatgaatggtcttgcattttaaaagct
tatgggaaactcaatttgaaatgattagaaaatgtcaagtattataagctggtatttaag
atgcttgtaaatactatttatgtttttaattttgtaaaataaagatttctttttaaccac
tggca
>lcl|<llId>9338</llId><geneSymbol>TCEAL1</geneSymbol><baseAccNo>NM_001006640.1</baseAccNo><extAccNo>BC000809.1</extAccNo>
agaataactgtgcttgaagaagaaaattcccaacatggacaaaccacgcaaagaaaatga
agaagagccgcagagcgcgcccaagaccgatgaggagaggcctccggtggagcactctcc
cgaaaagcagtcccccgaggagcagtcttcggaggagcagtcctcggaggaggagttctt
tcctgaggagctcttgcctgagctcctgcctgagatgctcctctcggaggagcgccctcc
gcaggagggtctttccaggaaggacctgtttgaggggcgccctcccatggagcagcctcc
ttgtggagtaggaaaacataagcttgaagaaggaagctttaaagaaaggttggctcgttc
tcgcccgcaatttagaggggacatacatggcagaaatttaagcaatgaggagatgataca
ggcagcagatgagctagaagagatgaaaagagtaagaaacaaactgatgataatgcactg
gaaggcaaaacggagccgtccttatcctatttaatgtgttcggcctttaattctgttttg
cctgctaatagtattgccattgccacctggactttctgtttgcattttcttaatgccttt
tcccatattctgaattttaactttttgtgaggctttattttagatgtttagcatgtaact
cgcttaaagttgaggtttccccctaaaatctacaagtttccctctttcagtcatgagccc
tacacatttgcatgaaagatgtacattatatattgtgaaacgaaaaaagcaattttcaaa
tggtatatattgtatcccatttttgtaaaaaaaatgtatatttatatattaatatgcaaa
gaaaaagctaaaagtatagacttcaaaggcataacagtggttgtgtggtaagataatagg
tgattttttaaatttttgttttatctgaatttctcattttttcaggacaaacgttttact
tgtgttgcaaaaatatataatgaaaaaatcacacaattttgaagaaaactgtcaatcagc
ttataacgacaatgtggcacttaataaatacttgtcagaactttaa
>lcl|<llId>9340</llId><geneSymbol>GLP2R</geneSymbol><baseAccNo>NM_004246.1</baseAccNo><extAccNo>BC043390.1</extAccNo>
gtgaaggctgagctgcggaaatactgggtccgcttcttgctagcccgccactcaggctgc
agagcctgtgtcctggggaaggacttccggttcctaggaaaatgtcccaagaagctctcg
gaaggagatggcgctgagaagcttcggaagctgcagccctcacttaacagtgggcggctc
ctacatctagccatgcgaggtcttggggagctgggcgcccagccccaacaggaccatgca
cgctggccccggggcagcagcctgtccgagtgcagtgagggggatgtcaccatggccaac
accatggaggagattctggaagagagtgagatctagggtggagttccaccaccctggctc
tgctcccagggactcttgagggggcccaggaagaggaagcaaagcaggacacacgttgct
gggcacggaatcattctcgttccattcaccatgccactttgatatgaaagctatcacaag
gttcttcaagctctgtatgaaagaggctgtgtgtcatgctcacagcctctgcctgctctt
ctcatcctaataatccccaccagtgtgttttccacaatgcccaccagaccctagggcctg
gctctaaattcaagccaatgaagtcccaccatgaagagaggtctcctgttatagagaagc
cagccaatatctcttcctttatcccttggggtgcatgctttccatctgaggttgggttta
gggtgcgtgataacctcctaggaagcttttaaaatgcagaatcctagacttgtggctaag
attctaagacagtgagtctgggaccatggccaggaattggagctgtttaataagcatccc
aggtaattctgctgcaagcccacccttggagaacactgggcagggtgagagggagctaga
agcgcccccatgtggccatggcaggatgctgcaagagacagtctgctctcccaggtcagc
tggggtgtgcctgccctccttggagagtatgtaactccacccaccagagtgccactcctc
tctgctcttcctctcctatcaagtcttgcctctctctctctttgcctcaattctctgtcc
ctgcacagcaggagttctgcttgatcctccctttgaggattggctccagtgcctggggac
cctctgaatgtcatctttggtctgttcctctcctttctggctctatctacctttctgagt
ttggcttctaccagcctgatttacactaccattctcttggggcaaggaatgtccccacca
tttttggtttgccattgatgcattgattgtcacacctgttgtcccaggaagttgacctat
aactctccatggccagagtccctgctgatcagaattcaatttgcccagtgggaataaata
ctgaaagcaggagggcccaggtaaagcaataggactttggctggatctggacatgcccag
ggtggctctgagagatccaagactttgcatccaccagcctgtgggatctttcctgcctac
tgtgacccatggaggctgaggagggcccaggcagttggggtcaggctcaatgactgaaag
tataaggcaagaggctgtaggaagatcaagggatggacatcctttggaaacagtgtgtta
atgcacaggagtgtcactttcatggtatgtaaaatgcatgtgtacgtgggtggggtatgt
tgctatggactaaataccaccttgtcttcgggggagtcagtttgatattcctcaagcagg
gctgccatatttagcaaacaaaaacaaggtactcaattaaatttgaatttcagacaaata
atcttcttgtataagtatatcccatgggcatatttaatctgagattggaatttaatcatg
catcttgtcttttactggcatctctgttttcaaggatactttgccacagggctgggacta
gggtgaaataatcaaggcactcatctctaaaaagctcaaagtaaatgatcaaaataaatc
atattttaatgcaatattctaaaaaaacaaattaacaaactacagcccatgagccattta
tagaaatgaaatttgattggagccaggggcaggataagggtgaggcaggagaggccagct
cttgcaagtgcaggctctggtcctgactttcaaatattgtctatgagggacttttaatgt
gaatttttatttttggacaattgcattaaaatgttatttatattgactatggggactttt
ggggcccccttaaattttgcacttgaaatgggatccccacttgtgtcaccccatagtcca
gccctggttttaggatggggatggaggcgaaggcatcaggcaagtaatgaagcaaaggtt
tattttttggtgtccagattatccatagctcagtcatgaaaatctatgtctttctatttt
tctcctttctgcaaatgtccctgcctcggctcatcagccaattagctcctagaaagctgg
ggtcatctcgtattcccagcaagtacccagcacagtgccggttcagagcaggtgctccac
acacattcctggaatgagacagcacagaaatggctctcgggagcctcggatgctgctggg
agtaagtgatccaggaccttaccgctaagaggagaaactttttttcaaagcatttataaa
tactccctccacccctcactccacaaatggggtgatcaacacttactgcttgctcttgtt
ctgctaatgattaaaacaagtttatttaa
>lcl|<llId>9341</llId><geneSymbol>VAMP3</geneSymbol><baseAccNo>NM_004781.3</baseAccNo><extAccNo>BC003570.1</extAccNo>
gtgtgggttgtctcttcatgaagaaccagcggaactcaaaactgctgttcaagaaacctc
ttcaagacttttgacttagaacctgctatattatcaagcttacctactgttatctctaaa
attttttttgtgttaatgtaaagttgaatttctaggaaacgtgcctttgttttttaatat
gcactccaaattagaaggccggccccgtccacattttgcacagtgcctttacagatttac
gtatgggctgatgaagaggccttcttaagttccagagtgctataatctagatgtaatgtt
gtcactaattaattgccattactcccagttagttacccttgtcatttggcattattttca
gaaccacattttaaacctttgggtaatcagatttccaacttatgccttccagaaaaaaac
actactgcctaacacaaatctgtgataacaacaggctgtgccttattttgataattttct
gattccctagaagagaaccctctactttttgtaagcactactgactctcgctgtatttaa
gatgctggtgaagagcttttgctcttgcattagatttgaagatgtttacattgttgttat
tgttatgtatcacttgctaaaaatattgttttaatcagagataacctctttaaaaaaatt
tttaaagaactatggctatgaccaaagcttctattttgccaaaaagttaaataccgataa
aatggccttaagtgtattcctgacagttaaattcagaaacgtgccaaatggaactcaagg
tgccccttcagaattaaaatcattaccttgtgtgtgaaccttctacatcttcataggcct
ttcttccttttgaaaggctgtagacagtgtggctccccttctgattcagtattttgcatg
ggggttagagaaggtttgaggtagactctgaccgtctcataaaagagttctacccagcag
ttggcagattatcagctgtggactccagcatgtttctgataattatgcaagcaacaattc
tgtagcctcaagtaagaccacctgtgaacttgatcattatctggcccaaatatgaagata
aactataactttggagtttgtttcctatttgtattcacattctgcttcctaaatcagttt
tctaaattatgcctgcaattaggcattggtcaggggtgaatggctcttttcacagagagt
agccaaccagagacctttgctttgatatcatcaactgcagagaatgctgttgatgggaat
gctggaagcagaaactttgtcatcggaaaaacttttcttgtatgcatgagactcaacatc
aggatccacagcttaaagatgggaattcaggtatgaaagaaaacaggcaaggaggcactg
agggagaaagacacagactttatcgctctgtggctcattgttactggaatattctaaaac
tcttgttcacatgctattatgacttataaagcagcaacagctgaggcgcaccaggacaca
gcttccatttctttaacgtctgttcccttaacatcgctgaaatgatttactgttgaagag
atgccttgcggtgtggccagctgtgaggagaaagcagctggcagtgttaggacattagtc
caccttcagcgcagggtctctggccgggtctgactcagaaaccttggtactcgccccttg
gccacagtgcccagacccatgtaacccactggctcctgcattaacccagaaatacctcgc
ttctatctgtgcacttagctgggaacttacccactgtaatcacctaaataaagtgtttat
aaacatga
>lcl|<llId>9342</llId><geneSymbol>SNAP29</geneSymbol><baseAccNo>NM_004782.2</baseAccNo><extAccNo>\null</extAccNo>
agatgagctgtccatgggactgggtcgtctgaaggacatagccctggggatgcagacaga
aattgaggagcaagatgacattcttgaccggctgacaaccaaagtggacaagttagatgt
caacataaaaagcacagaaagaaaagttcgacaactctgaagacagacggatttccactc
tattgtgatgaaaagatttgaaagatctttttttgaacttccaagaaatttcatttacta
ttttagtatgtaaattaatgtgtgtttgcaaatgttataatagagtaggtcttaagacat
ttttgctgttataaggaagtgtttgtcccacattttcctagggttaacacctcaccaagt
tcttccagcaaaatgcttattagagtttttgtctgagcacagtagcctggccctgcatat
cttgggcgtttgattaccatgctggaataagaagagttgcatttctcattttaatgagca
tatggaaagatgggaacagaatttcagtcttgcagccatgagcctctatttctcattcct
aagccttaccatgagtcagagtgttaagggggcctgtgagccagtcgtttggtggaggag
ggtccttcccacacctttgtttaggagtcatcattcacacacacacacacacacacacac
acacacacacacacactctgagcacattatctgtgattctttcatcctcccagaaaggat
cagtgttagaatgggaaatagagtgtgccatcttgctcttttgttggcagatgtccccgc
ttccctccagccccccatccttggcatgtatattagtaggagggcttcacaccagcactg
ctcactgcgactcctggaaatgtgtggggaattgggtgagcccctcttccccacgtgctc
ccatctgtaactctccatctgtgatttgcaacaggtcttccactggctcgaggctgcgag
gctgaccgacaggggcgcccaatagagtttgtgggaatggagtattgcacagatgcagct
gcacaatggtcttcctccacccctctgggaatcaccattaggcaggcctcagtagggcaa
aatgtttatttggtaccgggggtctcctgacctgtctagcattcccacccactcttctgc
acttcttgcaaggtaacttgaatcatcacttatttctctgccacctggttttaggactgg
cactctataaatgacgctgactttgtatagaaggattttgctaagggggcaaaaagccca
gataccattttaactggcccagctcattttctcctttcattttacaaaagaaatcatgca
gaagcatcaattaaaactgatttatttatgttggtacatccaacaaaatagttggagcca
caaggcccttgtctttttaaaaaaacaaaatattttgaagatggtgaaagtgactgattt
taataatgagataggtcacttaaaataacagtgcctttgaccttaaaacatggcactggc
ccatgtgacctttgccatttcccagtacttccctttacagtctgcagcctataaacagtg
gtgtctcaaagcaaaggaaacctccacaagtgctgcaacagtgcattagtttttatgtag
caatttgtttataaaaattcccatcccataatgcatgaccttcctaaaaatacccacagc
ctccataggcaaggtgagctttctgtgctacccactggttagattccagccacctcaggg
attctgatccatgtcattaacgaccatcccagggtgtgagggcctgattaaagcttatcg
aactagacatttgtttattagatgagctcggcattattattttctcaataactggtagaa
gggaaattttaaacataacactcaacccaaacaaaactacttcgtgaggctttcagcaaa
aaggctgcttaaaagcatgaacccgggatgcagagcagcttttgtgcacggttccactta
ctgtaattgtttctggttctttcctctaacaccttccatgtatgtcaactttttatcacc
gtcaggcatagactcgtggagattagtcattatagctcagacctaagctaattatttaaa
ataaatacatgtaaaggccactgccacattctcagcaga
>lcl|<llId>9343</llId><geneSymbol>U5-116KD</geneSymbol><baseAccNo>NM_004247.2</baseAccNo><extAccNo>BC002360.2</extAccNo>
agggcctcagtgaagatgtgagcatcagcaaattcttcgatgatcctatgttgctggaac
ttgccaaacaggatgttgtgctcaattaccccatgtgagtgcgtggactcctgggagctc
ctgctccctacagtgggctgcaactcctgtacttgaagctgagacctcatatgacgtggc
cttcgtgttgtcagagagtgtctggaagctgctgttgccatcttgaacaactcaccaacc
tccaacccagagccccagtgagagaggagcatttggcctcctgcttccttctgtggcctc
tgccgggctccattcccaaggaaaagagaggagcttgggctcacagaaagagaaggggat
gaaaccccaaggggccctatctttgggatttacatggaattttattttctacaagtttga
ccttagccatggtttgcaagtgaacagaacattctgacctc
>lcl|<llId>9344</llId><geneSymbol>TAOK2</geneSymbol><baseAccNo>NM_016151.2</baseAccNo><extAccNo>AF061943.1</extAccNo>
aggacctgaacaagaagcagacccagaaggacttggagtgtgcactgctgcttcggcagc
acgaggccacgcgggagctggagctgcggcagctccaggccgtgcagcgcacgcgggctg
agctcacccgcctgcagcaccagacggagctgggcaaccagctggagtacaacaagcggc
gtgagcaagagttgcggcagaagcatgcggcccaggttcgccagcagcccaagagcctca
aagtacgtgcaggccagcgccccccgggccttccactccccattcctggggctctgggcc
cacccaacacaggcacccctatagaacagcagccctgctcacctggccaggaggcagtcc
tggaccaaagaatgcttggcgaggaggaggaagcagttggagagagaaggattctgggaa
aggaaggggccactttggagcccaagcagcagaggattctgggggaagaatcaggagccc
ctagtcccagtccacaaaaacatgggagcctggttgatgaggaagtttggggtctgcctg
aggagatagaggagcttagggtgccctcccttgtaccccaggagaggagcattgttggcc
aggaggaggctgggacatggagcttgtgggggaaggaggatgagagtcttctggatgagg
agtttgagcttggctgggtccagggcccagcactgactcccgtccctgaggaggaggaag
aagaggaagagggggctccgattgggacccctagggatcctggagatggttgtccttccc
ccgacatccctcctgaaccccctccaacacacctgaggccctgccctgccagccagctcc
ctggactcctgtcccatggcctcctggccggcctctcctttgcagtggggtcctcctctg
gcctcctgcccctcctgctgctgctgctgcttccattgctggcagcccagggtgggggtg
gcctgcaggcagcgctgctggcccttgaggtggggctggtgggtctgggggcctcctacc
tgctcctttgtacagccctgcacctgccctccagtcttttcctactcctggcccagggta
ccgcactgggggccgtcctgggcctgagctggcgccgaggcctcatgggtgttcccctgg
gccttggagctgcctggctcttagcttggccaggcctagctctacctctggtggctatgg
cagcggggggcagatgggtgcggcagcagggcccccgggtgcgccggggcatatctcgac
tctggttgcgggttctgctgcgcctgtcacccatggccttccgggccctgcagggctgtg
gggctgtgggggaccggggtctgtttgcactgtaccccaaaaccaacaaggatggcttcc
gcagccgcctgcccgtccctgggccccggcggcgtaatccccgcaccacccaacacccat
tagctctgttggcaagggtctgggtcctgtgcaagggctggaactggcgtctggcacggg
ccagccagggtttagcatcccacttgcccccgtgggccatccacacactggccagctggg
gcctgcttcggggtgaacggcccacccgaatcccccggctactaccacgcagccagcgcc
agctagggccccctgcctcccgccagccactgccagggactctagccgggcggaggtcac
gcacccgccagtcccgggccctgcccccctggaggtagctgactccagcccttccagccc
aaatctagagcattgagcactttatctcccacgactcagtgaagtttctccagtccctag
tcctctcttttcacccaccttcctcagtttgctcacttaccccaggcccagcccttcgga
cctctagacaggcagcctcctcagctgtggagtccagcagtcactctgtgttctcctggc
gctcctcccctaagttattgctgttcgcccgctgtgtgtgctcatcctcaccctcattga
ctcaggcctggggccaggggtggtggagggtgggaagagtcatgttttttttctcctctt
tgattttgtttttctgtctcccttccaacctgtccccttccccccaccaaaaaaagaaaa
agacaaacacaaataaaatatctgagcggaactgtg
>lcl|<llId>9348</llId><geneSymbol>NDST3</geneSymbol><baseAccNo>NM_004784.1</baseAccNo><extAccNo>BC034037.1</extAccNo>
agcaggacatttctgtcaagctactatcgagatcacaacgtggaactctcaaagctgctg
cacaaactgggtcagcctctgccatcctggctgagacaggagctgcagaaagtaagatag
cactgagagaaaacttgagacttcatcgtccatgtagaacacaccttttccaaagcttcc
agaagctaccaaaaggcagttgaaaaatatacctcttcaaatgagaaaaaagaacagttt
cttccatgtgctggcacgtggatgattagaaaaaaagaaaaagtatgtgttacaagcctt
gaggcctgtggcctttctcttaacccatatctgagcctgtgggattattgtagactactg
tgcactcatgtggaagtcaattgcaaccaacataaatatcaaacacaaatgcagaactgt
tccatttcatagtaatatttacacttttatatatcaactaagattgtgtctctgtaggtt
tttagaccactgtttgcctgtacgatgttttcttattattttattctataaagtgtccta
tgaaacaagaagcaaaataaacatcacaatgtagcataaaatgtcaaaagcataacaccc
atgaaaaatgcttgccaaaatttaaatccacttaagtatttagaaataattgtaaattat
aatttgtgctagatcagagtggaaaagttatatatgagtgttatctgcaccaaaaaaaaa
taagtgctatagcaaaagtgattttttcatatacatagtctagtgaatatatgtaaaaat
tactaactcttccatcacaacgtaattgttatactgaaatatatactgtaaagctgttgg
atggtaaatagaaacacatcaagtacaccaaaacagtaaataacaatgtaaagtgtactg
actgaatcctctaaaagggagaaattgtaggggtctaaaaacatatcatcgagaattcta
tgtccacttgctgtaagctgtgaatctatcccagtagtcctcactagttctacagaaatg
catgcctagagtctgaggtatgtgtcatctccagaaacaggttgacttttaaatgtgaat
agctatttttaatgctccccaaaacaaaacctattaaactaaaactaaaaacagtttccc
tagatgatgtggttaggctatttacatttaggttattaaaaaattgcattttcccagata
gttcaaaataaaattatgtaatgtagtagagatttataacaaaaaacaaattaatatatt
atttgtaatctaatgtttgcaatgatacttttgatataaggcaaagaaacataagcagag
cagaggcccatttttgaaaatatttcacccatcactctggtggaagtaacagatcatagg
tacaattaaggattagctactaaattaaatgcaggaagtacaaagatgagcaagtcatgc
tcttgaaatatatttacatttcaattgtaaataatatatatggttaataaagtttccaaa
aaagaaaagaatacatcatacttattttcctgttaatatttacttaatttttttttttga
gagggggacagagtctcactatgtcacccaggctggagtgcaatggtgtgatctcagctc
actgcaacctccgcctcctgggttcaagtgattctcctgcctcagcctcctgaggagctg
ggattacagccatgcaccaccacgcccgggtaatttttgtatttttagtagtgacagggt
ttcaccatgttgactaggctgatcttgaactcctgacctcatgatccacccaccttggcc
tctcaaagtgctgagattacaagcgtgagccaccatgccctgactacttaatttttaaat
gtactgtacatatacataaaatttaagtagtaatttaattccctgctatgattataagcc
tttataaaatattatcaaaggtatgattagaaacaaatgggaggaaaacccatagtaaaa
atattttcattgtcattttaatgggtaaaactatcaattactaattagaaaatgaattgt
gagatccacttactataaatttttaactgtacattataattacttttttaaagtttcatg
tacctaaagcatatgctaatttttaaatatactattagcagaaaaaattggaaaaatcac
caatttttaagactcttgactctaaaagcaaaatcaaagtgatttggacaaatatgggaa
acacagtcttcatgcttactgctgtctcttttatagcagcagatgccagacatgctagga
aaattactatagtcttccatctccaccaacttaagaaaactggcttaggaaggttaaaca
tgagaataggcctcagcagttatatacagtgtcatgttttcatttggcaacaacatttat
tctaataaaaaaagaaaagaaaaactgatacatttatgctttaatggtaagatgtacatt
tgaactgctaagcaaagctgctaatggcctattttgtttaggtaaatcgagttgactgaa
cacttcatccttttaaatagatgtcaaaaacatactccgtgtttgtataaagacaggaga
aaaaggaagagatcttaccaaaatttattcattcacaagtacatgtattacgctagctag
agcagcaaacctgtgaaaggatttttgaccactcaatgtgtcttgaagacagcatcaaat
tctagaggacatgcatactttccacattatatactccaactggttaatatgctaatctga
aagtaacataaatacatatgagagaataatgagagataatctgatttaaaactagctttg
tatagaattccctttttcattgtttaaaatatgaaacttcctcaggaagaaatgaaatgg
ttatttcaatgtttatagctgtaatattcttgtcattcacattgaatgaaaattactgga
aacatttttttctctgagttttttaaaataaaaaacctagatataattctgatagtagca
tggtacctcatatgtacaacaataaactgataggaaaatgaa
>lcl|<llId>9349</llId><geneSymbol>RPL23</geneSymbol><baseAccNo>NM_000978.2</baseAccNo><extAccNo>CR604268.1</extAccNo>
aggttctgccattacaggaccagtagcaaaggagtgtgcagacttgtggccccggattgc
atccaatgctggcagcattgcatgattctccagtatatttgtaaaaaataaaaaaaaact
aaacccattaaaaagtatttgtttgcagtgcttgtctccctgttcacttccagggttcaa
gcgattctcctgcctcagcctcctaagtagctgggattacaggcacctgccgtcatgcct
ggctagtttttgtatttttggtggagacagggtttcaccatgtttgccaaacgactcaaa
ctcctgatctcaagtgatctgcccacccaggcctctacagtgtttttgacataccctgac
catcacttttctgaaatggaaactctgggcattttttttttaaagcaatccttgcttttt
tgtgagtttgcagactttcagcatcttccaattgctgtatttacaattttggcctcaaaa
agtattatttgggttttgagtcccaaaaataatagtagatactgctcaatgactggctat
acatggtagcttctcctggagtgaggaaggcattcaaatggctgggcgcggtagctggca
cctgtaatcccaacactttcggaggccaaggcaggcagatcatgaggtcaggagttcaag
accaggctgaccaacgtggtgaaacctcctcttttctaaaaatacaaaaattagctgggc
gtggtggcgcaccgcctgtaatctcagctactgagagaatcgcttgaacctgggaggtgg
agtttgcagcgagtcgagattgcaccattgtactccatccagcctgggcaacggagcaag
attccgttcccgcccccgccccaaaaaaaggcattgaagttaagatagactatatagtta
gatcctggacacacacatggattttgaggaatgatgtgagtttgtttatgtatgtacatt
ttagcagttaacag
>lcl|<llId>9350</llId><geneSymbol>CER1</geneSymbol><baseAccNo>NM_005454.1</baseAccNo><extAccNo>AF400435.1</extAccNo>
agactataacccacgaaggctgtgaaaaagtagttgttcagaacaacctttgctttggga
aatgcgggtctgttcattttcctggagccgcgcagcactcccatacctcctgctctcact
gtttgcctgccaagttcaccacgatgcacttgccactgaactgcactgaactttcctccg
tgatcaaggtggtgatgctggtggaggagtgccagtgcaaggtgaagacggagcatgaag
atggacacatcctacatgctggctcccaggattcctttatcccaggagtttcagcttga
>lcl|<llId>9351</llId><geneSymbol>SLC9A3R2</geneSymbol><baseAccNo>NM_004785.1</baseAccNo><extAccNo>BC014513.1</extAccNo>
aggatggcagtgcctggaagcaagatcccttccaggagagcggcctccacctgagcccca
cggcggccgaggcaaggagaaggctcgagccatgcgagtcaacaagcgcgcgccacagat
ggactggaacaggaagcgtgaaatcttcagcaacttctgagccccttcctgcctgtctcg
ggaccctgggacccctcccgcacggaccttgggcctcagcctgccccgagctcccccagc
ctcagtggactggagggtggtcctgccattgcccagaaatcagccccagccccggtgagc
ccccatcctgcccctgcccaccaggtactgggggcctgtggcagcaagatagggggagag
agacccagagatgtgagagagagtcagagacagagacagagagagagagagagagacaca
gagagagacagagagagagcgagcgagcgcgcggcagccgcggggcgagggcctttgctg
ctctgccggggcctgctgactgaaaggaatttgtgtttttgctttttttccaaaaagatc
tccagctccacacatgtttccacttaataccagagaccccccccttcccctcccccttcc
cctcccccttgggacgcgctctaaataattgcaataaaacaaacctttctctgcaa
>lcl|<llId>9352</llId><geneSymbol>TXNL1</geneSymbol><baseAccNo>NM_004786.1</baseAccNo><extAccNo>AF052659.1</extAccNo>
gtagttggcaaaaaaggagaaagccactaaggtacaaaagacactggacaaccatattgc
aatcagatctacagctcctggataattgcttgattctcgccagagactgtcaatgtttca
ttcattgccattaccaataaatcattgcttttgttcagatggtatcactagtgtttccat
tgtaatcttgacacatgcaattgtaaataaaagtcaccacttttgccaagcttaa
>lcl|<llId>9353</llId><geneSymbol>SLIT2</geneSymbol><baseAccNo>NM_004787.1</baseAccNo><extAccNo>AF133270.1</extAccNo>
agaaatctcttgtcgaggggaaaggataagagattattaccaaaagcagcagggctatgc
tgcttgccaaacaaccaagaaggtgtcccgattagagtgcagaggtgggtgtgcaggagg
gcagtgctgtggaccgctgaggagcaagcggcggaaatactctttcgaatgcactgacgg
ctcctcctttgtggacgaggttgagaaagtggtgaagtgcggctgtacgaggtgtgtgtc
ctaaacacactcccggcagctctgtctttggaaaaggttgtatacttcttgaccatgtgg
gactaatgaatgcttcatagtggaaatatttgaaatatattgtaaaatacagaacagact
tatttttattatgagaataaagactttttttctgcatttggaaaaaaaaaaaaa
>lcl|<llId>9354</llId><geneSymbol>UBE4A</geneSymbol><baseAccNo>NM_004788.2</baseAccNo><extAccNo>\null</extAccNo>
cagtgaccaaacagatccctttaaccgtagtcccctcaccatggaccagatccggccaaa
cacagaactaaaagaaaaaatccaacggtggcttgcagagaggaaacaacaaaaggagca
acttgaatagatactgtgaactaaccaaaccaaaaccaaccccagagtgcagataaacaa
ttgtttgtggtttctctctttctggttctgttccttttctttcttcttttctttttcttt
tttttttttttttttactaaattagagaactgctcttgctgaaattatgatagttaagat
tcctaagaacttgacaatgctcccctggcttgcaggaaattatacttattatagcatcac
caagtttagaaatcatcactaattttcaccctctgttgtctcttcatattcttcttcctt
ttcctaaatgaaattatattatttcaactactaaaacttcccgccaccctgctatttctc
ttccaattactgttcaaacatttttggtgagtgctgcttttataaatatgtgatgtcaca
tatttcagtgacagctgatgttatcagaaaaatcctgttatcctgtgtatttactagtcc
tcatgatctagacttaaccccttttctgtgttacagagtaacttcacataaaagcagata
cctttaagtttgtgtagacttctgaataagatgatagacgagaattttttttaaaaaagg
aatttaaaggaatcttgtgcaacttctgttgatagctcttaattttgttatacagtcttt
ttaatgaggattggtagggcaatcctaccaattgatgggggtgaggagactgttgggccc
ttattctcttatgaaaatctgtttctacaaggactaggcctaagtagatttaggcaacgg
gtatcatatccatgaaaaatgtcattttaagacactaatatcaacagtatatctcagtgt
gtgagatatataaatacacatacaccccatgtgcttttttgttggtttagtgtaaactga
gtaccactttatattttctcttccatagtgagatgtatgcagtatgtggccatgtttact
aacatactcattcttcacaaaattctgagattataaaatgtatatagttaatatttgttt
gagcttgtgacctgacttctaagagctacttctaacacagccttaggtcttcaattaaca
aagtaggaagttgagcacaaccttgtccacagccattttaaatatccacttagccctgtg
tagttggtaggtggacaccactttcataagtgaacttgagctcactactcaattgtgcag
cttaatatgctgactagggacattcccctatggattatctttatatcactgtctttctaa
gcccagagatgtcataagtgacaagaaaagtgataggatcaagaaatgggtgtcactgct
tcatttggaacatgttattaactatggtctctttcaaataaatagtagttttatatttca
acacaagttgctataagcagtccttgatgggtttttgattgcatcagctggaaagcctca
aatctaagagggcttcccatcctagatataaaataggtgttgcctattgctgtgcttata
aaatgaaaaaggaaattgaggacacttttgcaaatgccagaatgtaagattcattcagtg
tgctccctgggcctttatggcatgggttgacaggatttgtttattttctaaaattagctt
cattcaatatttatcatcctcctttccctctctgagaatgaactatgtataaaataagct
tctgcctatttgcatttatcttccaaacccaatctagtaggatgttctcattttaaaaac
gaggggaaaagaccagagtttttcaggagaaaactggaggaaaatgggcacaaaaactca
gaaggcagctattcccagcagcttcctagttaacaacccccatgctgcctccagtctttg
tctgtattcttctgtatttaaccttcagattgtaagccttttctggcaagcttttcttct
ttttttaaactcttttcctgaaactttttatgaatggctatggcaccattaatgctgctg
aatatctttaaactctgcacaagcaagtgtgtagcttaaggccactactggtaaggaaac
caagtgtcctctgtgccttttttctttctgtgaagtaatttaagaatatccaaaaaaatt
agactttaaaaagttatcttggtacaacaccgtgtgtatatacacttggaagcttaaaaa
ggtgttttgtctggaacttagaagcagctctaaatctagtagagcagactttctaacata
cctagttttgtgtattggctttgctggagtatgatagcaaaatgaagactcttttactca
gctctggtattgctcataacttaccaagaggctaatactaaacttggaaaattgtttaag
tatgttttatcaagcagtctgggttttgttttttaatatactttttaatggatatgtgaa
aactgaaggaaatgttaaaggttttttaatggtgcaagtgaaggtgccagttgctatttg
atatcacactctacaaaagcttcattactttatttgatggtggttgctaagcagccattg
cacagagcataagtctactgggtgcctttacatgccagaggctgatgctgcactgttgat
gtcatgtgaggaaataatgcacatgctctaactgctcaacaggaaatgaacctagaaaca
gaaaatgaaaaggttgattgaaataaaacttgatcaacgcgactgtattttgaaacattc
caggaaggttacttcttgtcaaacttgcctggcagtgtttgttcaaaacttgtatttaat
aaatgaacatctgacttacaa
>lcl|<llId>9355</llId><geneSymbol>LHX2</geneSymbol><baseAccNo>NM_004789.3</baseAccNo><extAccNo>AK027597.1</extAccNo>
caggtctggttccagaacgcccgagccaagttcaggcgcaacctcttacggcaggaaaac
acgggcgtggacaagtcgacagacgcggcgctgcagacagggacgccatcgggcccggcc
tcggagctctccaacgcctcgctcagcccctccagcacgcccaccaccctgacagacttg
actagccccaccctgccaactgtgacgtccgtcttaacttctgtgcctggcaacctggag
ggccatgagcctcacagcccctcacaaacgactcttaccaaccttttctaatgactcgca
acccctcaccccacaatttctttaaaaaagaaattatctttagttgaattccaagtgtat
tttaaaatagaggctttgagcaactaactaaccacattttaggatctcgcctggaaacag
aggtaaaaaaaagaagtgtgcgcccggctaatgcagcggtgtggaccgaggaacaacttg
gaagatctacctgcaacacaacatttgtgtcactgtacagttttgtggactgagcgagga
aaaacaacaaataatttaagttggctagagcttctgtattttcaaagactgccacgtgcc
ttaggaatactgttttatctccatactttggatgacttgttcatttttctctccctcttt
ttctctgtatatttatgaccagagcaaaaatgtaaaaaacaaaaaaaacaacaaaaaaag
tttgttactttgaatagtcctaaaaag
>lcl|<llId>9356</llId><geneSymbol>SLC22A6</geneSymbol><baseAccNo>NM_004790.3</baseAccNo><extAccNo>\null</extAccNo>
caggaaagggaaacagacgcgacagcaacaagagcaccagaagtatatggtcccactgca
ggcctcagcacaagagaagaatggactctgaggactgagaaggggccttacagaacccta
aagggagggaaggtcctacaggtctccggccacccacacaaggaggaggaagaggaaatg
gtgacccaagtgtgggggttgtggttcaggaaagcatcttcccaggggtccacctccctt
tataaaccccaccagaaccacatcattaaaaggtttgactgcgcacca
>lcl|<llId>9358</llId><geneSymbol>ITGBL1</geneSymbol><baseAccNo>NM_004791.1</baseAccNo><extAccNo>AF072752.1</extAccNo>
cagggaatggaatatgtagctgtggaaactgtgaatgctgggatggatggaatggaaatg
catgtgaaatctggcttggctcagaatatccttaacaattacatgagagaggtctggatt
cttattttttctgggccattagaacatataaatgcgaaggaaaccatgtatattcaccac
taggacaggttaaaaagaccattgtatgtttttctatttctgaattacgaatgaaatccg
agtacctattagaaatgagttatgcaaatttagatgcaaataacattagaaaaaaaagat
tcttccataattaacataagtggttcctaacgagagcaatttttccacccaaaagtcatt
tggcaacatctacagacaattttgattgtcacactgggtcgggtaggaaggtatgctgca
gacatttggtgggtagaggccagggatgctgctgagcatcccgcagtgtacaggacagcc
cccaaacaaggaattatccagccccaaatgccaatagggctcagactgagaaacattgag
ttatatggctattagaaatccacattcttacacaagaaagaccatattagaatctaagga
aaacatgcatattcacattaattaatcgatcagatttttccagaattccgtatcagtcac
cattttaatatggggacaatgaagacaagcacacaggaggtagaatatcagagtggggct
ggatcaagggcaaaaactggtcattaagtcatctgacattaaatcatttagccactaagt
tatttgtgtactctcactttaaactcaccaaagaagattctcttaaagaaattatgaaaa
atgtacaatttaacattttaaataaatagtgacagaagttgttta
>lcl|<llId>9360</llId><geneSymbol>PPIG</geneSymbol><baseAccNo>NM_004792.2</baseAccNo><extAccNo>X99717.1</extAccNo>
gagtgagttgaatgaaataaaagaaaatcagagaagtccagttagagtaaaagagagaaa
aataacagatcacaggaatgtatctgagagtccaaacagaaaaaatgaaaaggagaagaa
agttaaagaccataaatctaacagcaaagagagagacatcagaagaaattcagaaaaaga
tgacaagtataaaaacaaagtgaagaaaagggccaaatctaaaagtaggagtaagagcaa
agagaaatcaaagagtaaagaaagagattcaaaacataatagaaatgaagaaaagaggat
gaggtcaaggagtaaaggaagggatcatgaaaatgttaaagaaaaagaaaagcagtctga
ttctaaaggaaaagatcaggaaaggagtagaagtaaagagaagtctaaacagttagaatc
aaagagtaatgagcatgatcacagtaaaagtaaggaaaaggatagacgcgcacaatccag
gagtagagaatgtgatataactaaaggtaaacacagttataatagcagaacaagagaacg
aagcagaagtagggacagaagcagaagagtgcgatcaagaacccatgacagagatcgcag
cagaagcaaggagtaccatagatacagagaacaggaatacaggagaagaggacggtcacg
aagccgagagagaagaacaccaccaggaagatcaagaagtaaagataggaggagaaggag
gagagactcacggagctcagagagagaagaaagtcaaagcagaaacaaagacaaatacag
aaaccaagagagtaagagctcacacagaaaagaaaattctgagagtgagaaaagaatgta
ctctaaaagtcgtgatcataatagctcaaataacagcagggaaaaaaaggctgatagaga
tcaaagtcccttctcaaaaataaaacaaagcagtcaggacaatgaattaaagtcctccat
gttgaaaaataaggaggatgagaagatcagatcctcagtggaaaaagaaaaccaaaaatc
aaaaggtcaagaaaatgaccatgtacatgaaaaaaataaaaaatttgatcatgaatcaag
ccctggaacagatgaagacaaaagcggatgagtgagttatataaacttacttccattctg
tttcggattttaagtttgagagacttgctaatgaatctcctttatgttgttttccttttc
attgtttttggattgttttatgtttgtccttttttttcttaatgtggatttcattgagtt
gattttttgataatctgcaatctggataatttgtactgctaaagttttaataaactcgac
atgagaa
>lcl|<llId>9361</llId><geneSymbol>PRSS15</geneSymbol><baseAccNo>NM_004793.2</baseAccNo><extAccNo>BC004934.1</extAccNo>
ttacccttcagtaagttctccccattttagttttctaggactgaaaggattcttttctac
attatacatgtgtgttgtcatatttggcttttgctatatactttaacttcattgttaaat
ttttgtattgtatagtttctttggtgtatcttaaaacctatttttgaaaaacaaacttgg
cttgataatcatttgggcagcttgggtaagtacgcaacttacttttccaccaaagaactg
tcagcagctgcctgcttttctgtgatgtatgtatcctgttgacttttccagaaatttttt
aagagtttgagttactattgaatttaatcagactttctgattaaagggttttctttcttt
tttaataaaacacatctgtctggtatggta
>lcl|<llId>9362</llId><geneSymbol>CPNE6</geneSymbol><baseAccNo>NM_006032.2</baseAccNo><extAccNo>AL137688.1</extAccNo>
gtgcctgtcctgaccctcgtgactccagtgaccaatgcctccacctcttggaccaggtgt
gccccctgggttctggacgtgagtggtgggtcctgctcctatctctccaaaccccatacc
cttcaatgctgtggcccctcagtgacttccttgggtgatcctgactttctagccattaat
aaagagaactgctcctagca
>lcl|<llId>9363</llId><geneSymbol>RAB33A</geneSymbol><baseAccNo>NM_004794.2</baseAccNo><extAccNo>BC009996.2</extAccNo>
aggttcaggtgtgggacacagcaggtcaggaacgtttccgcaaaagcatggtcgagcatt
actaccgcaacgtacatgccgtggtcttcgtctatgacgtcaccaagatgacatctttca
ccaacctcaaaatgtggatccaagaatgcaatgggcatgctgtgcccccactagtcccca
aagtgcttgtgggcaacaagtgtgacttgagggaacagatccaggtgccctccaacttag
ccctgaaatttgctgatgcccacaacatgctcttgtttgagacatcggccaaggacccca
aagagagccagaacgtggagtcgattttcatgtgcttggcttgccgattgaaggcccaga
aatccctgctgtatcgtgatgctgagaggcagcaggggaaggtgcagaaactggagttcc
cacaggaagctaacagtaaaacttcctgtccttgttgaaaccaaacgatataaatacaag
ataaattatcactggagttttttctttcccttttttctgtgcctgcataatgctgacacc
tgcttgtttccatacaaattgatatcaaaataaaatttgtatagatta
>lcl|<llId>9364</llId><geneSymbol>RAB28</geneSymbol><baseAccNo>NM_001017979.1</baseAccNo><extAccNo>BC018067.1</extAccNo>
acagagggtggtgaaggcagatattgtaaactacaaccaggaacctatgtcaaggactgt
taaccctcctagaagctctatgtgtgcagttcagtgagcgcatttttcttttgtgttgat
agttctggctgcccttcacctctgggtgggcccgaggacttctaggaacttgttttatca
gtgaccatctctgtagttcagttaacactttactcccaacttgcttcatcattgctattg
cctcacagtggcaggcagctccttggatttgaaagaattcaactttgggaccacacactt
tgaattcaaaatggaaaacccattccctggaattagactgcttcattgcaaaagaatgat
gttgtttctttgtatgtccttgcttcttttttcattgatgtaaatttttttaacttaata
tgaaaactctccaagtcttgatcatcagccaggattttgccacagcaatttcattctctt
atcggaacttgtatgtgtcaaagtatacttcagagtgcaaacattaagcaagtaatatat
tttacctacagatacttatgaagacattctttcgctatcgtgagtaaaagtatataaagc
tgtttctaactgaaaatgcttgaaataagcctgtaatagaaatattttttcattttttaa
aaaagggcctaaattgtttatattgtagtttgtaactcacaaagtaatatttgatattgt
atttttattactgtatcgttgtcgttatgtattgtgtaatactcaggtttgaaggctttc
tgaattctgataaatgttcagctgatgctccacgtggaatttctcttgcaaactgcataa
gagtactcccgagaatgagttatgacattgtggatcagactgtacctgatgttcagatgt
ttttctttcacaaataaacttatttaaatta
>lcl|<llId>9365</llId><geneSymbol>KL</geneSymbol><baseAccNo>NM_153683.2</baseAccNo><extAccNo>AB005142.1</extAccNo>
agcccacatactggatggtatcaatctttgcggatactttgcttattcgtttaacgaccg
cacagctccgaggtttggcctctatcgttatgctgcagatcagtttgagcccaaggcatc
catgaaacattacaggaaaattattgacagcaatggtttcccgggcccagaaactctgga
aagattttgtccagaagaattcaccgtgtgtactgagtgcagtttttttcacacccgaaa
gtctttactggctttcatagcttttctattttttgcttctattatttctctctcccttat
attttactactcgaagaaaggcagaagaagttacaaatagttctgaacatttttctattc
attcattttgaaataattatgcagacacatcagctgttaaccatttgcacctctaagtgt
tgtgaaactgtaaatttcatacatttgacttctagaaaacatttttgtggcttatgacag
aggttttgaaatgggcataggtgatcgtaaaatattgaataatgcgaatagtgcctgaat
ttgttctctttttgggtgattaaaaaactgacaggcactataatttctgtaacacactaa
caaaagcatgaaaaataggaaccacaccaatgcaacatttgtgcagaaatttgaatgaca
agattaggaatattttcttctgcacccacttctaaatttaatgtttttctggaagtagta
attgcaagagttcgaatagaaagttatgtaccaagtaaccatttctcagctgccataata
atgcctagtggcttcccctctgtcaaatctagtttcctatggaaaagaagatggcagata
caggagagacgacagagggtcctaggctggaatgttcctttcgaaagcaatgcttctatc
aaatactagtattaatttatgtatctggttaatgacatacttggagagcaaattatggaa
atgtgtattttatatgatttttgaggtcctgtctaaaccctgtgtccctgagggatctgt
ctcactggcatcttgttgagggccttgcacataggaaacttttgataagtatctgcggaa
aaacaaacatgaatcctgtgatattgggctcttcaggaagcataaagcaattgtgaaata
cagtataccgcagtggctctaggtggaggaaaggaggaaaaagtgcttattatgtgcaac
attatgattaatctgattatacaccatttttgagcagatcttggaatgaatgacatgacc
tttccctagagaataaggatgaaataatcactcattctatgaacagtgacactactttct
attctttagctgtactgtaatttctttgagttgatagttttacaaattcttaataggttc
aaaagcaatctggtctgaataacactggatttgtttctgtgatctctgaggtctatttta
tgtttttgctgctacttctgtggaagtagctttgaactagttttactttgaactttcacg
ctgaaacatgctagtgatatctagaaagggctaattaggtctcatcctttaatgcccctt
aaataagtcttgctgattttcagacagggaagtctctctattacactggagctgttttat
agataagtcaatattgtatcaggcaagataaaccaatgtcataacaggcattgccaacct
cactgacacagggtcatagtgtataataatatactgtactatataatatatcatctttag
aggtatgattttttcatgaaagataagcttttggtaatattcattttaaagtggacttat
taaaattggatgctagagaatcaagtttattttatgtatatatttttctgattataagag
taatatatgttcattgtaaaaatttttaaaacacagaaactatatgcaaagaaaaaataa
aaattatctataatctcagaacccagaaatagccactattaacatttcctacgtatttta
ttttacatagatcatattgtatatagttagtatctttattaatttttattatgaaacttt
cctttgtcattattagtcttcaaaagcatgatttttaatagttgttgagtattccaccac
aggaatgtatcacaacttaaccgttcccgtttgttagactagtttcttattaatgttgat
gaatgttgtttaaaaataattttgttgctacatttactttaatttccttgactgtaaaga
gaagtaattttgctccttgataaagtattatattaataataaatctgcctgcaacttttt
gccttctttcataatc
>lcl|<llId>9367</llId><geneSymbol>RAB9A</geneSymbol><baseAccNo>NM_004251.3</baseAccNo><extAccNo>CR612058.1</extAccNo>
agggttcttgaagcttttgagattaacaatggcaggaaaatcatcactttttaaagtaat
tctccttggagatggtggagttgggaagagttcacttatgaacagatatgtaactaataa
gtttgatacccagctcttccatacaataggtgtggaatttttaaataaagatttggaagt
ggatggacattttgttaccatgcagatttgggacacggcaggtcaggagcgattccgaag
cctgaggacaccattttacagaggttctgactgctgcctgcttacttttagtgtcgatga
ttcacaaagcttccagaacttaagtaactggaagaaagaattcatatattatgcagatgt
gaaagagcctgagagctttccttttgtgattctgggtaacaagattgacataagcgaacg
gcaggtgtctacagaagaagcccaagcttggtgcagggacaacggcgactatccttattt
tgaaacaagtgcaaaagatgccacaaatgtggcagcagcctttgaggaagcggttcgaag
agttcttgctaccgaggataggtcagatcatttgattcagacagacacagtcaatcttca
ccgaaagcccaagcctagctcatcttgctgttgattgttagattgttgatgcattctaac
caactcacacatatacacaaaatcaacatggggatggagaagagaattagcgtttgcagc
agtgtatcatctactaataaaattaaactaatgttgctgcttcattagttggtgggagaa
gggacacatccactcttggaggaatatatttactcaataatggcaccttacatttataaa
ttgtaacagttgtctaataacgtttctttaatttaaatatgtaagttgcagagctaataa
atgaaatgaccaagactttaattataataaaaataagaaacttgactattctagaagtta
tacttggattttttcctgggaaaatggagaactactttttatatgtgtatgtttttatgc
aattagcattgtattcttggttcagggaaatactttcctaaagcaata
>lcl|<llId>9368</llId><geneSymbol>SLC9A3R1</geneSymbol><baseAccNo>NM_004252.1</baseAccNo><extAccNo>AF015926.1</extAccNo>
agctgaattcccaagacagccccccaaaacaggactccacagcgccctcgtctacctcct
cctccgaccccatcctagacttcaacatctccctggccatggccaaagagagggcccacc
agaaacgcagcagcaaacgggccccgcagatggactggagcaagaaaaacgaactcttca
gcaacctctgagcgccctgctgccacccagtgactggcagggccgagccagcattccacc
ccacctttttccttctccccaattactcccctgaatcaatgtacaaatcagcacccacat
cccctttcttgacaaatgatttttctagagaactatgttcttccctgactttagggaagg
tgaatgtgttcccgtcctcccgcagtcagaaaggagactctgcctccctcctcctcactg
agtgcctcatcctaccgggtgtccctttgccaccctgcctgggacatcgctggaacctgc
accatgccaggatcatgggaccaggcgagagggcaccctcccttcctcccccatgtgata
aatgggtccagggctgatcaaagaactctgactgcagaactgccgctctcagtggacagg
gcatctgttatcctgaaccttggcagacacgtcttgttttcatttgattttgttaagagt
gcagtattgcagagtctagaggaatttttgtttccttgattaacatgattttcctggttg
ttaatccagggcatggcagtggcctcagccttaaacttttgttcctactcccaccctcag
cgaactgggcagcacggggagggtttggctacccctgcccatccctgagccaggtaccac
cattgtaaggaaacactttcagaaattcagctggttcctccaaacc
>lcl|<llId>9369</llId><geneSymbol>NRXN3</geneSymbol><baseAccNo>NM_004796.3</baseAccNo><extAccNo>AL833739.1</extAccNo>
acagcaaaccccacggagccgggaatcagacgggttccgggggcctcagaggtgatccgg
gagtcgagcagcacaacagggatggtcgtcggcattgtggctgctgccgccctctgcatc
ttgatcctcctgtacgccatgtacaagtacaggaacagggacgaggggtcctatcaagtg
gacgagacgcggaactacatcagcaactccgcccagagcaacggcacgctcatgaaggag
aagcagcagagctcgaagagcggccacaagaaacagaaaaacaaggacagggagtattac
gtgtaaacatgcgaacactgctcacacgcgagttttcacagttatttctatccacgccta
tgaatctttggacggtgagatctcacagatgtcagaactgctggaactatgaaatggggt
atataaccacgactctggtggggaaaaccgttttttaaaggacacacacacacacagcga
tgcatctctctctaaagctcagccacggctgcggcaaggtcccagcggtcgctgggagac
agaaggttttgtgccctgctgtatcataaagcacacacttagcgctctggagccggacgg
tggctccaccacttccgcaggcctggaaacttccttctccggaggaccttttactaaaag
gtagaagacttcatggcttacttgttccataactccaagtgagtctgtaatgtttgtgaa
gcttgactgtaaccatgttttttctgtttaattatgtaaaaaacaaaactacaacaacaa
aaaaagaaaaaagttaaaaaagaaaaaaacaccaaaaaacaaaaacaaacaaaaaaaaaa
acccacaacccttatctggttctgaccagtgtgcgtgtaactttatgatctgaggggaaa
aatggcttttgggtttttgtttatttttttgataatgactggacatcagaagaggaaaaa
aactcaaaacaaaagcgagagagactattgccatatgaactcaaaagctatcatggtgtt
cactctacatatcaggttatggtgtctctagaatctgttgtttgtttcctataagatgct
ttgctgaacacatagcaaaattcatgtgacggatgataaattgattcgaaaagctggtcc
cccaggatctaatttcagaatttaccacccaaacccggaacagatgggtttagggctggt
gttatcagagctattggctttacgtaacaatattgttcctgtccattcacccagccaaat
tgtgttaaagaggaaagccccacaaactaaaacagcctttcctagggaagaggaagggga
ggtgggctggatctgtgactgattgaaatgcatgcaaataaaaaagacaatattaaagtc
tgttatcaaaccagacagtaggggagttcaactcgtgatggaaccacaaaaggtcacaca
agccaaccatgtcatgccagagtacaaaacacatagttctttccccgccccgaatgtgac
aatggttttcatagtggtttaattttgtagcctgacatttatggataactctgtccttcc
atttgctcacttctctcttcacccatcttttttaaaaacaaataaatgaataaagctgct
gtgacacacacacaaaaggaatttaatagtataatatatatataaataaatatatataca
gatatatttatcatggtatgtttgatgggatgactgacacaggaaatctgttaaagtctt
aaaatggaatgagaatgttgttttaaaagaaaatagcaaaacaacaaaaaagcaaacctt
aaaatgtgaagaaagtgtgaattttagttttgtcacagttaactgtgtcaaagagaatta
aaaaaaaaaacttcagattttgtttacatattttactacatttttgctggtataattcct
tagccacctatgtacatactgctttaagaaatgtttttttcctgtttatttctgtttggt
ttatattctggttgtctttttctttttgtaaagaggaaacaatgtacagaaaaacaataa
actggttgtatggccatagctatccgaaaagcaagagacaaagcaagacaaatattcaca
caaaaatgaagtgtgtcctctggagggtcatatatacaatttcttttgtacagatgaaaa
tcaatcagctgcttagatttagaaatctactcttgctggtctttgtaagttgcatgaata
tttgactttgaaaaaatatcttaacgacatggggcaaaaagtgcaatctaaatggtagcc
tttactaatgtgtgtggaaagaggtgttcctcattatctaatatttcaatgtgttaagag
tttaatttttttgttatcattaaaaaagacaggattataaagagatatcaaagcacgatt
ttagataacctaaacggcccagcctatacgaagttgattatatctcgatgtctgtaaaag
attgctgttcttggagtcttgaggtcttgtgaattgatttcctgctttctttcatttttt
tcaatttaagtaataatacatttgttatattcctttcagtgtaagtttctatttggacaa
ttttatgggaacatgtgcattctctatgtgagcttctatcatattcctgttttattagca
gaacctaaaggaatttatttaatgatgttgtgacattactgctttttcttttttcttttc
ttagttcatatttgcattttcgttcaaggatatgcttagcaataaaatgttcttcccaaa
a
>lcl|<llId>9370</llId><geneSymbol>ADIPOQ</geneSymbol><baseAccNo>NM_004797.2</baseAccNo><extAccNo>BC054496.1</extAccNo>
aggtcttattggtcctaagggagacatcggtgaaaccggagtacccggggctgaaggtcc
ccgaggctttccgggaatccaaggcaggaaaggagaacctggagaaggtgcctatgtata
ccgctcagcattcagtgtgggattggagacttacgttactatccccaacatgcccattcg
ctttaccaagatcttctacaatcagcaaaaccactatgatggctccactggtaaattcca
ctgcaacattcctgggctgtactactttgcctaccacatcacagtctatatgaaggatgt
gaaggtcagcctcttcaagaaggacaaggctatgctcttcacctatgatcagtaccagga
aaataatgtggaccaggcctccggctctgtgctcctgcatctggaggtgggcgaccaagt
ctggctccaggtgtatggggaaggagagcgtaatggactctatgctgataatgacaatga
ctccaccttcacaggctttcttctctaccatgacaccaactgatcaccactaactcagag
cctcctccaggccaaacagccccaaagtcaattaaaggctttcagtacggttaggaagtt
gattattatttagttggaggcctttagatattattcattcatttactcattcatttattc
attcattcatcaagtaactttaaaaaaatcatatgctatgttcccagtcctggggagctt
cacaaacatgaccagataactgactagaaagaagtagttgacagtgctattttgtgccca
ctgtctctcctgatgctcatatcaatcctataaggcacagggaacaagcattctcctgtt
tttacagattgtatcctgaggctgagagagttaagtgaatgtctaaggtcacacagtatt
aagtgacagtgctagaaatcaaacccagagctgtggactttgttcactagactgtgccct
tttatagaggtacatgttctctttggagtgttggtaggtgtctgtttcccacctcacctg
agagccattgaatttgccttcctcatgaattaaaacctcccccaagcagagcttcctcag
agaaagtggttctatgatgaagtcctgtcttggaaggactactactcaatggcccctgca
ctactctacttcctcttacctatgtcccttctcatgcctttccctccaacggggaaagcc
aactccatctctaagtgctgaactcatccctgttcctcaaggccacctggccaggagctt
ctctgatgtgatatccactttttttttttttgagatggagtctcactctgtcacccaggc
tggagtacagtgacacgacctcggctcactgcagcctccttctcctgggtccaagcaatt
attgtgcctcagcctcccgagtagctgagacttcaggtgcattccaccacacatggctaa
tttttgtatttttagtagaaatggggtttcgtcatgttggccaggctggtctcgaactcc
tggcctaggtgatccacccgcctcgacctcccaaagtgctgggattacaggcatgagcca
ccatgcccagtcgatatctcactttttattttgccatggatgagagtcctgggtgtgagg
aacacctcccaccaggctagaggcaactgcccaggaaggactgtgcttccgtcacctcta
aatcccttgcagatccttgataaatgcctcatgaagaccaatctcttgaatcccatatct
acccagaattaactccattccagtctctgcatgtaatcagttttatccacagaaacattt
tcattttaggaaatccctggttttaagtatcaatccttgttcagctggacaatatgaatc
ttttccactgaagttagggatgactgtgattttcagaacacgtccagaatttttcatcaa
gaaggtagcttgagcctgaaatgcaaaacccatggaggaattctgaagccattgtctcct
tgagtaccaacagggtcagggaagactgggcctcctgaatttattattgttctttaagaa
ttacaggttgaggtagttgatggtggtaaacattctctcaggagacaataactccagtga
tgttcttcaaagattttagcaaaaacagagtaaatagcattctctatcaatatataaatt
taaaaaactatctttttgcttacagttttaaattctgaacaattctctcttatatgtgta
ttgctaatcattaaggtattattttttccacatataaagctttgtctttttgttgttgtt
gttgtttttaagatggagtttccctctgttgccaggctagagtgcagtggcatgatctcg
gcttactgcaacctttgcctcccaggttcaagcgattcttctgcctcagcctcccgagta
gctgggaccacaggtgcctaccaccatgccaggctaatttttgtatttttagtaaagaca
gggtttcaccatattggccaggctggtctcgaactcctgaccttgtgatctgcccgcctc
catttttgttgttattttttgagaaagatagatatgaggtttagagagggatgaagaggt
gagagtaagccttgtgttagtcagaactctgtgttgtgaatgtcattcacaacagaaaac
ccaaaatattatgcaaactactgtaagcaagaaaaataaaggaaaaatggaaacatttat
tcctttgcataatagaaattaccagagttgttctgtctttagataaggtttgaaccaaag
ctcaaaacaatcaagacccttttctgtatgtccttctgttctgccttccgcagtgtaggc
tttaccctcaggtgctacacagtatagttctagggtttccctcccgatatcaaaaagact
gtggcctgcccagctctcgtatccccaagccacaccatctggctaaatggacatcatgtt
ttctggtgatgcccaaagaggagagaggaagctctctttcccagatgccccagcaagtgt
aaccttgcatctcattgctctggctgagttgtgtgcctgtttctgaccaatcactgagtc
aggaggatgaaatattcatattgacttaattgcagcttaagttaggggtatgtagaggta
ttttccctaaagcaaaattgggacactgttatcagaaataggagagtggatgatagatgc
aaaataatacctgtccacaacaaactcttaatgctgtgtttgagctttcatgagtttccc
agagagacatagctggaaaattcctattgattttctctaaaatttcaacaagtagctaaa
gtctggctatgctcacagtctcacatctggttggggtgggctccttacagaacacgcttt
cacagttaccctaaactctctggggcagggttattcctttgtggaaccagaggcacagag
agagtcaactgaggccaaaagaggcctgagagaaactgaggtcaagatttcaggattaat
ggtcctgtgatgctttgaagtacaattgtggatttgtccaattctctttagttctgtcag
cttttgcttcatatattttagcgctctattattagatatatacatgtttagtattatgtc
ttattggtgcatttactctcttatcattatgtaatgtccttctttatctgtgataatttt
ctgtgttctgaagtctactttgtctaaaaataacatacgcactcaacttccttttctttc
ttccttcctttctttcttccttcctttctttctctctctctctctttccttccttccttc
ctccttttctttctctctctctctctctctctttttttgacagactctcgttctgtggcc
ctggctggagttcagtggtgtgatcttggctcactgctacctctaccatgagcaattctc
ctgcctcagcctcccaagtagctggaactacaggctcatgccactgcgcccagctaattt
ttgtatttttcgtagagacggggtttcaccacattcgtcaggttggtttcaaactcctga
ctttgtgatccacccgcctcggcctcccaaagtgctgggattacaggcatgagccatcac
acctggtcaactttcttttgattagtgtttttgtggtatatctttttccatcatgttact
ttaaatatatctatattattgtatttaaaatgtgtttcttacagactgcatgtagttggg
tataatttttatccagtctaaaaatatctgtcttttaattggtgtttagacaatttatat
ttaataaaattgttgaatttaa
>lcl|<llId>9371</llId><geneSymbol>KIF3B</geneSymbol><baseAccNo>NM_004798.2</baseAccNo><extAccNo>\null</extAccNo>
aggcagatgcagagatggagacatgagactcagtgcagtgggcagggaagacataacaga
tggaagcaaaggaatcctgcctgccttcagcagagaattcaccgaatcctagaactgtgg
ctccctccaggcagagcctaagatgctggtgaagaatagctgtgtgattgaataggctca
aaggagagttcagaattcccatttacatattactagtttggtttgtaagttttagttcct
tgtattattgagattcagagcttcattttatgttggtcattaggtgaatattactcattt
tccctcaagagaagctcataagtgtgtgtgggtgtgagagcacgatggtgcctgtgttct
gtgaatgtgtccatatgtgtctgtaagagagacagagaccaagaacttgcccaattttag
aaatacactaatgtgcagttgttgccttttgtctgtattgaaggcccattgaatgactaa
tccaggctggaagcattcccatgtgggtgtctgagtccatgagccaagcctgaggggaca
gtgagtctccaggtctgccacactggtgcaccttgctggcacggtgcctcaggaaggtgg
cgactcaggtgggccttgagttatattttaactcagctgctcagttcccagggcacattt
ctggatcagaacccatgggaaacaggaggtactaagtgcaatgtcttagcattctgcaaa
atggagatctgttgtccagcggcttatctcctttttagtaacccttctttctgaacccag
ggcccttttcagccttccctcatattttcttgagatcaaactttacttctttcttattta
ctaagaatttgcctgtttgaataagaacaaaacgctaaggtgggtagcctaagctgattt
tctgctggttacacgtgtctctcacaccacatttcctcaaagctaatctgaattctgtag
gctaaaaatattcatgtagcaaatctgagaattgaaaactgcagataaccggccgggtat
ggtgactcatgcctgtaatcctagcactttgggaggccgaggtgggtggaccacctgagg
ttaggacttcaagaccagcctggccaacatggtgaaaccccatctgtactaaaaatacaa
aaatttgcctggtgtggtggtgcatgcctctagtcctagctactcgggaggctgaggcac
gagaatcacttgaacctgggaggcggaggttgcagtgagtcgagataacactactgcatt
ccagcctgggtgacagagtgagactccacctcaaaaaaaaaaaaaaaaaaaaaaaaaaca
gaaagaaagaaaaagaaaactgcagataaccctatacattaatactggtatctcgaggtg
actcttctgaccaagggtggttaagtgacacatagaacttttctaagagaagacagacaa
gttgacaggcatgccttgtactcagctgtgttcatgtggtggtctgtggaaagaaaagaa
gactcatttggaaatgaagctgtccctttccaagcagtctctggtgcttttcttctctca
aaatggatccgataaatatttgaatagagcagattgtagaatgtcgtgctgtcaccagaa
agctgctgttttgggttctgcattgagccaaatatgtagaggacctaccaagcccactga
gggactaggttttcatgtctctagtcatacctagaatgttctgagccgtctgagggcctt
catgccggcagcagctagcaaagccagaaagcaagtctaacaggatctaagatgaccatc
aggagaaggagtttgagactgtgtatgcaacccccaatagacccccttttactctgatct
ggagaatgtatctggcttcatattttcaagtcacatgtctctcagacccctggattcaga
acccaaggccacaaatcataggcatgaagcactttcttaagactgacctaacgctggatt
atttcccgtccaatgcctgcatgctgcttgaattgctccacccacacctccatgaccaag
ggcgccagagtgctgcaactggggcgtgggccgctctctgcttttcctgtctgactctga
caagtcctccctcactgaatgtagaatcgttgccaagtttctgagaagtgtcgattccct
gttaacatggatatcagttctgcctcacatttcccacttgaggttgaggcgtactggaga
caacacctcagaccatctgaaccccatcagtggacgaaaatggggctgttaatatactct
aaaagccatactaaaaatgctctgagggaactggctaagaatagtgggcctggtgattgt
ctatcacgcaaggctttgttttgtactgttcagaaatctgtcacctttctgcctgccctt
gtttcctgaatgaaatgcttctggggttatttatgaaaggagtgatcctggggcaggcag
gaggcagtgggcttcatggctccttgaagttattactgatcttgaccttctctttggcta
cctttagacaaagaatacgccaatcaatacttggggctctaagttttacaattgatattt
atttgtatcatctctttgtctaggaatgtaaaagtgattctaaactaagatgtgtaataa
aaatcaatcagatttattgtacctacaa
>lcl|<llId>9372</llId><geneSymbol>ZFYVE9</geneSymbol><baseAccNo>NM_004799.2</baseAccNo><extAccNo>BC032680.1</extAccNo>
aggttggctatcaagcagggagcaatggccagccccttccctcgcagtacatgaatgatc
tggacagcgccttggtgccggtgatccatggaggggcctgccagcttagtgagggccccg
ttgtcatggaactcatcttttatattctggaaaacatcgtataaacagagaagacttcat
ttttttctgttcagacttgttgcaacagcagtcatacccaaatcatttgcactttaaaac
tggaagattaagcttttgttaacactattaatggggtggggaatagggtgggagtggggg
tttgggagacgggtgggaaagggtggttggggggaccgatgttccataattctaagtctt
ctatgcattgtccaccaagaagatctgggcagcttctgttcctgcacaacagttatgcta
tccttgcagctaatccccttctgttactgtttagacaagaattccgctcctctctcaaga
tttacttatggtcatgtgctcagaaatgctcaaatgggtacaaccatcaccaagggtggg
atgggagggcagaggggaaataaaatataaagcatcagttcttgcactctttgtacagaa
ttggtataaaaaggataattccacactga
>lcl|<llId>9373</llId><geneSymbol>PLAA</geneSymbol><baseAccNo>NM_004253.2</baseAccNo><extAccNo>AJ238243.1</extAccNo>
agatattgtctttcctgcacttgacattcttcggttgtcaattaaacaccccagtgtgaa
tgagaacttctgcaatgaaaaggaaggggctcagttcagcagtcatcttatcaatcttct
gaaccctaaaggaaagccagcaaaccagctgcttgctctcaggactttttgcaattgttt
tgttggccaggcaggacaaaaactcatgatgtcccagagggaatcactgatgtcccatgc
aatagaactgaaatcagggagcaataagaacattcacattgctctggctacattggccct
gaactattctgtttgttttcataaagaccataacattgaagggaaagcccaatgtttgtc
actaattagcacaatcttggaagtagtacaagacctagaagccacttttagacttcttgt
ggctcttggaacacttatcagtgatgattcaaatgctgtacaattagccaagtctttagg
tgttgattctcaaataaaaaagtattcctcagtatcagaaccagctaaagtaagtgaatg
ctgtagatttatcctaaatttgctgtagcagtggggaagagggacggatatttttaattg
attagtgtttttttcctcacatttgacatgactgataacagataattaaaaaaagagaat
acggtggattaagtaaaattttacatcttgtaaagtggtggggaggggaaacagaaataa
aatttttgcactgctgaactgtgagattttcctgtgtaatttgggtagattttcaagagt
gtgaacacaaatttaaaataagctataatcagcaacaacacaatgacaatgacatcttcc
ccttaccttagccactaagaagacaagggctgttactcatataacttgcttttcttactt
aatgtacaccaaactgttgttgtcaattatcttttatttaacttctccaccttcattgct
agatccttcgaacagcactgatacatttcaaggtcttgttttaggataactactttaaaa
ttttttaaattatattaaatttataaaataatttataaattcatatattaaaacaatata
agataatttcttgatttgtcatttataaatccctaaagtatatttgtttaatggcctatt
tttggatgaagaaaaagccagttggtaagctgtgttagtcatgtatcagttcagacagac
ggaggtctcaatttaactccaggcttagatcccagtttccttttgcccttcactatttga
ggtaacttcatttttcattctagttttgatatttggctgtttatttttgtcattttccat
tatttcaaagggaatttggaacatgttgaattttatcaggtggttacataagcaagagta
catcaaactgtattatttgaaagtctagaacctgtcatgtgaaattactatttttgagcc
ctctatgtggtccaggcagaatagtagacacactgatatttaatccttaaaaccccttta
aatgagggccagtattatctctgctttcagaagtagacataataggatgaatcatataac
aga
>lcl|<llId>9374</llId><geneSymbol>PPT2</geneSymbol><baseAccNo>NM_138934.1</baseAccNo><extAccNo>AB209572.1</extAccNo>
ggctccggatatattcagacaagagacacaagacacagacatctacaattcacagatacc
tgataataaatgacaacaagaataatagctaacacttgtagctggtaagggtcttataat
ggtctatacttgtgctgtccgagaaagtagccaccacctacatgtggctacttgaaatgc
agctagtctgaactgagatgtgctggaaatgtaaaatacacatcagatttcaaagactga
ataaaaaacaaaatgtg
>lcl|<llId>9375</llId><geneSymbol>TM9SF2</geneSymbol><baseAccNo>NM_004800.1</baseAccNo><extAccNo>U81006.1</extAccNo>
aggaacaattggcttctttgcatgcttttggtttgttaccaaaatatacagtgtggtgaa
ggttgactgaagaagtccagtgtgtccagttaaaacagaaataaattaaactcttcatca
acaaagacctgtttttgtgactgccttgagttttatcagaattattggcctagtaatcct
tcagaaacaccgtaattctaaataaacctcttcccatacacctttcccccataagatctg
tcttcaacactataaagcatttgtattgtgatttgattaagtatatatttggttgttctc
aatgaagagcaaatttaaatattatgtgcatttg
>lcl|<llId>9376</llId><geneSymbol>SLC22A8</geneSymbol><baseAccNo>NM_004254.2</baseAccNo><extAccNo>BC022387.1</extAccNo>
ggtccctgcgggcaaagaagccaaagcaggagccagaggtggaaaaggcctcccagagga
tccctctacagcctcacggaccaggcctgggctccagctgaggacaacggaacccccttt
ccctgccctccagagactgatcctagccaggcaccttaggagtatagggaggccccatat
aggtccatcctcctaggatgaagccttctgagagcttggtgaaggtgtctccatcaccac
caccagagcctcctgcccagccctggccagttcaaaggttcagccatccctgcccttgtt
ctccctgcaacccaggccctgccattcttctgtctagcccttccccactggccaccttcc
cccactgtcccggtcctcttcccctgaggtcccctgatatcccctggctcagtcctaaca
agactgagtcttaacaagatgagaagtcctccccttcttgcctcccacacttttctttga
tgggaggtttcaataaacagcgataagaactcta
>lcl|<llId>9377</llId><geneSymbol>COX5A</geneSymbol><baseAccNo>NM_004255.2</baseAccNo><extAccNo>AK026615.1</extAccNo>
gatgggcttccccaaggatttattgacattgctacttgagtgtgaacagttacctggaaa
tactgatgataacatattaccttattttgaacaagtttccctttattgagtaccaagcca
tgtaatggtaacttggactttaataaaagggaaatgagtttgaactgaa
>lcl|<llId>9378</llId><geneSymbol>NRXN1</geneSymbol><baseAccNo>NM_004801.2</baseAccNo><extAccNo>AB011150.2</extAccNo>
tagccaacccaacccgagcaggcggcagagagccgtatccaggctcagcagaagtgatcc
gggagtccagcagcaccacgggtatggtcgttgggatagtagccgctgccgccctgtgca
tccttatcctcctctatgccatgtacaagtacagaaaccgggatgaaggctcataccatg
tggacgagagtcgaaactacatcagtaactcagcacagtccaatggggctgttgtaaagg
agaaacaacccagcagtgcgaaaagctccaacaaaaataagaaaaacaaggataaagagt
attatgtctgatcccaagatcttaaatggacacttgtatagaaatagtcttcattttatc
tgagacataatataaacttatttactttcctttttatgaagcacatacaaaagaagacag
agaatgcaatcaggaaggaaagactttttaaaaaataaaaacaagtatctcatgctcttg
tttctcaaaaaagaaaaacaaaaaacaaaaaacaggggccaataaattccctaacatcca
cagtgttttcatttactctgcttgtctttatgttgctggaacatttctaaaagacagtga
tgaccgcacgcattcataaagcaaaggagtactacagcatcaaggcacaacacaaaaacc
aacacaaaacataacacaaaaaagaagctacctatgatcctggatttagccaaagtgcta
gcgctttcctgagaagtcagtccaattgccagagaagactgtccttttgagtgactcaac
ctgcaaacctttaagagtttgccgcctggtgcaactggagcagtggttggaacttgcatt
tgaaacaaagtgctggcttttttgaagacttgtgtaggaacacattcaaaaagccccttt
ctggttgtgagagaggaaaaaaaagtatggaggccttattttcaaaaatgtgaaatataa
ggcacgttttcacacaaaatttcaaaacaaaaacaagagggcatagatgcaatcattggg
aaattttcatgcacgcttattatgttattacatatgtttatataaaatccatctctgtgt
gctttctggactgtgataagtgacgttttatagcctgttgtatagaaaatgcaaaatata
tctctgctcttcagccatttttggtaaattcaatgttataagtgttgctaagtataggga
gttttatgacatcagagcaacaattatttcagttgggtttttctttttttttgccaccat
tataaattgccacaattacttttattttttaaagaaattacagtgtagtgtttattctaa
ggaagatatgtatgaatgtatatacaaagactcagctacttcttttcttatatgtacagc
cttcattctgttgcaattaagttttagtacttgtatgaaaggtgtgaattagaaagtcac
atatatacatatgtatcttataatcttttctccctgaaatactcacattcccacatacat
tcactattttcacacacacacacacacacacacacacacgaatccacagcaatccatcag
atatgctggaagatccaaacgtgcatacagtagcaaatatttattgacaaattgaaaagc
aggaaggaagagggttgtgccaaggtattgatgacaaatggggtgatttgcttcattgag
atcttgctcccaggtaaccttaagaagattttagtccctaaagaaatgaacctttcctta
tcaaatagaatatcactgatatactgctgcatgaataagaaccattatgtgggcaggtta
tggaagcaaaattggttaatctacaccttaactctggctgctgcaattgaaaactttctt
tctaataaaataatatatatatctctgaatctgatgtgcatgatgaacatttctggaaag
taaacactttctctcgactaagaaagtatttttcagtaatttttgattctgtattactac
ccacttaaaaaatcattctctgttaattattgactatgttttaacttttctggttttaca
tatatatcattaaatatagttttagtttaacacattaagtagtggaaaagtatagattat
acacttgttttgcatattattcaatgatgttcacagcaataaattactaatatgagaagg
tagtgcaaaaaatgcattattacattgcaagttgatgtttcagtaaaaattggttgcatt
acttgaataccttctaaaagaacgataaaaaattttgtagaagagaagaatatctttcca
attagctttaatcagcaaaggcaaaaaatgcaaaacatcttttgtgatactttagttgat
gaaaaaaaagccaagaagtggcctggatttcagacatacagcaccttagaaatatgtata
attcatagcaaatcaccactatctatggttgccaagtaattgttgtgtacaaagaaattt
agtggctttttatgacccagaaagtagaaggtataaaatgaaaatttaatatccattgct
tcttttctagattttcattttttttaatttgccacattaaataattcacgagtcttttct
tttcccccgtctcattcagtcttactcagggaaagccagttaaataagaagggaagtgta
aaactactaatttacagcttgaagggtttttttttttaagattgcttttctattttatct
attaagcttgaaccagtttccatctggaaagattctaaaatataatagaaaataaattga
ataatggtaattttaagcagtatatctatgaaatgtgttgtttgggattgatttcaatgt
ttctccccagcgtaaattttaaagttacatgcaatgattgatatagtttattatcagcaa
aattatttctaatattattggcttacacaaactctagcaaaaattattttttcctcaatg
gaaaaagaaaagagaggaacagagttagaaagagaaaatgacttgaatcccaagtatctt
cataccaaacatatcagggttccctgcatagtttgcagttgattgaggatttcacacgac
ttggcataaatttgattacatctctagactgtaacttttctgattgattatgcttctttt
ttatccatgtaatgtgttgccttttttaaaagaacaaatactacaataacgtgtgaagtg
gtcaatccctaagacatcaaagaaaggccacataaccctacccttctagtgctttgtgtg
attgggtatcaaaggggttttcttcttctttttttgtttgtttgtttttctgttgcaagg
ccaatttatccattattggaaatgctaagcaagtggaatttactgttttgttaataaaat
atttcttaatacaactgtgatttattgattttaaaaattatatgcggcaccatttcgtgc
ttaagtgggaaagtaaagaaggctgcatttgaagggaagacccatccttatattatagag
gaagaatgttgactctcttttttctggatttaactagtcattaaagacctctatattcat
acacttaaagatgtagccattaaatgtacttttgttatatttgttcatcttgatatgcca
gaaaccataaactcatacagtattagttgcaaacaatattaaaatactaatttcataaat
atgctttttctctataaaagacaatggaatccaagttaagtaaacctgtgattaaattcc
aacactatcac
>lcl|<llId>9379</llId><geneSymbol>NRXN2</geneSymbol><baseAccNo>NM_015080.2</baseAccNo><extAccNo>AB035266.1</extAccNo>
ggaggagagttaatattgcccattatcacggaggactccttagacccccctcccgtggcc
acccgatcccccttcgtgcccccgccccctaccttctaccccttcctcacgggagtgggc
gccacccaagacacgctgcccccgcccgccgcgcgccgcccgccctctgggggcccgtgc
caggccgagcgggacgacagcgactgcgaggagcccatcgaggcctcgggcttcgcctcc
ggggaggtctttgactccagcctcccccccacggacgacgaggacttttacaccaccttt
cccctggtcacggaccgcaccaccctcctgtcaccccgcaaacccgctccccggcccaac
ctcaggacagatggggccacgggcgcccctggggtgctgtttgccccctccgccccggcc
cccaacctgccggcgggcaaaatgaaccaccgagacccgcttcagcccttgctggagaac
ccgcccttggggcccggggcccccacgtcctttgagccgcggaggccccctcccctgcgc
cccggcgtgacctcagcccccggcttcccccatctgcccacagccaaccccacagggcct
ggggagcggggcccgccgggcgcagtggaggtgatccgggagtccagcagcaccacgggc
atggtggtgggcattgtggcggcggcggcgctctgcatcctcatcctcctctacgccatg
tataagtaccgcaatcgtgatgagggctcctaccaggtggaccagagccgaaactacatc
agtaactcggcccagagcaatggggcggtggtgaaagagaaggccccggctgcccccaag
acgcccagcaaggccaagaagaacaaagacaaggagtattatgtctgagcccccggcact
gcgccccactgccagctgcccctcctgggagggcccgggaggagggtgccaccctctccc
tgccaggggcctggggaccctctccctggctgcctcaggcttctcttacgaagaggaaac
gcaaaaaaagaaaaggaaaaaccccgtgctcgcccccttcctcctgccgtccactgcgcg
gcctcgtcagtcccggggctgactgtccctctcagctctgcgcctgccaggcagggcacg
tgctcacagccctgggttgatttatttttttaagggggtagttttattttggtggggttg
ggtgggaaggaaggctgggggttttgtaaagtgtccactgctcgtcctgttaattttcct
caatttttcttcttcttccttctgtccctcctgccttccttctcttcccaagccctccaa
tccccatcccaggcttgctgtgtctcactgtccccaccctccttccctacttcttttttt
gtgtgtctggtttctcccttcctttcctccctttgggtttccagagtcggtgggagaagg
gcgggagggtgggcccgagtggcccagtgggtgggtggggtggggtggggcaagtgcccc
aactcccctcaccaggagaggcacctgcttggtgccgcccagggaaggggctcaggcctg
acggaaggcctgttctgtgtgtgccgccgggcgacgtgcattgatggggaagctgctgga
ggagcaggggtggggggtgggagggaggggaaaggcaaatgcagatatatattacagaca
aatactctagattccacgagcagcagcctgtggcacccgctgggcgcgggcagcagggaa
gagggagcaaggcattgtccacagactgctggggtcacttctttgcccacgggctccctg
ctcccccagttttttttctctctttgttaacaaatgtgtctgagtcttggaaaacacccc
aaccccggaaatgtgtgggaaaaagaaaacaaaaactttccaaattccaa
>lcl|<llId>9380</llId><geneSymbol>GRHPR</geneSymbol><baseAccNo>NM_012203.1</baseAccNo><extAccNo>BC003131.1</extAccNo>
gtgattctgccccacattggcagtgccacccacagaacccgcaacaccatgtccttgttg
gcagctaacaacttgctggctggcctgagaggggagccgatgcctagtgaactcaagctg
tagccaaacagtagagatggagggccgggaagcaaaccgtgccctggtattgtcagacac
acccaggcttgatttggatccacaggcagagccaagggaaggtgtgattctctgaggaaa
gagtgattctgatatatgtacttgtcacattggtgttggacacatttgcgccaaaagtat
ggtaattctattattaaataattctctgaga
>lcl|<llId>9381</llId><geneSymbol>OTOF</geneSymbol><baseAccNo>NM_194248.1</baseAccNo><extAccNo>AF183185.1</extAccNo>
gccggcccgacacggccttcgtctggttcctcaaccctctcaagtccatcaagtacctca
tctgcacccggtacaagtggctcatcatcaagatcgtgctggcgctgttggggctgctca
tgttggggctcttcctctacagcctccctggctacatggtcaaaaagctccttggggcat
gaaggccgccagctcccgccagccgctccccagccctgccgcatttcctttcagtggctt
ggactctttcccatctcccctggggagcctgaggagcccagcgtccacttttcatgcctt
gggccgagcctgcctcctgcttgcgggggccgcctgtcctcactgccccaggctgcggct
tgcccagtcccgcccctctgacccctgcctgtgggctggggagccttggatggggtgggg
acctggaatgggtctttcttgccccacctggctgaggcgccacccttcttcaggcccagg
ctccagaggaagactcctgaaaccctccccaggttttccaagtacaggattgaagcttta
gtgaaattaaccaaggaccatgggtcagtgcccagggctttaaaaagaatgaacgagcaa
aaggtatccccgccgtgacccctgcagatagcaccggtatttgatccgcagcaggggcca
gaccctgcccacaagtcccagcgcggatgtttctgccactgctgggctccacttggctcc
tctcacttcccagggggtcgcctgtcctgcctgtgggtttccatggcttcccagagttcc
ctctgccccagccagcgcctccaggcccagctgaggagctgtgagaagcagcagagggga
ctccccatcccgggcacaccctgtcttcccacccctgcccccttgcccttccagcccttt
cagctgcaggtgggagctggcccgtcaagtgctgcccctgcctgtgtctgggtttctgtt
ggctgtttttcttttcttggagtggtgatttttctctaaataaaagaagtcaagcactga
>lcl|<llId>9382</llId><geneSymbol>COG1</geneSymbol><baseAccNo>NM_018714.1</baseAccNo><extAccNo>BC021985.2</extAccNo>
caggttgtccccccggcacgctccacagctggtgacccgacagttcctggctccttgttc
agacagcttgtcagtgaagaagacaacacgtctgcaccttcattattcaaacttggctgg
ctctctagtatgactaagtaacatggcaacacatctgtctctccctaaataaatactacc
acattatttcttctaa
>lcl|<llId>9388</llId><geneSymbol>LIPG</geneSymbol><baseAccNo>NM_006033.2</baseAccNo><extAccNo>\null</extAccNo>
cagtcccactgtggagcttccctgagggtgcccgggcaagtcttgccagcaaggcagcaa
gacttcctgctatccaagcccatggaggaaagttactgctgaggacccacccaatggaag
gattcttctcagccttgaccctggagcactgggaacaactggtctcctgtgatggctggg
actcctcgcgggaggggactgcgctgctatagctcttgctgcctctcttgaatagctcta
actccaaacctctgtccacacctccagagcaccaagtccagatttgtgtgtaagcagctg
ggtgcctggggcctctcgtgcacactggattggtttctcagttgctgggcgagcctgtac
tctgcctgacgaggaacgctggctccgaagaggccctgtgtagaaggctgtcagctgctc
agcctgctttgagcctcagtgagaagtccttccgacaggagctgactcatgtcaggatgg
caggcctggtatcttgctcgggccctagctgttggggttctcatgggttgcactgaccat
actgcttacgtcttagccattccgtcctgctccccagctcactctctgaagcacacatca
ttggctttcctatttttctgttcattttttaattgagcaaatgtctattgaacacttaaa
attaattagaatgtggtaatggacatattactgagcctctccatttggaacccagtggag
ttgggatttctagaccctctttctgtttggatggtgtatgtgtatatgcatggggaaagg
cacctggggcctgggggaggctataggatataagcattagggaccctgaggctttaagtg
gtttctatttcttcttagttattatgtgccaccttcttagttattatgtgccacctcccc
tatgagtgacgtgtttgatcactagcagaatagcaagcagagtatcattcatgctggggc
cagaatgatggccggttgccagatataactgctttggagcaaatctcttctgtttagaga
gatagaagttatgacatatgtaatacacatctgtgtacacagaaaccggcacctgccaga
cagagctggttctaagatttaatacagtgctttttttcctctttgaaatattttacttta
ataccagtgccttttcttgttgaacttcttggaaaagccaccaattctagatcttgattt
gaattaatacacacaatatctgagacacttacacttttcaaaagatttgtgtatgcattg
cctaattagagtagggggagaagggcaactattattatccctattttacaaaactgaggc
ttagtgaggttcagccacatgcctagacttatatactagttagtggtgcagccagggaga
ggactcagatttcctggaggcaaagtctatctctgaaactccatgaagacttttgcagcc
agttcccaccaatatgccccagacgtgagacaaacaaggacttttttttttatatagagc
catccataaaatcctaagcccttttattaatgtataaccaggagaacatctgtgccaacg
gttggactttttatggctgagattcgggaggaagtgtgacaccaagcaggagaggaagaa
tgattttctttgtacttaggttttctaaggacattgttttaatctgtatcgtgccaaagt
tgtatcactgttaaacttctgaagacataaccagttgagtcttatttcaagatatgttct
caagccaattgtgtgcttctcttgtttctgtgattgctttctagccaaagcgaagcttgt
acaggttgagtatcccttatccaaaatgcttggaaccagaagtgtttcaaattttagatt
attttcagattttggaatgtttgcatatacataatgagatattttgggaataggacccga
gcctaaacacaaaattcattgatgtgtcagttacaccttatccacatagcctgagggtaa
ttttatacgatattttaaatagttgtgtacatgaagcatggtttgtggtaacttatgtga
ggggttttcccattttttgtcttgttggtgctcaaaaagttttggattttggagcatttc
ggattttggatttttggattagggttgctcaacccatattattggctgtacatcctggtc
acttctgacttctgtttttactaatggaagctttgcaaattgaattctcagtgagttgta
tatttatacacctggcttgaagccttaattgtatataatgatgctttttaaaaaatgcta
tttggaagactatttatttctcgtgtatataatgtatataaaaaaatatggttagtgttt
acctaaggttaaccaatttcaagattaaaatttttaaatagtaaaataataaaaaattat
aaagttcttaa
>lcl|<llId>9389</llId><geneSymbol>SLC22A14</geneSymbol><baseAccNo>NM_004803.2</baseAccNo><extAccNo>\null</extAccNo>
aggaataaggtcaaggacatgaagactaaggaaacatcatctgatgatgtctgaggaagc
ggccaagaatgtcattctcaatgcccagatcctgagattggacccataccctgtctccaa
ccctgccttgaagcaattcaataaagaggaagcaaacagccaggctccctgagggccagg
cccccagaccatcttgggttggaattgagtggccaagtatggggtcatggattccaggcc
acaaattccaggcctagttcagtttgggggcagggtcagtcctgctcccaggccagccct
tgacattaaaaaaaaatgccccctccttctgcaggagctctgctgtgattcattccaata
aaggtacaatgttggtcttg
>lcl|<llId>9390</llId><geneSymbol>SLC22A13</geneSymbol><baseAccNo>NM_004256.1</baseAccNo><extAccNo>BC035973.1</extAccNo>
ggtcccccaaatcagtgccctcagagaaggaaacagaggccaagggaagaacttccagcc
cgggagtggcctttgtgagcagcacatacttctgattgaggtctctaagagctggaccat
cagcagcagggagctgcctaaacacctccttggatatggccaggacccacagggacacag
ggcaagaccagccttgcttatggaggcaggacaccacaatctggcccatggctgtcacct
cctgccgagtccaatcccagactgggaaccaccatctgagacaggacctcccggcctcct
tcacctttctcatctccagagccctgcccccaatactctgtctgggttaggatcttgggt
atgtcttggaattaacttgtcctctaacaatcttcatggggtatggctctcttgatctcc
tcaatctggagtcccctgccctcaaaacacagtgatgttcagaacagaacacaaggtaag
ccctttccaatttgtgggaacaggaggggagaggaaacaaatgtgaagttgtggactcta
cccaggcaggtggatgaaaatgctgtggataaaaggaaggttatgattccttctagcgga
tggaccagattcctctggctaacgtatggccccataggtcactgggtcatacagagagaa
gattcagttcagcctaaatcaaaacttccaccttgtgttcacttcaaagatggcccaacc
cccgccctacactcagctcatgcctaacctatgtgtggctcagggaccagcttggggaag
gaaaggaggtttgttctgctccccgcctcaccccgcctcctcctgctcatgctcagctgc
ttctggaccttccagggcccatgcagggtgagggaaagggtagaggtcttttcaccgagc
tgctgctggttgcagttctttctggtgcacattggctaatgccagttggtgtgttttgtc
aggcttctgaaagctgccttttccacgggccatcttcttgggcttctcagagatcttctc
aggccttggtattgttccttagaatgagcaatatgctcccaatgcactcccagctcctct
tgggacccttctccagccccacccagcattgctcctacaacctgtcctacagctggcagc
ccctgacccaaccaagatggccttcttggctgggcgtggtggttcatgcctgtaatccca
gcactttgggaggctgaggcgggcggattacctgaggtcaggaatttgagaccagcctgg
ctggcatggcaaaaccctgtctctactaaaaatacaa
>lcl|<llId>9391</llId><geneSymbol>WDR39</geneSymbol><baseAccNo>NM_004804.2</baseAccNo><extAccNo>\null</extAccNo>
ggtgtcagctgacaggggctctggccacagcttgtggggatgacgcgatccgcgtgtttc
aggaggatcccaactcggatccacagcagcccaccttctccctgacagcccacttgcatc
aggcccattcccaggatgtcaactgtgtggcctggaaccccaaggagccagggctactgg
cctcctgcagtgatgatggggaggtggccttctggaagtatcagcggcctgaaggcctct
gagctacctcgactttggacagagtaatgactccccagaaaacgtcatataagactttac
cagcccctgagaggaccaggaggagcatccttgaccttcatttaacttggctcacttctc
ttcagacttgggtagaagtgcagagccacagaattgctttccttccccgcctttgacatg
aggccttcagtaaagagctacagaacatgagtacattgttataccacagatttttcttgc
attagggcacagtgttaaattttttggaggtaaatatactatttataatcactatatata
gtaggagggggtatgtgtctcaggcttttctgaagttgcaagacttaaagaaataatcca
tctgcatcccaagtcctattttataaggatattcataaaaattccatggtgaatccttgt
ctgaaataggtcctcccttcccagtttctgtgtaagtctttgcatttaagacatccaatc
aataatgaaggaaatttttttctgaatgtaggtttgagtgaggggcacctctgctttccc
ttagcaaccctcatatacctccctgcaccgttacgctgtgatggcaactggggatagaaa
aaaaatggggaaagacaggaatcctaaaagggagagttattactggccacaagccctgta
ttctcaacagggatgcaaattggttcttcagtaaggataaaaaaaaatcacaagcagttg
tttgtggccctcctaaggcccacagcacatatagtgtgtctgtgatattccattttcatg
gcagggagtgatcaggaagaaggcttcctaggggactggcgatttaaaccagttgagaaa
cactgccatcagcaggcagtttcagactcactcaagttgtctcttgacagtcacttctaa
atgggttctaatgtgacaatggcctccaaaactacagccttccctgaagtttaagctgtg
accttagattttagaaggacagtggggctgtacctagaatagtggttctcgaagaatgcg
gcctgcagatcctgggagtcccaagaccctttcagggaggatctgtgaggtcaactgttg
gcactgtggcatgaatcaaggtggtggcagcaaacttctagtagttttgatatgtccttg
atagaacaaatagcaatggttaactattaaatgttgacctagccagcgcagtggctcatg
cctgtaatcccagcactttgggaggctgaggcgggcggatcacctgaggtcgggagttcg
aggccagcctgaccaacatggagaaaccccgtctcttctaaaaatacaaaattagctggg
catggtggtgcatgcctgtaattccagctactcgggaggctgaggcaagagaatcgcttg
aatccggtaggtggaggttgcagtgagccgagatcataccattgcactccagcccaggca
acaagagtgaaaccctgtctcaaaaagaaaaaaaaagttgaccttgagaatttataatat
tctgagaaaactggaagcatgcataaagcccctctgctgtgcactgaagtatgggtgcct
tgaggaaaagcagttacacagttgagttgcaagctgaattggctgtgttcaaggcatgcc
ctttagaattgaaagaactagcagattacggtatttagacttgaatatttggctgatatt
ttctggaaattaatggaatgagcctctcacctcaagggaaacaactgatagtgttgccag
tgataaagctttcaagcaaaaattggaatttccgaaaatctgtactccaccatgagcttt
attgttggggatattaacaaatgtgatttgtataatgaaatgcatttcatttggaagaat
tcaatgaaccatttttccaagtgaccagtacgtgatgttacaaaatcatgcatggctcaa
agattgattcaaaagtgtaagacaggccagtggattttaatgtattaacaatataagagt
gcattaagttttcggagtctacattgcctttaagaaactatgacttgtagtaagccgggc
gcggtggctcacgcctgtaatcccaacactttgggaggccaaggtgggtggatcacaagg
tcaggagttcaagaccagcctggccaatatggtgaaagtccgtctctactaaaattacaa
aaattagccgggcgtggtggcagatcccttgtagtcccagctactcgggaggctgaggca
ggagaatagcttgaacccgggaggtggaggttgcagtgagtcgagatcgtgccactggac
tccagcctgggtgacagagcgagactccatttcaaaaaaaaaaaaaaaaaaaaaaaatca
cttgtagtcttggtgtggtatcaaagaatagccacaattagctgaaaaggctattttaaa
aacttttccaactgcgtatctgtgtgaagtcaacttacttcaacaaaaaagtttggatgt
agaagcagctgtaagaattcaactgtttattataacaagatactaaagagactgtaaaat
gccacccttctccttggattgttttggaagttattcttcataaaaaatgttaacgtgggc
tgggcatggtggctcatgcctgtaatcccagcactctgggaggctgaggtgggcggatca
cttgagctcaggaattcaaggtcagcctgggcaacatggctaaactctgtctctattaag
aaaaaaaatgttaacattatgatttaaaagtgcattaaccttaatctagataataaaagc
tttttggggcaacctccagaactgtgaaaaataaatttgttatttaa
>lcl|<llId>9392</llId><geneSymbol>TGFBRAP1</geneSymbol><baseAccNo>NM_004257.3</baseAccNo><extAccNo>BC020548.2</extAccNo>
agatgaagttgaaaggaagctcaatccaactctcagacaaaaagctttgtcagatatgcc
aaaatcccttttgtgagcctgtgtttgttagatacccaaatggtggtcttgtgcacaccc
actgtgccgccagcagacacacaaaccccagctcatccagtcctggcactcggacttgaa
aagcttggcccaagggtgcgaggggaactccgagttctttctgagcctgctggacatgaa
gagcagatgaccaccatgctctgtgtcagccaggacgaagggagacatctgggtgccagg
gagccttccgtccatacgcaacaaggactcctcgctgctgaccaggctctatgaatgtac
atggaatgaccaggctctatgaatgtacatggaaaacccctaaaaatccccaaaacagaa
acatacaagagttcacctgtccaggtacatagtaatccaagacagaggtctactttgaa
>lcl|<llId>9394</llId><geneSymbol>HS6ST1</geneSymbol><baseAccNo>NM_004807.1</baseAccNo><extAccNo>AB006179.1</extAccNo>
ggcgccgagtagccgggccgggccggagcgcgggcgcggcggaggcagctgcgcccggct
cctcccctcccaggccccgccccccgcccgggccccggcgatggtgacacatgcggcggc
ggccgcgcggcaggaccatggttgagcgcgccagcaagttcgtgctggtggtggcgggct
cggtgtgcttcatgctcatcttgtaccagtacgcgggcccaggactgagcctgggcgcgc
ccggcggccgcgcgccgcccgacgacctgtacctgttccccacgcccgacccccactacg
agaagaagtactacttcccggtccgcgagctggagcgctcgctgcgcttcgacatgaagg
gcgacgacgtgatcgtcttcctgcacatccagaagacgggcggcaccaccttcggccgcc
acctcgtgcagaacgtacgcctcgaggtgccgtgcgactgccggcccggccagaagaagt
gcacctgctaccggcccaaccgccgcgagacttggctcttctcccgcttctccaccggct
ggagctgcgggctgcacgccgactggaccgagctcaccaactgcgtgcccggcgtgctgg
accgccgcgactccgccgcgctgcgcacgcccaggaagttctactacatcaccctgctac
gagaccccgtgtcccgctacctgagcgagtggcggcatgtgcagaggggtgccacgtgga
agacgtctttgcatatgtgtgatgggcgcacgcccacgcctgaggagctgccgccctgct
acgagggcacggactggtcgggctgcacgctacaggagttcatggactgcccgtacaacc
tggccaacaaccgccaggtgcgcatgctggccgacctgagcctggtgggctgctacaacc
tgtccttcatccccgagggcaagcgggcccagctgctgctcgagagcgccaagaagaacc
tgcggggcatggccttcttcggcctgaccgagttccagcgcaagacgcagtacctgttcg
agcggacgttcaacctcaagttcatccggcccttcatgcagtacaatagcacgcgggcgg
gcggcgtggaggtggatgaagacaccatccggcgcatcgaggagctcaacgacctggaca
tgcagctgtacgactacgccaaggacctcttccagcagcgctaccagtacaagcggcagc
tggagcgcagggagcagcgcctgaggagccgcgaggagcgtctgctgcaccgggccaagg
aggcactgccgcgggaggatgccgacgagccgggccgcgtgcccaccgaggactacatga
gccacatcattgagaagtggtagtggcggtggtggccacggggaggcctcttggggggtg
tgggggataaaacaggacagacgacaggtccacccaagactgtcaagggatgagcatccc
aaacctgctccacagaggtagctgcgtcctgaaaaaaaacagagcagggatgtagtgggg
ctgggcagggatgggggcttgagaaatcaacaggtgcagcccagtgggtcagaggaaagc
gtgctcgaaggatgccatggtcagggcagggcctccagagcaggtgttgtgcctggagct
gctctcctggcctccttggatttatcgcaaaaactgaaggtttgcgcaagagacgaggac
agcggaaagtggacctgccaggccgggagtgtgtccctcaccaactatgcacacagcact
cgctcttaactcctctgtccgggctactaggagtgagaccagcttctggcaactgcccca
gctccaggccatcccatagcccctcctcttctggctgcccccaatgccccgaggcctggg
gagcccccagctcacccatctgtagctccctcaaagtcagggcccaccccatctgaggca
gagaagactcgagtccagcccccaggaagcctgctcccctctctggcccatggtcctgct
tcatgctttgggtcaggaggccaaagctgatgttcaggccccacccactccctacagtcc
tcagacc
>lcl|<llId>9397</llId><geneSymbol>NMT2</geneSymbol><baseAccNo>NM_004808.1</baseAccNo><extAccNo>AF043325.1</extAccNo>
aggttggactagtactacaatagatggatatttttatttctagaactctgacatcatcat
ttgttaatatttaatgatttctggaactgccattccaaagaagaataaaagcacaactca
agtgaaattgaagtagtcgataatcagaaaagatgacaaaagtccacatgtgacatttgt
acgtttctagctagaatgttaaacttcatcctttttttactgttgacctatttgtgggag
ggatgaaaggctacaaagagcacattcttgtaattttcaaatttttgcctgtctcttgaa
gaggtattttttcacccttagaaaagggactgtttttctatggactaagtagaagttaca
gagtcatgtaagaaaatctttgctattgtgtggagagaaattgctgcatttctgtttctt
aagtgatggtacatttgtccatgtaacagaacaaaagatccatttggaaattttttttac
tggtatcaccttacatggtatcactgggaacatttatggaatcaacacttctgtagctca
gtgacaggtggtggttgtttaagtgcagagcaatattaaatgtactggtgactagtacat
gtatttctccataagcagagttgccgaatcaataaacatgcaagtttgtactttgatctt
taccaggtcagtggattgcttcaaaagcagagttttgtgcaagcactcactgtgctctct
gaaagagcctgaggccgggcgtggtggctcacgcctgtaatcccagcactttgggaggcc
aaggtgggcagatcatgaggtcaggagatcgagaccattctggccaacatagtgaaaccc
catctctactaaaaatacaaaaattagccgggcgtggtggcgtgtgcctgtagtcccagc
tgcttgggaggctgaggcaggagaatcgcttgaacctgagaggtgaggttgcagtgagcc
gagatcgagccactgcactccagcctgggtgacagagcgtgagactccgtctcaaaaaaa
aaaaaaaaagaaagagcctgtacccgcgactaactagacttttcttgctgttgtgcaaag
ttcagtttcttctcagcaacatcaaggatatatgaagaaaaggaaataaaaaactgtaaa
gtcaaaagagatgcctggtggaacttattcgtgctatcagggcattgatagtttgaatgt
ttttattacttatgcaaaattgcacatactcctctatgctgattttatcatgaaaactgt
catgtgtcatgctaatggaaaatgtcttatttgtaaataagtattcataattttg
>lcl|<llId>9398</llId><geneSymbol>IGSF2</geneSymbol><baseAccNo>NM_004258.1</baseAccNo><extAccNo>Z33642.1</extAccNo>
aagccccgtgtggaatgtggtgacctagtcacctggaaccagctcctgacagaccccggc
aacttctagatgaacccaagtgaactttcctcattaccatcctgaagtcactaccccagg
gggagctatagcttcatgaccgtaacatgtgacctgtgtgctggcaggacgactcactgc
ggctgcgccactgggacccctcccctacatgcaccaatgcac
>lcl|<llId>9399</llId><geneSymbol>STOML1</geneSymbol><baseAccNo>NM_004809.3</baseAccNo><extAccNo>BC034379.1</extAccNo>
acaggacgaggaagagtgggacacggggtgcctgatggcatccctgatgtggtggtggag
atggccgaggcagacctgcgggccctgctatgcagagagctgcggcccctgggggcctac
atgagtggacggctgaaggtgaagggcgacctggctatggccatgaagctggaggctgtc
ctcagggccttgaagtagcagccttggctgactttccagagcccagtcccaagcctggca
ccaagcctgaggggcctcttggaggaggaggtgttcatctgcaccacagagagttgaggc
cctaacaaatttcaggcccagccaagagcccatgaatggaggctgcaggaggctgagtcc
ggctgccatgcacgtctcccctacagtggttctctggacaaggctttgtccatcccggtc
cccagctgagtgcccagcgctgagctgggtgcacggtgtgattccaggaggagagccagg
cctgccctgccctgctggcttcctgactggagagacaggacccacagaaacagcctgaca
gcagctggtttggtccttgtgtgagggaccaagcatgtggcccaggctctaagctctgcg
gggattggagagggatggggagggaagggaaggcagctccaagaagaggtccctgtggcg
aagttacctggggatcctggctggcccaccttcctggctgcagtccaggcccgtgctggc
gggattgggcatgggaaggagcagggcctgctgcttccctggcgctgctcccaaagattt
ctgactcatctgccagctccgtcctgcatgcctggcgagctggggcccagggcagcatga
aggagagccctgcgttctgtgcttcttaccagaggtttgcaagcctcagacaaataaatg
tggtgtttacaatgta
>lcl|<llId>9400</llId><geneSymbol>RECQL5</geneSymbol><baseAccNo>NM_001003716.1</baseAccNo><extAccNo>AB042823.1</extAccNo>
ccaggaaaagagaggaaacaaagcatctgataaagccactatcatggcctttgatgccct
ggtgaccttctgtgaagaactggggtaagtgacttattttatatgtggagcaaagtgtca
gtgagatcatttacttccccggcacgccctagttaagcagctgacataagacagcccgta
ggctaccaagggacacctgcctgcaaaggctgttgtgtcgggcagtgtggaagtcaggac
cttgctcttctctattggaggccccgggatctctcgcagtgtggggatttgctcagtatt
ctgagtggtgtccttccctccactccaccctcttctgggatggctggccccacaagccac
tcagttccaagggatgtgaccagctctgagccatcggctttgtggtcatcatgtgccacc
gagctgggacttctggcatcacttgagtagtcctcacccttatccaggacccacacagaa
gcctgtggccccacttacctcggggagtcatgtgctttgaactcacgcatctgttttacc
tgcatctgcaggcgatggggcaggggccacggaaagagtctgagggctgcttggtgtagt
caggttgtgtccaggcatgcggagctgtgagtgcctgcaggagagacacccaggaggagt
ttttacattttggtctaaaaagctcttggattcatctcatctcatggaatgatcctgtcg
gatgacgctgacgtgattgcttcagacttagaggtgaataaattgaggtccagagaggtc
acagtcacgaagctcatggtagactgaggccactaaacacccgtctcctgattttcagtg
gcgtcctcatttgcatacacctgggccatcttggtttttgcaagaaaaaagcgaggaaat
cagagaaactctttgggctgtgtgtttttatttccacctcctcctgttgaccagtgagtc
ggtggcttctggactgaagctattttcttctccaaactgctgtctctaatttggcctctg
tggcaagaccacgcccagcaaaagtggtcggctgcagtgccaggaccacccttgcctgca
gcctttgcgaccagagcccttttcaagcacaattaatatgggagttgctaaatttggcct
tcttaggcttcttgagcagagctcttatttctggtgaggaatgaaagggccaagtgttcc
tgttcattgtgagtcctgtttgctgaaaaaagctctggggctgtctgaggctctggaatg
ctctctggagggttaactctgcctgtccccagggtctgctccgcctgccaggcaagggaa
caggtcctcccaagggcctctgccttcatttctcctgtcaccttccggggagctgggact
tcttagtgcatcagtggcctggttgccaggggctggggtccaggcatctgtggactcaag
gagtccaggtgacggtgttgcgctgcctcttgagcagcctcgtgcctgtctcctttgcta
catgtgatgattctgaaatccaggcagcaggctggaataaacgctgctggtatgtctgta
ttggctactgttctttgaataagtgaatgtttctttattgcataactggcgtgtagcaca
aagaaaaagccccttctccaccagatatttgcttcctaagaatagttctcattggaggct
gaggtcgaagcagcctcccaccagcgatcccttggggcgggcacctggcagtgagggaca
gagctagtggggtgggctcagcagaagtgggtgcatttctgcaaaggaagctgtaggttt
cttgtcagtttgttgtggggtctgaggcacatgggagtgggaccagcagaaaagatactc
aggtcagttaactaatgaggcggggctgtggcagccagcggttttcctctcttctctatc
tgtagctactttctctgggctgcagccttgaaaaagcagtgtttgattattcataacaat
gagtgtcttttagtgtcacagggaacagttattaggtttgaagcaacctccagcttgagg
cctcggcatcttgagatggaagagcagccttgtgtttagacctggattgaattgggccct
gttgtttcctgggatcttggggctgggggtgcccaacagcctggcatcttcttgtttctc
tgtgtgtttactcattcattcatttattcagctgataaatattgactgatgccagctctg
tgccagacacattggacatgggggatacactagtgggcagaaatagccccgtcccagagc
cggccatggtggctcatacctgttataccagcactttgggaggctgaagtgggaggatcg
cttgagcctgggagttcaagaccagcctgggcaacatggcaagaccctgtctctactaaa
aatac
>lcl|<llId>9401</llId><geneSymbol>RECQL4</geneSymbol><baseAccNo>NM_004260.1</baseAccNo><extAccNo>BC013277.2</extAccNo>
ggaagcccctgctacccggcccaggtgtacgggcaggaccgacgcttctggagaaaatac
ctgcacctgagcttccatgccctggtgggcctggccacggaagagctcctgcaggtggcc
cgctgactgcactgcattgggggatgtcgggtagagctggggttgtcagaggctagggca
gtgactgaggacctgggcaaaacctgccacagggtgtgggaacgaggaggctccaaaatg
cagaataaaaaatgctcactttgtttttatggg
>lcl|<llId>9402</llId><geneSymbol>GRAP2</geneSymbol><baseAccNo>NM_004810.2</baseAccNo><extAccNo>CR604186.1</extAccNo>
caggcaatgtggagaggtggaaaagtcacaagctttgagtcagaaacacgtgggctgcag
tccagactctgctacttacgctatcagcctggacaagtttcttgaccactctgagctgat
ctagagaactggggataatagcactgagttgtcatgagaagtaaacaaaattataggaac
ta
>lcl|<llId>9403</llId><geneSymbol>SEP15</geneSymbol><baseAccNo>NM_004261.3</baseAccNo><extAccNo>CR597332.1</extAccNo>
agtatgtccgtggttcagaccctgtattaaagcttttggacgacaatgggaacattgctg
aagaactgagcattctcaaatggaacacagacagtgtagaagaattcctgagtgaaaagt
tggaacgcatataaatcttgcttaaattttgtcctatccttttgttaccttatcaaatga
aatattacagcacctagaaaataatttagttttgcttgcttccattgatcagtcttttac
ttgaggcattaaatatctaattaaatcgtgaaatggcagtatagtccatgatatctaagg
agttggcaagcttaacaaaacccattttttataaatgtccatcctcctgcatttgttgat
accactaacaaaatgctttgtaacagacttgcggttaattatgcaaatgatagtttgtga
taattggtccagttttacgaacaacagatttctaaattagagaggttaacaagacagatg
attactatgcctcatgtgctgtgtgctctttgaaaggaatgacagcagactacaaagcaa
ataagatatactgagcctcaacagattgcctgctcctcagagtctctcctatttttgtat
tacccagctttctttttaatacaaatgttatttatagtttacaatgaatgcactgcataa
aaactttgtagcttcattattgtaaaacatattcaagatcctacagtaagagtgaaacat
tcacaaagatttgcgttaatgaagactacacagaaaacctttctagggatttgtgtggat
cagatacatacttggcaaatttttgagttttacattcttacagaaaagtccatttaaaag
tgatcatttgtaagaccaaaatataaataaaaagtttcaaaaatctatctgaatttggaa
ttcttctggtttgttctttcatgtttaaaaatgatgtttttcaatgcatttttttcatgt
aagccctttttttagccaaaatgtaaaaatggctgtaatatttaaaacttataacatctt
attgttggtaatagtgctttatatttgtctgattttatttttcaaagttttttcatttat
gaacacattttcattggtatattatttaaggaatatctcttgatatagaatttttatatt
aaaaatgatttttctttgcttaa
>lcl|<llId>9404</llId><geneSymbol>LPXN</geneSymbol><baseAccNo>NM_004811.1</baseAccNo><extAccNo>AF062075.1</extAccNo>
ggactgcttcaccagtttttctactggctccttctttgaactggatggacgtccattctg
tgagctccattaccatcaccgccggggaacgctctgccatgggtgtgggcagcccatcac
tggccgttgtatcagtgccatggggtacaagttccatcctgagcactttgtgtgtgcttt
ctgcctgacacagttgtcgaagggcattttcagggagcagaatgacaagacctattgtca
accttgcttcaataagctcttcccactgtaatgccaactgatccatagcctcttcagatt
ccttataaaatttaaaccaagagaggagaggaaagggtaaattttctgttactgaccttc
tgcttaatagtcttatagaaaaaggaaaggtgatgagcaaataaaggaacttctagactt
tacatgactaggctgataatcttattttttaggcttctatacagttaattctataaattc
tctttctccctctcttctccaatcaagcacttggagttagatctaggtccttctatctcg
tccctctacagatgtattttccacttgcataattcatgccaacactggttttcttaggtt
tctccattttcacctctagtgatggccctactcatatcttctctaatttggtcctgatac
ttgtttcttttcacgttttcccatttgccctgtggctcactgtcttacaatcactgctgt
ggaatcatgataccacttttagctctttgcatcttccttcagtgtatttttgtttttcaa
gaggaagtagattttaactggacaactttgagtactgacatcattgataaataaactggc
ttgtggtttcaataa
>lcl|<llId>9406</llId><geneSymbol>ZNF265</geneSymbol><baseAccNo>NM_005455.3</baseAccNo><extAccNo>AF065391.1</extAccNo>
cagacgccacaggtcatcatctggatcatcccattctggttcccgttcaagttcaaaaaa
gaaataatgtattaaaatttacatcttaaaaaaatccagtacagtgcatgaagcatattt
ttaaagaagttggtgtcttacttggtcagaagtgctaaatctgctagtagaggtgcatgc
ctttcattgcttttcaaaacaatacagctgtgtttatttgtgaagttaaaagtaaatagc
attttaagccataatgtcccaaaatagatgttctgtcattcattatttacaaccatttgc
ttcatttaaaaccatttcagctataacaaagtactttgcttcctaatttaaacccatttt
tgtcatttccaaatacatcctgtccattggctaagacaggattacctaggcttgcctgaa
ctttgggcatggaagaaagactggaaactagttggaaacaacatacttatggaaaagaaa
gtcagcctttttatgctgttaacagatgtcagagtgattctcaccaaaaaaagttaaact
atgttgtaagcagccaactgtaaatgtctattttgaaattccctatgctaagggtgcctt
agaatcattgtgtctcttttatccagctttacttttttgctccacatttaatgcaaaaga
atcttgtgatgtctacaaggagagaagtgggatatattttcctttctgacacataatttg
gggcaaaaaagaaagtcttaagagtttatcttttctctgctgatacggttgcttgataaa
gacatctcaaaatgtttaccaatgttttaagaagctttgtgtgatattcttccaaatgta
gttaccaaatataatatggtagaaaaggctaaatcatacttaatgagcaaattgaagtaa
gcttttaaagtatatttctcttttggtgaaaggccaatggagacattgtgaatttaagtg
aacatttgcctcaagatgttaactataaacacactgcatacaattttcttctgaataaca
aatgaatgcttattgctgcatgatgtaagcaaaagtcattatttttcctattcatttgaa
ataagttatggcttaaaatgcttttggagtttatttctcaaaattaaaatctggtcacat
gagctttagtttgttttctggtttaaaaaataaaaaggtttctcttaacagtatttccag
tgacaatgcaaggtaagtatatcaaaggaaatcaacagttgtgcttgggggctttttgtt
atgggatattgatttcttgttttttttccgtaacattgtctgctgcaatttaaataaaaa
ttacgacattttaagatatttcatagacaaaccaaacaaaaatatatgtttttactttaa
agtgaatgtttttctcttcagctgatctaaaaatgaaagcaagatatcttatgtagaaat
attttgataatatttttacagtgagctttcccatgtttttatgtcttaagtttctttgct
gcgtttatgtaggttgcacaagaacttttactcacttgtaattgtgcctcagactttttg
aaagtctaccttctaaattgccccgacgatctagattctacatgttaccattggtttatt
cttgtgctttctgtatttaaaactttggctgtactaagcaaatgcaaggttataatttag
ctaatagtagtttacagacaattctgatgattatgatttcatttggtttaactaagctgt
actagttcatttcataaggaaatgatactgtagacaaatgtaaataaagcctgtgagtca
agcatcaagtggtgtttgttagaaataaactagagatttttaaactctga
>lcl|<llId>9407</llId><geneSymbol>TMPRSS11D</geneSymbol><baseAccNo>NM_004262.2</baseAccNo><extAccNo>BC033295.1</extAccNo>
cagggtgactctggtggcccactagtacaagaagactcacggcggctttggtttattgtg
gggatagtaagctggggagatcagtgtggcctgccggataagccaggagtgtatactcga
gtgacagcctaccttgactggattaggcaacaaactgggatctagtgcaacaagtgcatc
cctgttgcaaagtctgtatgcaggtgtgcctgtcttaaattccaaagctttacatttcaa
ctgaaaaagaaactagaaatgtcctaatttaacatcttgttacataaatatggtttaaca
aacactgtttaacctttctttattattaaaggttttctattttctccagagaactatatg
aatgttgcatagtactgtggctgtgtaacagaagaaacacactaaactaattacaaagtt
aacaatttcattacagttgtgctaaatgcccgtagtgagaagaacaggaaccttgagcat
gtatagtagaggaacctgcacaggtctgatgggtcagaggggtcttctctgggtttcact
gaggatgagaagtaagcaaactgtggaaacatgcaaaggaaaaagtgatagaataatatt
caagacaaaaagaacagtatgaggcaagagaaataatatgtatttaaaatttttggttac
tcaatatcttatacttagtatgagtcctaaaattaaaaatgtgaaactgttgtactatac
gtataacctaaccttaattattctgtaagaacatgcttccataggaaatagtggataatt
ttcagctatttaaggcaaaagctaaaatagttcactcctcaactgagacccaaagaatta
tagatatttttcatgatgacccatgaaaaatatcactcatctacataaaggagagactat
atctattttatagagaagctaagaaatatacctacacaaacttgtcaggtgctttacaac
tacatagtactttttaacaacaaaataataattttaagaatgaaaaatttaatcatcggg
aagaacgtcccactacagacttcctatcactggcagttatatttttgagcgtaaaagggt
cgtcaaacgctaaatctaagtaacgaattgaaagtttaaagagggggaagagttggtttg
caaaggaaaagtttaaatagcttaatatcaatagaatgatcctgaagacagaaaaaactt
tgtcactcttcctctctcattttctttctctctctctccccttctcatacacatgcctcc
cccaccaaagaatataatgtaaattaaatccactaaaatgtaatggcatgaaaatctctg
tagtctgaatcactaatattcctgagtttttatgagctcctagtacagctaaagtttgcc
tatgcatgatcatctatgcgtcagagcttcctccttctacaagctaactccctgcatctg
ggcatcaggactgctccatacatttgctgaaaacttcttgtatttcctgatgtaaaattg
tgcaaacacctacaataaagccatctacttttagggaaagggagttgaaaatgcaaccaa
ctcttggcgaactgtacaaacaaatctttgctatactttatttcaaataaattcttttta
a
>lcl|<llId>9409</llId><geneSymbol>PEX16</geneSymbol><baseAccNo>NM_057174.1</baseAccNo><extAccNo>BC000467.2</extAccNo>
cgtcccagcgtgcggcctctccgtgcctaccggccaggccccacacacagccctggtcgc
caccagcgttcctcccaggacacccttgactgcgctctcctgtgacgatgccactgcagc
ccgcaccttgtcactgctgggccaagaagccttcactaggagtgggatccaggctcctct
cccacagaaagcggtgacttcacctcatggagcccgggaagctgcttgcctcggcagcca
taggagcgaacactgctgctctctcgctggcccctggtgaggacaggaagcctgaacccg
ggtgatggctgaacgctgcccagcgtgtcttctggctggggccctccgtctgccccttct
ccgcagggccctgtggctctggcagccccaggccatggcgttgccagcctccctgtgaca
gagcctggtgaacagtgagcctggctcccacgcaagtggcactttaagccctgcatcctc
ggttgagagtaaaaggcttttctccctta
>lcl|<llId>9410</llId><geneSymbol>WDR57</geneSymbol><baseAccNo>NM_004814.1</baseAccNo><extAccNo>AF090988.1</extAccNo>
ttatctcagcatcgagtgacaagagactgtatatgggagagattcagtgaagatatggac
tggaagactccaaggccgcttgtctttgagacctcagactgcataagtgatgccaaatgt
tggatgtccaggctagcaccctcccttcagatgaccattgctagcaagaaacaggaggcg
gtggccatattccaaaaaccaattttgtcccatttcaccaggatgactaaggcaagcttc
cctgtggcctttaaaaaccacctgccagatttcagggactgtttttttttttctttttct
tttttcctgttttctaatgcaggcccaatgtgacaaatttgttggttgggattttttttt
ttttttgtaactggcttgtatgatattttctttctgtatttctctatatcattttgtatt
aaaagccaaatagatgcctttttacaaga
>lcl|<llId>9411</llId><geneSymbol>ARHGAP29</geneSymbol><baseAccNo>NM_004815.2</baseAccNo><extAccNo>\null</extAccNo>
gacaaagcacagttgcttctagaccaagaggctgaatcagcatcccaaaagatagaagat
ggtaaaacccctaagccactttctctgaaatctgataggtcaacaaacaatgtggagagg
catactccaaggaccaagattagacctgtaagtttgcctgtagatagactacttcttgca
agtcctcctaatgagagaaatggcagaaatatgggaaatgtaaatttagacaagttttgc
aagaatcctgcctttgaaggagttaatagaaaagacgctgctactactgtttgttccaaa
tttaatggctttgaccagcaaactctacagaaaattcaggacaaacagtatgaacaaaac
agcctaactgccaagactacaatgatcatgcccagtgcactccaggaaaaaggagtgaca
acaagcctccagattagtggggaccattctatcaatgccactcaacccagtaagccatat
gcagagccagtcaggtcagtgagagaggcatctgagagacggtcttcagattcctaccct
ctcgctcctgtcagagcacccagaacactgcagcctcaacattggacaacattttataaa
ccacatgctcccatcatcagtatcagggggaatgaggagaagccagcttcaccctcagca
gcagtgcctcctggcacagatcacgatccccacggtctcgtggtgaagtcaatgccagac
ccagacaaagcatcagcttgtcctgggcaagcaactggtcaacctaaagaagactctgag
gagcttggcttgcctgatgtgaatccaatgtgtcagagaccaaggctaaaacgaatgcaa
cagtttgaagacctcgaagatgaaattccacaatttgtgtagggatgtcaaatttcaggg
tttttttgttgttgttgtgttattttgtggtattgtgcttgttttgtgaaagaatgtttt
gacagggccccttttgtataggactgccaaatcatgggttttgccttttgttgttgtatt
tatcctctgttggtaatactgaatggtagaatgttttgatagggtcacatttgtgcctca
ctggaattatctttaaattctgtatttttaaagttgtgaataagataggtggattcgtat
tttttaaagttcagttgactttccccaccaaatggtccatttgaatgcatccctaatata
tgatatagtctcaactaataggtgcaatttgggaaaatcaggtttattttttggagtgga
actgttataagtgcttatttataaaaggaatgtttctgaatgcaagtgcctaaaaagatc
tttgttggtatgcatatgttttgtcacacaattttatagtgcatctttcaccatttgtgc
ttttttaagatacgtatgtaagctcttatttttcaattggcaattcagttaatttttaaa
tgtttacataatggccagaaggcttgcaaatctgtatttaattgcattttaattaattgc
cagtttttacatgtgatagtcagttgtacaaagaaaatgcacttaaacctgtttctaaat
tatatattcagttatattatatttggctttagatggttttaatacatttgatagtttttc
accccttggctttattttatataaacttttgtttttcagcagttctgaactttttagtat
tttataaatggtccaaaaaatgcctgtttcagaagtttttgaattcagtgcatttcctct
tgatttgtctgggttaaaaccattccttttgtatgaaatgttttgacttaggaatcattt
tatgtacttgttctacctggattgtcaacaactgaaagtacatatttcatccaaatcaag
ctaaaatttatttaagttgattctgagagtacaggtcagtaagcctcattatttggaatt
tgagagaaggtataggtgatcggatctgtttcatttataaaaggtccagtttttaggact
agtacattcctgttattttctgggttttatcattttgcctaaaataggatataaaaggga
caaaaaataagtagactgtttttatgtgtgaattatatttctactaaatgtttttgtatg
actgtgttatacttgataatatatatatatatatatatcaacttgttaaattatttcatg
ttcccgtggcttcttttcagttgttgcctattacagtatgagagtttaaggttattaacc
attggcttagaagtcaacacctaggatcatacatccgttgactacaatgtggaatgaatt
ttatggaaacctgttttatagttctatgtgatgtaaaggtctagggagcaataaccagcc
cttttttttctgaaggcttgtttttagtcctcattgtacaaaatataaaataatcatatt
gctatgaatacctaa
>lcl|<llId>9412</llId><geneSymbol>SURB7</geneSymbol><baseAccNo>NM_004264.2</baseAccNo><extAccNo>BC008380.1</extAccNo>
aggctgctagcttgtataagctagaagaagaaaaccatgaagctgctacatgtctggagg
atgttgtttatcgaggagacatgcttctggagaagatacaaagcgcacttgctgatattg
cacagtcacagctgaagacaagaagtggtacccatagccagtctcttccagactcatagc
atcagtggataccatgtggctgagaaaagaactgtttgagtgccattaagaattctgcat
cagacttagatacaagccttaccaacaattacagaaacattaaacactatgacacattac
ctttttagctatttttaatagtcttctattttcactcttgataagcttataaaatcatga
ttgaatcagctttaaagcatcataccatcattttttaactgagtgaaattattaaggcat
gtaatacattaatgaacataatataaggaaacatatgtaaaattctgttatgacataatt
tatgtctccattttgttgtattggccagtacttttacaaatcaaaacatctctcaagcca
aaggagaagacagtaagaacagacataagggacattttagtttaggctagtgtcctgcct
cttagaggtggcattgtgtaaatctgagctttgagcaagaaagttttggaaattgtgttg
cttttaagaaatagagttagtgtggctggataagaaagtcacatttatgcaaatgtttct
tctgctagaacctcatacctgttctagttcatctccacgtttattttaccaagagatcct
ctgtcaagagaatttcctggctgttgtgaaagaatttttctacatcctgaactatttttc
ctatttcttttcaccttgctttttttcatccttaatttgcttgtcatcacaatgaagtat
gttttttgaatcatcaattctttctcattctccatttatctgaaggttcttttgccctta
ttaacctctcaacttttattgctgtattctagtcagaccagaacatacttccactacatc
agttacttggcatcatttcacctcagtttattattgccaaataataatttgtgtcagcat
tttcaactatggttattcatccaacccttggatctctttgagtctactgataatctccac
tggaaaggtggaattgaaatgtggtccacattttaactagctatttcctggggctgtatt
tttcagaatatgctgagctacatttgctgcaatctgttgctattcagagtttaagtttca
ggagaaaacaggaacaatagaacactctgcctgttatttttgttgtaatcaagcttttcc
acagttcttgaaaagtactatgtttcaaatttcaggaacaccagcgttagctgtaaaagt
tgcagcaatttattggctagtcatagaaaatttttgaacttttaactgtattttaattga
tgtttattaaaaacactttgctatcag
>lcl|<llId>9413</llId><geneSymbol>C9orf61</geneSymbol><baseAccNo>NM_004816.2</baseAccNo><extAccNo>BX641153.1</extAccNo>
agataatggccccattgcagcccagcacatccagggcccacaggctgccctcgcggagac
agcctggcctgctgcacctccagagctgcggcgaccttcacaccttcacaccagcgggga
ggccccgagccgagaggaggccccggcgagtggaggctgagcggccacacagcctcattg
gggtcatccgagagactgtcctgtgaaccctggaagacagaaggccactccaaggggaag
gatccctctcctctctgccatttcttggctgggagctgtggtccacctcaaaaaaaaagg
agcactctggaggacacgttttcccacctgttggctcccgtgtctgctgactgagggcat
tcaggagtaaatgcacaggtcggtccaggcccgtctgggtttgggatgcactgagttgga
ggttatgaaagctttgatcctcttcttcctctgctgggcctcgcagcattcccaagggtc
acatgccctggcatgggcagaaactgggctaatgattctttgcccacttcacccctcgtg
tctctctttgttgctaagttctttccctcttggaaggacagatctgccgggctgctattt
atagttgcctttggcctttcactgctctgcgatttggcaggaaataaggcgattaaccct
atgtgtccacaagcctcaagccttgtttcaggtcaccctcaaatcacactctctttaggc
aaaacaggaaacttcttaagtgacaaattttaatgccagacatttaaggagaggattatt
gttgattccatttactcatgcttgcaaaactagagacccctaaggcagaactgagaataa
acatgtttactttgggccactggg
>lcl|<llId>9414</llId><geneSymbol>TJP2</geneSymbol><baseAccNo>NM_004817.2</baseAccNo><extAccNo>\null</extAccNo>
agttccagaccccctgagccacagaaagctccttccagaccttatcaggataccagagga
agttatggcagtgatgccgaggaggaggagtaccgccagcagctgtcagaacactccaag
cgcggttactatggccagtctgcccgataccgggacacagaattatagatgtctgagcac
ggactctcccaggcctgcctgcatggcatcagactagccactcctgccaggccgccggga
tggttcttctccagttagaatgcaccatggagacgtggtgggactccagctcgtgtgtcc
tcatggagaacccaggggacagctggtgcaaattcagaactgagggctctgtttgtggga
ctgggttagaggagtctgtggctttttgttcagaattaagcagaacactgcagtcagatc
ctgttacttgcttcagtggaccgaaatctgtattctgtttgcgtacttgtaatatgtata
ttaagaagcaataactatttttcctcattaatagctgccttcaaggactgtttcagtgtg
agtcagaatgtgaaaaaggaataaaaaatactgttgggctcaaactaaattcaaagaagt
actttattgcaactcttttaagtgccttggatgagaagtgtcttaaattttcttcctttg
aagctttaggcagagccataatggactaaaacattttgactaagtttttataccagctta
atagctgtagttttccctgcactgtgtcatcttttcaaggcatttgtctttgtaatattt
tccataaatttggactgtctatatcataactatacttgatagtttggctataagtgctca
atagcttgaagcccaagaagttggtatcgaaatttgttgtttgtttaaacccaagtgctg
cacaaaagcagatacttgaggaaaacactatttccaaaagcacatgtattgacaacagtt
ttataatttaataaaaaggaatacattgcaatccgtaa
>lcl|<llId>9415</llId><geneSymbol>FADS2</geneSymbol><baseAccNo>NM_004265.2</baseAccNo><extAccNo>AF084559.1</extAccNo>
caggtccctgaagaagtctgggaagctgtggctggacgcctaccttcacaaatgaagcca
cagcccccgggacaccgtggggaaggggtgcaggtggggtgatggccagaggaatgatgg
gcttttgttctgaggggtgtccgagaggctggtgtatgcactgctcacggaccccatgtt
ggatctttctccctttctcctctcctttttctcttcacatctcccccatagcaccctgcc
ctcatgggacctgccctccctcagccgtcagccatcagccatggccctcccagtgcctcc
tagccccttcttccaaggagcagagaggtggccaccgggggtggctctgtcctacctcca
ctctctgcccctaaagatgggaggagaccagcggtccatgggtctggcctgtgagtctcc
ccttgcagcctggtcactaggcatcacccccgctttggttcttcagatgctcttggggtt
cataggggcaggtcctagtcgggcagggcccctgaccctcccggcctggcttcactctcc
ctgacggctgccattggtccaccctttcatagagaggcctgctttgttacaaagctcggg
tctccctcctgcagctcggttaagtacccgaggcctctcttaagatgtccagggccccag
gcccgcgggcacagccagcccaaaccttgggccctggaagagtcctccaccccatcacta
gagtgctctgaccctgggctttcacgggccccattccaccgcctccccaacttgagcctg
tgaccttgggaccaaagggggagtccctcgtctcttgtgactcagcagaggcagtggcca
cgttcagggaggggccggctggcctggaggctcagcccaccctccagcttttcctcaggg
tgtcctgaggtccaagattctggagcaatctgacccttctccaaaggctctgttatcagc
tgggcagtgccagccaatccctggccatttggccccaggggacgtgggccctgcaggctg
caggagggcactggagctgggaggtctcgtcccagccctccccatctcggggctgctgtg
tggacggcgctgcctcaggcactctcctgtctgaacctgcccttactgtgtttaacctgt
tgctccaggatgcattctgataggagggggcggcagggctgggccttgtgacaatctgcc
tttcaccacatggccttgcctcggtggccctgactgtcagggagggccagggaggcagag
cgggagggagtctcaggaggaggctgccctgaggggctggggagggggtacctcatgagg
accagggtggagctgagaagaggaggaggtgggggctggaggtgctggtagctgagggga
cgggcaagtgagaggggagggagggaagtcctgggaggatcctgagctgctgttgcagtc
taacccactaatcagttcttagattcaggggaagggcaggcaccaacaactcagaatggg
ggctttcggggagggcgcctagtccccccagctctaagcagccaggagggacctgcatct
aagcatctgggttgccatggcaatggcatgccccccagctactgtatgcccccgaccccc
gcagaggcagaatgaacccatagggagctgatcgtaatgtttatcatgttacttccccac
ccctacattttttgaaataaaataaggaattttattctc
>lcl|<llId>9416</llId><geneSymbol>DDX23</geneSymbol><baseAccNo>NM_004818.2</baseAccNo><extAccNo>AF026402.1</extAccNo>
agattacatccaccgcattggccgcacgggacgagcaggcaagagtggggtggccatcac
cttcctcacaaaagaggactctgctgtgttctacgagctgaagcaagctatcctggaaag
cccagtgtcttcctgtccccccgaactagccaaccacccagatgcccagcataagccagg
caccatcctcaccaagaagcgccgggaagagaccatctttgcctgacacagcactcttcc
tgtgggctgagggcatctccaaagctgcctgatgcctgtttttcagaaccctcacatccc
tctttccaggtcctcactcttgggatatgggggcttaggaaaacaatccaactccctagc
ccagaccctcaggtcaggaggcctgcgtgtggggctgcaaaaggagaggacgacgctgtc
ggaggcagggagagcaaattaccacagcttcttggcccagttctgcccttctttgctttg
ggattgcactgggccatcagctcatgccaggctatgggggcagccagttggcattgctcc
ccagactgaacagaaacctggccgccggatgggacctcctttggcacagacttgactgtg
taactgcataaactgcagtagcatcattgccctagatgccccaggagacctggcaccatg
aggattacagacagtggaatcttactgtcatctggacagctgttttcctgtttggatggt
aaaggaagttgagagtctttagacctgtgcacagccccgcaccaaggggtgctgtatgct
ctaggcatcccctcccccaggggattttctaagtagatggggggacacggtgaactggct
gtgtccatctttgtcactgagtgaaatctctgttttctattctctgagaagataagtttg
tatgttctgagaataaatacatgaatattaagactgtta
>lcl|<llId>9419</llId><geneSymbol>CRIPT</geneSymbol><baseAccNo>NM_014171.3</baseAccNo><extAccNo>BC018653.1</extAccNo>
aggcatctgtgcgatgtgtggaaaaaaggttttggataccaaaaactacaagcaaacatc
tgtctagatgtattgatggaatttctggctttctaaatgattttactttctgccttgaat
tttcaaggcatagatgtcaacttacagaataacatgttttaagataattaagtttaaacc
agagaatttgattgttactcattttgctctcatgttctaaacagcaacagtgtaactagt
cttttgttgtaaatggttattttccttataagaattttaagaactaagtggcaaattcca
tgaaaatatttctcagttctgtatgcacttttatttaacattattcatataattctcccc
ccaccactttatttatagatactgcaaaagtgagaaggagataatagatactttgctctg
aatttggcatccagagttaacatttctcccctcactcccttgctggtgtcatagttatta
gaatcagcagcctcttaactaattgcggtttcataggatatataaatgtttcaagccatt
attgctgaatggttctttagttattaacctagacccaaatcaaagaccagttggatttat
gatattttttatttgttcttgcagccaaagtgccagtttctttaatatgtgaccaagaac
acaaggagcatccatatggccaaataaatacactgaattttagaaaaacatattactttg
aattcaaattgtcatgaaaaccagaacagtgtttgtccatgttgcatgtaatgaaaataa
atccctgctctgagaaaagctctttgaagcaaaaaccaaactttttttttttttttttac
ctcctgtcttgccccctaaaagaaataaatagagcaaacatct
>lcl|<llId>9420</llId><geneSymbol>CYP7B1</geneSymbol><baseAccNo>NM_004820.2</baseAccNo><extAccNo>AF127090.1</extAccNo>
aggagtttagatatgatcgttttatagaagatggtaagaagaaaaccacctttttcaaaa
gagggaaaaagctgaagtgttacctaatgccgtttggaactggaaccagcaaatgtccag
gccgattttttgcacttatggaaataaaacaattgttggttatacttttaacttattttg
atttagaaataattgatgataagcccataggactaaactacagccgcttgttgtttggta
ttcagtatccagattctgatgttttatttagatacaaagtgaaatcttagagaagctaaa
aggaaagaaaataaatctatcaaaattaccctaaacatcctaagctcatctatttctttt
taatttctgcaaagtaattgatttatttgtttaaaaagcgctaatttctatttgatctga
tatcagtccagtttgtccttagtcacaaagcccatataatataaaacaggatggtggcag
gaaaatggacatcaaaatcaacttaagggtaggctcaaaacagggttgttgttgtttttt
tagtttctccttgttgtgattttcacctgttataataaatgtaccttcacaccaatagat
tgggcactgtggaatttaaatcactcaaattgttctctaatatgtaaaattacactttga
actactagaaaattgtgctggaaatggacacagtctaacaaattccaaattctcacagaa
gaaggaaattgaatttccatgagttacactggatgaaaatgtttcccttaagcatatatt
aataatacctatat
>lcl|<llId>9421</llId><geneSymbol>HAND1</geneSymbol><baseAccNo>NM_004821.1</baseAccNo><extAccNo>BC021190.2</extAccNo>
gcagcagcacgaaggttttcctcctgccctgggcccagtcgagaagaggattaaaggacg
caccggctggccgcagcaagtctgggcgctggagttaaaccagtgagccgaggcccgcgc
cgaggacctggccaggccagccactcctgaagccccgggaggagaggaaggcagcggcga
acgccaggctctgggctccggcgactggtgctacgcatcccgcggagcttctgctgagcg
ccggcaggtcgtcggctgcaaccacacacttggatcgcacgtgcaatgtcctttgatttt
ttttaatacattaagagaaagagaaatatatatatatccacccccagcccaaccgagggc
ggcccttggcggcaacatgcaagaaggagggactgtcgaacccaagggctcaaagacgca
ctcttccacccttttggagcgaatttagaacctcagccctatctccatttccctatctgg
ctctttctctcttgtccctccatatgatccgccccgacgccgtcttctctaattaaaatg
caataaggaatcaattcttttcttgcctgagaaagagaaccagacgcaggaagatgaaag
gctgccctttgttcttcgaatcgtggtggttttattttatttttctttttgtcgctgcac
ttcctgtttagttccaagggaaacactttctctctttctctgtctctctcttttcttcct
tcttttccttcctttttgtttctatctaaataaaagctttccctgtgttggaaagttttt
atgtatttaaactacctaccatgcctgttgtgctcaggtgtttgttcatcctgccatccc
caacccttttctacctcaagtctgtgtgaccactcacagcccccctcccttcgccaaagc
agtgtctatgctcttgattaataaaacattttctgaaatca
>lcl|<llId>9422</llId><geneSymbol>ZNF264</geneSymbol><baseAccNo>NM_003417.2</baseAccNo><extAccNo>\null</extAccNo>
cctgtaatcctagcactttgagaccactaaggcaggtggatcacctgaggccaggagttc
gagaccagcctggccaacatggcaaaaccctgtctactaaaaatacaaaaattagccagg
catggtggcgtgtgcctgtaatcccagctgctggggggctgaggcaggaggatcagttga
acgtgggaggcagaggttgcagtgagctgagatctcaccactgcactccagcctgggcaa
cagagcgagactctgtctcaacaacaacaacaaaaagtcctgaacatgattgtggaagtg
tgttgctctttcaagttctatcactttttgtttgcaaagttcaaagctgtattgtttggt
acatatacatgtaggtttgccaagtctttgtggtgaattgactcttctgtcattatgtga
tgtcatttttttgccttttaatagtcttgtcaatactttacctgatgttctcatagtgac
tcctgcatattttgattaatgtttgcatggttaatatttcttcattttattttaaagctt
acctgtatcattacttatgaagtcagtttctttgaacagcatatactcaggccatgcttt
ttttattcattctgcatatgtctctcttaattggtatgttgaaatgatttacattaaaat
aattattgatattttagggcttaagtgtgcccttaaatgatttttgtgttcttttttatt
gttcctctgttatttggggttgtttactagtcttcctataggttacttcacctttttttt
ttttaataatttgatttgatacatatgtagtgttttttagtatagatcctccttgactta
tgatggggttatgtcacaataaacccattgcaagttgaaaatactatgtcaaatatgcat
ttaatacacctaccctgctgaacatcatagccgatcttgccttcagaatgctcagaaaat
ttacattagcctgcagttgggcaaaatcatctaacacaaggcctactttataataaagtt
actgcaaagaattttaaataaaaattcaagtgtggtttctactgaatgcatgtcgcattc
gcaccattgtaaagtcaagtagtaagtcgaaccatcctaagtcagggactgtctgtatat
atctgcattttttagtgattgttctactattacagtgtaaatatataacttatgacagtt
taataagttatcagcaatttagcactttacttccattaggttcctttagcttacctacta
atgtaactatcttaagtaatagtaattcctcttcaaaaattgagcgctatgttgcaagat
gtaatttttcttttccttttttttgagaccaagtctcactctgtcacccacgctggagtg
ctgtgatgcgatctcggctctctgcaacctctgcctcccgggttcaagcaattaactgcc
tcagcttccctagtaatggattacaggcgcccgccaccacgcctggctaatttttgtatt
tttagtagagacggggtttcaccatcttggccaggttggtcttgaactcttgacctcatg
atccacccgcctcggccccccaaagtgctggggttacaggtgtgagccactgcacccggc
cacaagatgtaatttttactttatctctcacacgtattttacaaaacgtcatgagaaaca
ttgtctcttgaccttttttttttttttttttttttaaagagacagagtctcactctgtca
cccaggctggagtgcagtggcacgatcttggctcactgcaacctccgcctcctgggttca
agcgattctcctgcctcagcctcctgagtagctgggattacaggtgtgcgccgccacacc
cagctaattttgtatttttagtagagacggggtttcaccatgttgctcaggctggtctca
aactcctgaccttgtgatccgccaaccttggcctgtcgacctctttacccattccattgt
tcattcttctttcttgaaatcccaaaccttctattaacatttcttttcagttatacactg
aactttactgtagcctttcttctagagtaacaaatgttctttgttttccttcctctaaag
atgtctttatgtttccttcattcccaaagaatatttttgtggaatataagattcagagtt
ggcagttgttttcttttagacttcagagatgtatctctctgttctgtacattattgttta
atataagaaacctactagcattcaaataatcattccctattttacaatgcatcagttctg
tcaagcttcattcaaagtgtttttcattgtctctagtgttcagaagtttggctgtgatgt
gcgtggcatggaagtttttgggtgtattctatttggcgctccctggtgcttgcccagctt
tttgatctgtaggattatgccttttgcaaaatttggggaactttcaactattatttcttc
aaatattttttcaccccccagtcttgtcttttttagggacttcaataacatgagtggcag
atcttgttttacactcccatgggtccttcaggctctcatcttttttctttttccagtcta
ttttctgtcttgttaatattgattaatttttattgaccttccatggtcctcactgattgt
tttctttgtcatacctaatctgttgagtttgtgcagtgagttttcattttggttttgtat
tttccagttgtttaatttccattgggtgggttcttttgtacaccttctgtttctttgctt
attttttaacgccaaagaaagactctcagagaatagacaactatattccaaagtcatggt
tctctggtggtttgtcttgacatttgaatagaaatgttaaactatctgggggaatagaaa
gcccacagtcttctgagttgtgctacaccaatatttctatgaacagatcttacaactgag
agtgatctgcagatttttcagagtcatgttctccatggaatgtttgtaaaattccctagc
tctctgcactgagctgagatcgtgccactgcactccagcctgggcaacagagcgagactc
catctcaa
>lcl|<llId>9423</llId><geneSymbol>NTN1</geneSymbol><baseAccNo>NM_004822.1</baseAccNo><extAccNo>U75586.1</extAccNo>
gccgtccagatccacatcctgaaggcggacaaggcgggggactggtggaagttcacggtg
aacatcatctccgtgtataagcagggcacgagccgcatccgccgcggtgaccagagcctg
tggatccgctcgcgggacatcgcctgcaagtgtcccaaaatcaagcccctcaagaagtac
ctgctgctgggcaacgcggaggactctccggaccagagcggcatcgtggccgataaaagc
agcctggtgatccagtggcgggacacgtgggcgcggcggctgcgcaagttccagcagcgt
gagaagaagggcaagtgcaagaaggcctagcgccgaggcagcgggcgggcgggccgggcg
ggcccgagggcggggcgagcgaga
>lcl|<llId>9424</llId><geneSymbol>KCNK6</geneSymbol><baseAccNo>NM_004823.1</baseAccNo><extAccNo>BC004367.1</extAccNo>
acagtctacctcttcctgggcctggtggccatggtgctggtgctgcagaccttccgccac
gtgtccgacctccacggcctcacggagctcatcctgctgccccctccgtgccctgccagt
ttcaatgcggatgaggacgatcgggtggacatcctgggcccccagccggagtcgcaccag
caactctctgccagctcccacaccgactacgcttccatccccaggtagctggggcagcct
ctgccaggcttgggtgtgcctggcctgggactgaggggtccaggcgaccagagctggctg
tacaggaatgtccacgagcacagcaggtgatcttgaggccttgccgtccaccgtctctcc
tttgtttcccagcatctggctgggatgtgaagggcagcactccctgtccccatgtcccgg
gctccactgggcaccaacataaccttgttctctgtcctttctctcatcctctttacactg
tgtctctctggctctctggcattctcgctgcctctgtctttccctcttgctgtctctgtt
tctcattctctttcatgttccgtctgtgtctctcaattaaccactcgtcaactgctgatt
ctactgggctgtgggctcagacctcatttcaggcaccagattggtcgctacaccctggac
aagtgactgcccgtctctgagccttgatttcctcagctgccaaatgggaagaatagaaga
atttgcccctaaacccctcctgtgtgctggccctgtgctagacagtgctggagacatagt
tgggggtggagaactgcccttatggagcttgcagtccagtgaggtggacagacctgtccc
cagacagtgatggcccaaaatggtcaggactttaatggaggaggtgaggtgttgaaagca
caggcagagtggtcagggctgaagtcggagaagcatagggactaggcccaatccagcctg
gaaagtcagggaggacttcctagaggaagggacatcgaactaagacctgaactatgagaa
ataggcaggaagaagttgtacctgactcatttttctcaggtgtctccagggagcaggacc
catggagggacccctggtgtaggcctgggcgatagactcttcctcagcagcctggcaggc
aggaaacagacataggaccccagcccagatctgaatggcatgggaggtgctgcccttaac
catgacaccattgtaagagctgtccacatttgtatgttgtgccctggaatcagcctggtt
gagctcaaatcccaacttagccacgtctggcctgtgtccttgggcagtcacactacctct
ctgattttgtttccttatctgtaaaatggtgatcatcataatacaacttcaaaaggattt
caggctgagtgtggtggctcacgcctatacacccagcactttggaaggctgaggaaggag
gatcgcttgaggccaggagtttgagactagcctaggcaacacagtgaggccttatctcaa
caacaaccacaaaatctaaaaattagctgggtgtggtggtgcatgcctgtgatcctggct
acttcagaggctgaggtggaaggatcacttgaggccaggagtttgaggctgcagtgagtt
atgatggcactgctgcactccagcctgcgggacagagtgagaccctgtctgaaagaaaga
gagaaagaaagaaagaaagagagagaaagaaagaaagaaagaaagggaaagatggaagga
aggaaggaaaaagaaagagaaagagagagagagagaaagaaaaagaaagaaaagtaagaa
agaaaaaagaaaaagaaagaaaagtaagaa
>lcl|<llId>9425</llId><geneSymbol>CDYL</geneSymbol><baseAccNo>NM_170751.1</baseAccNo><extAccNo>\null</extAccNo>
gtgcttgaggaatccaaagccctcgtgcgctgcaacatgaagatggagctggagcaggcc
aacgagagggagtgtgaggtgctgaagaaaatctggggctcggcccaggggatggactcc
atgttaaagtacttgcagaggaagatcgatgagttctgagtgtcgggctgcccactggtg
acaccgggatcgggctgagcaggagaacatcaccggctccagttcccctgatccattctc
acagcctgaaacaagctcacccgtagcttacgcttggaagcaggactgggaacatccacg
ctatttattatcgaggagttttaaagtactgtaactttaaaataaataactacaaagctt
ctttgtccaaacgtcattattttatacttatatacacgcaggtgtaaaagtataaaggtg
agcactagactgctcttagaagctctaatttttgttttctttggctagtactgtataaaa
aacagaattgtgttttattggttttggatgacagaaaagtctggaataatgtttgttttc
ctcatttcttccttctagaacacagaatctaaaggggtattagccagcctcgcctccctg
ccccacgtagagacacagagtgatgtgaggcgttggctttttctccaagaaggtacagat
acctcagattcgggaaactcaaaatcaaaagacttagcttctaggataaatacttctgat
gaaaaatccgctgaggagcataccccaaaccagacatatgcttaggattcatgctgagat
atcaattggtttccccttctttttaaaatacgtccagttcttacccagttaacatgaaga
aaccactgtctctagaagaaagcttgttttgcagtattagtgaatcactgaatagcttaa
gtatgactatctaagttataagttagtctttagtgggttttaaatagtttttctgaccct
tctgaaaaataactacataagtgcttcttgttgctgggtgagaaatactactttatagac
agttttggttttctgtttgcagatatgattgatgtatttcaccaaaataaaatattttta
tgtttataaagtgtaatttttaggttcacttagaatatattttatttaataagttaaaat
tcttttggcacactattaaatgcaaaaactcctttcaaaacaaaaaagaactaccttata
ttcaacatttaatgttcttggcctctgcttttatgtctatacaatatactgagttcagta
tggtgtccaagagtgccctgtgtggatagacatgtgcactccttccaggagtgggtactg
attccagactccagatgcctattattagttaggcttctgagcttgcaatcatattgaatg
tatgaagagcgaaatcaaattcttatttttgtacagttttgaagtttatacttagaactg
accacctccccggccacgcggagagctgtacagtgtgtaaatctgcctttatcttggatt
gattggtacagtatttttgcatctgtgggacctaccttttcgttcagtagtttgaactat
atataaactgtacaatctgtaaagtttttatagaataaatattcagctgtgaaaactggt
taaataaaactaatatttcttaacaca
>lcl|<llId>9426</llId><geneSymbol>CDY2</geneSymbol><baseAccNo>NM_004825.2</baseAccNo><extAccNo>BC033041.1</extAccNo>
gtaacaggcaggaagaaagctttctgtactacaccagagggttggggctgtggatttagc
tactctcacctgaggctactgagcaagctgtcatgcaccatgagacaaagcccaagctgt
cccaccaggcagtaagtgtggagaggttcaggcacatggcatagctgctatttcgcacaa
ttttcactacaccagtggtgaccaaatagaagaggttcatccatacacagaacctggtga
agagctggaggcagaaagaagtgtctatgtggagacgcaactgaaacaaaggtggcacag
caactgttccaatcccgtgtctttcctcatggcttcccaggagtttgaggttgaagctat
tgttgacaaaagacaggataaaaatgggaatacacagtatttggttcggtggaaaggtta
tgacaaacaggatgacacttgggaaccagagcagcacctcatgaactgtgaaaaatgtgt
acatgattttaatagacgacagactgaaaaacagaaaaaactgacatggactacaaccag
tagaattttttcaaacaatgccagaagaagaacttccagatctacaaaagcaaactattc
taagaactctcctaaaactccagtgactgataaacaccacaggtccaaaaactgcaagtt
atttgctgccagcaagaacgttaggagaaaggcagcttcaactctctccgacacaaagaa
tatggagataataaattcaactattgagacccttgcacctgacagcccctttgaccacaa
gaaaactgtgagtggctttcagaaacttgagaaactggaccctattgcagcagatcagca
ggacacggtggtcttcaaggtgacagaagggaaactcctccgggaccctttgtcacatcc
tggtgcagaacagactggaatacagaacaagactcagatgcacccactaatgtcgcagat
gtctggctcagttactgcttctatggccacaggttcagctacccgaaagggtatagtggt
attaatagacccattagcagccaatgggacaacagacatgcatacctcagttccaagagt
gaaaggtgggcaaagaaatattactgatgacagcagaggccagccttttatcaagaagat
gcacttcaccataaggctaacagaaagtgccatcacatacagagacattgtagtgaagaa
agaggatggattcacccagatagtgctatcaactagatcgacagaaaaaaatgcactgaa
tacagaagtaattaaagaaatggttaatgctctgaatagcgctgctgcagatgacagcaa
gctcgtgctgttcagtgcagctggaagtgtcttttgctgcggtcttgattttgggtactt
tgtgaggcacttaaggaatgacagaaacacagcaagccttgaaatggtggacaccatcaa
gaactttgtgaatacttttattcaatttaaaaagcctattgttgtatcagtcaatggccc
tgccattggactaggtgcatccatcctgcctctttgtgatctcgtgtgggctaatgaaaa
ggcttggttccaaaccccttatacgacctttggacagagtccagatggctgttcttctat
tacattccccaaaatgatgggtaaagcatctgccaatgaaatgttaattgctgggcgaaa
gctgacagcacgggaggcatgcgccaaaggcctggtctctcaggtatttttgactggaac
tttcacccaagaggttatgattcaaattaaggagcttgcctcatacaatgcaattgtact
ggaagaatgtaaggccctcgttcgctgtaatattaagttggagttggaacaggccaatga
gagagagtgtgaggtgctgaggaagatctggagctcagcccaagggatagaatccatgtt
aaagtatgttgaaaataaaattgatgagttttaattgtcagtctgtctgctcaggacaca
agaactaaggggcaacaaatgcatcatgagttgcaagatgccctaatccatcttcatagc
ccaaaacaatttcacccatagctaaggcttggaaacagaactggaaatgtccaagctatg
tatttaaattatcacatcatttttaagcactgtagctttacaaggagtaacaaaacagcc
tctttgcccaaatgtgattattttatgcacacctaagcccaaatataaaaacagactctt
cttgcaa
>lcl|<llId>9427</llId><geneSymbol>ECEL1</geneSymbol><baseAccNo>NM_004826.1</baseAccNo><extAccNo>BC050453.1</extAccNo>
cagggtgctgggcagtgtgtcccagtttgaggagtttggccgggttttacactgtccaaa
ggtctcacccatgaaccctgcccacaagtgttccgtgtggtgagcctggctgcccgcctg
cacgcccccactgcccccgcacgaatcacctcctgctggctaccggggcaggcatgcacc
cggtgccagccccgctctgggcaccacctgccttccagcccctccaggacccggtccccc
tgctgcccctcacttcaggaggggcctggagcagggtgaggctggactttggggggctgt
gagggaaatatactggggtccccagattctgctctaagggggccagaccctctgccaggc
tggattgtacgggccccaccttcgctgtgttcttgctgcaaagtctggtcaataaatcac
tgcactgtt
>lcl|<llId>9429</llId><geneSymbol>ABCG2</geneSymbol><baseAccNo>NM_004827.2</baseAccNo><extAccNo>BC092408.1</extAccNo>
atgtactggcgaagaatatttggtaaagcagggcatcgatctctcaccctggggcttgtg
gaagaatcacgtggccttggcttgtatgattgttattttcctcacaattgcctacctgaa
attgttatttcttaaaaaatattcttaaatttccccttaattcagtatgatttatcctca
cataaaaaagaagcactttgattgaagtattcaatcaagtttttttgttgttttctgttc
ccttgccatcacactgttgcacagcagcaattgttttaaagagatacatttttagaaatc
acaacaaactgaattaaacatgaaagaacccaagacatcatgtatcgcatattagttaat
ctcctcagacagtaaccatggggaagaaatctggtctaatttattaatctaaaaaaggag
aattgaattctggaaactcctgacaagttattactgtctctggcatttgtttcctcatct
ttaaaatgaataggtaggttagtagcccttcagtcttaatactttatgatgctatggttt
gccattatttaataaatgacaaatgtattaatgctatactggaaatgtaaaattgaaaat
atgttggaaaaaagattctgtcttatagggtaaaaaaagccaccgtgatagaaaaaaaat
ctttttgataagcacattaaagttaatagaacttactgatattcctgtctagtggtataa
tatctcaggaatcttggctgagggtttggaactgtgggtagagtagagggccaggagtcc
agtaatagaattcttgcaccatttctggaacattctagctctgggaggtcacgtaacctt
cttggggtagttcagtggtttagtggtttataatccaggtgtgcgtcagaatcatctgag
gaactttgctaaaatacaaaaatctggcctaagtagctccagatctaccttcataaagga
atctgaccactcctggatttggtaatttccaagttctgaaaattttacttaggatttaat
aactattaacatctgtccctacataggttttctttcctacttatataccttatgttctct
tcattctaaccttcatcagtaatagggaaatgttttaattttatttttttagttgaaggg
taatgtaccaaaaaatatagttcagtgaattaaaatgaacacacatgtgcaaccatcaat
tcaggtcaagaaatagaagattgtagcacacaaaagcctactcagccattctcccagtca
ctacttccttccttacccctgggttatttttgaaatgacacttgatgtatttccctctgt
tgctgttatgagaacattgctacagccaagtgttgtgtttctgtgtgcataggttgatac
ttaattatctccccactttttaataaacttttaatttggaaataattttagattgacaga
aaagttgcaaagatagtgaggaaagttcctgtctactctttgctcagcttcccttaatgt
taacattttatatagcaagatgcatttgtcaaagctaacaagttaacattggtacaatca
ctgttaattaaactgcacacaatattcagatttcaccacttttccactaatattctttca
ttgttctaggattcaattcaggagaccacatttcatctagccctcttttttaaaagtaaa
tacttttcagcacttacaggagttaactgagctggggcatcatggtgtatagacgccctg
acactggtcatcttggaattcatttagtttgtcagtgggtgccctgacattctgtcacaa
catcaatttgggaacatggcattatatttttatctttgaacttttttctttttggatgac
atttgattaatgcgtcatcttggaacacattatcttttttcttggttatgtgatcaggaa
gattaatcagtttttcctgttcttggtataattcctgcttttcacatacctgtcccttac
agttctctatatatacccttcccttattacacagagagaaatatctatctatacttttta
cacaaaatatacttcaaaagaaacaaaacagccacaattattaactttttaaataaatga
gaatttaattatatccta
>lcl|<llId>9435</llId><geneSymbol>CHST2</geneSymbol><baseAccNo>NM_004267.2</baseAccNo><extAccNo>BC036930.1</extAccNo>
caggtcctacccggagccgctgccatgggagagccagccttgggcgctggggaccagccg
ccgcgcccgcctcggagtcgcggcccgagtcccggcgccagcagccagcccgctgcgtcc
ccttcccgggctgcagggctgcctccgccgcgccgccggcccggattgtgcctgtgatga
gccgcagcccgcagcgagctctgcccccgggcgcgctccctcggctgctccaggctgcgc
ctgcagccgcgccgcgtgccctgctcccgcagtggccccggcgcccaggacgccgctggc
ccgcgtcccctctcggaatgaaggtgttccgtaggaaggcgctggtgttgtgcgcgggct
atgcactgctgctggtgctcactatgctcaacctcctggactacaagtggcacaaggagc
cgctgcagcagtgcaaccccgatgggccgctgggtgccgcagcgggggcagccggaggca
gctgggggcgcccagggccgcctccggccgggccgccccgtgctcatgcccgtttggacc
tccgcactccttaccgccctcccgctgccgccgtcggggcggctcctgcagccgcggcag
ggatggcgggggttgcggcccctccaggcaatggcactcggggcaccgggggcgtcgggg
acaagcggcagctggtgtacgtgttcaccacgtggcgctctggctcgtcgttcttcggcg
agctattcaaccagaatcccgaggtgttctttctctacgagccagtgtggcatgtatggc
aaaaactgtatccgggggacgccgtttccctgcagggggcagcgcgggacatgctgagcg
ctctttaccgctgcgacctctctgtcttccagttgtatagccccgcgggcagcggggggc
gcaacctcaccacgctgggcatcttcggcgcagccaccaacaaggtggtgtgctcgtcac
cactctgccccgcctaccgcaaggaggtcgtggggttggtggacgaccgcgtgtgcaaga
agtgcccgccacagcgcctggcgcgtttcgaggaggagtgccgcaagtaccgcacactag
tcataaagggtgtgcgcgtcttcgacgtggcggtcttggcgccactgctgcgagacccgg
ccctggacctcaaggtcatccacttggtgcgtgatccccgcgcggtggcgagttcacgga
tccgctcgcgccacggcctcatccgtgagagcctacaggtggtgcgcagccgagacccgc
gagctcaccgcatgcccttcttggaggccgcgggccacaagcttggcgccaagaaggagg
gcgtgggcggccccgcagactaccacgctctgggcgctatggaggtcatctgcaatagta
tggctaagacgctgcagacagccctgcagccccctgactggctgcagggccactacctgg
tggtgcggtacgaggacctggtgggagaccccgtcaagacactacggagagtgtacgatt
ttgtgggactgttggtgagccccgaaatggagcagtttgccctgaacatgaccagtggct
cgggctcctcctccaagcctttcgtggtatctgcacgcaatgccacgcaggccgccaatg
cctggcggaccgccctcaccttccagcagatcaaacaggtggaggagttttgctaccagc
ccatggccgtcctgggctatgagcgggtcaacagccctgaggaggtcaaagacctcagca
agaccctgcttcggaagccccgtctctaaaaggggttcccaggagacctgattccctgtg
gtgatacctataaagaggatcgtagtgtgtttaaataaacacagtccagactcaaacgga
ggaagcccacatattctattatagatatataaataatcacacacacacttgctgtcaatg
ttttgagtcagtgcatttcaaggaacagccacaaaatacacacccctaagaaaaggcaag
acttgaacgttctgaccaggtgcccctcttcttctttgccttctcttgtcctctttctcc
tatttcttaccctgtcctccacctgccttccattttgaagtgggatgttaatgaaatcaa
gttccagtaacccaaatcttgtttacaaaatattcgtggtatctgtgaacatgttaagag
taatttggatgtgggggtgggggtggagaaaggggaagtggtccagaaacaaaaagcccc
attgggcatgataagccgaggaggcattcttctaaagcagacttttgtgtaaaaagcaaa
ggttacatgtgagtattaataaagaagataataa
>lcl|<llId>9436</llId><geneSymbol>NCR2</geneSymbol><baseAccNo>NM_004828.2</baseAccNo><extAccNo>AJ225109.1</extAccNo>
ggggggacatatggtggaaaaccgtgatggagctcaggagcctggatacccaaaaagcca
cctgccaccttcaacaggtcacggaccttccctggacctcagtttcctcacctgtagaga
gagaaatattatatcacactgttgcaaggactaagataagcgatgatgatgatgaacaca
ctttgtgaataataaaattatctgaatgttt
>lcl|<llId>9437</llId><geneSymbol>NCR1</geneSymbol><baseAccNo>NM_004829.3</baseAccNo><extAccNo>AJ001383.1</extAccNo>
agcctgggcgacagagcgagactccatctcaaaaaaaaaaaaaaaaaaaaaaaccacata
ggctcagtcttttcagtatctgctttactggttcagtaaaagccaggaaacacaactttg
tggtaatctgaatgttattgaactgtattttgttcactttattgtaaatactagtgaaca
gtgaataaatggttgtatattcctaataagaa
>lcl|<llId>9439</llId><geneSymbol>CRSP3</geneSymbol><baseAccNo>NM_004830.2</baseAccNo><extAccNo>AB033042.1</extAccNo>
gtagagaagattatctgtaacttaaaaccagctttaaaacttcgtcttcgattcatcaca
cacattagcaagatggagccagctgcagtgcctccacaagccatgaacagtgggtctcca
gcacctcagtctaatcaggtgcccgtgtctttaccagtaactcagtgaagccagactgta
ctgtggagaaagtagaaatatatccgtctttgagagtggactcaaaccttttaaatctga
atgcgatcacactgtagtgatatagtagaagcagtgatgatattcagattgttttatttt
gattcaaatgatgaatctgttgacaccttataactcccatctccctatctatatttttgt
ctctaagagatcaagtaagatacatgttgttcatattcataacaacttattagagctatg
taggaacatagaggtatctgtgatcaaatgacttgtcattggcactttcagtctttccta
ttctagccgttgtttttgtttgtattttttattattaatgacatatttagtcttcagata
tattattttaaaggcaccacacatgtaaaacagttattacaaatattttatacataaatc
tcttggtagattttcagaataatagagatttatatcaagaaaaggaatctagattttgtt
gcattgtaggagcaaacaaggcttcatattctttttaaaatgacttgaaattttattata
aatttccatagtttctatcaaggtcaactggcagttttattacctttgctatggacttga
acttactgtataaaattagttggaagccatgtaagaaaataacatctgaaaattcttgaa
cttaaaatcatgcttaaatggttgattctccaatttctttttttaaaaataagttaattg
cttttgcaggttgacactctcacctgacagatgatgtaattcttcaatttttataatctt
aaaatttttaaattttatatttgtaaatacagtacacattttatttcttggattttgaga
gacattgttaattttgggggaattggcattgcgaaagacttgaaaactaatgagtaaagt
ctgctgaatgaataaaccgtgtgattgtttcccg
>lcl|<llId>9440</llId><geneSymbol>CRSP6</geneSymbol><baseAccNo>NM_004268.3</baseAccNo><extAccNo>AK001674.1</extAccNo>
cagttcgtaatggacctgaaagtggcagcaagattatggttcagtttcctcgtaaccaat
gtaaagaccttccaaaaagtgatgttttacaagataacaaatggagtcatcttcgtgggc
cattcaaagaagttcagtggaataaaatggaaggtcgaaattttgtttataaaatggagc
tgcttatgtctgcacttagcccttgtctactatgattttttccagatgtttcctaaagaa
gtttccagaaactttgacttgaaatgtttgcagatcaactataagcacaaagaagagata
acttccaaaagagtgctgtttttaaaaataataattaggaaatgtttatttagcactttc
aaacttttcactttataaatgacaagtgctttgaaatgcagaagtttatgtacagttgta
tatacagtatgacaagatgtaaaataatatgtttttcatgcagtttaaaatattactaac
ttaagggtttctatgtgctttttaaaatattccttctttgatgttgacatcaaataaagt
atgtggtttaaaaaaatctccaaatacctttttttccccccaaatactttctaaactttt
tttttttgagatggtatctcactctgtagcccagtctggagtgcagtggtgtgatcatgg
ttcactgcagtcttgacctcccaggcttaggtgatccttctgtctcagccttccgagtag
ctgggaccacaggcatgcacaaccacgcctggctaatttttgtattttttataaagacag
ggtttttccatgttgcccaggctggtttcgaactcggctcaagtgatctacctgcctctg
cctcccaaagtgctaggattacaggcgtgagccaccatgcccagcctactctaaattatt
gataacctcttcctccagttgtctcctttaagctttcctgggtctaacctacataggtaa
tttaagaacatcctcagaaaggacagctgaaggcaataggaggcagattatctctttagg
gcgtcctcaagtttttttggtctgttctcccacttgattgacctcaccagttgagacacc
tagtgtatggctcatgcccagccttccacctgggattctccagcctccacccagcagccc
tggattgctttctccaattaaggcctttccatcagctctctgctttttcaaagcgaaaaa
actaatggattagtgggttatcttttccaaggaacaggtttgcacttcttggaaaaagtg
cctaaagtgtgcccattaatatgaggatagatttaggctcataagccttttggtaacact
gaaagtagtatcatataggcaagctctccttataagtaaggctttcaatttttaaaacag
acatcctgctttaacaatttgtaagatgactgtgcagtaataaaagtcctttgtatttc
>lcl|<llId>9441</llId><geneSymbol>CRSP7</geneSymbol><baseAccNo>NM_004831.2</baseAccNo><extAccNo>AK128435.1</extAccNo>
aggaaacacgacttgggaagctcatcaacgacgtccgcaagaaaaccaagaacgaggagc
tcgccaagcgggccaagaagctgctgcggagctggcagaagctcatcgagccggcacacc
agcatgaggcggcgctgcgggggctggcgggggccaccggctctgccaacgggggcgcac
acaactgccggccggaggtgggggcggctggcccacccaggagcatccatgacctgaaga
gccgcaatgacctccagaggctgcccgggcagcggctggacaggctgggcagccgcaagc
gccggggtgaccagcgtgacctcggccacccagggccgccacccaaggtctccaaagcta
gccacgaccccctggtccccaactcatcccccctccccaccaacgggatcagtgggagtc
cagagagcttcgccagctccctggatggcagtgggcatgcaggcccagagggcagccgcc
tggagcgtgacgagaatgacaagcacagtggcaagatccccgtcaacgccgtgcgaccgc
acaccagctccccgggcctgggcaagccccctggaccctgcttgcagccaaaggcttcgg
tgctgcagcagctggacagggtggacgagactccggggcctccccatcccaagggacccc
ctcgctgctctttcagtcctcggaactcacggcatgagggctcctttgcccggcagcaga
gcttgtatgcacccaagggctccgtgcccagcccctcaccgcggccccaggcactcgatg
ccacacaggtgccgtcaccgcttccactggcacagccgtccacaccccccgtacggcggc
tcgagctgctgcccagtgcggaaagcccagtgtgctggcttgagcagcctgagagccacc
agcggctggcggggccgggctgcaaggcagggctgtccccagccgagcccctcctgtccc
gggcaggcttttccccagactcctccaaggcggacagtgatgctgcctcctcagggggct
cggacagtaaaaagaagaagaggtaccgacctcgagactatacggttaacttggacgggc
aggtggctgaggcgggcgtcaagcctgtccggttaaaagagcggaagctcacctttgacc
ccatgacgagacagatcaaacctctgacccagaaagagccagtgcgggcagacagccctg
tgcacatggagcagcagtccaggacagagctggacaagcaggaggccaaggccagcctcc
agagccccttcgaacagacgaactggaaggagctgtcacgcaacgagatcatccagtcct
acctgagccggcagagcagcctgctctcatcatcgggcgcgcagaccccaggggctcacc
acttcatgtctgagtacctgaagcaggaggagagcacccggcaaggggccaggcagctgc
atgtgctggtgcctcaaagcccgcccacggacctccctggtctgacccgggaggtcacac
aggacgatctcgacagaatccaggccagccagtggccgggggtgaacgggtgtcaggaca
cacagggtaactggtatgactggacgcagtgcatatcgctcgatccgcacggcgacgacg
ggcgcttgaacattctgccttatgtctgcttggactgaccggcctgtcagccacaaagtg
cattcccatcttgcagaagccgggtgggcgggcaggcaggtgggcaggtggccggggccc
agctgcctcctgcgctgggaactcggggagtccggcccaggcgggagggagggggcggga
gtcacgcggtctctctgcgctcttccctcaaaactctttttgtgaaatgctgctaccagt
ttactaacaaaattgcgaagaaggaccgcgtggaaggaaggacggcaaagtgagttcaga
actctatagcaaaccagctataaaaagcgttagtccctcacccccaaagaggtgcggaca
ctttccagcacctgaaagctggggcctcagttgcaggcaggcacagaaaacctgtgggag
aggtcacctttaacacagcaacagaagcacgcatctcatctctcttgcattttctgttct
ttaatttggccctgagtgtcttgagacagtgggccatgccactgcctctgtttgctccct
acccagccactgtcaggccagtgttgtctgtcatgtgccagaagcttctcagctgtggtg
agccactggcattgggcaggcgggccagctggccagccagtgtgacccacactccatggg
cagccacctgtttatatctggtttcagttataacccagtttttaaagaaatgctgcaaaa
atttaagttttctcatgtttattttaaacaattcctcttccatcagaccaccagacaaaa
aaacctttcctttcttcctcccttttcttttttcccttcctgtacacatctagaaaactt
cacctttctagagtccccccaaaacaacacaaaagttattgtgggtgctactggttttat
gctgtactgtggggcgagggggaagacctgtctgtacgctggaaacactcataaccattc
ctttagattcgtttgccttatggttatttgtcataaacgcgatttgcaaaaacaaggagc
cttagtgaatgtacagtacctagacttctgtgttctcaggacgcagaagggagcaacttt
gctatttggtccagtaagtggacaccttgtgatataaatgtggaaataaaaaaaaaaaaa
aaaccatttgcacaaacc
>lcl|<llId>9442</llId><geneSymbol>CRSP8</geneSymbol><baseAccNo>NM_004269.2</baseAccNo><extAccNo>BC002878.1</extAccNo>
gacctggttaagaagttacataaagctgttccaggccccgtgccagcgctgcgggaagtt
tctgcaggacggccttcccccgacatggagggatttccgaaccctcgaagccttccatga
cacctgccggcagtagcccccacgctggccccagcctcagaccccacccagcaccttccc
agacacgcaggaagcccacagaaggctcagctggttcctcactgcccagatgtgtacagc
tgctcctccctttcataaagcagcgccatgtgtgcagaggccactcttgaagagcagact
ccctctgtggctgatgggactaattattcccactagccagcggactgaaggcaaagaaga
cctttctagaacctggtagaaggaagctgtgcagcatgctcctcgtccatgtgtgtcggc
agtgctggtgtctgtcgtctccgcgagctgttactggaatgagcccttgtgttcatgggt
atcgtcatgcggggttcttgtgttttgtggggcttgggttttggtaacttatttttataa
gcaataaaccttttgtatcctg
>lcl|<llId>9443</llId><geneSymbol>CRSP9</geneSymbol><baseAccNo>NM_004270.3</baseAccNo><extAccNo>BC006968.1</extAccNo>
tggggtatgggctgggtacggtggctcacacttataatcctagtgctttgggaggttgat
gtgagaggatcacttgagctcaggaatttgagaccaatgggggcaacatagtgagacctt
ctctctcttacaatttaattaa
>lcl|<llId>9444</llId><geneSymbol>QKI</geneSymbol><baseAccNo>NM_206855.1</baseAccNo><extAccNo>AJ420502.1</extAccNo>
cagcccttgccttttctcttgcagcaacagcccaggctgctccaaggatcattactgggc
ctgcgccggttctcccaccagctgccctgcgtactcctacgccagctggccctaccataa
tgcctttgatcagacaaatacagaccgctgtcatgccaaacggaactcctcacccaactg
ctgcaatagttcctccagggcccgaagctggtttaatctatacaccctatgagtacccct
acacattggcaccagctacatcaatccttgagtatcctattgaacctagtggtgtattag
gtaagttcttctccccatggggttaacaacattctctttataaatatttttgctccctca
gattttgaaatgattttatcagttttagagaggcaagacaagtttgcattagggaagacc
gaaaactaaattttgttttatttcagcctctcataagggttcccctttgaaataattgca
ccttaaatttattcagatccactttggtaactgaggttcagtttggttgggtaaatctgt
tgtgtacatttcaacaaatacttttacatttgacattactgaggtcattctgagttttag
gtcccaccccattggcccgtcacctccatcagctccacttctcaaactttatttgagatt
tattttatctcacaggtttgtgtaattgttggaaaatttttaaacttctaagtgaaagta
gtctgagcgctttataaaattcatattattgtgtgtgttttgtaatatttgcgatcactt
aaaatatcagataaatacagtcatgcatcgcttaacaacggggatacagtctaagaattg
ccttgtctggcagtttcatcatttggtgtacatcatagagtgtacttacacagacataga
tgatatcgtttactacacacctaggctgtgtggtatagccattataatcttatgggacca
catagtataagtggtccgttgttgaccaaaatgttgttatgcaggcatgactgtagttgt
attcttaagatttttcagttcttgtgttttggagtcctagtcatattaaacatgagagat
actcttaatttcagtagtacagtatggaatagttaaataaatagcaaatcactgaattca
gaatctcacttaaggcagaaattaaaatcataatataaacgcttggttttacatgaacaa
aaagtggtgtgctcgaaaaagacattactgatgccttttttttatagagtggattgaaat
gccagtcatgcctgatatttcagcccattgacttgctggatgaaggactagaatacagca
gctgttataacacgaccagtcaatgtggaacaaactgtttctgtgcaacccctttgtttt
accagacaaaatttgaatactttttttcctgaattgtatatgaccttggtgctgcatgca
tgctgttgacttttaggactttgatcttttaaggttttttttccccagcattaatattga
tttataaagatttgaaaatctttaatgaactggagaacactaagatttaaactcgaaaat
tcgttgttcaagtaaagaaagccatgatgctctgtatgttatctgtgtgtgtgcatgcac
tcaggtgccctttgtttcatgaacaaatacatttcattgtacatgttttctgtttaaatc
attgtataaagtaattgcaggtcagaattataccacagaactgtttatgagaggcttgtg
tctgttgcacatttcttgaagcatttttaaaataacatgtaacctgtaaccttgttgttt
aagttttcttttctattaatactctgtcctgtggtcccgtgcatgctccttttcccagaa
ctcctctctgctgcacccacagcatctgttcccgaggagttatgactcttgacttcctgc
agggctggggctcttagccaccagctgctgttccagcactttcagcgcaagatctccctg
attttgccacgtggaattgtacttgtatatgattaccttatctaaaatgaataagaggtg
atggaccagtttactgcttagaaatagcaagaggcactgcagtaaaacttgtttctcatt
gtaaagcttcatgtcttttgtttgttggaaaatttttacttatagaaacttaattattag
actggtaaaataaagaccaaaatatgcagatttctaattggcattcataaggtgaataat
aataagtgcccaatgaaaaaatctattatggttaatttcatttcttgctttgccacctaa
gcagtaaaacatgatattgaccacttggagaactcagaaaattattttaaatttctaagt
tataataaatttgcacacagataacatgcatgctatttatgtcacatctcacattaaatt
attttaaaataagcagtgcccttcaaaacagatgcagacatgtgtgttggtagtagtgag
gagattggtattagcatcaagtcttcattgatgactaatttttaattcccttccttttat
ctttaggtatggctttcccaacgaaaggctaagaattcaagaacggtcttaactgaaccc
tcatcagatctgaatttaacaaatgcttagtctcagcagcctccgggggaaaaaagctta
gcctagcagtcagtgacttacttgcactttttgcacatagatataaagtaaaattatgtt
attaatttggtttagtctgtaatattacacagtaatggtaatttataaaggagtgtatag
tagtatactgactgctaagtgtactatactgtttgctttactaatcacctaattcattgc
agttcatacttattgactcagagtttaaaaccacaatctgtaggctttaagaattgcttt
taaacctttttaagtgataaactcttgaagtggtcttaaggttagcaaataattgtctgt
attaaacatggcgttatttaagtagtcctgctgcaagaaaggcacttcagtgaatatgtg
actagtaaagcttaaatatgtttggatctaatagagctcatgaaatactgtaacttgggg
attgtaaatgaatggatacaataggttaaggcccaagatgtttgaaatgaatgcaatatt
aatagatgcatatatacatgacatattgtggttaattttaaaactactgtgccttaacgt
gtttcttaaacttttgtagtaaatgaacatttgaaatccattttgataaacctgctgtta
atgttttttccccccttgtgaatgttttctaactttgtcttggtaattgcaatttaacta
ggtgcggtggctactaaagttcgaaggcacgatatgcgtgtccatccttaccaaaggatt
gtgaccgcagaccgaggttagtttagttctgcagttcttgtctataagaaatgcgttggg
tgtccataaaatttgcaacaccacacctgatggaaaaatgtaattgcttacctgcacaca
gttttttttccttttctaaatttgtttgtgatcattgacagatttaagggttgggttttt
tgttttggtttggttttttctcccttcatattttaacttattaaatcttctattattatg
tactatgatttattcctactaaaacataaattagtcaatttggggagctattaaattttg
atgttgcctcagttattttcattaataacttttgctaaaatttaccttttaaaagttctg
aaatttggggttggtattgcaaaatgaattgaacggatggtgctttaatgagagaagtaa
aggaatatatgcctcctgtgtacttttggagaaaactgaagatttagtttccatttttct
ttataataaaatatttgagccactgtataaacatgagggtgcacatgtcaagtacttagc
taaaatcaacaaagtgaggactgtgaagataactttcatgtagttggatttttttatata
aattagagcgtcaattcccttttattcttacattctcttgccaaaatggatcctttgatt
tttgtcatttgctgctaaaatatattatctgaaggtaaactgtctcttgaagttctgtgg
tggtatgagatccagctgtgtgaatataatttttgactaacctgtgactggaaaataagt
cttcatttttctcctttacaacttttataatttgtgtcctgtatatgcccttggaccctt
ttataaattatttttgcttattgaggaatggtattttcggtttattgacattgaattgtt
ttctaagtttttccatcacaagataggaatatcaagcatggtagtaaaaaaggatttttt
acaagtttctattatggcacatttgtttcctacaaattaaattgatcaaagtctcaaata
ttagtggaggaaaaagtgctggatttgtacttcaattgtacatcttctatgaatttatga
aggacctacctgctttatgtgattaccttgagtactgatgataaatactagacacagctg
ttgtccacatcagaaataacatgcctttcccaaagacattgttaatatttgtttagcata
atccataaagaacgttgaagacttttaaactaatgtattcatcactaacagtgattgttc
agtgaacaaaatagaccccagctccgtggtcgtctatgaggatggtattccttgtaagtg
ttctgtatgagcacgtctcatagggatggggaagttttttggaaagtcacttgagtttta
aagaaactggacaattccatgaataatttgaggttttattcatattgctaatgtctacaa
ttgttctaaagagtattttaaagtagtttttttcccccagctaatctttccctatgtatg
cccccttttaggagatttctcaccattttgctttaacacaataattattggcctacttaa
tactccagtgccttgagatagttggacatattttaggaagattttattgtatttggaaaa
ttacgacacattccatgcatggatcttttgtagttacgtgttttgattagtcctgtcact
gtttttatttaaaatgcagtgtcagcaaaccgaaatgctcatttcttttttagtaacaga
gtactcgtatacttatcactgtatgcactcattgggtctaagggagatgtctgaagtcct
tcacttaaattattttatgatactactgttttctctatttttgaggttaaaattatttta
aaaaaatattttgaagagaagtttattagtataagcattcatttaatgcaaaaaaactca
gcccttggacatataaccatgtaattctatatgaacgtttagagtactacatggttgacc
aatatctagttctttactaaaagtaaactcacctctttatatatatttcaaaactgaatt
tgaagcctattagagaccaactgaccttttagttgtaatgaactgtatggtcttgcatgg
tgacacacctgtgtaggaggccaagacttggcagaggatgtagtctaggtgtcctggtat
atataaatggtcactcacttcgtttatatattccacactcagaaaagaagtcagagtttt
ttctgagtaatacaaaaaccatcacttacataatttgtataagaaactttaaacagtttt
aatcaaaactatgagtaacatcaaaaatgctttaagattctatattttggaatacctgtg
aagtagtatgactacatcatgttaaatatttattttcttctatgattttggagcagcaat
ttttattttaaataaaattccacttttaagaaattcagggaagatttggtcacattgaag
atacagtatttttgtagtatttataaactgttctaaatgatagactatagaaaacatttt
tgtcatatgaaggtaaatcagtccattattttggatcatttaaactgaacattacacctt
ctgggctttgatttatgaagtggcacagaatctaactttgcactgaatatcttttcattc
acatctcctctgccttagtcacaatggcaacagtacagaaaattctatcaaacctcagaa
tatagtagaaataattaagctgttgaatgagtcttaaaaattatactactgttaagtgga
ccaagtttggtgaagcagaatgtgacaaaggttgattaaggaaggaacaactcaaggaca
ttgggaatgataacttttccacttgagaactactttatgttttactgtaatttttaaagt
ttttttgtcctttttgttattttgcaaaagaaaatagtatttacaggtggcttcttttaa
aatataaaaatataaagcaggaatgtatatgaaatgtcagattttattgtatttgcagag
tattagctttgaaattgaataaagaaagctgtttgtagttttaaaatgccttattggtat
caattagaaatttcttctattttttgatgtacttagagctttttgagtgtagaattttaa
atggcaggattttacagtgtttacatgcaagtgcattttataagtgttctatatgtgtaa
aatagtattttcaactggaaagtgttggctagtgcaaaaggcctggccattttctggttc
ccatgatgttgcctacactgctagactacagtttagtatcgctttgtatcatgaggccaa
gaaattccatgttgtttgtaaatagaataattgaaaaagcaataaacatttattgaacaa
aa
>lcl|<llId>9445</llId><geneSymbol>ITM2B</geneSymbol><baseAccNo>NM_021999.2</baseAccNo><extAccNo>AF136973.1</extAccNo>
aggtattcagaaacgtgaagccagcaattgtttcgcaattcggcattttgaaaacaaatt
tgccgtggaaactttaatttgttcttgaacagtcaagaaaaacattattgaggaaaatta
atatcacagcataaccccaccctttacattttgtgcagtgattattttttaaagtcttct
ttcatgtaagtagcaaacagggctttactatcttttcatctcattaattcaattaaaacc
attaccttaaaatttttttctttcgaagtgtggtgtcttttatatttgaattagtaactg
tatgaagtcatagataatagtacatgtcaccttaggtagtaggaagaattacaatttctt
taaatcatttatctggatttttatgttttattagcattttcaagaagacggattatctag
agaataatcatatatatgcatacgtaaaaagggaccacagtgacttatttgtagttgtta
gttgcccctgctaccctagtttgttaggtgcatttgagcacacattttaattttcctcta
attaaaatgtgcagtattttcagtgtcaaatatatttaactatttagagaatgatttcca
cctttatgttttaatatcctaggcatctgctgtaataatattttagaaaatgtttggaat
ttaagaaataacttgtgttactaatttgtataacccatatctgtgcaatggaatataaat
atcacaaagttgtttaactagactgcgtgttgtttttcccgtataataaaaccaaagaat
agtttggttcttcaaatcttaagagaatccacataaaagaagaaactattttttaaaaat
tcacttctatatatacaatgagtaaaatcacagattttttctttaaataaaaataagtca
ttttaataactaaaccagattctttgtggatactattaaagtaacatttaagcctcaa
>lcl|<llId>9446</llId><geneSymbol>GSTO1</geneSymbol><baseAccNo>NM_004832.1</baseAccNo><extAccNo>U90313.1</extAccNo>
gtgtgtagaccacactccaaaactgaaactgtggatggcagccatgaaggaagatcccac
agtctcagccctgcttactagtgagaaagactggcaaggtttcctagagctctacttaca
gaacagccctgaggcctgtgactatgggctctgaagggggcaggagtcagcaataaagct
atgtctgatattttccttca
>lcl|<llId>9447</llId><geneSymbol>AIM2</geneSymbol><baseAccNo>NM_004833.1</baseAccNo><extAccNo>AF024714.1</extAccNo>
aggttattaaggccaaaaaaaaaacatagagaagtaaaaaggaccaattcaagccaactg
gtctaagcagcatttaattgaagaatatgtgatacagcctcttcaatcagattgtaagtt
acctgaaagctgcagttcacaggctcctctctccaccaaattaggatagaataattgctg
gataaacaaattcagaatatcaacagatgatcacaataaacatctgtttctcattc
>lcl|<llId>9448</llId><geneSymbol>MAP4K4</geneSymbol><baseAccNo>NM_145686.2</baseAccNo><extAccNo>BC065036.1</extAccNo>
aggtgttctttgcctctgttcggtctggtggcagcagtcaggtttatttcatgaccttag
gcaggacttctcttctgagctggtagaagcagtgtgatccagggattactggcctccaga
gtcttcaagatcctgagaacttggaattccttgtaactggagctcggagctgcaccgagg
gcaaccaggacagctgtgtgtgcagacctcatgtgttgggttctctcccctccttcctgt
tcctcttatataccagtttatccccattctttttttttttcttactccaaaataaatcaa
ggctgcaatgcagctggtgctgttcagattctaccatcaggtgctataagtgtttgggat
tgagcatcatactggaaagcaaacacctttcctccagctccagaattccttgtctctgaa
tgactctgtcttgtgggtgtctgacagtggcgacgatgaacatgccgttggttttattgg
cagtgggcacaaggaggtgagaagtggtggtaaaaggagcggagtgctgaagcagagagc
agatttaatatagtaacattaacagtgtatttaattgacatttcttttttgtaatgtgac
gatatgtggacaaagaagaagatgcaggtttaagaagttaatatttataaaatgtgaaag
acacagttactaggataacttttttgtgggtggggcttgggagatggggtggggtgggtt
aaggggtcccattttgtttctttggatttggggtgggggtcctggccaagaactcagtca
tttttctgtgtaccaggttgcctaaatcatgtgcagatggttctaaaaaaaaaaaaaaaa
aaaaaaaaaaaaggaaaaaaaaaaagaaaaagaaaacgtgtgcattttgtataatggcca
gaactttgtcgtgtgacagtattagcactgcctcagttaaaggtttaatttttgtttaaa
cctagacgtgcaacaaaagttttaccacagtctgcacttgcagaagaaagaaaaaaattc
aaaccacatgtttattttttttttgcctacctcattgttcttaatgcattgagaggtgat
ttagtttatatgtttttggaagaaaccattaatgtttaatttaatcttaataccaaaacg
accagattgaagtttgacttttattgtcacaaatcagcaggcacaagaactgtccatgaa
gatgggaaatagccttaaggctgatgcagtttacttacaagtttagaaaccagaatgctt
tgtttttaccagattcaccattagaggttgatggggcaactgcagcccatgacacaagat
ctcattgttctcgatgtagaggggttggtagcagacaggtggttacattagaatagtcac
acaaactgttcagtgttgcaggaaccttttcttgggggtgggggagtttcccttttctaa
aaatgcaatgcactaaaactattttaagaatgtagttaattctgcttattcataaagtgg
gcatcttctgtgttttaggtgtaatatcgaagtcctggcttttctcgttttctcacttgc
tctcttgttctctgtttttttaaaccaattttactttatgaatatattcatgacatttgt
aataaatgtcttgagaaagaatttgtttcatggcttcatggtcatcactcaagctcccgt
aaggatattaccgtctcaggaaaggatcaggactccatgtcacagtcctgccatcttact
ttcctcttgtcgagttctgagtggaaataactgcattatggctgctttaacctcagtcat
caaaagaaacttgctgttttttaggcttgatctttttcctttgtggttaattttcctgta
tattgtgaaaatgggggattttccctctgctcccacccacctaaacacagcagccatttg
tacctgtttgcttcccatcccacttggcacccactctgacctcttgtcagtttcctgttc
ctggttccatctttttgaaaaaggccctcctttgagctacaaacatctggtaagacaagt
acatccactcatgaatgcagacacagcagctggtggttttgtgtatacctgtaaagacaa
gctgagaagcttactttttggggaagtaaaagaagatggaaatggatgtttcatttgtat
gagtttggagcagtgctgaaggccaaagccgcctactggtttgtagttaacctagagaag
gttgaaaaattaatcctacctttaaagggatttgaggtaggctggattccatcgccacag
gactttagttagaattaaattcctgcttgtaatttatatccatgtttaggcttttcataa
gatgaaacatgccacagtgaacacactcgtgtacatatcaagagaagaaggaaaggcaca
ggtggagaacagtaaaaggtgggcagatgtctttgaagaaatgctcaatgtctgatgcta
agtgggagaaggcagagaacaaaggatgtggcataatggtcttaacattatccaaagact
tgaagctccatgtctgtaagtcaaatgttacacaaaaaaaaatgcaaatggtgtttcatt
ggaattaccaagtgcttagaacttgctggctttcccataggtggtaaaggggtctgagct
cacaccgagttgtgcttggcttgcttgtgcagctccaggcacccggtgggcactctggtg
gtgtttgtggtgaactgaattgaatccattgttgggcttaagttactgaaattggaacac
cctttgtccttctcggcgggggcttcctggtctgtgctttacttggcttttttccttccc
gtcttagcctcacccccttgtcaaccagattgagttgctatagcttgatgcagggaccca
gtgaagtttctccgttaaagattgggagtcgtcgaaatgtttagattcttttaggaaagg
aattattttccccccttttacagggtagtaacttctccacagaagtgccaatatggcaaa
attacacaagaaaacagtattgcaatgacaccattacataaggaacattgaactgttaga
ggagtgctcttccaaacaaaacaaaaatgtctctaggtttagtcagagctttcacaagta
ataacctttctgtattaaaatcagagtaaccctttctgtattgagtgcagtgttttttac
tcttttctcatgcacatgttacgttggagaaaatgtttacaaaaatggttttgttacact
aatgcgcaccacatatttatggtttattttaagtgactttttatgggttatttaggtttt
cgtcttagttgtagcacacttaccctaattttgccaattattaatttgctaaatagtaat
acaaatgacaaactgcattaaatttactaattataaaagctgcaaagcagactggtggca
agtacacagcccttttttttgcagtgctaacttgtctactgtgtattatgaaaattactg
ttgtccccccacccttttttccttaaataaagtaaaaatgacaccta
>lcl|<llId>9450</llId><geneSymbol>LY86</geneSymbol><baseAccNo>NM_004271.3</baseAccNo><extAccNo>BC038846.1</extAccNo>
cagggagaataccaggttttgctggaactgtacactgaaaaacggtccaccgtggcctgt
gccaatgctactatcatgtgctcctgactgtggcctgtagcaaaaatcacagccagctgc
atctcgtgggacctccaagctcctctgactgaacctactgtgggaggagaagcagctgat
gacagagagaggctctacaaagaagcgcccccaaagagtgcagctgctaattttagtccc
aggaccagacatccccagactccacagatgtaatgaagtccccgaatgtatctgtttcta
aggagcctcttggcagtccttaagcagtcttgagggtccatcctttttctctaattggtc
gcctcccaccagactcacctgcttttcaactttttaggagtgcttcctcacagttaccaa
gaataaagaaagctggccaccat
>lcl|<llId>9451</llId><geneSymbol>EIF2AK3</geneSymbol><baseAccNo>NM_004836.3</baseAccNo><extAccNo>CR749382.1</extAccNo>
agtacgtgatggttcaagacatgctctctccatcccccatggaacgacctgaagctataa
acatcattgaaaatgctgtatttgaggacttggactttccaggaaaaacagtgctcagac
agaggtctcgctccttgagttcatcgggaacaaaacattcaagacagtccaacaactccc
atagccctttgccaagcaattagccttaagttgtgctagcaaccctaataggtgatgcag
ataatagcctacttcttagaatatgcctgtccaaaattgcagacttgaaaagtttgttct
tcgctcaatttttttgtggactactttttttatatcaaatttaagctggatttgggggca
taacctaatttgagccaactcctgagttttgctatacttaaggaaagggctatctttgtt
ctttgttagtctcttgaaactggctgctggccaagctttatagccctcaccatttgccta
aggaggtagcagcaatccctaatatatatatatagtgagaactaaaatggatatattttt
ataatgcagaagaaggaaagtccccctgtgtggtaactgtattgttctagaaatatgctt
tctagagatatgatgattttgaaactgatttctagaaaaagctgactccatttttgtccc
tggcgggtaaattaggaatctgcactattttggaggacaagtagcacaaactgtataacg
gtttatgtccgtagttttatagtcctatttgtagcattcaatagctttattccttagatg
gttctagggtgggtttacagctttttgtacttttacctccaataaagggaaaatgaagct
ttttatgtaaattggttgaaaggtctagttttgggaggaaaaaagccgtagtaagaaatg
gatcatatatattacaactaacttcttcaactatggactttttaagcctaatgaaatctt
aagtgtcttatatgtaatcctgtaggttggtacttcccccaaactgattataggtaacag
tttaatcatctcacttgctaacatgtttttatttttcactgtaaatatgtttatgtttta
tttataaaaattctgaaatcaatccatttgggttggtggtgtacagaacacacttaagtg
tgttaacttgtgacttctttcaagtctaaatgatttaataaaactttttttaaattaa
>lcl|<llId>9452</llId><geneSymbol>ITM2A</geneSymbol><baseAccNo>NM_004867.2</baseAccNo><extAccNo>BC040437.1</extAccNo>
ggtttcaacaaacgtgccattgataaatgctggaagattagacacttccccaacgaattt
attgttgagaccaagatctgtcaagagtaagaggcaacagatagagtgtccttggtaata
agaagtcagagatttacaatatgactttaacattaaggtttatgggatactcaagatatt
tactcatgcatttactctattgcttatgctttaaaaaaaggaaaaaaaaaaaaactacta
accactgcaagctcttgtcaaattttagtttaattggcattgcttgttttttgaaactga
aattacctgagtttcattttttctttgaatttatagggtttagatttctgaaagcagcat
gaatatatcacctaacatcctgacaataaattccatccgttgttttttttgtttgtttgt
tttttcttttcctttaagtaagctctttattcatcttatggtgcagcaattttaaaattt
gaaatattttaaattgtttttgaactttttgtgtaaaatatatcagatctcaacattgtt
ggtttcttttgtttttcattttgtacaactttcttgaatttagaaattacatctttgcag
ttctgttaggtgctctgtaattaacctgacttatatgtgaacaattttcatgagacagtc
atttttaactaatgcagtgattctttctcactactatctgtattgtggaatgcacaaaat
tgtgtaggtgctgaatgctgtaaggagtttaggttgtatgaattctacaaccctataata
aattttactctatacaa
>lcl|<llId>9453</llId><geneSymbol>GGPS1</geneSymbol><baseAccNo>NM_004837.2</baseAccNo><extAccNo>BC005252.1</extAccNo>
agattattattgaagtgacagaaatgttgcataatgccagtttactcatcgatgatattg
aagacaactcaaaactccgacgtggctttccagtggcccacagcatctatggaatcccat
ctgtcatcaattctgccaattacgtgtatttccttggcttggagaaagtcttaacccttg
atcacccagatgcagtgaagctttttacccgccagcttttggaactccatcagggacaag
gcctagatatttactggagggataattacacttgtcccactgaagaagaatataaagcta
tggtgctgcagaaaacaggtggactgtttggattagcagtaggtctcatgcagttgttct
ctgattacaaagaagatttaaaaccgctacttaatacacttgggctctttttccaaatta
gggatgattatgctaatctacactccaaagaatatagtgaaaacaaaagtttttgtgaag
atctgacagagggaaagttctcatttcctactattcatgctatttggtcaaggcctgaaa
gcacccaggtgcagaatatcttgcgccagagaacagaaaacatagatataaaaaaatact
gtgtacattatcttgaggatgtaggttcttttgaatacactcgtaatacccttaaagagc
ttgaagctaaagcctataaacagattgatgcacgtggtgggaaccctgagctagtagcct
tagtaaaacacttaagtaagatgttcaaagaagaaaatgaataatgttaagccattcttg
attggacctcatagcttattttagttaatcttttttttgtcttttagccttaccaccttt
taaaaaatttgttattctccagaaacagtaaataggtgagtaggggtggtgcaagtgaat
tcgttttcatttagaagcccctctgtacagataatcaaaattcaaagttgaaagaatcaa
aagcagccacagttatgtaggtctgatttgaatgtcataattgcagtgacaggacattgc
caccaactctatcctactaccatcaatgttgtgtttattccgtcaataaaaaagacttgc
ttccagg
>lcl|<llId>9454</llId><geneSymbol>HOMER3</geneSymbol><baseAccNo>NM_004838.2</baseAccNo><extAccNo>BC012113.1</extAccNo>
gcaggacctggagacccgcaatgcggagttggagcaccagctgcgggcgatggagcgcag
cctggaggaggcacgggcagagcgggagcgggcgcgggctgaggtgggccgggcagcgca
gctgctggacgtcaggctgtttgagctgagtgagctgcgtgagggcctggcccgcctggc
tgaggctgcgccctgagccggggctggttttctatgaacgattccggcctgggatgcggg
ccaggctgcaggcggcatagttgggcccattcgtcctggaaagggactggggggtcccaa
cttagccctgggtgggccgggccgggctgggctggggtgggccccagtcggctctggttg
ttggcagctttggggctgtttttgagcttctcattgtgtagaatttctagatcccccgat
tacatttctaagcgtg
>lcl|<llId>9455</llId><geneSymbol>HOMER2</geneSymbol><baseAccNo>NM_199330.1</baseAccNo><extAccNo>BC012109.1</extAccNo>
aggcggcagagagagacaatcaaaacctggaagacaaagtgcgttccttaaagacagaca
ttgaggagagcaaataccgacagcgccacctgaaggtggagttgaagagcttcctggagg
tgctggacgggaagattgacgacctgcatgacttccgccgagggctctccaagctgggca
ccgataactagggctggccgaggcccaggccccgcccgtgagtcccaagcgtgtgtgcga
gaccagatagctctaggacgttcttctgtgtgcattgcttctgtaaatgcaggcgcagtt
tgtcgtgtttccaaaccagttgtgccgtccactcactccttttcagaatagaaatctcct
ctcgcttctctggccttgtgaggttgtggacaactggaagattctgactcaggaatccag
aactaggtctaccttcaacatttatgcagtcagggcagggatgtttatatctttcataag
ggctgttgcaaccatatgaactgaaaaaacacgcattttgtaatccaaatattgatattc
tttacaccaagccatcaggctccttttatcaaatagcattcagagtatttgaatgtccac
cagacaccagccccggggggcacagagagaacaacattcctctctgtcaacatcgagagg
ctttaaaacaactgtttagtggaaactttctgagagatggaaaacaagcttctggtgggt
gcattttctggcccggagttgcctgcatccacgctactgccccctgccccccgccccccc
agtttgtacggttgcaacagtgttccttttcttggttttaatttctgagcagatgattgt
gctgtgggaacagcacacagtgagggtgcctagcacaatgtctggcacaaagtaggtgct
taataaatatttgttcaattaa
>lcl|<llId>9456</llId><geneSymbol>HOMER1</geneSymbol><baseAccNo>NM_004272.3</baseAccNo><extAccNo>BC047438.1</extAccNo>
aggaagtagaaattcggaacaaagacctggagggacaactgtctgacttagagcaacgtc
tggagaaaagtcagaatgaacaagaagcttttcgcaataacctgaagacactcttagaaa
ttctggatggaaagatatttgaactaacagaattacgagataacttggccaagctactag
aatgcagctaaggaaagtgaaatttcagtgccaattaattaaaagatacactgtctctct
tcataggactgtttaggctctgcatcaagattgcacaaaaaaaaaaaaaaaaaaattgaa
tatcactcctccaggaggaggatcttttgaaattggaattgtatatttcactgtaaattt
tagaatccagcttgtagctagttggggaaaaaagatgaaaaacttgaactacaaattacc
tccatgtatattattggccatagttaactagaaagttataaatagacacttaatgcaatc
ttttttcctgatattagccaatgggagaattaacaatgtctaggtcacatcccctttttg
tgttcaacacagtgaagattatctgctttttaaattaatttatttacgatatctagagct
gtgttttgtgcaaaaacttagtgatgaaagcctgtcttttgttgtaatctgaataatttc
tcaggatatttttgcactgctgagaagcagtgccattaccaattaattcttgccaggagt
gagagagagctgtatctttaattgaaatatactataactgggtgtatagagttcttccct
tttttgtgctggaagatatttcactctggtgactactctggtacactctggtgttctcta
atcttgtctgttgtatagtttacttttccatattgattccatgtatttatgagaagatat
tgtctcccattttattacacattttaaagccaactaacgaaggcagctgagtccctcaga
aatttttctttttaagtttctaataaatttgacacacagtactgaaatacagcagcccgt
cattgacaggctggtctagcaatgttaagtatatttacagaatatgcagttacatttatt
tatatattttgcaagaaatcttttctgaatgatcaatgcatttcaatttacgaataataa
tggttattggggaactgtttattatagataattttaaggtgtatagctattttaaagggg
gtccatttacatcaaacagctgatcagaggactctatctaaattgtgatcgtggcagata
gagatggagtcatgtactctatctggctctacacatcaatcacatcttgattcaaacctc
acaaggcaatattctgaattgttaactaggtatttcaaaacaggaattaaattcaatagg
ctcttctcagtgaacaggttttaatgttgttttgatgtaattttaaaagacttttagcaa
acatgcatttctttatatgatatatttcttttacgaagctattttaaaagtaagccaagt
gctgtctagtctgcttataaagtaggaattgcatcagagtacatatattcttgctgtaca
atgcctgtgatgttgaggagggttcttttttaaagtgtatgcttgagtaactgactctat
ggagtctataaatgcactgacttcttgtttgtaccccaaaatgatcgaattgttaagtac
aaaattaagctaattaaccaatttgtaaccattttttcactcataaacagctactcaata
ctagacaattttgttttttatgtatgtgtatgtacgtaaatacatacatattaatttaca
ttagagtgaaaaataaatggtttgtttctgaagttagtttcttaagtgagttttcaggtg
tctctgaaaaatttataacaatcatgtattatatgtgctgtaacatcatgtacgttacct
ccatctattttaggatattttcctcacctatatattatagggagaataatttagatacac
atgctcagagctgagatatttctctgataaatcaggtaacaaaatgtatttgattgatgg
aattttgaagtaaatgtgtttttatccatcagtttctgagtaacaaagagcaccaagttt
taatttaaataggagatttaacactagggatcagggagtttagtatgaagagttaaaaaa
atttaaaaaacagtgtaagctgttgaaatggcaagtgaattattttaatgatgtaataaa
atatttttaaattttga
>lcl|<llId>9457</llId><geneSymbol>FHL5</geneSymbol><baseAccNo>NM_020482.3</baseAccNo><extAccNo>\null</extAccNo>
ggtctcacaggtgccaagtttatctgctttcaagacagccagtggcatagcgaatgcttt
aactgcgggaaatgctctgtctccttggtgggtaaaggcttcctgacccagaacaaggaa
atcttctgccaaaaatgtggctccggaatggacactgacatctaggagacagtccttgcc
cacctaaaatccattttgccttcgttgtcactaaagccagaactcagttgcggtcttatt
tttgacttaagttttagaaaatattcatgtagtttagagtggaaaagtttttgcacacat
tttgatcgaactatattctaagcacacaaaaagcacagtagaacagaaatgaatatatgc
taaatcacaaagacaactctccttgcaaaatactgcactctgctgttagaagcagaggaa
aatatctcttcataatcaaatatatgacatatacctaggagctgtggatgtaattactga
agaatgaggtttttcatacctgaagagtaaaagaaaaactaagagatcaaactgagaggt
atacatgaggctagtgtttgcattcctggttatatgtaatgtgataaattagctatgaat
ggtaaaagaacaaaactgatcagagtaaattcattagcaattatcacatttaagaattgt
tatcatttaaaaatcatcctttttttcacacatactgactgtagaattaaaaaacaaagc
tacaatttgccctcatacacactgcttccacagcttgctagttctgtgtttactcaatgg
aatatgagaactgaggacattatggctctcataatctgcataggtataaagaggatcatt
tctacctagggatagccaaagcatgggtttcaacacgttttgtattaaatatattttcaa
agtccacagtgatttttctaaacgcttacagattccatgaaataaaagtctattctttca
agtggagctaaccaggataatctttgtccccaaaggcaaacctttaaaataaatagatca
ttaaatctt
>lcl|<llId>9459</llId><geneSymbol>ARHGEF6</geneSymbol><baseAccNo>NM_004840.2</baseAccNo><extAccNo>BC043505.1</extAccNo>
aggaaaataaaagaatgaagcaatgcctggaagaagaactgaaatcaagaagggacctag
aaaagctggtgcggaggcttttgaagcaaacagatgagtgtattcgaggcgagtccagta
gcaagacctcaattcttccataaccatcactgtgccactgggtggagtgtgccttcaggg
catcttgaaatgtcccgctgaatgatttgactcagtttgctcacttctttggcttttgtt
ttgtgtttgagtctctctctctctctccctctctcttctctttctctccccgctgtgtgc
atatgtgtgtgcgtgcacgtgcgcgcttgggcatttgctgttgtttggttattggttggt
tgttcattttttttttcaacaggtgaaaaagcaggaagtggtggtagagatggcctcaga
gtcttttccattcagtaagaaagagaaagggaatgcaggccagttacttaaaaggtcttc
agattgccttcagttcacagtgcctctgcaacagccattgccctcaggtcacattctttg
ggctggctgcccttgcaaagcagctggccaaggcttattaaatgtgaacccaacttttcc
ccagggctttcctgtacctgcaagcctcttagtacttaatttaccgaaggcaaatcttcc
agactatggcttgagtaggatgaaagacaaacacatctgcccaatgatccagctgccctt
ccttagaccatcacatgcctcccctcaatcacaggttttaaaattactgccctatgttgt
ctataagaccaagaaaactgtagtacccttattccttttgtgtcatgtaaattgtaactc
aggggggcagaagctctggtcacccacaccaacaccaaatccatcagcaaattctactgg
acaatcctcccttttagtagcagagttgaccgccttttcccattgcatgataggtttctt
tccctcattctgcctagtgtgtaagttttctatttccccagtacttttagccaaccttac
caagtggtgtgtaaactagtatgtatgtgctttgcttactttttaaaaaaatgtagttag
actgtgaggagttactttatgtacgttgcatattcaaactgtgatgttttatccttcaaa
acaatctgcattaagaagatattgtgccctactagacagctttcattcactttattactc
tctcatatatgctgtgagaagttgtaatattaattggcctctttgggtgggactctaagc
agtatttgcagaaatatgcttctggtccaacttgtacatccagaacaaaagggcccctct
agtagctgtgtgctggattattcaggactgattaactcaagttgctcattgaatcacatc
atccactttatcccagaaactagaactgtgagaaaccaggtttagaagacagtcacagaa
cagcacacatccaaattcagcgccattgaaagttggcctaaggctcagtgccactcaccc
ctccctccccaaaagacaagagaaatttggccagatggggaaggtcactggaaattgagg
ccaaagggctgatcagaattgcctttataatatatttgatggatgcctataaatgtgggt
tttgcaaatattgtttaaaaaccaaacttgaagccaggcatggtggcccacacctgtggt
cccagctactcaggaggctgaggtgggaggatcatttgagcccaggaggtcaaggctgca
gtgagctgtgatgacaccactgcactccaacctaggtaacagagagacacctctgtctct
gaaaaaacaaaacttgaagtttgaaacccccagcttgctgaggagccctttttatttttg
gtactgagagtctcaaggtcccatagctacatggtacagggctgttgtctgcttgctgca
cagcagaaattacaccatccacaggaaatggactatttttgcagtccaacatcagccaac
cacacacagccgtgtttggaagctgaagagtaaagaaatttctaggaatggctgttgttc
tgttttttagcacagccatttagatataacatccttcacttaaaaattaaaaacatcagt
actaccaccaccaccaacaacatcaacacagatcttcacatctgcccattctgtggttag
tcaatggcttgcaataaatgtgcaaactgcatctataggaaacatttttgtgattacgga
atactttagttgattgctgaaaatattgaaaggtcttcattttacagtgatgagtacata
tgcatgtttcggggacttggcccttctgatgaggggccctcggtactctggataacgaag
cttgtgcagagtggtaaccatgcttacacactaaactataatataaaggaaatgaagcca
tgttaatctgagagcagtgtcgccatagttgtgttgtttacaatactctataaatgggtt
cctgttgccctgtaattaaactgctgcccgtagaggcctttcagttccttttctgtcctt
ccccttcttaacacaagctcaaattttctaacttgtttttattttgaagacttttaaaat
ggacattttcaatacataaaaataaacagtgctttataa
>lcl|<llId>9462</llId><geneSymbol>RASAL2</geneSymbol><baseAccNo>NM_170692.1</baseAccNo><extAccNo>\null</extAccNo>
aggaaaaacggatcgtgtccctggattcagccaacaccagactgatgagcgcgctgaccc
aagtgaaggagcggtacagcatgcaggtccgcaatggcatctcccccaccaaccccacca
agctttccatcacggagaatggtgaattcaaaaacagcagctgctgacgggctttgtctg
tggaaggagacagaaggaaattgacccactctcctatctccagacctttacctagcccct
ccaggtttacagaatgttgctacttcacaatggcgatgtggtgagaaactcctgaatgaa
gaaaggaaccttgtctttcagggcataaggcggcgacttccaaggtcaatgcttttcccc
cacatctctatgtacatagggaacttagttctgggccatgtacagaaaatatcactgtaa
tataccaaaaggaagttaataatgtagattacctttttgattattgctatttttattatt
gttttcctcttgttgaaagcactgcagttgttacaggaagtaaagtaggaactgttgtgt
gagcgagacatgagcctgtaggttcagtaggtagagaccaagcatctatctgatagaagc
acatggagtgcaataggacattgtgagaaggaatttttcagggattcatctactagttta
aaaaccccactctggccctcttgtcctttcagaaaacatgcaaataccaagatccataca
aaacaataatttattccactgatcaaccaagactggttctggttggacagctaatctgat
ttggggattcactgtttcagaggacacagacaaaagctgttgcatcaaaactggacttta
ggagtaatttctattgaactcctgtcaatatgtttatttcctctgtctacagcagatggg
agtcttctcttttagacaggggctttttgtttttaaccccaattgtaataaagggtgttc
tttttcctctttagagtttacaaaactataaatatttgtgtctccacataccatcttcat
cttcacacattcactgtgctttcctccccatagtgggagctgtcatcaccaacagggttt
actctcccctggagaggttatttaaatagctgtccataagccatccagatcaacaccctt
tcttccatacagaaaagggctaaccataccacagctggaatctctgaatatttcctatta
aaaattttttctatgtgttgttataatttttgtttgggataaagactctatccattgtac
tagcaaatctatggggggtaattttatctccatctttaacttttaaagtacttcttcccc
ttatcccctcaataaagaaaggaaatccaa
>lcl|<llId>9463</llId><geneSymbol>PRKCABP</geneSymbol><baseAccNo>NM_012407.2</baseAccNo><extAccNo>BC017561.2</extAccNo>
gtccaggacatcgtgttccagctgcagcgcctcgtgtccaccatgtccaagtactacaac
gactgctacgcagtgctgcgggatgccgacgtcttccccatcgaggtagacctggcgcac
accacattggcctatggcctcaaccaggaggagttcacagatggggaggaggaggaggag
gaggaagacacggcagctggggagccgtccagggatacacgaggggctgctgggcccttg
gacaagggtggaagctggtgtgactcctgagtgccccgcggctgtggtgccgggggcagg
gtgcgtgggaggacggagcctgggagcggggcggggccgccgcgcaagggggcgacgcat
aaaggcctgctggcttggggcgcctgcctccctgctcctctgtcctcgcacagcgaacct
gggctcctgcccaggacaggcaccagggtcatggcctgggacctggacactggcccctcc
accctccctcccctcccggctccccggccagagggagagcttggtctctggacctgcctt
aggaaggagagggagggcaggaaggaaaagaaaggacttggaggtggcaggagtccgagc
cctgctccttgtgggcgctcacactgcccccggagcctgctgggagtggggccagccgtg
gacagctgaggttggggtcaatgcctcctgggcacccttgcctcgccccagaccggcccg
tccagtccccatcacacctcggcggcctttatttattctgttcccccagctcggccactt
ctctgaaggagggctgggttctgggcctgtatcgaataaacacaaacctggatggcgca
>lcl|<llId>9465</llId><geneSymbol>AKAP7</geneSymbol><baseAccNo>NM_016377.2</baseAccNo><extAccNo>\null</extAccNo>
ggtgaaaagaacggaggggagcccgatgacgctgaactagtaaggctcagtaagaggctg
gtggagaacgcggtgctcaaggctgtccagcagtatctggaggaaacacagaataaaaac
aagccgggggaggggagctctgtgaaaaccgaagcagctgatcagaatggcaatgacaat
gagaacaacaggaaatgagcccggaacgcaggcccccatgtctctgtgcaaagcctccct
gcttccctctgctgagtctagggactgacttgcagcgtgctgtttaagttaagtttctct
ggtgcaatctgtgaagattgcctaatacttttcatgatcgatgtgttcgcattgctgaaa
cacaacagaagaaaaatggagtgctgggactggcagaggaaattaattgatgaaagaaga
atggcccaagtttcattcgccctcagccacgcacaagggaaagggaactttgggttatgc
ctcctggacgcaaattaaaggccgagaaagaggccttgccatcaatggaatactgccatt
tatattgcttagcagggcatttgactactttatctgaggccagaactctcacacacagct
atcaagtgctaagtttaaaataatcactgttggaattgtcatctgtacaattagtccata
atgtttcatgtttgtcctaagtgtgctgttgctatgcagtgtgatctttatttatagtaa
attatgtttcatgtaaatgatatatttttggtgaaatgcaaccttttctataaaatgtgg
gcaacattttaaagtttttttaaaatcctattttgataagtcagtatgccatatttaatg
aaatgttattatataatttttttttcttaggcaagaaacctattggaattcgagacttaa
ttaatgaagctttgcatcgagaaacgatgggtctgaagtccaaagtgaaacagataaagg
aacttttattaaagcctgagactcaggccagaattaggagggagctttttgaaggaagac
ttattaacaacagtaattcagcaaatgacgttgatttcagcacaactttgacataagctc
tacattgcgattgtgacaacatagcttatgaaatcttttcagcttattaagtagctcttt
ggtaaacaccaaagaagtttctgatagtgtctgcacaacagcaaaccaacatttggtgag
gaattagcaatttcttgccaaagaaaattgattctgcccaattattttttgagctacact
tgtgttttagaatatctgtttctgtaatattgagagttattttatagaaatgatttctta
attagctgttgtgagatatttctcgggtccttgcagaaaaaaacatacagactgtgaaca
aatcattcacaaacagaataaaacagagccaacaacagtattttaagggtcacttgcctc
ctgttgacacaattgttgctaaatcaaaagaagcgttgtccaggtgtgtctacatctagt
gttacttttaatgagaatttgaatgtttattgaacaatagtacttgaatgaacatttata
aatgtaattattgcgatcactggttaagaatgttttatatatccttataatatttttcac
tgatcaaaatgttgttctgctttttcatttcttaaggaatacatgtttgggatttttatt
ttttacgtgtccgaagataagctccaggtcttatcgtatcccttgccatctgaacttgtt
tgcactgcttctgtttgaaagagcatcttgaaaaacttccccggtatgatgattgttggt
aacaactttttctatagtcattgatggagtagatcatgatggaggggaaatcactggaga
tcaaatatgtaaaatcatttcaaatataaaatccagtttactcatggattttagctattt
tttcactgggtaaattatactacatttatttacaaatgagtttatgcattttcatggctc
ttaataaacatattgttttcccttg
>lcl|<llId>9466</llId><geneSymbol>IL27RA</geneSymbol><baseAccNo>NM_004843.2</baseAccNo><extAccNo>\null</extAccNo>
agcaagtacctgaggcccagccccttggggacttgcccatcctggaagtggaggagatgg
agcccccgccggttatggagtcctcccagcccgcccaggccaccgccccgcttgactctg
ggtatgagaagcacttcctgcccacacctgaggagctgggccttctggggccccccaggc
cacaggttctggcctgaaccacacgtctggctgggggctgccagccaggctagagggatg
ctcatgcaggttgcaccccagtcctggattagccctcttgatggatgaagacactgagga
ctcagagaggctgagtcacttacctgaggacacccagccaggcagagctgggattgaagg
acccctatagagaagggcttggcccccatggggaagacacggatggaaggtggagcaaag
gaaaatacatgaaattgagagtggcagctgcctgccaaaatctgttccgctgtaacagaa
ctgaatttggaccccagcacagtggctcacgcctgtaatcccagcactttggcaggccaa
ggtggaaggatcacttagagctaggagtttgagaccagcctgggcaatatagcaagaccc
ctcactacaaaaataaaacatcaaaaacaaaaacaattagctgggcatgatggcacacac
ctgtagtccgagccacttgggaggctgaggtgggaggatcggttgagcccaggagttcga
agctgcagggacctctgattgcaccactgcactccaggctgggtaacagaatgagacctt
atctcaaaaataaacaaactaataaaaagcaaaaaaaaaaaaaaaagaaaagaaaaaaca
ctgcatttgggcaccatctcagctcccttgcatccaggtgcagcatggactgagttcttg
acaacagaatgtggtcagaagtgacatatgccaacacggggtctgggtgggggctccccc
acatcctttccttgcctatgagctggaacataacacatgcctatgatccagctttggtca
tacccaaggggaaggtggagcaagaaatgaaaaggaacctgaatccctgaatgactgcat
ggatagaaccactaagaaaaataaacttttatatttttata
>lcl|<llId>9467</llId><geneSymbol>SH3BP5</geneSymbol><baseAccNo>NM_004844.1</baseAccNo><extAccNo>AL133111.1</extAccNo>
aggagacagggcagaaggggcagagaataaaacaagtgacaaagccaacaacaaccgggg
cctcagcagtagcagtggcagtggtggcagcagtaagagccaaagcagcacctcccctga
gggccaggccttggagaaccggatgaagcagctctccctacagtgctcaaagggaagaga
tggaattattgctgacataaaaatggtgcagattggctgattcatcctgggccctggccg
atgtgcatatcaacatttatacatggaactggagaacattgtgccaataatcatttaata
tatgccaaatcttacacgtctactctaaactgctctaatgaagtttcagtgaccttgagg
gctaaagattgttcttctgggtaagagctcttgggctggtttttcagagcagagttcttg
ttgtgggtagactgtgactaggttcacagcctttgtggaacattccgtataacggcattg
tggaagcaataactagttcctatgaaagaaccagagctgggaagatggctgggaagccag
gccaaagtgggggcaacagcttgcttctctttctcttctcaccctcagtttgtatgggaa
aatggagatgtcctctccactttatcccacgatatctaaatgaaaaagaaagaaaaccca
cacacaaagcaaaaactcaagtattaagagcacatatttttgacccagtggaggcttaaa
aaaaaaaaaatccaagaacacaattcattttcaccacctctggtgttcagagggggcttt
taaaaaagcgtgtatgctgggatacccattaaaaccattttctagaaggctaccatgagc
tgcactttttggggtgggaaaggtgaatgccagtggggatgcggggggatgagggtagga
gggacttatagaaggggatttgtggctgtgggggagaaggttctacagcataagccttat
cctgccagccaaggggatttattctaagagaagtgcatgtgaagaatggttgccactgtt
attagattgacaagatgttaatttctctgtaggttgtaactttaaaaataaatgaaatta
tttaagggttatgctgcactagtattccttagaggaaacagttctttaaagttaggaaag
ggagtaggcaggcatgtgttggcaaaggctgttaatagtagttaagtgttaagactgctt
ttctttaacgttttcatggtaatgcatatttagagcactgtatttttgtcttgttaagaa
aatttagcatttctaaaagaaaaaagcaaccctctttcaaactgttaattctgtcacagc
ctgtatattttagtcatttgtaaatctcttcatacaatagtgacttcttttttgactgat
acagtatcttaattacaaggttattttgtacttgtcttaatacactaagtgtaataaaaa
cggcttgagaaaagtttctcctttctgtgacttcaaataagaactcccagtattgcctaa
atcttctaggcaaccctttttccataaggaagagcatggagtgctgtggtcaccagtaat
cattttcaattaattaaggtcatgaacagtaataatttaagccttgtttaccaaggtttg
aattctacttttgctgttgctaaagctgtgggcaatgaggagacacagtggcagataaag
acgaggtggtgacgctggaggagtgggcctcggctgcacactgcagtctcgaagcttaag
tgttgctgtcagtcagttctcatccccagagaattatttaattaattaactggggggggt
acactggggcattagacttttaaaagctccccgagggaattcaaatgtgcattcagagtt
gagaatcagatggattctttcttttgtggaaatgttttataatattggactcttaatccg
catttcattattaaagcatgctgtggagaaaaagttcttggttggccaatcatgaggttt
aagtttcagaaataaccctttgcagtatcaaacaagtgttttacctagtagttaataaat
atttcatctaggaaagttcatagaagtcccttgtgctatttaagaacattaaacagccgg
ctgggcccaagggctcatgcct
>lcl|<llId>9468</llId><geneSymbol>PCYT1B</geneSymbol><baseAccNo>NM_004845.2</baseAccNo><extAccNo>AF148464.1</extAccNo>
gaagcagatgttccaggagaggagcagccggatgctgcaggccttatccccgaagcagag
ccctgtgagcagcccaacccggagccggtccccttcccgctccccatcgcccaccttctc
atggcttccactcaaaacctcacccccttcctcacccaaagcagcctcagcctctatcag
cagcatgagcgagggggatgaggatgaaaagtagaggctgctgggaggcaagagccgcac
catgcaggatggggaggagggcgagagtcacagggttgcctgggtggtgtttgaagggta
atagtcacaggagctgcagtcagcagagagaccctgaactctgctaagggaaggtcttgg
gaccagttctctctcactctccgtacagctgaagagttgggcgaggtgcagagacttcta
gctggacaacctacacaaaccttagcgtctagagtcactctaaccttgctaaggaaggat
gcagagttccctagagagacttgcactgatggggtgacttctgctttggtccttccacca
cccccaccaagtaaaccacctgtggcagcggctgttccctcaacctgctacttctgcgtc
cataagggtcctgcacgttgcctcccaccaccccagctctgccagaataaaattgtttcc
aata
>lcl|<llId>9469</llId><geneSymbol>CHST3</geneSymbol><baseAccNo>NM_004273.2</baseAccNo><extAccNo>BC033183.1</extAccNo>
agggtctcagacaagctgaagcagattccccaagctctagcagatgccaacagcaccgac
ccagccctgatcttagctgagaacgcatctctcttgtccctgagcgagctcgattcagcc
ttctcccagcttcagagccgtctccgcaacctcagcttgcagctgggcgtggagccagcc
atggaggccgcaggggaggaagaggaagagcagagaaaggaggaggagccgcccagaccg
gccgtggcggggccccggcgccacgtgctgctcatggccaccacgcgcaccggctcctcg
ttcgtgggcgagttcttcaaccagcagggcaacatcttctacctcttcgagccgctgtgg
cacatcgagcgcacagtgtccttcgagccggggggcgccaacgccgcgggctcggccctg
gtgtaccgcgacgtgctcaagcagctcttcctgtgcgacctgtacgtgctggagcacttc
atcacgccgctgcccgaggaccacctgactcagttcatgttccgccggggctccagccgc
tccctgtgcgaggaccccgtctgtacgcccttcgtcaagaaggtcttcgagaagtaccac
tgcaagaaccgccgctgcggccccctcaacgtgacgctggccgcagaggcctgccgccgc
aaggagcacatggccctcaaggcggtgcgcatccggcagctggagttcctgcagccgctg
gccgaggacccccgcctggacctgcgcgtcatccagctggtgcgcgacccccgggccgtg
ctggcctcgcgcatggtggccttcgccggcaagtataagacctggaagaagtggctggac
gacgagggccaggacggcctgagggaagaggaggtgcagcggctgcggggcaactgcgag
agcatccgcctgtccgcggagctggggctgcggcagcccgcctggctgcggggccgctac
atgctggtgcgctacgaggacgtggcacgcgggccgctgcagaaggcccgcgagatgtac
cgcttcgccggcatccccctgaccccgcaggtggaagactggatccaaaagaacacgcag
gcggcccacgacggcagcggcatctactccacgcagaagaactcctcggagcagttcgag
aagtggcgcttcagcatgcccttcaagctggcccaggtggtgcaggccgcctgcggccct
gccatgcgcctcttcggctacaaactggcgcgggacgccgccgccctcaccaaccgctca
gtcagcctgctggaggagaggggcaccttctgggtcacgtaggggggccggggccccgta
tgcccctcctcgtgaaaggcctgccccgtctttctgccgcagccctcgcagagggcgggt
gcacagcgccatgagcgggcagcgcctcctgtagcagtagggcccccagccagcgctcca
gccaaagcggcggccccagggttaattgcggagaacaggacagtgcccggtccccttgag
ggccatcacacccagacccaacgggttgcagcctcctgagcaggcctaggcaggcccggg
cctgttggcaagcttcgatctcacacacacagaaacatacattcgtgcctggagaccctg
caggccagagtccaaatatttaacaatcagaaggggcaaggctctgaccagtgacagtca
gacctcctgctttatttggtgttaacgtttcttgtctggatggtgaagtctggaatctgg
gtgggtccttggaggaggggctaggacagccgtgggtgtcaaaggtggcatttgaggctc
gtttgaggtgacagtggctgtttaccaactagtacagagcgattcagcgttttcatgaat
gggttggctgtgctggttactgatgaatatgggccccttatagagctgcaaaacacacac
atgcgtatagacatacatacatgtacaccatacatagacaagcatcataaaggcacaagt
gcacacacatctatgcagacaagcttcctcgctgcttatgcccacagggtttttctgtat
gacacacctcagaggagcctgtgcttaacatttgtaggattatttcgagggcagggcagg
ggaaagaaacgcgttaaagggccatgacatgacacagttccctggccgggtttggactga
acagtggattcagaactgcagcgttcaaagcccctgcccgccttagattctcatggctac
ctcctctgacccatccacatccttgcggctggcaggcaggatgttttgaaatggtgcagc
caaaggccccgtctagcttggctggctcccgaacatgtccatatttgaaggctgcctcag
gcctggcaggcagaagcagctgtggtccctggaggcaaaaggcagctcacggggccttcc
atttccagccaggcctcatctggggtagggccaagaggaaagtacagagtgcccgtgggg
gagaagtcccaccaggatgccccccctcccctgagaagcccgccttcttccctcgtggac
aggagtcagccagttggttgctgtggttacagccagtgcctgaattcctccttagggccc
tgggaagagtattgcttaacgcaggatgtgctgggtgttttgtttcgggcttttatttat
ggcttggtgtctttcttgtttcatggctgtgtttttgcttttgtttctgtaggagcgcct
cttccaagcagtggaggcctgagggcttgagggaggctggggaaaaccagcagggagcac
ttggctcctggcagagggagaggacaggaggaggagccttccccaggaggaacgaggaga
ggtggccacgtggcaggccacagtgccctatgggcttttctgtttgaaccccatgtggga
tgaatctcaaagccaccagcgttcttgcctagtgtccagagcagcagagatttgcagccc
tcgcccctccctgagaagaagctggatttgaaaatccctcacaggccctaacatgtttcc
tgggtgggcaggggcctcatgacaagcgacaagtgtacccagagtagaaggccttcccca
ctcccacctcaaacccaggagcagaactcagtatccagagcttacaaggagctgcaaggg
tttgccgagggctgcccagctctgcttctggtttcctggacaatttctctgtcagatacg
gcccattgtaaacccagagggctgcattttgggttgagtaatatggacaccatggaagta
caggatctgagtccaacattgccatgggggagggaagatgtgtcctggcaggaagccacc
attggagaaggtgaggccagtaaccatctcatgggattcgctataatcagcctatttgag
ctgctgggtctctgtcactgtggactccagtcattcaaggaggtctccactcttgggttt
tttttattttcttttcttttgctattttgcctgaacaccccaacactcttggttttagag
tccaagaataagttgtgcagaaacatggttctaatttggagttcaaaggaacaccagctc
tgaaaacatgaccgtggggccaggatgtttctggcaggcccagaagtgctggccgttctt
ccccagcctccccactgctccctcctctgttccccatgtggaggtcgggggggctgggac
tggggagggggcagccacctccatccaaggctcttcctaggggccctgctaatgtggaca
gcagactttatccctccttcttactctgggccaagacctcccactccgccctctgaggat
ggtaccaagaatgggcctttgggacttctcaggacattgacaatgtgcacactgcaggtt
gacttaatttatttattttttgaaaagaagagacagaaaataccttattatctgcaggga
ctcaaagctgtacccaaatcaagaaagacaaaataacaatagaaaccattcacacactcc
gttcatgcatggacaccagaagacgattcagaacacaagaggagaatgagctggagcgcc
agcaccacgatggccccaggacgttgtttaagatctgagatcccttggtttctctcttgt
tgatctgagatgctacatcagggcccttgctgctgtattacctctgcccgggtgtttgag
acaggtcacaagcgcgtggatgtttcctggaagtgtattcccctggggctcagcgatgct
ctgggaacccttggggtttggggaaggacagtgtggtgtgactattggcttgaaacgtta
tggatatggttggagtcacccatgtggatatgattttcagcttggagctgggatggagaa
gatggaagcactggtggccgggcctctttttccagcgaggccagccctggcttctcctct
gttccagcttgtctgccagaagccttcccctgcaaggtgcccacctgcccggagacagag
ggagcagctgaggcctctctccactggccgccagcctccctagcacaaggggaccattca
gcaatgagtgtttactcatgttctttcttgttgatgagttctgcggcccagcatatagaa
atggctcagaacgttccaggccttggtgagacacagcagcgtccaatgctcacaggctgt
ccccactctgcctgttcccatcttcccctcgggacctgtttataaattgaggaatggatg
agggccctggagggtccttgggagtagttagtggagggcaggattctcaggtccccatag
agagggaaagagaagaccagatgtgcatagaagccaatctctgtcacatacaccgcaggt
ggtcaccgagttattttccaaaagctgaggaacataaagcaaatttaggcttttgtcctt
ctgcaatacatgcacttgaaaataaacagaaaagagatgtttaataacaagtttacttcc
ggtctgctagcaccctcagcctgggagctactgccagaggctggcgtagtggggcagctg
ctgaccaaaccccacagaacagagggcaccaggcatcacacgacatctttccctcccatc
tctgccatctgtctgtctggcaatggaaggagcttcagcaggagatccttcccagaaggt
tgattcttggcctgggtggtagaggagatatcctgaccctaaagtcttccagccccgggt
catcctctcctatactagggcctattgaccgtagaggccaggtgcggtggctcatacctg
taatcccagcatttggggaggccaaggtgggaggattgcttgagcccaagagttggagac
cagcctgggcaacatggtgagaccaattgactgtagggcttgtcccttgctaagacagga
gcagaagactggatggctgtgtcctcaaggcagtcccctcccatccccattcccaaagtc
agaaagcgaagccagatctcaagggctgatacctgaggcaaggagagctaaggggagaga
aattggggctgagtggaagcagatgcctgcacaagccaagtgtgtcttattgatctgtac
aagctgatagaaggaccatctgctgaaatccagggctcctgagttggtgggtttgcttgt
gaagcttctaggacaaggcgcagccagatggaagggagagggtccagggcttcctaaatg
cagccgcatcacctgtcaactcgctgcagtttcagagacagtggaagctgctctttacct
caaaagcacaaagcagaattggcaacttcacatgtctcgagagctccaagatcctttggt
ctcgtgtccttcggcaccccgtaactggactggggacaaatttgttacgtgtttccaagg
ctacagacatggtgccatcctcacaggcctagctcatgtcatggatcaggtgctttgctg
gggggatacaatgacccatgtggtctgcgtcttctgccattggcttgaactgggcacccc
ctgaagtctccatctcagctgtatattctagtccaaattttcctggctcccctgctccct
cccaggtcctgcacactgtctttttgccaacacctcagccctgtttgctatttcatgtct
gcatggtacgagacaccccttcacagcatacactgccatggtatgtacatatgcatccac
gtgtgtgtatgtgtagcatgtagctcattctgctcagcctctggcgccgttccacattgc
tcccagccccattgctgtcactgtcgtcccagatgtccttgccatggccacagacaatct
gccgtctcctggaaacgctggggctgcccttcagagagctggcagccccagcagtcaggg
cctgctttgcagaatagaatgtgaacccaactcctgatggcctacttgacttatttaatt
aaagatgaaatcatgcaatgagcaa
>lcl|<llId>9470</llId><geneSymbol>EIF4E2</geneSymbol><baseAccNo>NM_004846.2</baseAccNo><extAccNo>BC021226.2</extAccNo>
aatgccaggcaggctgggcccccaaaggctcctttttcaaaacctctggaagccgcggtt
gaatgtgccatgaccctctccctctctggatggcaccatcattgaagctggcgtcatcgg
agtctcttgttctgttggcgtgctacctggaagatccttctgtcctggacaagaggaatt
ggaagagcattttatgttttaagaacaggctgacacgcagcagctacaacaacagctgag
atcacttaataaatggtgctaaacta
>lcl|<llId>9472</llId><geneSymbol>AKAP6</geneSymbol><baseAccNo>NM_004274.3</baseAccNo><extAccNo>U17195.2</extAccNo>
agatacgcctggctgcaactcaggggtggcctcatcctcccgccctgggctggcctctgg
ttccatcacgtttgtcactgccgtttattacattgacttctcccaagatgaatcttcctt
ccaaatgtgttttctccacacaagccttgtgatctgaatgtgtgcgctggttctctttag
gtgatcgtctttgaagttcagcaaagctgcttgttctcccatggattcctgtcccaagct
acctctaccaaccctctctctccagctagacttttctctttgcctcctcccttcccttcc
actctttaaagttctgcagttcaccaactggtagtccattaaattctcctgtctagaatg
acccccccaccagtacttgaccaatttcatgtatcaatctggatttttttttaacggtat
aatgactgtgtttattgaaagagttttacctaaaaagccaacatttgaattggttgcagc
atagagaagaaacactggtccttctttcaaaattaagcaactattaaaagcgccatttta
tttatttcatttaaaaaataatctatgcagcatttcaagaaacaaccatatggtgttgta
tattataaactggtgacattctactattgaattatgtacaacattttcattttttatgct
tcttgaggtggtaatgagaaaaaagttttttaaaaaagtgtgccttgctgtatttcttat
accatttattaaaaagctgctttcacggtaaaattatgttggtttgaaaggaggaaatag
caaggttaagatgtgtgaataatttctgtatatatgtataaccaagtacaaacattgatg
tataatgacagtataaaatgctttcatgtttgtgatgtctagtgatgtggaaaatataag
ccttaaatccattagattgcatggtaattaaaattggcataataaacacagattattggg
ggaaaaggaaaattagtgatctcttctactatgttctttaccaaattgttgcatctggtt
ctgaaaaagtatagcatgtagcagcttccaaacatattcatattgcttaagaggcttaac
attacctaaactagagactagacgtaaagccttcagttttcaaaatctttctggtcacta
taaagatcttggaacagcaaatgattaaatgtcagttcccctaaaccaataaacatttat
actagattttttatttccacttatcattaatgatttaatgttggatttcaggtaccttgt
atgtcttaatttattttaaatatttattttgaatgagtttgatagaaagctagtagaaaa
gtacagaaaatttgactattatttatagatttcaggtatatttatatgtgtaaaagaaat
tgacaaagaaatatttcatctggcctttactgactcctgttaaatgcagttttaaattta
tatcgtaacacctacttaagtgcctgacacagtaggtattcaataaaaatttactgaatt
aaaggattaaattaggtgacatggtgacatctatccctttattttgacactaaaacatgg
acacaactagaaagaggtacaatgcaatataaagtcacaatagataatatatatcaaatt
tctaaaaggtaaagaatgttgtgggttcatgcagtcacaggaatgacaatcattcaacag
atagttcagaaacactttttatctgcaaggcactattctagatccagaagatgcaatgtt
gaacaaacagacaaagccctgccctcagaaggctgtcctgcattaggaacaagtgaacac
gcaaatgacatgaagtatttgttgcagagctgaggaacagagcaaatgtagtgatagaag
cgcaatgagagaagcagcagtgggtacaaggaggaagaaaaagggcttgcagagagtgga
aagttagtggaatattcatgaaacttcattgcaggggtaatagaagaaaaagtaaattgg
gaggacttaatggaaggtcttttaaaaagttaacttggagcttctgtatgtaaaatgcta
ggtaataaggacactttgtacaggctgttttgcacctgattttatttatcattagtgcca
cgccaagatcatttagacgatgcttatctgtaattctaccactttaataactatttgtat
ttttatgccccttctgatcttttccatatgtatttctaaatggataaattattctaggct
tcttaataggtagtaatttgttcaaaagcggttttagccagacatctagttgcagtgttc
aagaggattatgggggaaagagattagagataattgtctagttagggggcagctggagaa
aataagctaagtttgcaataacagagtacacaagtatagtggcccaggatgtagtgaaag
aacaaatcctagagtctttgaaatttctaagggcattctagacctctgttgggatatggt
attattttacatactgacacaacctaaattttctttgggtagtaactaatgtcaagtcta
catcgactggtaaaacattcaaagaacaaactgacaatgatgttctacctacttgttaca
tgctcatggaagaccgtgcagtattgaaagtatttgttaattatctgcttagtattaaca
ctaaatttgtagaatgactttcaggtttgttgaacaatgccttttcaggttggaagaaga
aaaatagcctcaatctcccaccccatgtaggcactacctccccaattacccttagaaaat
gatcacaccaactctgcctacacacttccagtgatagtggctcattgtctgttaaggcaa
actgttccactgttgggcatatctctttgttagaaagttctttcttaggttgctaaaatc
tgcctagtaccccgctaccctgttctgtcttatggagcagcccagattatctttactccc
tctttctcatggcaaccctgaagataatcaaggccagttactcatcatctcccaaccact
gtttcctcaactgcccttcatatgtcatggttttcagatccattccaacctgactgaatg
ttaacagacagaattcttcacattaaggaactgtcttcatcatcatacatgtagaaaaga
atctgaacatttaagtgcgaagttttctctagaaatatattcaagatatgtttattctat
tattgtaaatttcaaacaataaataaataagaatcc
>lcl|<llId>9473</llId><geneSymbol>C1orf38</geneSymbol><baseAccNo>NM_004848.1</baseAccNo><extAccNo>AF044896.1</extAccNo>
agatgatgatgaacatgattatgaagaaatacttgagcaatttcagaaaaccatctaagt
gctggaggaaccacgcttcctaactgctgcttctcagggaatccgacaccagccaaccat
tttaagcctctaaaagacctcgggcaagtctcacagaaactgagctgcagacggggagta
gctttgtggaaactgatttgatggacactgcaccagcttccttcaggttctagattcttg
ctacttagggcgggctggtttggacctaacatctcgcacgtgactccctcagcctcagag
ccttgggatgcagagcagctggcagggttcctctcaatcctgcaaccccagctgtcccac
cggtggatgcagaggggaatccgaggccatcaaccttggtgacagcagcgcagtgccaat
gctgatcacactgcatgggagattttgttaacgtctgccacccccactctcacccccaag
ctctaagcccccgggaggcctggactgtcttcctcatctctgtagcaccaagcctgatag
atctgtatatggtaaacaggggtttaaccacatgtggttaacatggattaatgtgggaat
ttggcttcaagaacacaaccttaggaccttgggccccaaaagctggtggtgaaatgagag
gagccaatttaagaagacccttatggagacctgaggctgcagaaactggtaggtttcatc
aggtggttaaagtcgtcaaagttgtaagtgactaaccaagattatttcattttaaaacca
cagaataaaaatgacacctgagcttctc
>lcl|<llId>9474</llId><geneSymbol>APG5L</geneSymbol><baseAccNo>NM_004849.1</baseAccNo><extAccNo>Y11588.1</extAccNo>
agatggggaaaaaaagaatcaagtgatgattcatggaattgagccaatgttggaaacacc
tctgcagtggctgagtgaacatctgagctacccggataattttcttcatattagtatcat
cccacagccaacagattgaaggatcaactatttgcctgaacagaatcatccttaaatggg
atttatcagagcatgtcacccttttgcttcaatcaggtttggtggaggcaacctgaccag
aaacacttcgctgctgcaagccagacaggaaaaagattccatgtcagataaggcaactgg
gctggtcttactttgcatcacctctgctttcctccactgccatcattaaacctcagctgt
gacatgaaagacttaccggaccactgaaggtcttctgtaaaatataatgaagctgaaacc
tttggcctaagaagaaaatggaagtatgtgccactcgatttgtatttctgattaacaaat
aaacaggggtatttcctaaggtgaccatggttgaactttagctcatgaaagtggaaacat
tggtttaattttcaagagaattaagaaagtaaaagagaaattctgttatcaataacttgc
aagtaattttttgtaaaagattgaattacagtaaacccatctttccttaacgaaaatttc
ctatgtttacagtctgtctattggtatgcaatcttgtaactttgataatgaacagtgaga
gatttttaaataaagcctctaaatatgttttgtcatttaataacatacagttttgtcact
tttcaagtactttctgactcacatacagtagatcactttttactctgtgttaccattttg
actggtcgtcattggcatggggtggatatagggcataggattacttgtctcagaagctgt
catagaatttcttgctgccaattaaaaaacctgtgttctttacacactacacgtataaat
attgtaactgttcatctttgttgttttatcactgtaagcctgtcaaatcatagtatccta
agcatctgtaaatgctaattttgcatttttggaaaaacccattccttccaagctagtgtt
tttcattggctccaggtctaatttttcactgtggtccctggcagccagtcttttgaagtt
taaagattacctgtctcttgactgcagtaccttttctttaatttttaccaaaaatatcca
gaggttactggagttcttattcaatataaggaaagtttgctgcactttattaccaagcct
ctgggattttaccagtcaaacatatttgtgcattacatttcatttcttgtgagctagctg
gctgtccatattgaatgttgacccatttgagtacgctaaaaggcttacagtatcagacac
gatcatggttttagatcccataataaaaatgratgtttttcttataaaaaattatacaaa
tgctgaagtgagattctactattgttcattgcttccttttctttttccttttgcgatttt
cactgattaatagcacatttcttcacaaaattagataaagttggtcaaagaccagatatt
ctggaatggaaattgtaaagcttaatcaaaaagaatagccagtacagcatacaatctcag
aaacttagaagcaagtagaaaataattggttgatgtaaacgaaagtgccattttagtaaa
ggcaggaaaaaaatagcaatatttgagttatgtaaggataaaaaatccactgacttgtat
ttttgcacaagaggctggtctgaatatgattgttcacattaagagtgtttattcgtcggt
tcattttggggattttcccccttgatgttttgacagattgaagtgagctttagtgagcaa
aaggatcagaatgcagggaacactaagctgtgatgaagaaagtgtggtaaaaagccagag
tagttttatacagacaaaaccagtgtcaggcctttgcagtaggcttgagtgaacttctga
tctagatttgaaagtaaattttatgaagacattgcccatttttacttcctcattcattat
tgtaccagcatcatagctttattactctaatcccaggtaagtcaagcctacaatgcccta
gaggaagagtaaaaccagaaattcatgctggcttaaataatctatttttgtttcttttca
tttgaatatttaaattttatggtttattaaaaaattaaataaa
>lcl|<llId>9475</llId><geneSymbol>ROCK2</geneSymbol><baseAccNo>NM_004850.3</baseAccNo><extAccNo>AL049383.1</extAccNo>
agctaactgccttctatgaaagcagtcattattcaaggtgatcgtattcttccagtgaaa
acaagactgaaatatgatggcccaaaatttattaaaaagctatattttcctgagagactg
atacatacactcatacatatatgtgttccccttttccctgtaatataaattacaaatctg
ggctcctttgaagcaacaggttgaaccaacaatgattggttgatagactaaggatatatg
caactcttccagacttttccataaagctctctcggcagtcgctcacactacaatgcacac
aaggattgagaagagttaaaggctaaagaaaacatcttttctagcttcaacagagaggtt
tcaccagcacatttaccagaagaatctgggaatggattccactacagtgatattgactgc
atctttaagaagtgaccattatactgtgtatatatatataaacacacacacatatatata
tatatatatagtactctaatactgcaagaaggttttttaaacttcccactttatttttta
tacacattaatcagatatcattacttgctgcagttgcaactatgcacttgtataaagcca
taatgttggagtttatatcactcattcctgtgtacctgatggaagttgcatgttcatgtt
taagcagttactgtaacaagaagtttaaagttaattatatcagtttcctaatgcttcatg
ataggcaactttacccattttgaatgccttaatttaatttttttcaaagtctcagccctg
tctgtattaaaaaacaaaaaaagcgtttaccagctcttaggatgtaaactagctttgtgg
aagataaatcgtgcactatttttacacataaatagttatatcaatgtcagcctattttga
ttaacaaatgtttttaaagtattattggttatagaaacaataatggatggtgttggaact
aatatatccttgatgtctgtctattattcattcaactctttttacagacctcagtattag
tctgtgactacaaaatattttatttgctttaaatttgctggctaccctagatgtgttttt
attcctggtaaagacatttgtgattacattttcacacttaagattcaaaatttttcccaa
atataaagaaaactaagacagactgtagatgcattttaaatatttaaatatgatcctcag
acatgcagctgtgtgtggcagtattttagtaccgggttaagaaaactggcaactgggaag
aagtggcctcaaaggcacttaatttgatttttattttttaaatgctgtcaaagttacagt
ttacgcaggacattcttgccgtattctcatgatcccagataagtgtgtgttttatactgc
aacaatatgcagcaatggtaagcgtaaagttttttttttgtttttgtttttttttatatt
atgaagtcttttaacagtctctctttatataaatacacagagtttggtatgatatttaaa
tacatcatctggccaggcatggtggcttacgcctgtaatcctagcactttgggaggccaa
gacgggcggatcacctgaggtgaggagttcaagaccagcctgcccaacatagtgaaactc
cgtctctaccaatatacaaaaattagccgggcatgatggtggtggcctgtaatcccagct
acttgggaggctgagacaggagaatcgcttgaacccaggagacggtggttgcagtgagcg
aagatcgagccactgcactccagcctgggcagctgaacaagactccgtctcaaaaaaaaa
aaaaaaaaaaagtcatctaatatttcgatgaaggaaatagacatttttcattgattccct
ctgatgtcagttagagatatttaaaaagttagatccccataatagatactattgtggaaa
ctgaagagtagctactggcctactgatagactgaaactggttttgttattcttaacgttc
tccagtctgcactctgctgtgctgtctgtgctcagactagacgtgcatgccgtttccttt
gcaggtgtgttctgcagctctggttttgggggatagctcttttttaagtaagattaaaaa
atgaaaaatatataaatttatatagaataaatatttccattcattagagttgttaaaagg
agactgaattaatattttatataaagattttgttacattatgggaggttctatcctattc
tgaattggagagtatatatatatatatatatatatatatttttaataaactttattaagg
tgaaataatttcaagtttacatatgagtaactgaaatatttgagtaaaaaaggcaaaagt
ttaaatttggaatgctgtatatattagagaatatggggaatcatggtgtgaccaactgta
caaggaagattcatatgaaggtcttaggggaaaaagataattctgaagggtgaaaaaaaa
atctctcccatggagattcttcacattatatggtttgacataagggtttataaggttgtt
tgtccaactaatgaaaatgcgcttaataaaaaattctgaccttgggtaagaattcgcttt
ttaccgcattgccgctttcatgtacatacatgagtgcatgcacctatcaatgtgttttct
tcccaacacttattaaatataaaacaacctgattttgtgctcgtttctcatttttcttga
ggccctgaagcttccaagataaatataagactaaaatttgcttgttccttcacacctgat
ttctcctagaaccataaatacctcctatggggaactaagaaatcatgaatactgggattt
tcttattggattttttacttttgttttgtggggataacgagacagaagtgaaaggaaaac
tggtgccggtattactgttgaaattaatgtacagtgaatgtttttaaagtattaatttta
aaaaaccatgttctctagaaacaagttttaaaaatctatatgaaagttttaaaatgttcc
agctaactaatggataagcataccagtaaagccaaagtaaaggttagtgcctttaaaact
aacctgtgttagagttacatgaatctggctctaaagtatctattttgcatccatttatat
atagatcttaaacagaaatactctaggttgccacaccacagttttaagaagttatgctgc
tgctgttactctcttctaggattctggtggtaaagtagagaaactcggacactatattaa
ccttactgaaacatgctttaaatcgtgtctaaaatctgatttgagcaagtcactgccgag
cttctgagtctgcattgacactgctactgactcacctctccttccctggaataaggcttc
agcttccctatgctgtgaagacaccatttgtaagcactttgaacataagcactgtgtgac
agcgctggatatcatgcttgggggggggcctctccctgactcccatccccataataatga
gttttgtttggaattgtaataagtaatgaactgcatggtttagaaaattataaatatttg
atcagctgtcctctctgaaaaaaattgcacccctttttcttttttaaaattttgttgcat
cttcgtagtaatgtaattgtattttatgcctgcttttttataaaaaaataaaataaaata
aatggagacataagcattttca
>lcl|<llId>9476</llId><geneSymbol>NAPSA</geneSymbol><baseAccNo>NM_004851.1</baseAccNo><extAccNo>AF098484.1</extAccNo>
cagactactcgaaatggcgtccgcctctgcttgtccggtttccaggccctggatgtccct
ccgcctgcagggcccttctggatcctcggtgacgtcttcttggggacgtatgtggccgtc
ttcgaccgcggggacatgaagagcagcgcccgggtgggcctggcgcgcgctcgcactcgc
ggagcggacctcggatggggagagactgcgcaggcgcagttccccgggtgacgcccaagt
gaagcgcatgcgcagcgggtggtcgcggaggtcctgctacccagtaaaaatccactattt
ccattga
>lcl|<llId>9477</llId><geneSymbol>TRFP</geneSymbol><baseAccNo>NM_004275.3</baseAccNo><extAccNo>AF116602.1</extAccNo>
aggtggagtatggcccctgtgtggtagctagtgactgctggagtctgctgctcgagttcc
tacagagttttctaggcagccacacaccaggggctcccgcagtgtttgggaacagacatg
atgcggtctacggcccagcagataccatggtccagtacatggaactcttcaacaagatcc
gcaagcagcagcaggtgccggtggctgggattcgttagtgatgagcagctgccagctgag
ctctgtcaccaggggtactccacaggaggagcaggtgctgactttcaggtccctggaccc
cagaaacccagggtagacatggactctactctccttctctggttctcagctgtggctttt
gttctggggctgagtcccctccccaaccccctgactctcacacatagccccccatcagct
gttttactccgtgccttactggatttggcctgtcctcaagaatggtaattatgaagagtg
gagaagtttggaccttgcctcctttaggggaaaggtaggacaggaatgtccctgcctggt
actggtgggggaaatagtccgtatccccaactattaaggatttgtcccaggccaatggtg
aacatgctgcattttatgtttggattgtgctgtaataagagcctcttccttccctcagag
gatgtggctgggcttctatcctagagatggagtagaaggcacaactggtttgatagttac
tattttctgacctgtttgctgaagtgatttgcgaattgactttcctagggtgttgcctga
gtcctttgaaatctccttctgacatctttcccttctgttgtgaaatatgttaagccacag
gccaaactgctataagatcgaagtttgtttttttctcacctaataatagagaggtaatca
gatggtctagggcagatttaactctacaaggttatcaggaactttgtttccttctgtctt
attcagccattcccagtatgttttcttacccataagatcaaagcagactcatcagctcca
tatctgcattccactggggaaagagagagagaaaagagcagattttaaaaaaaagatatg
actgagcattgctcagatcactgtggccacactttgctgaaagagatgctgggacataga
acctcttatctgggcagtcatgtgctgagttaaaactcagggattctgtgactacaagat
gaaagacaatttggttgctgagatgcagttaatggcttctgttacatggagctcaatgga
cgtgcccaggaatgcttttggctgttattttgcagttaatacctcctgtaactaaagcat
ttgtttatgagttgacttgagagaagggctgatctcagagccgctttgagctaagttgga
ttagtcacactaggaagttaattccacacctttcgtctaagtctcagtattgaggcctct
ccagttctcatgcaccctgatcttagggttagaatacttgaccctgatacctgcaccatg
cttcatggttcctgagctctttctcctgtttcatttgagcctccaaactacatatttggt
catattgcctgcctaccccatgcctgctgcagaaatattcatccaggttaaccttgatat
acacagagatggtcttggagaattgtgaatgtatgtactgtattgtcatcaaggatactg
tcccttatttgaaggcatctaaagagaaactgttttcagatccaagtgctcagatctaaa
gcctctgcaacaagtcaggtggtggtcatgtttcccttctagttttggctgacaggaagc
tcagttcagtaccataactacagaacctgtcatctgtattttttgttctcaccccgtttt
tgttattttgtttctggttttttatattgaggtatgttttagatatagtttacaaaaata
aaacgcacagatctta
>lcl|<llId>9478</llId><geneSymbol>CABP1</geneSymbol><baseAccNo>NM_031205.2</baseAccNo><extAccNo>BC030201.1</extAccNo>
agagtttgtccggatgatgtcccgctgaggccgcgagggcccctccaggactgccaagct
cccaaaggcggggctaagaggagctagagcttgcctcacccgctgtagccgccgagagcc
caggatgtactggcggatggggcctgcctgcaccccggggaggcgcccaccccggacccc
cacccctccgcactgtgaaagactaactcctgcaactggaaagcgggggcgcccgccgac
gaggaggccaccgtgccaagccggcagaggtcatgccaggcgccaagggccatgtgccca
gctgctgctggctgggtgggccagggagcccgccagcagaccccacacagcatgtccgcc
ccagggcaaagcctcccaccttcgctctgcgcccgtcccagctcgcctcagccctgttat
ctcagaaccaataaaaatatttccaagagcaa
>lcl|<llId>9479</llId><geneSymbol>MAPK8IP1</geneSymbol><baseAccNo>NM_005456.2</baseAccNo><extAccNo>AF007134.1</extAccNo>
ggagagcattccagcagttctacaagcagtttgtggagtacacctgccccacagaagata
tctacctggagtagctgtgcagccccgccctctgcgtcccccagccctcaggccagtgcc
aggacagctggctgctgacaggatgtggcactgcttgaggaggggcacctgccaccgcca
gaggacaaggaagtgggggccgctggcccagggtaggggagggtggggcaatggggagag
gcaaatgcagtttattgtaatatatgggattagattcatctatggagggcagagtgggct
gcctggggattgggagggacagggcttggggagcaggtctctggcagagaaggatgtccg
ttccaggagcacacggccctgccccatcctgggccttacctcccctgccagggctcgggc
gctgtggctcctgccttgatgaagcccgtgtcctgccttgatgaagcctgtgccacctgc
aagtgcccgccctgcccctgccccaacccccaccgaagagccctgagctcaggctgagcc
cagccacctcccaaggactttccagtgaggaaatggcaacacgtggaggtgaagtccctg
ttctcagctccgtcatctgcggggcttctgggtggctcctgccactgacctcaccggcat
gctggcctgtggcaggcctaggacctcaggcggggaggaggagctgccgcaaggccctgt
cccagcagaagagggaggcttcctgactgacacaggccagccccatcttggtcctgtcac
cctggccccaactattaaagtgccatttcctgtctgga
>lcl|<llId>9480</llId><geneSymbol>ONECUT2</geneSymbol><baseAccNo>NM_004852.1</baseAccNo><extAccNo>Y18198.1</extAccNo>
agcgtgcaaacgcaaagagcaagaaccaaacaaagacaggaacaattcccagaagaagtc
ccgcctggtgttcactgacctccaacgccgaacactcttcgccatcttcaaggagaacaa
acgcccgtcaaaggagatgcagatcaccatttcccagcagctgggcctggagctcacaac
cgtcagcaacttcttcatgaacgcccggcgccgcagcctggagaagtggcaagacgatct
gagcacagggggctcctcgtccacctccagcacgtgtaccaaagcatgatggaaggactc
tcacttgggcacaagtcacctccaaatgaggacaacagataccaaaagaaaacaaaggaa
aaagacaccggattcctagctggggcccttcactggtg
>lcl|<llId>9481</llId><geneSymbol>SLC25A27</geneSymbol><baseAccNo>NM_004277.2</baseAccNo><extAccNo>AK090871.1</extAccNo>
tatatatatatgcttaacttcccaagtgttctgcattgaaccacttagggaaaattttgt
ttgtttttatgttttgtaatttttaaaattaagtaaagactggatcaaaat
>lcl|<llId>9482</llId><geneSymbol>STX8</geneSymbol><baseAccNo>NM_004853.1</baseAccNo><extAccNo>BC009713.1</extAccNo>
gggatgatcatggtgattttactgctgcttgtggctatcgtggttgttgcagtctggccg
accaactgatggcagtaaagagaccaccagcagtgacacctggcaatgacagatgcaagc
ccaacacccttttggtacgcaaaacctgctctcaataaattcccccaaagctctga
>lcl|<llId>9486</llId><geneSymbol>CHST10</geneSymbol><baseAccNo>NM_004854.3</baseAccNo><extAccNo>AF070594.1</extAccNo>
gattgaaaacatacttcaagttttttattgtaagagatcccttcgaaagacttatttctg
catttaaggataaatttgttcacaatccccggtttgagccttggtacaggcatgagattg
ctcctggcatcatcagaaaatacaggaggaaccggacagagacccgggggatccagtttg
aagatttcgtgcgctacctcggcgatccgaaccacagatggctagaccttcagtttgggg
accacatcattcactgggtgacgtatgtagagctctgtgctccctgtgagataatgtaca
gtgtgattggacaccacgagaccctggaggacgatgccccatacatcttaaaagaggctg
gcattgaccacctggtgtcatacccgactatccctccgggcattaccgtgtataacagaa
ccaaggtggagcactatttcctgggcatcagcaaacgagacatccgacgcctgtatgccc
gtttcgaaggggactttaagctctttgggtaccagaaaccagactttttgctaaactaat
gcataagacctatgaattcaaatatctttattagacctggggctaaccaggtgaagatct
gagcccagaaatgacccttcctccaccacacccctcctttgaggacgcccggggtctccc
acaggcctgtgagttgcctcggcatatgacgcagaaccccaactgttacaacttagtttg
gatgtaagatgctctgaggaccctgcccacacccctgcgtgcattaggatgtcgctggcc
tttgctcacctcagaggggagaaaaggctaaagatttgcagtttgacagcccagcaggga
ggaagcatcacacagcgttaggagccgtttccttcaggtgttaaggaaggggatgcccct
gaggttctcctggctagtcagggtggcttcacccatcactggtgggttgcaggaacagca
cccaggactctgaggagggacagagaagcaagggggctgctgaaatcgcagagacttttg
cagcatcagatctgaggagtaaaacggcacctctggccttcatcttggtgctgcgacaat
tgtggaggcaaagcattctttctgtgactattttgttcctgtagacagtcagcgatggcc
agagggtggtgtggtgtccaggggtccatctttccagaatccatgcctgtgtaatgctgg
tccatgcttctgaacctgtgtctgccaagcgcctatttcattcagcacaagacatacgat
tttagaaggtgaggggaggggaggctttttctacctgagaaggggagtgtctttgagggc
cttaaaaggaccatggcccaggaatgggggcgctggttgggcttggagctcaggctgctg
tggatcccggcgcatcagttctgacttgccttacctgggtggacagcagtgaatctccac
ctgtcttctccagggagctcccatgttggggctgaagacgagcaggggcaacctgccagc
atcacagaattcagtgtagtttatacatttcgattcctttcatctcagcaaaatgggcac
tgccagagccatttctgatcacaccaccatcctggaccatgtgactggaaggtgggtaac
caagttcaccagcaataaaacccagcgcccaggtagcctccagcagtgcggcttcctggc
aacaaggtaggccctggtgcagggcaagccgcagcgaccatttcagataccgtccacagc
caggaccgctgagaactgggacagtttcctgggatgagtgccagcctgagcctgcatggt
gccgccgagcccggggtggaggagggagccaggcttcgcttcaaggcggcctctaccttt
tctcagaatggtttcctgattgtgtcaatgtgaaagttaaataaaatttatgtgccaaac
ctga
>lcl|<llId>9487</llId><geneSymbol>PIGL</geneSymbol><baseAccNo>NM_004278.2</baseAccNo><extAccNo>AB017165.1</extAccNo>
agaaagccatgtcctgccaccgcagccagctcctctggttccgccgcctctacattatct
tctcccggtacatgagaatcaactcactgagcttcctctgaagccttgaagggttttcag
atccaaggaacaaaggggaaaatagacaaaggagtgcagaggacctggcctggcactggc
ttatttacctgagctcaaggagatccccgctggagcagcctctgcaaaagggagcccatg
taggccaggggctgtccaaactccagcttcttcccctgggaaaaaacccaaagaaccaaa
aacaaaccaccccaaggataataatagctacactgctagcttctcaagttcttgtgaaaa
acaatttacataatgacacagtagatgtggaacacctagcccagtgcctgggcaggtccc
tattatcataaatgaacataaaagtgctctaaaaacactc
>lcl|<llId>9488</llId><geneSymbol>PIGB</geneSymbol><baseAccNo>NM_004855.3</baseAccNo><extAccNo>BC017711.1</extAccNo>
aggaaataagcgctttcctaatttcaagcaattataaaagaactgctgttttcttccaca
ctcacttgccagagggtcgaattggaagtcacatatatgtctatgaacggaagttaaaag
ggaaattcaacatgaagatgaaattctgaactttcctagataaattaacattgctgggtg
gaaatattcagatgctgcttaaatacttcggtaaacactgggtaagattcatggaactta
gaaaaaagctgtatgaactgctttaccaaatatcactactgaggaaatgtataaaatacc
acatagtataaaattacatgttaatacaatgccagattttaaataaagacctttagtttt
cctca
>lcl|<llId>9489</llId><geneSymbol>PGS1</geneSymbol><baseAccNo>NM_024419.2</baseAccNo><extAccNo>AK090407.1</extAccNo>
acaggaatggccttgatgaagatgacaggcatggccggggtcagctctttcagccgcgct
tcagcgatgactccagtctgggtgtcccagcgagcccctgcagggacagtatggctgagg
gtcaggtgtgctgccagtaagtgagggaggggctggcaggaagggtggggtcctcacact
ccccgccctctgcagagctgggctctaccccaaaaggcttcaggccagctgccacagctg
gaagcagaggccttcgtaggtgatggcctgcatgttgtaactaccccgtcccgctgggct
caaggaacagctcagctaaagccctcgggttccatccgtttaaatctgtggcattttcag
agcctcatctgtcagccttaatgtcagtggcaggaagtcataactccagctaaaaattac
agagtaaagttccctgattcttaatgtgtaatgtctgccctatgtgtacatacacaatat
aattatacatctgtgcatataaatattatttgcctttaaccagactgctattatttctac
tcgccctatttaatggtgtttttatttcctgtctgaaatctcaaaataaacaaacatgga
gagcttatctttggttgtgtgggaaatggggtgcctgagccgttgctggcccaaccctgc
caccccacaggtaacggggtgacgtcagctgttgaaggggacaggtatgtggtggtggca
ttgctgctcaactcagaggcgggctgagaagatggccggcctcggtgtcctgtctgacct
cttctgtgtagcaggacaggggtgatgtgggggcggacttctaacaggtgccccagcctc
ttttcccttgaaccctgtgttccaggagtcgcagcagctggggagtgggtgagactgggc
cagccagcatgacctggagtctcagtgcagccacaaaacgcacttctgccctgggctgac
tgctccgtggcagggaaagcctgggcttttcagcgcttttcatcacgtcggagctgctct
ctcacaagctctgctgttttcattaaagcagaggccaggtgactggggtgtttttggtct
cctccagaccctgcacattccctgaatcctctcaaccctctctagggtcagcgtggctct
gacctgcaggctgatgccccctgagagcacctctctcctgcctgtccccacagctcttga
acagcctgtctttgccaagagctagttttgtcttggcaagtagcactggctctggaagct
tctgcagacagacaagagccctccttaccttccatgaagagtccgtacacgtaggagccc
tctcgtgggggagcggtcatgtcctctcggtttttcttggtcacctcgacagacagacac
atcttgtccaggggccactcgttcttcctggccatggactgcatgatggccgtgaggaac
gactgggggttgaagaagccggccagccacacggtggtgggcagggcaaagtctgtcgtc
caggcctcgagttcctgcaaggacacacgagccgctaggaggagaggacatagaatgaca
tgggaacgacagggccttggccgttctgagcaggggtcacgccagaaccttccacgggcc
actcagcgagctagaagtgctggacagagtaggggcgatggagcccagccacctgccatg
acacaactttggtgtctgcttttttttttttttttttttttgagatgaagtatcgctctg
tcacccaggctggagtgcagtggtgcaatcttggctcaacgcaacctccgcctcccgggt
tcaagcaattctcctgcctcagcttccagagtagctgggattacaggtgcaggccaccat
gcccagcttatttttgtatttttagagatggggtttcgccatgttggccaggctggtctc
gaactcctggcttcaagtgatctgcctgccttggtctcccaaagtgctgggattacaggt
gtgaaccaccgtgtccagctgctgtttactccattttaaacaagggaacaggtagagaag
ggtcaggaagaaaatggcttcctgtttgtggataatttaggagcccaaagaggctcttgc
cttcattgcctcgctccttagagaggacggcttaccctttgagggtcgcttgaggaggag
ctgatggaagctgctctctgcggcctggcttgttttcctcctttgggaggaaatggctgc
actgtcagggcgtgggaggggcatgggctaggcccttctggccctgatctgatagaggac
aggcccccaggagcctcctggccatgctcctgcaggctctagggtgtggggtgtgccgag
ctctgggcactcggtccccgagtcttaggaagcctctcagagaaaacggcacttaccctg
atgcggagcagcaggtctgcgtaccaggccgccaggcccatcatggaggggtaggcccgg
gccacccacgtatcaggcacggtgtcatagaagagagccgtggacagatcttccacgtcg
gtcgtgatggtcagttctccctaggagacacacagatgggtgtggggagccctgagctgg
ggcctgggagagcaccagccccagtgcgtgtcatgagttgtcaacacagtgtggctttgt
gctgcgcctctggagacgccctgcatcagggccgcgcaagcgcttcctgctaaggaacgg
tctagatgagctcccggggcttgttctggacctgccagagctctggagagggagcagtac
cgtgctgatccggggcctgtgctaggcctggcttgccagaggcctgggtttctgctggtt
tcaccatccagccacgtccctggggccgggctgacccatgtttaccttcagccccaggtt
cagctccttgagcgaacggcgcatttcgttggtcaggatgttcattctttcacattcttg
aaaggcgactaccacgtagggggtcttttccgctgcctttgccatgatctcagccatgtt
gaaagtctccggaatcttctccaggatgtcgtccagcacggccttcacctggaagccagt
ccccggacagcccctgtcactgcaaagagcccaccccacccactgcagggtcagggagcc
tgcccaaaatgttcccagccccaagtcctggagaggagggaagaggcaagtagagttgcc
agaaatgcagggtcatgggtgcagccacacatttgacgaggagagggagccttggccagc
ggctccgagcattctgatctcactacaagtccctgcagccgcggccatgagcgcatcagg
ccacctggctcggtgcctcatctgttcattcccacgtaccagcctctggtcaaatgtagc
cagcggttgagggattgcgactttgtcctttacgtgggctttctgtagggaccatgctgg
tcacaccctgttaaggagtggcccacacagtgcagtggtcacctgcaccaccgtctgtca
gccaattcctgatttcagtcattagactaagagaaagtcctggacctaatagcaataagg
gtctcacatcaagaattcagtctttaccgggaagtcctgtacttagctagtacgtaatag
agcctttccacattctattaagaagtacaggccaggtgcagtggctcacgcctgtaaccc
cagcactttaggaggccgaggcgggatggtcacctgagatcaggagttcaaaaccagcct
ggccaacatggtgaaactgtctctaccacaaatacaaaattagccaggtgtggtggcagg
cgcctgtaatcccagcctgggaggctgagccaggagaatcgcttgaacctgggaggcgga
ggttgcagtgagccgagatcgtgccattgcactccagcctgggcaacgagagcaaaactc
catctc
>lcl|<llId>9491</llId><geneSymbol>PSMF1</geneSymbol><baseAccNo>NM_006814.2</baseAccNo><extAccNo>\null</extAccNo>
gacctaacccagaccatctccccccgccgggctacgatgacatgtacctgtgaaggcctc
aagaatgtaacatcccaggcttccctccattctcctggagctgccaccgctgtccccatc
agcaaccatgttcttgcaggctgggggcaagggattctgctcatgtgtttgcagaccggc
tgggatagcctccccaccccttatcagagccaagacacctgctgcagctctccacctagc
tgcagatagctcccaaagagaaatcagtgtgtctctttcaccatcagctcctcccctttc
accaccagctcctctccacttcccaagggagactccggcaaccttcagcaacatatatcc
tcgaccagatgcagtgctataagaacagaacgcattttggatgttattattaagaaccaa
atgtcaatacagaattcatgttgccggtttcccacttttctttttacattaatgcatagc
tgcttccatttatgagactttagagtttgagtttctgtagggctgaatgactctttttcc
tgcccagggcccattcttgcttctcaggcaccttccgtttattaattgccattgctcctg
acatcactaagatgggtccccttctggctgcatgaatggaaatgagtgactggaaatccc
ataggccacaagaatgactttcacaagggcaggaacattgtggaaagactgcatcattct
gatgaggcaaaatcctccagctattcctgtctgggccagttttgtaggtccatctgtgca
tgggcagcagtagtcaaaaagccaaggaaaaaacagagcagacctgaaggctaatcttat
ttttgccactaacttagtgaatgaccctaagcaagttccttctcctcttagggccttgtg
ccaagcctatgaaattggaggtggctttcctgctctaaagcattttgatgtctcattctg
tgtttggtaacccctataaactggggcagaggaaaagaatgatggttcaaggccatactt
cccttgaaccttgtgtggttcttgcctaactctgtggtttttggaccccatggggcccag
acagagcacaggagcatgggctgcctctgagtgtggtgttgaacttcgggaggagcaggg
agccctgcaccttgtgtcctggcccacctgacctttggtgttctccggatccttttcagc
ccgaggcctgacagacgcgggcagtgatgagccctgttctggagtggaaagagcacgata
gagcaccaggctaagaggcacgagatcaaggcggtagtcacttccgctctgcagctagca
tttcaaccatatgtggatcctttcatttctcagctccctggattccttcccctaaattag
gacctattatttacctgtaggtaagcaagctactgtagctcttctgaggtatctgccagg
ctgttttctgtagcctcagattgcctatctgcttagcctgagaacaggtagatgaaaact
aaactgatgcctaggcccagggtcagtctcagatggaagctgggcctgggtggggaggct
agcatgcgtggctccctgggtatttctgtcagtccccatggcaagcagtgatttagtaaa
acaccccagagtcagggaagccaaccaccttgaaacctttagaacatctctgctttggag
aaagacccagagatcaggcagaggtgcagattcaatcattactcataacctttgagagct
ggcaaatgggaggagtgttagtctttgttttggaattggaccattcttgcaaccaaaagg
acttagagcagtttgctcataaagacatcctttattataaaaggaagtatttaaaggatg
atagagaccatcagatagaagcagggaaggtagataacttttaggaccttgatgtgagga
aaagataaaatttaaacaataaatttgccacttagattttctagcagcaaagtccgaaaa
gatagttatatacaaaattctgttttctgaaaacaaaattgtgattcaccttcagaattg
gccattttttttgtgagtttccttgcatcaaggacactgagaaacacagtcattgtctta
ggtgttctatgggaggaagtgaatagagcctttaggaacttcctggtcaagcttatggtg
cttattttgatctgggccacttccctccttccagtcatgagtaatcatcaaggagcaagt
tggagtgtttcaggtgtatattttgtagaacccaaaagattggagccttaacaataaaca
tcagcactaagtgacctgtt
>lcl|<llId>9493</llId><geneSymbol>KIF23</geneSymbol><baseAccNo>NM_138555.1</baseAccNo><extAccNo>BC051826.1</extAccNo>
gcgcaaaaagccatgaactgacagtcccagtactgaaagaacattttcatttgtgtggat
gatttctcgaaagccatgccagaagcagtcttccaggtcatcttgtagaactccagcttt
gttgaaaatcacggacctcagctacatcatacactgacccagagcaaagctttccctatg
gttccaaagacaactagtattcaacaaaccttgtatagtatatgttttgccatatttaat
attaatagcagaggaagactccttttttcatcactgtatgaattttttataatgtttttt
taaaatatatttcatgtatacttataaactaattcacacaagtgtttgtcttagatgatt
aaggaagactatatctagatcatgtctgattttttattgtgacttctccagccctggtct
gaatttcttaaggttttataaacaaatgctgctatttattagctgcaagaatgcacttta
gaactatttgacaattcagactttcaaaataaagatgtaaatgactggccaataataacc
attttaggaaggtgttttgaattctgtatgtatatattcactttctgacatttagatatg
ccaaaagaattaaaatcaaaagcactaagaa
>lcl|<llId>9495</llId><geneSymbol>AKAP5</geneSymbol><baseAccNo>NM_004857.2</baseAccNo><extAccNo>M90359.1</extAccNo>
tttttttactaatgaaacactgcagattagtatccccaaacaattcattttctgacgaaa
ctcttaaagcccagtttcagaacataagctttaagcaacaagcaatcttgtgttaatctg
agctctgttacagctctgccgtaatctcagccaaattgcttcatctgtacgtggtgatac
caccatctttgtaatattgtggtgaggattagagatgtatgtaaaagtgcatgcactgcc
taatacccaagaattgctcaataaatgtcagctattactactcttactgacttccaacta
tgtgcagattatggtggaaacatgtgatacagcagatacagtacttaaatgaaaatgtca
aaattgtacaactaatttaagagtgggaaatgacagtaatgctaaattttcctaagaata
tgtatgaaaaatagcacttccttgatggaacatacatttttagaacagaaaccttatgtt
ataatggtaaaactagagagtcaaagtctctagttctaactctggctatgaccttatcta
gttgcatggcttttgacaagacaactgctcccctctggagttcagttttgtcatctggct
ggatttgagtaatctcaaataatctctaaagtcctttgcagctttaaaattatctattga
gtgtgataaagattacatcagcttgcttttcatcctgcacttcatttttggttcttgttg
tttgcttaacttgcactttagagtcataagcaattcacacagacaacacaactaaagaac
tgataatatcagacttgcagggtaatccaaaatgaagtttcaacaaggaggataaaacaa
aatagaatcacactgaactctttaatagggccaaagtaaaccccaatgtttattctccag
tcatttcattaagttattatatggaaaatatgcctggtagaatcttatacattcactgaa
atagtctccacagaaaataataggctcatagtgaaataaaataccactttcttttctctc
atcaggttgatctttaaataaagcaaaaatttatccaaagaagggctttcatcaagaaat
taaagagagaaattacaagccatagagaaactgggcatttctatactagagaaaccacct
aaaacaactgtatggagtaagatgaaaggtatgaatatgcctggaagaaattttacctag
tgtgacatttttgctcatctttttgtcacaaaaggctgctaaggaagagagaatacagtt
ttctagagaataagagtgcagtgtaaaaatggaaaccacaatttcagaaattcatgtaga
aaacaaggatgagaagagatcagcagaaggtagtcctggggctgaaaggcagaaggaaaa
ggcatccatgctttgcttcaagagaagaaagaaagcagccaaagcactgaagcccaaagc
tggctctgaagctgctgatgtggcaaggaagtgtccacaagaagcaggagcttctgatca
gccagagcccacacggggggcctgggcctcactcaaacgtcttgtaacacgcaggaaaag
gtcagagtcttcaaagcagcaaaagccattggagggtgaaatgcaacctgcaataaatgc
tgaggatgctgatctttctaagaaaaaggcaaaatctagacttaagattccctgcataaa
attcccaagagggccaaaaaggagtaatcattccaaaattatagaagactcagactgcag
catcaaagtccaggaagaagctgaaattttggatatacaaacacagaccccattgaatga
tcaggcaacaaaggctaagtcaacccaggatctaagtgaaggcatctcacggaaagatgg
tgatgaggtctgtgaatcaaatgtgagcaatagcataacttctggagagaaagtgatttc
agtagaacttggattagataatgggcattctgctattcaaacgggaactctaatccttga
agaaattgaaacgatcaaggaaaaacaagatgttcaaccccagcaagcaagcccacttga
aacttcagaaacagaccatcagcagccagtactttctgatgttcctcctttacctgcaat
tccagatcaacaaattgtggaagaagccagtaacagtaccctagaaagtgcaccaaatgg
aaaagactatgaaagtacagagattgtagctgaagaaactaagccaaaagatactgaatt
gagccaagaatcagattttaaagaaaatgggatcactgaagagaaatccaaatcagaaga
aagcaaaagaatggagccaattgctattattattacagacactgaaatcagtgaatttga
tgttacaaaatctaaaaatgtccctaagcaattcttaatttcagctgaaaatgagcaagt
aggggtttttgctaatgataatggttttgaggatagaacttcagaacaatatgaaacact
cttaattgaaacagcctcttctctagtcaagaatgctattcagttgtcaatagaacagct
ggttaatgaaatggcctctgatgataataaaataaacaatcttctacagtgacttactct
ccagagtcacggcagaaaaaa
>lcl|<llId>9496</llId><geneSymbol>TBX4</geneSymbol><baseAccNo>NM_018488.2</baseAccNo><extAccNo>AF188703.1</extAccNo>
agacggtacccgccacctggacttaccttgcaagcgatcctatctggaagccccctcttc
ggtgggggaggatcactatttccgttccccccctccctacgaccagcaaatgctgagccc
ctcctactgcagtgaggtgacccccagagaagcatgtatgtactcaggttcagggcccga
gattgccggggtgtctggggtggacgacctgcccccacctccgctgagctgtaacatgtg
gacttcagtgtcgccgtacaccagctatagcgtgcagacgatggagactgtgccgtacca
gcccttccccacgcacttcaccgccaccaccatgatgccgcggctgcccaccctctccgc
tcagagctcccagccaccaggaaatgcccactttagtgtctacaatcagctctcccagtc
tcaggtccgagagcgggggcccagcgcctcattcccaagagagcgcggcctcccccaagg
gtgtgagaggaagccaccctcgccacatctaaatgctgccaatgagtttctctactctca
aaccttctccttgtcccgagaatcttccttacagtaccattcaggaatggggactgtgga
gaactggactgacggatgactctcacgtctcctccatagccccgggaccgtgttgctcca
gtattaacctctgtgggtggcctgcactctaccaagaaacacaggaaggtattccagtgt
gtgtgtgtgtgtgtgtgtgtgtgtgtgtgtgtgtgtatacacgagcatgtatgtatttgg
agagcatccatcttctgacatacaactgaggtcatgacaaggaaaaaaaacaccacattt
atctaagaagtgattttggctgcaggacctgggtctattgttatctgacatctcttgaca
tgcccgtgggtgggatgggagtggagggttcatatgagttattgagagggttttataatg
gttgatttactcaggggccaggtggggagttctctcccatggggaaagattctcactgct
ggggtgggaagattctcgctgctggggtgtgaggactctgtgcacaccttagagttcctg
gccttctctttgcaaggggagctgagaatctggttttggtagcaggaggcccactccttt
gacttctggagagtctgtgagactgcctgagaggtgggctcagctaagccacaatgtgta
ctttgatagtacagctggctgctcagtgagtggcctagacattgatgactggagctctga
ggtctgagggatgacgttcggaaagggtcatgggctaaatgtcacctgaggggtattttt
aaagggtttttttttcccttcaagaggagggaaaatgcaaccagtagcatctctgtcatc
attcagattttgtaataaagtacaga
>lcl|<llId>9497</llId><geneSymbol>SLC4A7</geneSymbol><baseAccNo>NM_003615.2</baseAccNo><extAccNo>AF047033.1</extAccNo>
atagtcctgataaacctgtgagtgtgaaaataagttttgaagatgaaccaagaaagaaat
acgtggatgctgaaacttcattatagaattgaaccaagaggcattatacatatagatata
tacatatgtaatgtgtgcgtatcatgtcactatatataagaatattgtatgtcatgctgt
ttatgtgtgactaccgggtttttaaaagtagtgtctggagtttgtaatgagcaccgtgga
gactatgtatttaatgaaatgctctctttgaagtgaggtacatggttcttaactattcaa
atatttattctgttagaaaaaaaaaattttctgttttgcaatagaaggatgtggagaaat
gctttcagtctacttttcttaaatctctgttcatcagtggcaattcgtaaaaaccttaag
tgatactttgtttatatgtttataatttttaggtgtttcctgaaattttcacatattatt
tcacttttgttagtgctttatgggaagaatagggagtctataccagtgctgtgggaaaaa
tggtaacatttcagggcttctctatttgtgtttcatttctgtagatgtccatcgtgtttc
actaactggcgttttcttagccatagagatgactgtagaacaatagaaactttaataatg
atagtttttaacttttatgtttaaattttttttaaatcttaaaaccttcatatctaggta
tccattgtgacagacaagtaaaattgcaggtgatttgataattaagcacccataccattt
ataacttctgaatttaaaaagttatacaatgccagtttgcaatagttgattttgatgcct
ttgtagaatattttttctgaatccttatgctcttttaaagccaatgattcccactctgtt
ctctgccttgtctctctttgtcttaaaatgctttagtttccatcaggttcaagttcttga
ctattattctcttataagtagtaggcgtaaataatcaggagttagaattctctcagaagg
gtctatgatcagtattactttattaagaattacctttcattttctctttatgttattctt
tcacttttgtagattacatttaatagcttgttacctgtgattttattttaaaatatttat
tttgatatgatgcttaaatattatataaacatttggaaaagtaacaaatagagtaaattg
ttaatgtaaatagttggtgcttactttcatttatgtttattatcttaaagcaattgatag
attttacatctttgatataaagcactgccatatttatattttaaaaggaaattagacatt
ttatatgtagctcagattaatgacatttttattttgtgtattagtttttgcttttctgag
ctttttaaagtctaacaaatctttttagtcatcttttatatacttttagttccacatgaa
ataaatgttgttaagcctgtaggactggatgaatggggttgtgaaactgatttgacaaga
gaataatttacaaaaatcaaatgagtattgagaagccacagaaatatcaaaaatggtgac
atcactattaggatgaaaattttatgaaattccaatgctccctttaaccatataattaaa
ttacaaaggtatacataattaatctaataaaggatcatgaggaatgccaaaagctgaaat
tttagcaagtctggtgttttaaattcattataaactatttattaactaatgtaatgtcct
cctctaagaccatattgtaagagtcttgttaaaatgatggattcaacttctgcctcggat
gagaggttggaaatgtagctgcttttctttagaaaatatgtagctgtcatcatttggtac
tgcctaaaaagagttagactctattggcaattgatagagtattacccacggtgcttatta
ttgtttatgagcttccattgtaatgattcctttttatttgtagcagcataattatttcca
aagaccccagtatttgctgctatttttaaaactcccctgatgtacctgaacaagaggatt
tcctcacatcatttccttgtgtctggacatcaggggtaacaactgtacttactttacagg
aagaaattttaaaactgaaaactacctgggatcatagtgtttctgtgattttatttaatt
gtgtatagtaattatccagtgccagaaaaaccgtcacttgcaaaatactttgcactcaaa
atgtttttacaatgcttctaaatgttactggtttctgctttcttttgactacttgactga
caaaatgatctgactactccatttaagagcaaaggtaactcatgtttaagtaattaactg
cttgttttaagtgattatatttcttccactgtttttgaaaaataatcaaagatagcattc
attgagagacagtgacagatataatttactacatatattgatttttaaataaagttgcct
taaataagtgtatgtaagcagtagtagttgctatgtactgatttacctcaaggtgcaaaa
taattaaacctgtacatattccatttacaaaataaattcagccctgcactttctttagat
gccttgatttccagaatggagcttagtgctactgaataccctggccacagagccacctca
ggatattcttttctccaccctagtttatttatttatagatatctgtttacaaagtctgta
gtaaatcctgatgctgaccatctgaaatgtactttttttctgaatgctgtttcaatctaa
aatagcagcttttgagaaaacaatgatgtaaattccttatgataaaaggatgattctata
tattctttaatgatattaaatatgccgaagccaagcacacagtctttctaaagtgtgtgt
atgtttgtgtgaatgtgaatgatactgatcttatatctgttaaaagttgttttaaaaagc
tgtggcatcccattgttcatatttgccaagtcttctgtaaagatgtctaggacgaaatat
tttatgtgctaatgcatgtatttgtaaaccagatttgtttaccactcaaaattaacttgt
tttcttcatccaaaaaagtttatgtcttccacgtacttaaattttctgtgtgggtataat
atagctttctaatttttttctttcacaaaggcaggttcaaaattctgttgaaagaaaaat
gctttctgaaactgaggtataacaccagagcttgctgtttaaaggattatatgatgtaca
tcagttctataaatgtgctcagcagtttaacatgtgaatcctgttttaaagtgctcagat
ttcaactgtgtaagccattgatataacgctgtaattaaaaatgtttatatgaaataactt
aatgttttaaatttatttatgtagatcacatcatttttatcagtatgcagtgcaaatatg
tgaaatgtcttttggtttattccaacaattatttattttagaaagtaagtttaaagactt
taaggacattcaaagtttaaaatagtgttcaaattgcaaaatttggcaatcttcatataa
attggtttcttttctaacttttcaaaaactaacattaaatgtcaattataggaaaacata
gttggaaatgtaatcatcccaaagatcatttttaaaatgaaatttaattagcacatattg
aacatttgacttaattgttaaaccccagttttgttttgtttttttaatcagatttttgca
cactgattagtttttgtgttgtggcttttgttgctttattattcaaggtttttttttttc
tttccccatgggggagattgtcttccaatgtttaactacgtttaaataaataaaaattga
attttattgttcatttatataaaatctgataccttgatgtaatttcacaatacagttcca
atttttatggcttttataattacaatgatattttcttctataataaaatccaaagtaaac
atttaaattgtagaactgatatttttcatttatatgaagtataagcctctactgggtcta
tattgtgaatcatcctgcctttcaaatttgtttcataattgttagatgaaaactattttt
ttggagatgttactgaagttgattgagcaataaaagtctacttaatta
>lcl|<llId>9498</llId><geneSymbol>SLC4A8</geneSymbol><baseAccNo>NM_004858.1</baseAccNo><extAccNo>AF069512.1</extAccNo>
ggttttggccttggtctttgtcaggaaagtcatggatctctgtttctctaagcgagagct
gagctggctagatgatctcacgcctgaaagcaaaaagaagaagttggatgatgccaaaaa
gaaggccaaggaggaagaggtcatagtccttgcaccaactgtatacctgggggcctcaaa
ttacagaacataggaagggtcatgtgaaaagtcagcatgtctggaatcccgagggttata
tttaggagctgggaagattacccccaaagatgttctcagctaagaatggattagggattc
ttgcttctgtctgttcttaatttttgggtttgacaaccacttattttttcctttgtttat
aatctactcaccaggctcatacctacaatgtgaacatacagtatgcccttactagcagat
tcaatggctcacattctttcaaaaggtctaatttgacaaatacataagacccattatttc
ctagaatgtttgtaatatatctaattgcaaatggtgctgtggttggcaccatgcaaagat
aacttgcataggactttctgtcttttttcatttccctcagcacttggcatcttgtcatct
acacaatggaccctcaataaattgcctatatgtgcaaagaaagaatgtgtagcaaatgaa
aataccagacccagaaatgagtgagctgggaagtgtttccaaatacagttagtgcctaaa
atagtgtcctttgaaaaaacttttaaaagacttttttttaggccaggcatagtgggttat
ccctgtaattccagggcttttgggagttgaagctggaggattacttgaggccagaagttt
gagactagcctgggcaatatgatgagaccctgtctctacaa
>lcl|<llId>9499</llId><geneSymbol>TTID</geneSymbol><baseAccNo>NM_006790.1</baseAccNo><extAccNo>AF144477.1</extAccNo>
gcacgtccaaaccaaactcttccagctcctaagcagttacgggttcgaccaacattcagc
aaatatttagcacttaatgggaaaggtttgaatgtaaaacaagcttttaacccagaagga
gaatttcagcgtttggcagctcaatctggactctatgaaagtgaagaactttaataactt
taccaacattggaaaacagccaactacaccattagtaatatatttgattacatttttttg
aaattaatccatagctgtattaacagattatggttttaattaggtaatatagttaatata
tatttataatattatttatcctttgactcttgcacattctatgtacccctccgatttgtg
aagcctacaggaaatctgggtatatggatttgtaactgcagaagactatcttaaaataca
ggattttaacatttaagtcatgcacatttaacaattacaggttataaattagtatcaact
ttttaaacacatctaatgcttgtaataacgtttactggtactgctttctaaatactgttt
tacccgttttctcttgtaggaatactaacatggtatagattatctgagtgttccacagtt
gtatgtcaaaagaaaataaaattcaaatatttaaaacggac
>lcl|<llId>9500</llId><geneSymbol>MAGED1</geneSymbol><baseAccNo>NM_001005333.1</baseAccNo><extAccNo>AF132205.1</extAccNo>
gatattgctatcaatcgcagtagtctttcccctgtgtgaggctgaagcctcagattcctt
ctaaacacagctatctagagagccacatcctgttgactgaaagtggcatgcaagataaat
ttatttgctgttccttgtctactgctttttttccccttgtgtgctgtcaagttttggtat
cagaaataaacattgaaattgcaaagtgaa
>lcl|<llId>9501</llId><geneSymbol>RPH3AL</geneSymbol><baseAccNo>NM_006987.2</baseAccNo><extAccNo>AK000469.1</extAccNo>
ggtaaaagacacacctggacgagcccccgctgctgacgcagctccagcaggcccctccag
ctgcctgggctgaggtgtctggtgcctggaacagacttccctgtggaggattcctgccag
accctgcccggctcctccctgaccggtccttgtgccctcaccagacaccctgttggccat
gactcaacaaaccagtgttgggagccgtctgcctccccagctcagtgcctttctgcaccc
cttctctcctggggagctgtctgcatccgccaccccctccaaccactgccctcagccccc
gaccttatttattaccctcccctcccacacccccaatctacctggtgatgattttaagtt
tgcgcgtgtcttgggttgggctggggggtttcccacatgcagtgtcagaggggccgcccg
gtggggctatctccgttgctatattaatggcaagactaaatgaaacctagggcacggcct
ccgaagctgcgtgtggccccttagaggtgagcatcagagccagagcagtgagggggagac
tcacccaccctctccctctcccttcagctctgggaggcaggcgcagtgcccccctcccgt
gggctggcccaggaccgcaggtgaaacctgggtctgtttagtttctttggtttttgtatg
tttgtttgtttttgacacagtctcgctttgttgcccaggctggggtgcagtggcacgatc
gcggctcactgcaacctccacctcccgggctcaagcgattctctcacctcagcctcctga
gtaggtgggattacagatgcccgccaccacacccagttaatttttgtatttttagaagag
atggggtttctccatgttggccaggctggtcttgaactcctggtctcaagtgatccgccc
gcctcggcctcccaaagtgctgggattacaggtgtgagccaccgcacccaatcctattag
gtttctttgaatcccctcatggcctgcctggtttttgttcagcctgtcttcagcttgagg
agctgggaagctctggtggatgctatgaactcacttgctgaagagcagcgttcaggtgca
tccccagccagggcacgtggctccctcagccatgaattcacttctcttcaggaggtttgg
cttggcatgaaaatacttcattcagagtatgggcaaatgcttctggaaaacccttccctg
aagagagagaacgtgtgtgtgtgtgtcggtgttcacaccctcccatccttcctgcctcct
gccccaaaccccgggttcctgggtctggaagggccttctctccaagctgggagctcctgg
gcccccaccattcactttttgtccttgctgctggcaaacagtaaagaaactcactttccc
tgtggcacgttatgcttcagaattaaaacaatgaagattaa
>lcl|<llId>9502</llId><geneSymbol>XAGE2</geneSymbol><baseAccNo>NM_130777.1</baseAccNo><extAccNo>BC009232.2</extAccNo>
caggtgaagggaaatcacaggtttaaaggaagataagctgaaacaacacaaactgttttt
atattagatattttactttaaaatatcttaataaagttttaagcttttctccaa
>lcl|<llId>9503</llId><geneSymbol>XAGE1</geneSymbol><baseAccNo>NM_133431.1</baseAccNo><extAccNo>BC009538.1</extAccNo>
aggtgaagagcaaccacaagtttaaatgaagacaagctgaaacaacgcaagctggtttta
tattagatatttgacttaaactatctcaataaagttttgcagctttcaccaa
>lcl|<llId>9506</llId><geneSymbol>PAGE4</geneSymbol><baseAccNo>NM_007003.2</baseAccNo><extAccNo>CR601744.1</extAccNo>
aggagatgggcagccataagttaaaaagaagacaagctgaagctacacacatggctgatg
tcacattgaaaatgtgactgaaaatttgaaaattctctcaataaagtttgagttttctct
gaagaagtcatgcgtgtcttttgtaaaatttattcctaggaaattgacactattgtaaat
ggtatctttaaaaaatccttgtgttctgtttagagctggtatatatttttgtatactgat
tttgtgttgggcaacattgctaaacttgcctattctgttggtttatccctacgtcctttt
ggattttctccatacacaatcataccacatgtaaataatgataattctgttttttccttt
tgaggctttgtactttcatttctggtccttatgacactggccagacccctccagtacaat
gttgattagaagtgatgatgatgtgaattcttgtcatattcctgatgtcaagagggaaac
tttcaacatttcactatgataggttttaaaaatatatgtagattccttctataggttgag
tatacctaatatgaagtcctccaaaatctgaaactgtttgagtgcctccgtgatgctcaa
aggaagtgctcatttcagatttcagattttcagattatggatgtttaaccagtaagtatg
atgcaagtattccaaaatctgaaacagcatttcagggatggtatactcaacctgtattag
attaaggacttttcaaaaaattcttagttttctaagagtacttaccatgctcaccatgaa
tatatgttgaattttatcaaacacttggtctgcatctattgaggtgtatgatatttctcc
attaagctgttaatatagcattcctagaataagcccaatttaatttgtgatatattgtcc
ttttatgtattactggttcgttttcctaatgttttgtttaggatttttgcacttttgttc
acgagcttgacctataaatttttaatactcactccattcaggccttggtatcaagggtat
tctggcttcataatatgagttagaatgtatattcttcttttatttttccatatagttcag
ctaacattggaattctttcttaaatgtttgatagaatttgccagtgaggatatctggacc
tggagttctctctgtagggaagtttaaaattgaatcaatatctttagtcacattaggact
atttcagttttctatttcttcactttgggttttatttttctaggattttgtccatattat
ctaaatttttgttatacaaaatagtccataatatcctctctttatcctcttaatgcctgt
tttcattcatagaactgatcatttgtgtcttctctcttgtattcttgatcaatgtcaggg
tcttt
>lcl|<llId>9507</llId><geneSymbol>ADAMTS4</geneSymbol><baseAccNo>NM_005099.3</baseAccNo><extAccNo>AY358886.1</extAccNo>
caggtacggatacaacaatgtggtcactatccccgcgggggccacccacattcttgtccg
gcagcagggaaaccctggccaccggagcatctacttggccctgaagctgccagatggctc
ctatgccctcaatggtgaatacacgctgatgccctcccccacagatgtggtactgcctgg
ggcagtcagcttgcgctacagcggggccactgcagcctcagagacactgtcaggccatgg
gccactggcccagcctttgacactgcaagtcctagtggctggcaacccccaggacacacg
cctccgatacagcttcttcgtgccccggccgaccccttcaacgccacgccccactcccca
ggactggctgcaccgaagagcacagattctggagatccttcggcggcgcccctgggcggg
caggaaataacctcactatcccggctgccctttctgggcaccggggcctcggacttagct
gggagaaagagagagcttctgttgctgcctcatgctaagactcagtggggaggggctgtg
ggcgtgagacctgcccctcctctctgccctaatgcgcaggctggccctgccctggtttcc
tgccctgggaggcagtgatgggttagtggatggaaggggctgacagacagccctccatct
aaactgccccctctgccctgcgggtcacaggagggagggggaaggcagggagggcctggg
ccccagttgtatttatttagtatttattcacttttatttagcaccagggaaggggacaag
gactagggtcctggggaacctgacccctgacccctcatagccctcaccctggggctagga
aatccagggtggtggtgataggtataagtggtgtgtgtatgcgtgtgtgtgtgtgtgaaa
atgtgtgtgtgcttatgtatgaggtacaacctgttctgctttcctcttcctgaattttat
tttttgggaaaagaaaagtcaagggtagggtgggccttcagggagtgagggattatcttt
ttttttttttctttctttctttcttttttttttttgagacagaatctcgctctgtcgccc
aggctggagtgcaatggcacaatctcggctcactgcatcctccgcctcccgggttcaagt
gattctcatgcctcagcctcctgagtagctgggattacaggctcctgccaccacgcccgg
ctaatttttgttttgttttgtttggagacagagtctcgctattgtcaccagggctggaat
gatttcagctcactgcaaccttcgccacctgggttccagcaattctcctgcctcagcctc
ccgagtagctgagattataggcacctaccaccacgcccggctaatttttgtatttttagt
agagacggggtttcaccatgttggccaggctggtctcgaactcctgaccttaggtgatcc
actcgccttcatctcccaaagtgctgggattacaggcgtgagccaccgtgcctggccacg
cccaactaatttttgtatttttagtagagacagggtttcaccatgttggccaggctgctc
ttgaactcctgacctcaggtaatcgacctgcctcggcctcccaaagtgctgggattacag
gtgtgagccaccacgcccggtacatattttttaaattgaattctactatttatgtgatcc
ttttggagtcagacagatgtggttgcatcctaactccatgtctctgagcattagatttct
catttgccaataataatacctcccttagaagtttgttgtgaggattaaataatgtaaata
aagaactagcataacactca
>lcl|<llId>9508</llId><geneSymbol>ADAMTS3</geneSymbol><baseAccNo>NM_014243.1</baseAccNo><extAccNo>BC016451.1</extAccNo>
gatgaaccatgtttgggagacaagtccatattctgtcaaatggaagtgttggcacgatac
tgctccataccaggttataacaagttatgttgtgagtcctgcagcaagcgcagtagcacc
ctgccaccaccataccttctagaagctgctgaaactcatgatgatgtcatctctaaccct
agtgacctccctagatctctagtgatgcctacatctttggttccttatcattcagagacc
cctgcaaagaagatgtctttgagtagcatctcttcagtgggaggtccaaatgcatatgct
gctttcaggccaaacagtaaacctgatggtgctaatttacgccagaggagtgctcagcaa
gcaggaagtaagactgtgagactggtcaccgtaccatcctccccacccaccaagagggtc
cacctcagttcagcttcacaaatggctgctgcttccttctttgcagccagtgattcaata
ggtgcttcttctcaggcaagaacctcaaagaaagatggaaagatcattgacaacagacgt
ccgacaagatcatccaccttagaaagatgagaaagtgaaccaaaaaggctagaaaccaga
ggaaaacctggacaacctctctcttcccatggtgcatatgcttgtttaaagtggaaatct
ctatagatcgtcagctcattttatctgtaattggaagaacagaaagtgctggctcacttt
ctagttgctttcatcctccttttgttctgcattgactcatttaccagaattcattggaag
aaatcaccaaagattattacaaaagaaaaatatgttgctaagattgtgttggtcgctctc
tgaagcagaaaagggactggaaccaattgtgcatatcagctgactttttgtttgttttag
aaaagttacagtaaaaattaaaaagagataccaatggtttacactttaacaagaaatttt
ggatatggaacaaagaattcttagacttgtattcctatttatctatattagaaatattgt
atgagcaaatttgcagctgttgtgtaaatactgtatattgcaaaaatcagtattatttta
agagatgtgttctcaaatgattgtttactatattacatttctggatgttctaggtgcctg
tcgttgagtattgccttgtttgacattctataggttaattttcaaagcagagtattacaa
aagagaagttagaattacagctactgacaatataaagggttttgttgaatcaacaatgtg
atacgtaaattatagaaaaagaaaagaaacacaaaagctatagatatacagatatcagct
tacctattgccttctatacttataatttaaaggattggtgtcttagtacacttgtggtca
cagggatcaacgaatagtaaataatgaactcgtgcaagacaaaactgaaaccctctttcc
aggacctcagtaggcaccgttgaggtgtcctttgtttttgtgtgtgtgtgttctttttta
attttcgcattgttgacagatacaaacagttatactcaatgtactgtaataatcgcaaag
gaaaaagttttgggataacttatttgtatgttggtagctgagaaaaatatcatcagtcta
gaattgatatttgagtatagtagagctttggggctttgaaggcaggttcaagaaagcata
tgtcgatggttgagatatttattttccatatggttcatgttcaaatgttcacaaccacaa
tgcatctgactgcaataatgtgctaataatttatgtcagtagtcaccttgctcacagcaa
agccagaaatgctctctccagggagtagatgtaaagtacttgtacatagaattcagaact
gaagatatttattaaaagttgattttttttcttgatagtatttttatgtactaaatattt
acactaatatcaattacatattttggtaaactagagagacataattagagatgcatgctt
tgttctgtgcatagagacctttaagcaaactactacagccaactcaaaagctaaaactga
acaaatttgatgttatgcaaacatcttgcatttttagtagttgatattaagttgatgact
tgtttcccttcaaggaaacattaaattgtatggactcagctagctgttcaatgaaattgt
gaattagaaacatttttaaaagtttttgaaagagataagtgcatcatgaattacatgtac
atgagaggagatagtgatatcagcataatgattttgaggtcagtacctgagctgtctaaa
aatatattatacaaactaaaatgtagatgaattaacctctcaaagcacagaatgtgcaag
aacttttgcattttaatcgttgtaaactaacagcttaaactattgactctatacctctaa
agaattgctgctactttgtgcaagaactttgaaggtcaaattaggcaaattccagatagt
aaaacaatccctaagccttaagtcttttttttttcctaaaaattcccatagaataaaatt
ctctctagtttacttgtgtgtgcatacatctcatccacaggggaagataaagatggtcac
acaaacagtttccataaagatgtacatattcattatacttctgacctttgggctttcttt
tctactaagctaaaaattcctttttatcaaagtgtacactactgatgctgtttgttgtac
tgagagcacgtaccaataaaaatgttaacaaaatata
>lcl|<llId>9509</llId><geneSymbol>ADAMTS2</geneSymbol><baseAccNo>NM_014244.1</baseAccNo><extAccNo>AJ003125.1</extAccNo>
agggccactgccaaggcgacaagtcaatattctgtaggatggaagtcttgtcccgctatt
gctccatcccaggctacaacaagctgtcctgcaagtcctgtaacctgtacaacaacctca
ccaacgtggagggcaggatagagccaccgcctgggaagcacaacgacattgacgtgttca
tgcctaccctcccagtgcccactgtagccatggaggtgcggccatcaccaagcacccccc
tggaggtccctctcaatgcctccagcaccaatgccacagaggatcacccagaaaccaatg
ccgtagatgaaccctacaaaatccatggcctggaagatgaagtccagccacccaacctaa
tccctcgacgaccgagcccctatgaaaagaccagaaaccaaagaatccaagagctcattg
atgagatgcggaagaaagagatgctcggaaagttctaa
>lcl|<llId>9510</llId><geneSymbol>ADAMTS1</geneSymbol><baseAccNo>NM_006988.3</baseAccNo><extAccNo>AF207664.1</extAccNo>
acctggatatcatgatatcatcacaattccaactggagccaccaacatcgaagtgaaaca
gcggaaccagaggggatccaggaacaatggcagctttcttgccatcaaagctgctgatgg
cacatatattcttaatggtgactacactttgtccaccttagagcaagacattatgtacaa
aggtgttgtcttgaggtacagcggctcctctgcggcattggaaagaattcgcagctttag
ccctctcaaagagcccttgaccatccaggttcttactgtgggcaatgcccttcgacctaa
aattaaatacacctacttcgtaaagaagaagaaggaatctttcaatgctatccccacttt
ttcagcatgggtcattgaagagtggggcgaatgttctaagtcatgtgaattgggttggca
gagaagactggtagaatgccgagacattaatggacagcctgcttccgagtgtgcaaagga
agtgaagccagccagcaccagaccttgtgcagaccatccctgcccccagtggcagctggg
ggagtggtcatcatgttctaagacctgtgggaagggttacaaaaaaagaagcttgaagtg
tctgtcccatgatggaggggtgttatctcatgagagctgtgatcctttaaagaaacctaa
acatttcatagacttttgcacaatggcagaatgcagttaagtggtttaagtggtgttagc
tttgagggcaaggcaaagtgaggaagggctggtgcagggaaagcaagaaggctggaggga
tccagcgtatcttgccagtaaccagtgaggtgtatcagtaaggtgggattatgggggtag
atagaaaaggagttgaatcatcagagtaaactgccagttgcaaatttgataggatagtta
gtgaggattattaacctctgagcagtgatatagcataataaagccccgggcattattatt
attatttcttttgttacatctattacaagtttagaaaaaacaaagcaattgtcaaaaaaa
gttagaactattacaacccctgtttcctggtacttatcaaatacttagtatcatgggggt
tgggaaatgaaaagtaggagaaaagtgagattttactaagacctgttttactttacctca
ctaacaatggggggagaaaggagtacaaataggatctttgaccagcactgtttatggctg
ctatggtttcagagaatgtttatacattatttctaccgagaattaaaacttcagattgtt
caacatgagagaaaggctcagcaacgtgaaataacgcaaatggcttcctctttccttttt
tggaccatctcagtctttatttgtgtaattcattttgaggaaaaaacaactccatgtatt
tattcaagtgcattaaagtctacaatggaaaaaaagcagtgaagcattagatgctggtaa
aagctagaggagacacaatgagcttagtacctccaacttcctttctttcctaccatgtaa
ccctgctttgggaatatggatgtaaagaagtaacttgtgtctcatgaaaatcagtacaat
cacacaaggaggatgaaacgccggaacaaaaatgaggtgtgtagaacagggtcccacagg
tttggggacattgagatcacttgtcttgtggtggggaggctgctgaggggtagcaggtcc
atctccagcagctggtccaacagtcgtatcctggtgaatgtctgttcagctcttctgtga
gaatatgattttttccatatgtatatagtaaaatatgttactataaattacatgtacttt
ataagtattggtttgggtgttccttccaagaaggactatagttagtaataaatgcctata
ataacatatttatttttatacatttatttctaatgaaaaaaacttttaaattatatcgct
tttgtggaagtgcatataaaatagagtatttatacaatatatgttactagaaataaaaga
acacttttggaa
>lcl|<llId>9512</llId><geneSymbol>PMPCB</geneSymbol><baseAccNo>NM_004279.1</baseAccNo><extAccNo>AF054182.1</extAccNo>
ggtcccattaagcaactaccagattttaaacagatacgcagtaacatgtgttggcttcgt
gattaaaatgctcctaatcaagattgtttgaacacatgtatttataaaacagagctagag
aaaaataaaaatgaacatgtatatacatttggaaatttgaattaaatactgtatcatact
ttcaaaggataaaaagactacccctctgaaggttgttttgtattaatggtcagtctttgt
tctctgagaaattatgttggaagcagcatactttcaaattattaccatgagtataatttt
aagaatgaaaatgtttacagtattttcagttttattataaaaatgcacacacaa
>lcl|<llId>9513</llId><geneSymbol>FXR2</geneSymbol><baseAccNo>NM_004860.2</baseAccNo><extAccNo>U31501.1</extAccNo>
agggtgactctgtcagcaagcttcctaagggcccctcggagaatggggagctctccgccc
ccttggagttgggtagtatggtgaatggggtttcataaaacctccaacctgcacccctcc
cttctccatctcgcttgctgcccaacaccatggccctcacaggcccaactgacctgcgct
ggagctgctcttatctaggggggaggggggtggcacagcagcttgggtaccccccaacct
ccaggagctagtggaggggtgtgtaacagggtcataccccctccctcttgtccaccctac
ccccagggtaaggggagcctctctccttccccatcagactggatgtgcctttatcctcta
atgccccaatctctctctgaacacccccattctccacctgttggtggggggtgctcctcg
acccacccagatttgaccgttcagggggcctcccctgctatccctcctcccatcctgtac
cccccatttctggggcctcatcactgtggaagacggggatagtaagagataagtgggtgg
gaggcacggggaaggttttggagtagaaccaggggtgtgtatgaaggggggtgacaaggt
ccccctggggaggggaccaaccttgtctggtggatgagaaggcgtatttatttttcactg
tacagtatttaaaaagagaataaaaaaatccaaatggc
>lcl|<llId>9514</llId><geneSymbol>GAL3ST1</geneSymbol><baseAccNo>NM_004861.1</baseAccNo><extAccNo>BC019077.2</extAccNo>
gaccccggaggccgcagcgtcctgctctccacctgcactcgagccagaggcagtgatccg
ggccaacggctcggcgggggagtgccagccgcggcgcaacatcgtgttcttgaagacgca
caagacggccagcagcaccctgctcaacatcctgttccgcttcggccagaagcaccggct
caagttcgccttccctaacggccgcaatgacttcgactacccgaccttcttcgcccgcag
cctggtgcaggactatcggcccggggcctgcttcaacatcatctgcaaccacatgcgctt
ccactacgacgaggtgcgcggcctggtgccgaccaacgccatcttcatcacggtgctccg
cgaccccgcccgcttgttcgagtcctccttccactacttcgggccggtggtgcccctcac
gtggaagctctcggccggcgacaagctgaccgagttcctgcaagacccggatcgctacta
cgaccccaacggcttcaatgcccactacctccgaaacctgctcttcttcgacctgggcta
tgacaacagcctggaccccagcagcccgcaggtgcaggagcacatcctggaggtggagcg
tcgcttccacctggtgctccttcaagagtacttcgacgagtcgctggtgctgctgaagga
cctgctgtgctgggagctggaggacgtgctctacttcaagctcaacgcccgccgcgactc
gcccgtgccgcggctctcgggggagctgtatgggcgcgccaccgcctggaacatgctgga
ctcccacctctaccgccacttcaacgccagcttctggcgcaaggtggaggccttcgggcg
ggagcgcatggcccgcgaggtggccgccctgcgccatgccaacgagcgcatgcggaccat
ctgcatcgacgggggccacgccgtggacgccgccgccatccaggacgaggccatgcagcc
ctggcagccgctgggcaccaagtccatcctgggctacaacctcaagaagagcatcgggca
gcggcacgcgcagctctgccggcgcatgctcacgcccgagatccagtacctgatggacct
cggcgccaacctgtgggtcaccaagctctggaagttcattcgcgatttcctgcggtggtg
acgtcccaccgcccagcggcttgcctgcctgctcgctccctgcagaggggctgagcagga
cgccgctggtgctggccgcccccagccccctcctggtgccacctcagaccccggggtgag
ggggggctccctggggggaggcagccagccaagactgggcccatgaacacagagagggcc
taaccgagatcagtatttaactaattataccagtttttattaaacccctttccctccccg
ataaagaatgttctatttctgcctccccttaaaggggagacctcagaagtaaaggaattt
gatgttgtgtttttgttaa
>lcl|<llId>9515</llId><geneSymbol>STXBP5L</geneSymbol><baseAccNo>XM_045911.9</baseAccNo><extAccNo>BC037531.2</extAccNo>
agttaatgctgaaatacaaggataagaaatggtaccaattctgacttctaaagaagctgt
gactgctttgagaaaccatattcagggaaaccaaatttattcccagcatcactactcaac
tgctagaagccagtttcttctacaaaatgttccatttacagtcaatctgaaattttcata
aaagagatgtatcagagacactgtgcaacccaaaggctggagccctggttaaaatcccaa
aatacggctgaatttgccttttcccatgtggaatggagctatcatcttggcatgtcattc
gataaggatttatatttagtaactacggggagtcctcttgatttgaaaattcctgtacaa
acaaaagcattaatgcacttaatgaaaaaaaatctttgcatgataaattaacatcttaag
gggaaaagaaaaaaaagcatgttgtgatagaagaaaaaaagattcatggtaaactatttc
tatcaattgggccacactcaacaatttaaaaaatctgcatttgaagatgtcagtgcattt
caaatatatttgccatacccaactgaaacggaaaacaaaacaaaacaagaacccagagtt
ttctcctcatctgtaactttcattgtactagaaccttattgaattcttatggcaagagtc
tgattaatgttctctctccatgttttacatcattcacagttgtgtcaaaatcaaatattg
ccagtatagtaaattattcccaacacaa
>lcl|<llId>9516</llId><geneSymbol>LITAF</geneSymbol><baseAccNo>NM_004862.1</baseAccNo><extAccNo>BC065293.1</extAccNo>
ggtgcatagcgggctgctgcttcatccccttctgcgtggatgccctgcaggacgtggacc
attactgtcccaactgcagagctctcctgggcacctacaagcgtttgtaggactcagcca
gacgtggagggagccgggtgccgcaggaagtcctttccacctctcatccagcttcacgcc
tggtggaggttctgccctggtggtctcacctctccagggggcccaccttcatgtcttctt
ttggggggaatacgtcgcaaaactaacaaatctccaaaccccagaaattgctgcttggag
tcgtgcataggacttgcaaagacattccccttgagtgtcagttccacggtttcctgcctc
cctgagaccctgagtcctgccatctaactgtgatcattgccctatccgaatatcttcctg
tgatctgccatcagtggctcttttttcctgcttccatgggcctttctggtggcagtctca
aactgagaagccacagttgccttatttttgaggctgttctgcccagagctcggctgaacc
agcctttagtgcctaccattatcttatccgtctcttcccgtccctgatgacaaagatctt
gccttacagactttacaggcttggctttgagattctgtaactgcagacttcattagcaca
cagattcactttaatttcttaattttttttttaaatacaaggagggggctattaacaccc
agtacagacatatccacaaggtcgtaaatgcatgctagaaaaatagggctggatcttatc
actgccctgtctccccttgtttctctgtgccagatcttcagtgcccctttccatacaggg
atttttttctcatagagtaattatatgaacagtttttatgacctccttttggtctgaaat
acttttgaacagaatttcttttttttaaaaaaaaacagagatggggtcttactatgttgc
ccaggctggtgtcgaactcctgggctcaagcgatccttctgccttggcctcccgaagtgc
tgggattgcaggcataagctaccatgctgggcctgaacataatttcaagaggaggattta
taaaaccattttctgtaatcaaatgattggtgtcattttcccatttgccaatgtagtctc
acttaaaaaaaaaaaaaagaaaaagaaatggataatttcatctactgcctttacttgggg
ttaatgtgattcttaaacaccttcatcatggaactctcagagtggggtccgttttggttt
cctggtggtgggttttgaaagataagggaaagcacattttgagcatgtctgggtaccatg
gtgcggatgcttgggaaccagaactgtttcagaggaatctgaagtctgattttagttttc
agagacacagcttgttgtaaaacatgagaagacatgatttctaggactcaagcagcaagc
caggattctaggttggctgctgtgtcatctttgaagtcaagacaaagctgggctcgacct
tcaagggtcctcgttttgataatacttcagaatagggaactcatgtgaatactactatgt
agaaataaaacctagaccttgagcgaacatctgtatattggttgaaaacgatagtggtaa
ccattgatcccccttcatttgatgtttggaaaattccagtaattatcatttttgcaacga
atatggataccacatagtactttggtgttacctgcttttgaaaaataaagtctttggttc
acccggtgaa
>lcl|<llId>9517</llId><geneSymbol>SPTLC2</geneSymbol><baseAccNo>NM_004863.2</baseAccNo><extAccNo>\null</extAccNo>
gctttaaaggagatagatgaagttggggacctattgcagctgaagtattcccgtcatcgg
ttggtacctctactggacaggccctttgacgagacgacgtatgaagaaacagaagactga
gcctttttggtgctccctcagaggaactctccctcacccaggacagcctgtggcctttgt
gagccagttccaggaaccacacttctgtggccatctcacgtgaaagacattgcctcagct
actgaaggtggccacctccactctaaatgacattttgtaaatagtaaaaaactgcttcta
atccttcctttgctaaatctcacctttaaaaacgaaggtgactcactttgctttttcagt
ccattaaaaaaacattttattttgcaaccattctacttgtgaaatcacgctgaccctagc
ctgtctctggctaaccacacaggccattcccctctcccagcaccttgcagacttgggccc
atcaagagctactgctggccctggctccgcagcctggatacttacctggccctcctccct
agggagcaagtgccttccacttacttcccatccaggtctcagaggtctcaaggccaacct
tggaatccttatttaaccattcaagtaatcaacggaagttttcaccctttaatcttaagt
ttagccttttaagaaaaacagtaagcgatgactgctgaaaggctcattgtgtaatctccc
aagggtttggtcttattccattttcttctggtcaccagatgatttcttcctttaccatca
aatacttcttcataatggtcacagtctgaggatgtgcgcaaattctggttcttcccaagc
tctaaccgtaacacgtcccaccccctttttaaagcacttactgttttcagagcacccata
tcccaccctggtgagaaggccactctcacatctgagtgttgggtacaaagctgctccgta
gagtgatgtgcactcctggtgggtgaggggcaggggcagtggcagtgtgcaaagaattga
ttactccttgcagagcctgtggcttgcatttcctactgctttctacgtttgaaaattatg
acagtctctggctaggtctgggtccagattaggatttaaactgataaaggaaactgttgg
taaatcctctgctcagaaagcatttatcatgttcctatttaaggattaggtttattaatt
taggcctcttagaagctaacccacttaaatattactcttctgaatgctagttctctttta
ttcttgatgtcctaagtcaattgaatctggcatctggggctagggtctgcctgtctacat
attttttatttttttctgagaaattctgaacacatagatctctttcctaaactgacattt
tctattttgactgttttcatactataaccaggtaaagggacttctttcagagagctttat
actgcctgaccaaagaacaaatctgaaaatcaccattttaaagttattttttcagttgaa
ccaaagtttaagtgaagaggacttttggcatattatacccaggatcagtttgtctttttg
tatccatcaagtattacaggagaaggattgggaacagaatggaaaaacagtgtatgaaag
tcatgttacaggccgagtgcggtggctcacacctgtaatcctagcactttgggaggctga
ggcaggtggctcacttgaggtcaggaattcaagaccagcctggccaacatggtgaaaccc
cgtctctactaaaaagacaaaaaattagctgggcgtggtggcgggcacctataatcccac
ctacttggtaggctgaggcaggagaatcgcttgaacccaggaggcggaggttgcagtgag
acgagattgtgccactgcactctagcctgggtgacagagcaaaactgtgtctcaaaaaaa
aaagtcatgttacacatttaagtttttgaaattgctccttttatcggtaaagattctcaa
tccaaattctcctgggtgtgttgtcatcagctgtgatatgtttgtgcacattacgtatag
cagaggatgtaagcaatattattgtttgtgaagttttgtttttaatgtcttgagtatgag
ttatgtttagtcactgtcagcatctgagaactttaataagcccttgagatattccaaagt
tttattttacttttttaaagaacagaaaaagatgaatgaaagaaccaaggagagatgcag
agactatatttagcatgtataggttaaagtaagaaggaggttgtggtaactaaataggag
tcctataaaatcaaatacattgtcaaccttttctgcacatctagtttcctaccatagaat
cccactggaataccacatagcttttgcactgcagttactatttactaatgtaaacgtagg
gtttgtaaaagtcacaaacttataagcaatgaacttacctgctagtctttttattttggc
ttgcatgaagtcactgcaaattcaaatgtcagtaccggcatttaaaatatatctatatca
ctttgttggtacaaagttatttcaagataagtgtaattttgttacaagtttattttgaag
agacaaatctcctgtgatctatgcaggacctctgtactttctaaagaacaaaatgttatg
tagacattatacatggttggttgtctcttcttgaaactgtaatgtaaatctagggtccag
tcatatcctaggtatcatcatttatccaagtacttggaggaatacaagtatatataaata
cagtcattgagaataagtcgatttgaggcatacaagagtagtttcttacacagtttaaca
cggcctgattcaagactctgataggattcaaacagataccggttaaccatgactaccaaa
actgatcatctgagtcgattgatagaggtgtgactagtccttagcactttttctcattcc
tctttttattcagcattgctgttacctatttcaggtttataagacctctttcagcagatc
acatcagaagccaggaaatgcatagctaggagatgtcaaaagcccatatgaggagtggac
caagcagcagtggcggtttctcctcgcatctttttttttttaagctttaacttagcaggg
gcatggactttatagcactttttcaactttttgctttgctttggataagaaatccttacc
tttaaaaaaagcttctagtctccataacccccaaagtactgcttatttgtttgaagaatc
cagccatcgtagtgctttagtcactatcgtaaacattcatgatagggcaaggattttaaa
acaggattcttgcttctgtagtcatcaaggtgaacagaagcatcctacacaaccactaag
ggctctatgtttgtgtcatgcctcttcaaacaccaaggagttgaacatgcttccagtgat
ttgtctccgtaatgccttcttcctttatttggcctttctttctttctgtaccttcaagtt
cttgatttttaaaattccaactctagagaaaaccaatatatggtggtgctgggctttgaa
gatagcatatcagacgccttggttctgtttgtacacttagccttacatttcaggaggagg
cttttcattaggggcttaagctagctcctttggcttttaaaaaaaattttttttcaaatt
tcttcattacctaagggagcctgcatctaaatttctcaactagttcagcctagctgaatt
ttctagtgtgtaatacactttgcttccttcttattggtgaaaaccagggggatgagtggc
ttccatggagagatttcctgatttctcagggaggaaaaaagtgatgacatttaccactac
ttttatgtttttcccctttttccaaattgataaggatttctggttcctagtgatccggga
ttgggcaacagtgcagaactgccagtcatgccgtaggccgtgaagaaagaatgtgagtaa
ctgttgttttgcaaggatttgtagggttatgggcagttgttgtttgaagcattgctatga
cctaattcccaaggtatctttcctctcttggtgttctaggtaagccaatgagctttaatc
tctacttgctataaccgtgtgcttagaaaaagaggtgagagtagtggttttccttcaaac
tgtccacattcatgaagattatgaattgttaggacagccagggcaagatagaccctgtct
ctacaaaaatttttttctaaattaaccgggcatggtggtgcctgcctgtagtcccacctg
tgtgggagaatcacttgagcctgggaggtcaaggctgcagtgagccatgattgcacccct
gcactccagcctgggtgacagagtgagaccctggctcaataagagggggaaaaaaaattg
ttaggagctgggtgcggatgcagcctgcaatcccagctacttgagaggctgaggccggag
gattgcttaaacccaagaatttgagcgtagcctgggcaacacagcaagaccccatctaag
aaaaaaatgttttttaaatcagcttagcccaaaggggttgtgaatggggaggtataaaaa
gcaaagattattttttggctactaagccaagaacttacagggattttttttttcagtccc
agaacctacagataccctgctacttgcttcacgtggatgctcagtgcccagcagccatct
taatacattaaaccagtttaaaaaataccttccatgtggagaaaaacatgtctttttctc
gcctcaactttatccacatgaaatgtgtgcccatggctgggcgcagtggctcacctgtaa
tcccaacactttgggaggctgaagcaggcagattgcttgaggccaggagttcgagaacag
tctggccaacatggcgaaacctcatctctactaaaattacaaaaattagccgggcatggt
ggcacatgcctgtaatcccagctacgtcaggaggctgaggcacaggaattgcttgaaccc
aagaggcagaggatgcaatgagccaagatcacaccactgcactccagccttggcgacaga
gggagactctgtctcaaaaaaaaaaaaaaaaggtgtgcccaggcccctagccattgccat
gtgcccagccagagagccaaattagagggctggcttccctatcacacagaataaatgcta
gtgctagccaatgatccctttgcttttaatgtatagaaaatactgttgttccttttgtca
tttccagtgacatctgttttctaagcagctcttttctagggaggaaaccaaaggggctag
gttaagaccctaatagaaatgttttttctaatctctggtgagtctggaagtgtcacattc
acagtccacccttgggagtggcttggtggagctggggacaaggttttgtttactacatag
tgcacatgataaatggccttaaactgtgattctttctggtaggataagttataataaact
gaccctaaagaatgcaa
>lcl|<llId>9518</llId><geneSymbol>GDF15</geneSymbol><baseAccNo>NM_004864.1</baseAccNo><extAccNo>BC008962.2</extAccNo>
agtgcggctgggatccggcggccacctgcacctgcgtatctctcgggccgcccttcccga
ggggctccccgaggcctcccgccttcaccgggctctgttccggctgtccccgacggcgtc
aaggtcgtgggacgtgacacgaccgctgcggcgtcagctcagccttgcaagaccccaagc
gcccgcgctgcacctgcgactgtcgccgccgccgtcgcagtcggaccaactgctggcaga
atcttcgtccgcacggccccagctggagttgcacttgcggccgcaagccgccagggggcg
ccgcagagcgcgtgcgcgcaacggggacgactgtccgctcgggcccgggcgttgctgccg
tctgcacacggtccgcgcgtcgctggaagacctgggctgggccgattgggtgctgtcgcc
acgggaggtgcaagtgaccatgtgcatcggcgcgtgcccgagccagttccgggcggcaaa
catgcacgcgcagatcaagacgagcctgcaccgcctgaagcccgacacggagccagcgcc
ctgctgcgtgcccgccagctacaatcccatggtgctcattcaaaagaccgacaccggggt
gtcgctccagacctatgatgacttgttagccaaagactgccactgcatatgagcagtcct
ggtccttccactgtgcacctgcgcgggggaggcgacctcagttgtcctgccctgtggaat
gggctcaaggttcctgagacacccgattcctgcccaaacagctgtatttatataagtctg
ttatttattattaatttattggggtgaccttcttggggactcgggggctggtctgatgga
actgtgtatttatttaaaactctggtgataaaaataaagctgtctgaactgtt
>lcl|<llId>9519</llId><geneSymbol>TBPL1</geneSymbol><baseAccNo>NM_004865.2</baseAccNo><extAccNo>AF136570.1</extAccNo>
acagggcccaatgtaaaggctgttgctactgctgtggaacagatttacccatttgtgttt
gaaagcaggaaagaaattttataattcaccacttaattggttagaatctctaactgagca
ccttttaaacctgctgcacattggactcaaaaggaaaactggaccaacaataattgagga
aatagactcttttattcattcacggctacagtgtaagctccagtccctttggattttatt
ccaaaccttgctgtaatataaaaggaagtttacaagacatgatattgctgcttttacaaa
aggacattctatttattttcgcagtaattctcatgtccccataagcagagctgtcacagt
gtgcactaccttagattgttttattgtcgtcattgttatttttttccattttgagctaat
gtgttttatttgtgaatagtcttttacatttttgtatgctgaatatgggcaccaaagaac
ctgtaaaagttatctttttcaattgaatgtgcacaaataaaagtttggaaaagat
>lcl|<llId>9520</llId><geneSymbol>NPEPPS</geneSymbol><baseAccNo>NM_006310.2</baseAccNo><extAccNo>AK095877.1</extAccNo>
aggctttcttcgagagtcacccagctccttcagctgagcgtaccatccagcagtgttgtg
aaaatattctgctgaatgctgcctggctaaagcgagatgctgagagcatccaccagtacc
tccttcagcggaaggcctcaccacccacagtgtgaatcctgaggtgccgccattggcggt
tctgctgcttcgctgcagggataaggtggagctaccgaacagctgattcatatgccaaga
atttggagtcttctttcaaaccagtgggggttggacaatgaatgtagttaactggttcct
gctcacactccagaattaaattctattgaaaaaggaaaatcagcaattcagcaaaaaaat
aaataaaaaataaaaatgtaaatatgatagtaataaaatagagcataacgaaactgtgaa
actttctgaagccttgtcagtggttaaaagtatttaacactctactgttaatgacagatg
ttctgtttttataacctaccaaaaggaaactagaggcttcttggtgaagagcatttttgt
gaagtgggttctgcaaggagcctataaagccaagggtggtgtccatttctgggaatggtt
aaacacaaaaggctgatagctggtatcacatagttggagtcagtgcataattccaagtgg
ctttttttttttttggcacggggactgatcaggaagatatattcctgcataactcaatct
gaaccaaggattgtagtttagttttcctccttgccttcccttctgtgtgaccgacccctt
ggccaaaaaaaaaacaaaaagcaaaaaacaaaaacctaccctgttctggtttttttcctc
cctttagttccacccccaacccccattccctggtgtccttcttagagatgaagaaataat
aaggaaacatctttcatagccacattaaataagagaaactgatatacattatttttttct
ttttaaagatgacttataagaaccctgaaatttatataggtgagacaatagaaataaaaa
gatcttcagccaggcctttctgaaggagttattctgctaaaaatggtcttagttgtctga
aaagccagctcttgaacctcttcacaacagtatcaacactggcttctcccggttcatttt
atgcgtgcgagaagtcagtggtaactgctgcagggcttaatacattagtggtaactggtt
taaaaaacaaagactgtaagcctgtgtgtgccactgtttgcttcaacagtatatcctact
aataagcctcacctatttaatccaatgagttttaaatctaaatctcattcccttcttctt
tccctaccttttttttctttttttcttaaaaaaatattttgtgttattaacagaaattca
tatttggtgtggcttaacggtatttcagaaggtcatcagattgtgagactgcttccttga
aacatttttgtgctattgttttaaaaaaataattaaaaaacagttggcgttaataaaaat
gtcaatgtg
>lcl|<llId>9521</llId><geneSymbol>EEF1E1</geneSymbol><baseAccNo>NM_004280.2</baseAccNo><extAccNo>BC005291.1</extAccNo>
gttgacctgacagttcaagaaaaggagaaatatcttaatgtgtctcgctggttttgtcac
attcagcattatccaggcatcaggcaacatctgtctagtgttgtcttcatcaagaacaga
ctatatactaattcccactagaagctgtccatgccatacagaagatctattaaaagtgtt
ttaaatggaaaatgtactctagaccacaggactaatgtaaattaatatacagtcattcat
tatttgttgaagttgatagaatttttgaagtgtaaacttgtgtctgaatgttttatttgt
tctttagctgaagttttgcaatttttatgtcaaaattcaattgctattaaacaagttgag
atccagttataaattaaccttgtttttagtagatgacatttatttcaataaaagttgcaa
atcgggcttaatcttaaaattggtggtcatttcaatggttgacatatttggctatttatt
aacctctctttcatattctaaaattcattttccccttatggatatttatggtagtttgtt
aagaactgataaattgtgccaaggaagccaaaagggaagacagatggatttgttttaaaa
tgtttatgtgagctagtaaatgtgg
>lcl|<llId>9522</llId><geneSymbol>SCAMP1</geneSymbol><baseAccNo>NM_004866.3</baseAccNo><extAccNo>AK001417.1</extAccNo>
gtacatggactatatcgcacaacaggtgctagttttgagaaggcccaacaggagtttgca
acaggtgtgatgtccaacaaaactgtccagaccgcagctgcaaatgcagcttcaactgca
gcatctagtgcagctcagaatgctttcaagggtaaccagatttaagaatcttcaaacaat
acactgttaccttttgactgtacctttttctccagttactgtattctacaaatattttta
tgttcaaaacacacagtacagacagcatggatatttcctgttcacttgtgcatgggctaa
aaccaggaaaacttccttgtcttattactttacctaatagtttcttaatatttcagtgcc
ccttgcagaaaaaatattacatgctaaataaatattctccatatttttgggggatgacat
tcagtgaattatttcagtggtgacccactgaaaattaataatggtacttatgattaaaaa
cgcatttaatactaactgcagtagttctttcaagaatctttagagataaggattgcacat
tggaaaagtaaaccatgtttcattcctttttccctatttatattgaaagaaataggccag
cagagacttagggattttaaattggcttgctttttagctgtttcagtcaccagtgaagag
cctatgtgcattttgtagtagataatgtaaaatttgtcatctttttcttttctttttttt
agaatagctgatattttgataacaatctctaatttgcatgggcaccacatttcttatatt
aaaagaattagtgttttggcttctgtactgcttatggttgtaggattcaggggttaatgg
aatcacagaaatgatattctgcaagaatttcttttaaataaaaagtttgggggtgcaata
taagaagtttatataatatgcagtacattatccaaaagagaaggtagttaatgcagtaga
aagtagtggtaataattcctttttaaaaaaatttcggtagtcatatagtaacattttgct
atatgaaaactttggtatattctgtggttacaactaagattgtgtctggcagctcttttt
tggggatgtgtgtgtgtgatttttaacagaggtattaaaggctagcctaactgttgtcta
aaaagattgtacagtatttaagggattttccttttagcttttcatctccagtggcattaa
acataaaaagaccctggcattttttcacatacttgaatccctaaatgcacctgtctttca
ctttttgagacagactgaatatatctaaaatttccagcaataaaaaaaaaagcatttaac
ttgcaccaagcaagaaaatataaatacagttaactgcattaagataatcacgttaaaatt
gttactatgcagcacagaacttcattcttatagtattcttgggttcaacctttgaatcaa
ttttaccactgattaaataaatgactcaaagacatctgtaagtcatgctgctgtgttttg
aaagtctttaactaaattaagattgcagaatgatagtgattattcaattagattttaagt
aaggattgtgatattagaggctggaaatccttattttttaaaaaatcagataggcataaa
tagttaaatcactttcattctccccaaacctgtagttacagaaaaagttttatgctagag
gtgggatgccaagttttcactatccatgaagcagcgctgcatgtcactaggtaacacaga
tccatccagatggtgtttacatttgatttatttgggatcttattgacatcaggtatactt
ggaagacatttcttttattcttcagcgtatgaatttaaagctattttttgtaaatatttc
taatcagcgataatttctacctatgttctcaaccaacttagccagtttgtttttcagagc
ctgtagtcttattggaaatctattttatcagtgtgctttattgagtgtggattttgcata
cattcaaaacattaaccacaaaatacagcaagtgcacctatattcaccattaacttatat
cccaagtccattttttcctgtacactacaaacaaaagatatattagagacttttgaaaaa
tgctgaaatactttgcttcagaattggaatgtttatattatgtagaaatcttcaaaggta
gcattattaaatagcaaagaataattagaacccacatatctttttttgtgtggatgggga
aaatgttttaaaatccagttatttaatatgagtttgagagagaaaattgttttttaaaaa
tatatgtgcattgaaatgatggcaatgcttatagtatgatcaagtatgaaaggaacttta
aattcttatatttacttttctctcagtaaattgttaaattttcactcagcaaaagattgg
catttgttaagtgttctatatttagtactaaaatcacagtcatgaaatcatagtcataaa
atggtcttcacacagcagtcatccgtgtcatttatcattttgtaatattaaattatggca
attttatttcaaactaaagtttgaacaccggaaagtcattactcagtgatttgtaatttg
ggacttggattatttatctagagatgtttgtatattttgtcagtaactaatactgcgctg
ccatcatggtgactgtcatggttctacagaaatgccctccatgtgtccctctaatgttgc
atgtttcagtgggttggaagttttgtatatttattgtattaacacagagtgtcataaaat
aaaatgctgtttactggatgtttgtttgtataattttgaacactataatagcaattcaga
gacagacattgttaaaggtttgatgtatatagaaattccatgtttgattttttaaaatat
gtgtataagtctgtcatgtgctaaacaaaataatatgaaagacctagttaaaaattctaa
ccaatgtaaaatgaccatttttctgttgcattagacctttacaggtaatggaacatgagc
ttcacccatattaaatattttggcccctttaaggtcaaaatacagatcatctagaagtta
gattcaaaatggaaaacctattcatggctcagatttttcattgtgggttaaaaatgggtg
tctctgtactagtattgtatttattcaattgaacttgtattctgatttctatccttgcta
cctattgctgttttatgtactgatgaaagtacctatttgtgtatattggatttttcactt
ggttagctaaagaagatgtaaaaatatctaaaataatgttcatggtgaatcttattttga
gaaatacatgttaaaaaaggaacagtattctttattttctgggtgttatatttaaaaaag
caagtttggatttttacacctaatttactaggaaaatattttattctgtaattcatgtta
agattatgtatggtttgcattttaaggggatttatgttaggttaattagttgtttctgta
aatcatttgtaatagcatagtgctttttactcattgctgtatctttttctgaaaacactg
ttgttaacatctaattcagtatccttattggtacaaatctgtgtttggcatgactgttta
tatacagaatttgttacattttgagcattttttcccctgcttatgtataccttagagtta
ccatggctgtcatataccatttcactatatctcctttcagtttttccttaaggaaaatgt
ttagaggaatttgttcatttcatgtgattaagccctttagagatgaaataagattggtta
attttaaaaaaattgaggatggttaaaaaatagaaaacaccttactttgatacattttaa
agtacaatagtatacatttatttagagtagactaatgtgttttaaacatgagttgtttta
aatacttttttattgagctaaaaagttttatctcacatattaagtattacagaaagtgaa
gtattttggctagaattttagggcatattttataaagcagcatgcctgtaatattggtgg
gtatttttaaactttaggactttatcacagtatgtagagagctagaaataaatctagaaa
ctttctaagccaggtattgccactaacctgtcttatataagcagatacctcttatttgaa
gattgtaggaaaatagagaaagactgttctccagttttctcacccccgctgtgggtttta
tatttacaatttaactttggggtttgggtaagacaaacatttaatgtataggattttggc
caggtgtggtggctcacgcctgtaatcccagcactttgggaggccaaggtgggcggatca
cgaggtcaggagatcgaaaccatcctggctaacatggtgaaaccccatctctactaaaaa
tacaaaaaaaaaattagctgagcatggtggcgggcgcctgtagtcccagctacttgggag
gctgaggcaggagaatgacgtgaacctgggaggcggagcttgcagtgagccgagatctct
ccactgcactcctgcctgggcgacagagcgagactccatctc
>lcl|<llId>9524</llId><geneSymbol>GPSN2</geneSymbol><baseAccNo>NM_138501.4</baseAccNo><extAccNo>BC013881.2</extAccNo>
agaactgcacctactactggggcttcgccgcgtggatggcctattacatcaatcaccctc
tctacactccccctacctacggagctcagcaggtgaaactggcgctcgccatctttgtga
tctgccagctcggcaacttctccatccacatggccctgcgggacctgcggcccgctgggt
ccaagacgcggaagatcccataccccaccaagaaccccttcacgtggctcttcctgctgg
tgtcctgccccaactacacctacgaggtggggtcctggatcggtttcgccatcatgacgc
agtgtctcccagtggccctgttctccctggtgggcttcacccagatgaccatctgggcca
agggcaagcaccgcagctacctgaaggagttccgggactacccgcccctgcgcatgccca
tcatccccttcctgctctgagcgctcacccctgctgaggctcagcccctcaacccggtgg
cattctgggggaggagtggggcccacagctctccagcacccggaataaagcccgcctgcc
ccagtcgg
>lcl|<llId>9525</llId><geneSymbol>VPS4B</geneSymbol><baseAccNo>NM_004869.2</baseAccNo><extAccNo>AF195514.1</extAccNo>
gtcggatatgttgcggtcactatctaacacaaaacctacagtcaatgaacatgacttgtt
gaaattaaagaagtttacagaagattttggtcaagaaggctaagccaaagacaaggaaga
tgcttaccatatgtattctttctttcatagatatttttgtctatttggatcgcattaatt
gtttccagtaaaactcttttaccacagggaaatacacatctcacttcagagttccattag
gttttatattgtacttttcctccattacttattaaatactcctattaacaaaaggtacaa
aataacaggttatgaggaaatgagcgatatatgaacggcataaaaacagaaattacccag
taaaaaggatgtcagaaattgacatacaaatatttacaatttttatgaatggtggtcttt
gcaaagagcatttatattttcttttttttttactaaaatgatatagggtttattttatat
tttcaaaaaaattgttaaacatcattcttatcaatgtaaaatttacgttattaaaaaatt
acaaatgatagaatctttactcagggatgggcaataaaacagcaaagagctttgtgattg
ggtttgaaagattttgaattatagacagtgctcttaatagtttttaataagttgatattt
ttttctgtgtagatttaaataatttctttaaaagcgtaagctttggctgggcatggtggc
ttatgcctgtaatcccagcactttgggaggctacgatgggtggatcacctgaggtcagga
gttcaagaccagtctggccaacatggtgaaatgccgtctctactaaaaatacaaaaatta
gctgggcatgatggcgagtgtctgtaatcccagctactcaggaggctgaggcgggagaat
cacttgaacctgggaggcagaggttgcagtgagctgagatcgcgctactgcattccagcc
tgggcgccgagatagcgccattgcactccagcctgggcgactgaataaaactctgtctca
aaaaaaaacaaaaacggtaagcttttatatttaattaactgatacctttcactgtgcaat
ctcaagaggaagattttctaaattagacattgtctttaccttaaagaagaaaattgtcta
tttcagtgtcttttttagcaagattgaccaaaacaggtggtaggtgtgtaatttttaact
gtcatgaaatactgtaatgcgcacctttgctaataaggaaatggtctccctttgaattat
gggaagtttcttgtctgtgatatggggtgtctgtgtacatatatgtatatttcctttttt
aatacaggataataatatggggtcttgtccttcaccttttaagttcagggaacagtttgt
cctgaccacacatatgttatcagtgtaatgctttatgaagctttagaaatgagctcatga
ctcattaaaaaataataaacgatgctattttaatattttcaaataaataatctgaggatg
tgtttcatactttagcatcaacgctgagttgtgccttgtagaattgcattgtctatacat
gcaaaagactattaagttaggatgaactagattccctaattacagtgaaattctatcttg
caaatgctatagaataacttgcattttaaagtgtatttgcacattttacatatgctatgt
ggttgcctttgggttttctgtacagattgtttttgttattaaatggaaaaggcctgaatt
atgctcttatgtgaagtaaattgatataacctattgactgtattctgtgtattattcttt
attttgggaccttctgtgtaaaagaaaatattacctaaattggttagatacaaagaaatc
attaaaattattaatgtatatatgaa
>lcl|<llId>9526</llId><geneSymbol>MPDU1</geneSymbol><baseAccNo>NM_004870.1</baseAccNo><extAccNo>AF038961.1</extAccNo>
caggaaaccggagatcccctgatggctgggacctttgtggtctcctctctctgcaacggc
ctcatcgccgcccagctgctcttctactggaatgcaaagcctccccacaagcagaaaaag
gcgcagtagagccagctactggagtcattccgtttccactcattcacccaacctcagggt
tctccccatctgagccagcctgctggtgtgacttactcatcctccattcctctgcacttg
cagactttctgagccagggttttcttttagtggaaacaaatggttgatggatccagatcc
ttagaaaaggagaggatgggggtagagtctcccaagccaaaattttgacatttgagtgct
ttcgtaagccctgtacatgtactattaattcagtcattcagccaagcctcctcctctagc
agcaatttccagctgtttaacactatcctgggcaaatgttttaccctgtcctccagcctc
cctgcttcccttctggccctggaagactgagtctggacggcagagtggagggactgggag
gctgtggctgcctccctccctcagcccggctgggactgtctcccggaccccagtgctggg
gtgggggaagggggacggagaatgactcaggcagggccccagggtggggtgaggaggttc
ctgctctggcaggtctaggcggaagggagtggagatggggctggttgctgctgcagtgag
gggaacagatgggacaataaagactggagactcagttgaataat
>lcl|<llId>9527</llId><geneSymbol>GOSR1</geneSymbol><baseAccNo>NM_001007024.1</baseAccNo><extAccNo>AK074298.1</extAccNo>
atcgttttcctgctgtaaacagcctgatccagaggatcaacctgaggaagcggcgggact
cgctcatcctagggggtgttattgggatctgtaccatcctgttgctgctgtatgcgttcc
attgatgggacatcttcagggactcttgacagccaccgctttcacaccctggtctggaat
aaggaaacatcggagggagaagttgactgtcttgataattagcctgaccagcaggatgaa
tgcaagactgacagtgatggactctgtgacatggtcaggttgagctgaagccacagtttc
tctgtgctgtgttttctaacacatttttctgtttttaattaaaaaaaaaaaaaaaaggtt
ttcagttgcttttgtctccctaggaggcaggtaaaccaatcaaaaacagagttttctgtg
tttccatgatagtgttgaagcctaatgacaagccaggtcttacagctgggctcttcagaa
aaccaggtttctacatccaaagactgcttttcttttagctgccagattggattgtgaata
aaaataattcttccctctccctctccctctccccacggtctccctctttccacggtctcc
ctctgatgccgagccgaagctggactgtactgctgccatctcggctcactgcaacctccc
tgcctgattctcctgcctcagcctgccgagtgcctgcaattgcaggcgagcgccgccacg
cctgactgcctcggcctcccgaggtgccgggattgcagacggagtctcgttcactcagtg
ctcaatggtgcccaggctggagtgcagtggcgtgatctcggctcactacaacctccacct
cccagccacctgccttggcctcccaaagtgccgagattgcagcctctgcccggccgccac
cccgtctggaaagtgaggagcgcctctgcccggccgccatcccatctaggaagtgaggag
cgcctcttcccagccgccatcccatctaggaagtgaggagcgtctctgcccggccgccca
tcgtctgagatgtggggagcgcctctgccccgccgccccgtctgggatgtgaggagctcc
tctgcccggccgcgaccccgtctgggaggtgaggagcgtctctgtctggccaccccgtct
gagaagtgaggagacctccgcccggcagccgccctgtctgagaagtgaggagcccctccg
cccggcagccaccccatctgggaagtgaggagcgtctacgcccgggcagctgccccgtcc
gggagggaggtgggggggtcagccccccgcccggccagccgccccgtccgggagggaggt
gggggggatcagccccccgcccggccagccgccccgtccgggagggaggtggggggcgcc
tctgcccggccgcccctgcccggccgcccctactgggaagtgaggagcccctctgcctgg
ccaccaccccatctgggaggtgtgcccagcagctcattgagaacgggccatgatgacaat
ggcggttttgtggaatagaaaaggcggaaaggtggggaaaagattgagaaattggatggt
tgccgtgtctgtgtagaaagaagtagacatgggagacttttcattttgttctgtactaag
aaaaattcttctgccttgggatcctgttgatctatgaccttacccccaacctggtgctct
ctgaaacatgtgctgtgtccactcagggttaaatggattaagggtggtgcaagatgtgct
ttgttaaacagatgcttgaaggcagcatgctccttaagagtcatcaccactccctaatct
caagtacccagggacacaaacactgcggaaggcggcagggtcctctgcctaggaaaacca
gagacctttgttcacttgttgatctgctgaccttccctccactattgtcctatgaccctg
ccaaatccccctctgcgagaaacacccaagaatgatcaattaaaaaaaaaataatataat
aataattcttgtcctcttattttacactcataatgagaaatcacaagttctttcttgatg
atctgtgctatagatttctactctgtctcctcaactctgttgatatttggggaaaattct
gtttttcatagattctttgagatgctgatggaccagcttcagcatgtttgaggttgtctg
aaatggagatcactgtaaaactgtctttttcttttaaattacaagtacactggggttaac
tgtattgctggaaaaacatcaagaatgacagtcttatatttaaggcaccagtcattgttt
ccattttttttttaattcttcccttggattaatattttctactgaaaagaaatgaaatct
cagttccactatgataaaagaaacgaatcaccagtgtctgtcagtgcccccactgctcct
cctcataccagcattgacactggtagctgaggaaggggactgctcaatttctaatgtgat
ctattcaagaagccacatataaaaaggcattgagggctcactgtccagagaattgctttt
gtaaatgctccacaacgtatgggcaaaagtttaaggactactgcctgatgtaccaggaat
cctgagttctgtgaaaatctgttcattccaaatctgttaagcatttccaaacatccagag
aatggtttcactgttgagggtgcatgtggcagaatctgtctctctctgcacctgtcttct
gttaccatccctggacagtgacagattttaagccagccaccagaattcttttcgagttaa
ccatttcttagtttctgtaaattcatgacttgtcttactgaactacagcctggtttgtag
acttccaacatctacactgctgctcttcaccattggaattcactgtggtatttatagtat
tggcttcagtccgagccacaggcaataaaaggatatcagctgtagttctcagctacatca
tggtgtatagatgctgttattcaggcgaacttgctcatgggtggactaacacctggtttg
gtacagagactgagaagtttttcattctggtgtcaaagttttgttacattatgggtgtga
agggcatttgatatatttttcttaactatggggtttatttttctaaatgtgggttgattg
actgttaattgattcagggtacccttaaaagaaaagaagttttcccattgtgaaccttaa
atgatcagagaagtaagttcattgattaaattctctgttgggagaacaaaacttttctcc
cttgacactttattatctttgatttttcaaagggccttgattggtggttgtgtctcggtt
aaaatttatgggactttgctatgtagttggcatttataaaatctgaagtatcataaataa
agttatttatttaattatactaccagtcttttttactggtctgattcttttgtgcattca
ttaaagctgattgtgtgagagtgaactgggacacaagctagtctagctcactgcagccaa
gcaaaccctgttgatggctgatgggcctttccattagggttttgcttatgtgaagtaatg
gaattatgttggttattttctttatgaaaataaaccagttcttccaaggaagttaaaagg
cttggtatggatgttggtgtcagataggtctgactaacctctccgtgctgcagcctatac
taaggtgacccagggccacatgtagacagctaggccagtgctttttcctcttagggtttc
tttgcagaaagaaacctccagcaagggaagagaggtgtgtgtccacaggaaggggctccg
tggggatcccatgaagggatttgagctctttcagctccatgtcatttaacttttttgttt
aaccaccttggctttctctccttttttgctgtcctccttacggaccagttaccagattca
gaggctaacagttagttacttgttaatgctagtcacagccaggaggtcagaaggaatttt
ctacttctggatccaaatgttacctcttaggggaagttatgccccctcaactattgtctt
attataatgaatctttcctttttggtccttttaagtaaccactcaaaacttttcatttca
ctgaaaaaatatgaaaaaccatgacaatagggctgggtgcagtggctcacgcctgtaatc
ttagcactttgggagaccaaggcaggcggatcgtttgaggccaggagtttgagaccagcc
tgggcaatgtagcaagactctgtctctgcaaaaaaaattaaaagatacctgagagctcac
tttaatatcaaggtatttgcatccattcccaccctgttagctcttaagggaggagggaaa
tcaattccaaccatactttcctgtgatggaagatgtttcctcttgaaaaaatgccaatac
agatttttaaaacctattgttttccaaatgcactttgtaagtttttgcttttaaaatagc
ttcttggaaccaattttattgtatttgtacttaatttttgttctcatctaaatgtgcatt
ttctgactgtatagaagaagctttggtatgtaatttaataataaattagaaatctaaatg
a
>lcl|<llId>9528</llId><geneSymbol>C1orf8</geneSymbol><baseAccNo>NM_004872.3</baseAccNo><extAccNo>BC016374.1</extAccNo>
agaagctgagtatctatggtgacttggagtttatgaatgaacaaaagctaaacagatatc
cagcttcttctcttgtggttgttagatctaaaactgaagatcatgaagaagcagggcctc
tacctacaaaagtgaatcttgctcattctgaaatttaagcatttttcttttaaaagacaa
gtgtaatagacatctaaaattccactcctcatagagcttttaaaatggtttcattggata
taggccttaagaaatcactataaaatgcaaataaagttactcaaatctgtgaagactgta
tttgctataactttattggtattgtttttgtagtaatttaagaggtggatgtttgggatt
gtattattattttactaatatctgtagctattttgttttttgctttggttattgtttttt
tcccttttcttagctatgagctgatcattgctccttctcacctcctgccatgatactgtc
agttaccttagttaacaagctgaatatttagtagaaatgatgcttctgctcaggaatggc
ccacaaatctgtaatttgaaatttagcaggaaatgacctttaatgacactacattttcag
gaactgaaatcattaaaattttatttgaataa
>lcl|<llId>9529</llId><geneSymbol>BAG5</geneSymbol><baseAccNo>NM_001015049.1</baseAccNo><extAccNo>\null</extAccNo>
agtgcttgtgaaactgaacacaacaaaagtatggatatgggaaaccaacatccttctatt
agtaggcttcaggaaatccaaaaggaagtaaaaagtgtagaacagcaagttatcggcttc
agtggtctgtcagatgacaagaattacaagaaactggagaggattctaacaaaacagctt
tttgaaatagactctgtagatactgaaggaaaaggagatattcagcaagctaggaagcgg
gcagcacaggagacagaacgtcttctcaaagagttggagcagaatgcaaaccacccacac
cggattgaaatacagaacatttttgaggaagcccagtccctcgtgagagagaaaattgtg
ccattttataatggaggcaactgcgtaactgatgagtttgaagaaggcatccaagatatc
attctgaggctgacacatgttaaaactggaggaaaaatctccttgcggaaagcaaggtat
cacactttaaccaaaatctgtgcggtgcaagagataatcgaagactgcatgaaaaagcag
ccttccctgccgctttccgaggatgcacatccttccgttgccaaaatcaacttcgtgatg
tgtgaggtgaacaaggcccgaggggtcctgattgcacttctgatgggtgtgaacaacaat
gagacctgcaggcacttatcctgtgtgctctcggggctgatcgctgacctggatgctcta
gatgtgtgcggccggacagaaatcagaaattatcggagggaggtagtagaagatatcaac
aaattattgaaatatctggatttggaagaggaagcagacacaactaaagcatttgacctg
agacagaatcattccattttaaaaatagaaaaggtcctcaagagaatgagagaaataaaa
aatgaacttctccaagcacaaaacccttctgaattgtacctgagctccaaaacagaattg
cagggtttaattggacagttggatgaggtaagtcttgaaaaaaacccctgcatccgggaa
gccaggagaagagcagtgatcgaggtgcaaactctgatcacatatattgacttgaaggag
gcccttgagaaaagaaagctgtttgcttgtgaggagcacccatcccataaagccgtctgg
aacgtccttggaaacttgtctgagatccagggagaagttctttcatttgatggaaatcga
accgataagaactacatccggctggaagagctgctcaccaagcagctgctagccctggat
gctgttgatccgcagggagaagagaagtgtaaggctgccaggaaacaagctgtgaggctt
gcgcagaatattctcagctatctcgacctgaaatctgatgaatgggagtactgaaatacc
agagatctcacttttgatactgttttgcacttcatatgtgcttctatgtatagagagctt
tcagttcattgatttatacgtgcatatttcagtctcagtatttatgattgaagcaaattc
tattcagtatctgctgcttttgatgttgcaagacaaatatcattacagcacgttaacttt
tccattcggatcattatctgtatgatgtggtgtggtttgtttggtttgtccttttttttg
cgtttttaatcagaaaacaaaatagaggcagcttttgtagattttaaatgggttgtgcaa
gcattaaaatgcaggtctttcagaatctagaactaggcataaccttacataatactagga
aaattatgagaaaggggaaatttttggttaaataagagtaaggttcaaacacaagcagta
catgttctgtttcattatgctcgatagaaggcttttttttcacttataaggcctgattgg
tcctacccagcttaacggggtggggtttttttgtttgttcagacagtctgttcttttgta
aacatttttagttggaaaaacagcatctgcattttccccatcctctacgttttagagagg
aatcttgtttttgtgtgcaacataagaaaattatgaaaactaatagccaaaaaacctttg
agattgcattaaagagaagggataaaggaccagcaataataccttgtaagttgcttttgt
ttgtaaaatctgagcttatagttttccttagtgagtaaattcataaggatgggaacattt
aaattaagttaatgggcctttaaaaaaaaaaaaaggaaacactcatacctgtagttggag
gatgaatactggagacgggttaccaatgtcaggttatactaaaactaaatcagaaagtct
gaatgtagcacataatggttctcttctgttgtccaaggctgtaaaatggacagccttgtc
acacctccccggtgctgttttacaacgtgagggtagacgctgtcagtaacccagagggac
caggccttcctaggttttctaggcagtcagctgttaaccactcacttagtaaatgtcata
actacacctgctccaggaccaatcagtgaaacctgctcggaattaaaggcttcctctggg
tgcctgctgaacaactgagctcatgtcatgggcatgtggtggtttctctgttgcctgaaa
gagccattaaagtcagtcgtgcgtgaagcatctctcttctaaaggatgtgtatttccata
aatgctttctgaggatccggtacaaaatgatttcccaaagttctgaagtgccttgagaac
atgtgggtccgagtgttataacagactcctcccccgggtcaccttttgcctggtcatcct
gttagagtacatctttggaaatccagggtaatattctctttcagagatgctcattgtgta
actctgtgtagggagatagtcactttaaacagctcaaagtagctagctaaaggagtagcc
ttaaatacctaaaagatgacagaagcatagcccttaacaaatcttcagcttgtctctcag
tatttcccaatcatgaaaatcccttgctatgtctttcctactagaaatgttctagaatcg
ctggacggtggggtcagagggcagtcggtatttaggccgtgagcttcccatactactgca
ggtccaactcctggcaaccgcgggctcaaggcaggtcattggaatccacgttttggccac
agtagttgtaggattgcttttctgtatcataattttagaatgctcttaaaatcttgagga
agagtttttattttttatttatttttgagatggagtctctgttgcccaggctgcagtgca
gtggtgccatctcagctcactgcaacctccacctcccaggttcaagcgattctcctgcct
cagccacctgagtagctgggagtacaggcatgtggcaccatgcctggctaatttttgtat
ttttaatagagttgagatttcaccatgatggtcaggctggtctcgaactcctgacctcgt
gatccgcccgcctcggccccccaaagtgctgggattaacgggtgtgagccacggcgccca
gcccaggaagagtttttaaattagagctctgtttaattataccactgggaaatcatggtt
acgcttcaggcatattcttccccagagtactacttacattttaaatttcattttgtaaag
ttaaatgtcagcattccctttaaaagtgtccattgttctttgaaagtagacgtttcagtc
attcttttcaaacaagtgtttgtgtaccttttgccaagctgtgggcatcgtgtgtgagta
cagggtgctcagctcttccaccgtcattttgaattgttcacatgggtaattggtcatgga
aatgatcagattgaccttgattgactgtcaggcatggctttgtttctggtttcaatctgt
tctcgttccttgtaccggattattctactcctgcaatgaaccctgttgacaccggattta
gctcttgtcggccttcgtggggagctgtttgtgttaatatgagctactgcatgtaattct
taaactgggcttgtcacattgtattgtatttttgtgatctgtaatgaaaagaatctgtac
tgcaagtaaaacctactccccaaaaatgtgtggctttgggtctgcattaaacgctgtagt
ccatgttcatgccaaaaatggctgggaacgtttgctttatttacattcagtcagcgttgc
tttcagatcacactttatccacacaggaaagccagtcagcctataatgaagtagttatta
aaataaatgtaatgaatatgtctacaaagtatagtttagtggtttattttgctaaaatgc
acatatatttgatataatttagtttgagaagttcagctagtttttctcctttgtttgact
ttgtcaatttctatctggtttttaagggtctgagcttagcttgtgcatgcaaggttttgg
gtttttttattttttttttgagcacagcttttcaccttttaatttgttgggtatttttct
cttaataagagaaatattggccatcgatttttacatataatacaagtgtgtttttccagt
acattggttcctgtcccctctctgtgaactgtttgagtattggaacagtatgtcttcaat
aattcaatgttactttgagatacatgtgttaatatacccttagttattcttgaaataaaa
ccagtctcttacgcttgcagtgg
>lcl|<llId>9530</llId><geneSymbol>BAG4</geneSymbol><baseAccNo>NM_004874.2</baseAccNo><extAccNo>BC038505.1</extAccNo>
ccaaggattcttcatacccctatagccaatcagatcaaagcatgaaccggcacaactttc
cttgcagtgtccatcagtacgaatcctcggggacagtgaacaatgatgattcagatcttt
tggattcccaagtccagtatagtgctgagcctcagctgtatggtaatgccaccagtgacc
atcccaacaatcaagatcaaagtagcagtcttcctgaagaatgtgtaccttcagatgaaa
gtactcctccgagtattaaaaaaatcatacatgtgctggagaaggtccagtatcttgaac
aagaagtagaagaatttgtaggaaaaaagacagacaaagcatactggcttctggaagaaa
tgctaaccaaggaacttttggaactggattcagttgaaactgggggccaggactctgtac
ggcaggccagaaaagaggctgtttgtaagattcaggccatactggaaaaattagaaaaaa
aaggattatgaaaggatttagaacaaagtggaagcctgttactaacttgaccaaagaaca
cttgatttggttaattaccctctttttgaaatgcctgttgatgacaagaagcaatacatt
ccagctttcctttgattttatacttgaaaaactggcaaaggaatggaagaatattttagt
catgagttgttttcagttttcagacgaatgaatgtaataggaaactatggagttaccaat
attgccaagtagactcactccttaaaaaatttatggatatctacaagctgcttcttacca
gcaggagggaaacacacttcacacaacaggcttatcagaaacctaccagatgaaactgga
tataatctgagacaaacaggatgtgtttttttaaacatctggatatcttgtcacattttt
gtacattgtgactgctttcaacatatacttcatgtgtaattatagcttagactttagcct
tcttggacttctgttttgttttgttatttgcagtttacaaatatagtattattctctact
tcttggtacattttgtagtaatatgtttaatataattattcaagagactatattgacagc
cagatagtatggcagttctgaaaaaatttatatcttttcaccacttgaatatactgcaat
gtgtagtgagtaaattgtctccctttttctatagatcattaggttagagtttttttcttc
tttttttttttttttttttttttaccacttctgctgttcatggtagtagtggaaggtaaa
tttggaaatggcattgacataaaatgaaaatgtttacggacacttttcttttttgctttt
ttattgtatttggataaagatccacttaaaagttatctgttttttcctgttttttttttt
ttttccccaaagtgtagttatgttttcactattgctgcttctatagagggcattgtgata
gagagttacagatgaaacattaaatgccacagtgagtagaaataattactacaaaaagta
ataaatatgattacttggtaatatcattctccatctaaaatactagtttcacctgtgagc
agatttcagctcagtttatagttaaaaacaatgagggtaaaatgggattcatgctcaggg
aatgaatcagccatagttagagtgggaaattattattttcttcatttaaaggtagatttt
atgtttatttccctaaattgcataagataaaattgtctgtttaataaaaagacatttatt
accattattaacagtcattttagagccaaatttaagaaaaggatattgaaagggtcttta
ttggccttgtttgggtaactctatgctgttagatagaagagacttaggtaaataactttt
tatgtctgaggtgagtacacaatattggttcttggaaaaatagctgtttcttcataagat
acccaagtgataatttttttttcccctagactgtcaggcctatgagtaaatactaaatct
attagctgtccccactcataaaccaaaccaaaccaatacaaacagatgaggagaggaaat
gtagtaaaaatactggctgggtcttatgattgggatgagtgattttataagataatatgg
tgataattttattctaggattttatttttggcctaatataggaatgtttaaaaaaggctt
ttctatgaaaattagaaatttatacttgaaattaaaagtctagaagggggaggaccttaa
agctaagctaccagtaagacaatgaataattcagaagagaacactattcttttactgact
gagtgcccaagatgccaatttccatgaagtcttgatttatatatatgtacacatgttatg
cacatacatgtttgttttctaacagttattttttaagcttttgagataattttagactta
cagaagagttgtaaaagtagtagagttcttgtatactctgcacccaccttgcccttatgt
taacatcttacgtaacaatagaacatttgtcaaaattaagaaattaaccttgatataata
ctaactaaagtagaaagtttaaaaagtagagattttagtcttttcactaatgtcctttta
ctgttccaagacccagccttgcatttagctatcatgcctacgtcctgtcttccagtctgt
gacagtgtatcataacaggggatacctgatgttgtaatgtatttctggtgttgttaacct
tgatcactatgctaaggtggtgtctgctaggattcgctactgtaaacttactgtgttttc
cttgtaattattgaatatttgctggagatacccggagactatgcaaatgtcccgtttctg
cttaaacttttgctcattttactatccattggcagatcttgcttgtggcagttactactg
tggtgttctaatggtgattttctatttctctcaatccttctacatttattattggaattc
ttctgtaaggaagagttgtcagttctggatttatatttttaactataataagatattcag
gataagtatagatttagaacttaaagatgttaaatcatgttaaaattattccaaatacca
atatcaaagaaaactaagttggtaatctatctcagaaaatatatgaacttaagaaggaaa
atagtatttatgatttgtagaattggttcaacttttgacttaatactgactttggactga
attcaaagttttcttgaaatttcacatctggactttttaaagtgtctacatttatattac
tttggggatcattttgtcaaagtcttgaataaagttacccagtcctggcatgataa
>lcl|<llId>9531</llId><geneSymbol>BAG3</geneSymbol><baseAccNo>NM_004281.3</baseAccNo><extAccNo>BC006418.1</extAccNo>
tcagcagcccatgacccatcgagaaactgcacctgtttcccagcctgaaaacaaaccaga
aagtaagccaggcccagttggaccagaactccctcctggacacatcccaattcaagtgat
ccgcaaagaggtggattctaaacctgtttcccagaagcccccacctccctctgagaaggt
agaggtgaaagttccccctgctccagttccttgtcctcctcccagccctggcccttctgc
tgtcccctcttcccccaagagtgtggctacagaagagagggcagcccccagcactgcccc
tgcagaagctacacctccaaaaccaggagaagccgaggctcccccaaaacatccaggagt
gctgaaagtggaagccatcctggagaaggtacaggggctggagcaggctgtagacaactt
tgaaggcaagaagactgacaaaaagtacctgatgatcgaagagtatttgaccaaagagct
gctggccctggattcagtggaccccgagggacgagccgatgtgcgtcaggccaggagaga
cggtgtcaggaaggttcagaccatcttggaaaaacttgaacagaaagccattgatgtccc
aggtcaagtccaggtctatgaactccagcccagcaaccttgaagcagatcagccactgca
ggcaatcatggagatgggtgccgtggcagcagacaagggcaagaaaaatgctggaaatgc
agaagatccccacacagaaacccagcagccagaagccacagcagcagcgacttcaaaccc
cagcagcatgacagacacccctggtaacccagcagcaccgtagcctctgccctgtaaaaa
tcagactcggaaccgatgtgtgctttagggaattttaagttgcatgcatttcagagactt
taagtcagttggtttttattagctgcttggtatgcagtaacttgggtggaggcaaaacac
taataaaagggctaaaaaggaaaatgatgcttttcttctatattcttactctgtacaaat
aaagaagttgcttgttgtttgagaagtttaaccccgttgcttgttgttctgcagccctgt
ctacttgggcacccccaccacctgttagctgtggttgtgcactgtcttttgtagctctgg
actggaggggtagatggggagtcaattacccatcacataaatatgaaacatttatcagaa
atgttgccattttaatgagatgattttcttcatctcataattaaaatacctgactttaga
gagagtaaaatgtgccaggagccataggaatatctgtatgttggatgactttaatgctac
attttaaaaaaagaaaataaagtaataatataactcaa
>lcl|<llId>9532</llId><geneSymbol>BAG2</geneSymbol><baseAccNo>NM_004282.2</baseAccNo><extAccNo>CR621395.1</extAccNo>
ggagaaagagaagaattaaatctgactgcaaaccgtttgatgggaagaactctcaccgtt
gaagtgtcagtagaaacaattagaaacccccagcagcaagaatccctaaagcatgccaca
aggattattgatgaggtggtcaataagtttctggatgatttgggaaatgccaagagtcat
ttaatgtcgctctacagtgcatgttcatctgaggtgccacatgggccagttgatcagaag
tttcaatccatagtaattggctgtgctcttgaagatcagaagaaaattaagagaagatta
gagactctgcttagaaatattgaaaactctgacaaggccatcaagctattagagcattct
aaaggagctggttccaaaactctgcaacaaaatgctgaaagcagattcaattagtcttca
aacctaagagcatttacacaatacacaaggtgtaaaaatgataaaatactattttaattg
ataactagttctttgttaggtataaccacttagttgacactgatagttgtttcagatgag
gaaaatattccatcaagtatcttcagttttgtgaataacaaaactagcaatattttaatt
atctatctagagattttttagattgaattcttgtcttgtactaggatctagcatatttca
ctattctgtggatgaatacatagtttgtggggaaaacaaacgttcagctaggggcaaaaa
gcatgactgctttttcctgtctggcatggaatcacgcagtcaccttgggcatttagttta
ctagaaattctttactgaagcagcacacacatttactacacacacagtgttaacaaagca
ctgtgcttagagggtaaaaaggaatcacaaaacaagaatctttccaaagttgtctcattc
agcaatgttaaggcatctgtatcaaattattttggatgtaaagattcctgtgtctcataa
tatgaatgtattttttgatatacaagaaactgacataaaatgtgagaaaaccacctataa
tttaccactgtgaacaattatatatctatctgcttcatcttttctcaaatgcatcaattc
tctaaaattcctatattgtaacttgcctttttttaaaaaagttagatgctgatataaagt
ctgcttaattgtcaacttaatgagctctattttgtgtagttatatctttatccattcctc
ttttatggacatttaggttgtttccaacttgttgctattactgcaacatatttttgtaca
caggactttttccttctttcatttttgtttttctctgtataaaggcccagcagtgaatta
tattgggtcaaaggatatagacgttttcatggcctcacacatattaaactttttttgtat
aaaggttacagcaatttatactttttt
>lcl|<llId>9533</llId><geneSymbol>POLR1C</geneSymbol><baseAccNo>NM_203290.1</baseAccNo><extAccNo>BC008863.2</extAccNo>
tctctgttgagtcaacgggggtgttgccaccagatgtgctggtgagtgaagccatcaaag
tactgatggggaagtgccggcgcttcttggatgaactagatgcggttcagatggactgag
cttggatgcttctgaggcaagctgaagctttgggttctgactgacccaccctacaggact
gctgaacagagagcccagtgtgactagggatcctgagttttctgggacaattccagcttt
aatcaatacattttgttaaatgtgccataaaatgagactttttacgcctttataaggcct
tagatgtaaataaactcacccaa
>lcl|<llId>9536</llId><geneSymbol>PTGES</geneSymbol><baseAccNo>NM_198797.1</baseAccNo><extAccNo>AF217965.1</extAccNo>
cagggcccaccggaacgacatggagaccatctaccccttccttttcctgggcttcgtcta
ctcctttctgggtcctaacccttttgtcgcctggatgcacttcctggtcttcctcgtggg
ccgtgtggcacacaccgtggcctacctggggaagctgcgggcacccatccgctccgtgac
ctacaccctggcccagctcccctgcgcctccatggctctgcagatcctctgggaagcggc
ccgccacctgtgaccagcagctgatgcctccttggccaccagaccatgggccaagagccg
ccgtggctatacctggggacttgatgttccttccagattgtggtgggccctgagtcctgg
tttcctggcagcctgctgcgcgtgtgggtctctgggcacagtgggcctgtgtgtgtgccc
gtgtgtgtgtatgtgtgtgtgtatgtttcttagccccttggattcctgcacgaagtggct
gatgggaaccatttcaagacagattgtgaagattgatagaaaatccttcagctaaagtaa
cagagcatcaaaaacatcactccctctccctccctaacagtgaaaagagagaagggagac
tctatttaagattcccaaacctaatgatcatctgaatcccgggctaagaatgcagacttt
tcagactgaccccagaaattctggcccagccaatctagaggcaagcctggccatctgtat
ttttttttttccaagacagagtcttgctctgttgcccaagctggagtgaagtggtacaat
ctggctcactgcagcctccgcctcccgggttcaagcgattctcccgcctcagcctcctga
gtagctgggattacaggcgcgtatcaccatacccagctaatttttgtatttttagtagag
acgggttcaccatgttgcccaggagggtctcgaactcctggcctcaagtgatccaccggc
ctcggcctcccaaagtgctgggatgacaggcatgaatcactgtgctcagccaccatctgg
agttttaaaaggctcccatgtgagtccctgtgatggccaggccaggggacccctgccagt
tctctgtggaagcaaggctggggtcttgggttcctgtatggtggaagctgggtgagccaa
ggacagggctggctcctctgcccccgctgacgcttcccttgccgttggctttggatgtct
ttgctgcagtcttctctctggctcaggtgtgggtgggaggggcccacaggaagctcagcc
ttctcctcccaaggtttgagtccctccaaagggcagtgggtggaggaccgggagctttgg
gtgaccagccactcaaaggaactttctggtcccttcagtatcttcaaggtttggaaactg
caaatgtccccttgatggggaatccgtgtgtgtgtgtgtgtgtgtgtgtgtgtgtgtgtg
tgtgtgtgttttctcctagacccgtgacctgagatgtgtgatttttagtcattaaatgga
agtgtctgccagctgggcccagcacct
>lcl|<llId>9538</llId><geneSymbol>EI24</geneSymbol><baseAccNo>NM_004879.3</baseAccNo><extAccNo>\null</extAccNo>
tctcttccagttgcgcctcttctccttggtggtcttcttaagcaacagactcttccacaa
gacagtctacctgcagtcggccctgagcagctctacttctgcagagaagttcccttcacc
gcatccgtcgcctgccaaactgaaggctactgcaggtcactgagttgcctgccatccaaa
ggggatgggcgggattggaagaagctgtggcagctcttttccctgttcacctcccgcctg
ccagggaaggcaggacccgctctgccaagggccctctgcgtattcccttctctctgagga
attgaaatttttgtctctggtgcacgtaaggcagaatgttccctgacaccagtgtgtgga
tttttaacatcaccgtgagtctgaaaggaccacaggtttttctgcagctattttctagca
tttgccagtccctgtgcctggactgattggaacactttgtttttctccctgtgccattta
cccttccacctttccatcctgccttctaccacccttggatgaatggattttgtaattcta
gctgttgtattttgtgaatttgttaattttgttgtttttctgtgaaacacatacattgga
tatgggaggtaaaggagtgtcccagttgctcctggtcactccctttatagccattactgt
cttgtttcttgtaactcaggttaggttttggtctctcttgctccactgcaaaaaaaaaaa
aaaaaaaaaaaaaaaaaaaaaagcctgaagagatgagataggaggaaagacctcacagcc
agatctgctgggttttgaggagtgattttctttcttccccttgaaggggaaaaagctatt
ttcattggtacatttaaagtcccccaactatggggaggtaccaattctggacaagtgcca
ctacaacaacactaaacctgaacttttcaactccgttggtggtgggaggcagcgggcaga
aatttactgttggccactgccaggtctatttcatatttcaaaggaatattgggtgctgca
tataggaactgaaggggtcaatgtattaaacctgtgattggttgttttcctgtcattttg
agagactaaatgtggggggcagatgtcaaaatacctgtacaattttaaaatgtcacaatt
aaacatgagctggtttccca
>lcl|<llId>9540</llId><geneSymbol>TP53I3</geneSymbol><baseAccNo>NM_004881.2</baseAccNo><extAccNo>AF010309.1</extAccNo>
agtacaagcaaatgctggtgaatgctttcacggagcaaattctgcctcacttctccacgg
agggcccccaacgtctgctgccggttctggacagaatctacccagtgaccgaaatccagg
aggcccataagtacatggaggccaacaagaacataggcaagatcgtcctggaactgcccc
agtgaaggaggatggggcaggacaggacgcggccaccccaggcctttccagagcaaacct
ggagaagattcacaatagacaggccaagaaacccggtgcttcctccagagccgtttaaag
ctgatatgaggaaataaagagtgaactgg
>lcl|<llId>9541</llId><geneSymbol>CIR</geneSymbol><baseAccNo>NM_199075.1</baseAccNo><extAccNo>CR611416.1</extAccNo>
caggaaattagatcgactggagaagaaaaaaaagaaaaaagatagaaaaaagaaaaagtt
tcagaagagcagaagtaaacacaaaaaacataagtcctcttcttcctcatcttcctcctc
ctcctcctcttcctctactgagacttcagaaagcagtagtgagagtgagagtaacaataa
agaaaaaaaaatacaaaggaagaaaagaaagaaaaacaagtgttcagggcataacaacag
tgattctgaagagaaggacaagtctaagaagagaaagcttcatgaagaactttctagcag
tcaccataaccgggaaaaagccaaggaaaagcccaggttcttaaaacacgagagttctag
ggaggacagcaaatggagccattctgattctgacaaaaagtccagaacccataaacatag
cccagagaagagaggctctgaaagaaaggaggggagcagcagaagccacggcagggagga
aaggagccggagaagccggagcagaagtcctggtagttacaagcaaagggagacaaggaa
acgggcacagcgaaatcctggtgaagagcaaagcagaagaaatgacagcagaagccatgg
cacagacttgtatagaggagaaaaaatgtacagagagcacccaggaggtacacatactaa
agtgacacaaagagaatgaagcagaagtagagaagaaagactgtatgtgacaattacctg
ggaataaaaatatctccacttttttattgaatacctttagcaaggggtaaattatgtact
gttgtctttctaataaaaaagctcaattttaatttttcatctctagactgtcaattcaag
tacaaaactacatgagtactataagaatgaattttgcaaatatttgtaagtaagctattt
tggggctgtggaaatattttctgttggtaactgtttcttgttccccataccagataaaaa
ccgcatataactctgtgacattttctttgttctgaaacatcattaaaagaatgacagtac
attgaatgggtataatttacttttttcaattcaaatttgttattctaggatttgaatttg
cttgaagtgaattgtaataattattcaaattcattagtataaattaaggattaataaatc
tttaagacttttaag
>lcl|<llId>9542</llId><geneSymbol>NRG2</geneSymbol><baseAccNo>NM_013982.1</baseAccNo><extAccNo>AB005060.1</extAccNo>
aggtacgtgtcggccctgaccacgcccgcgcgcctctcgcccgtggacttccactactcg
ctggccacgcaggtgccaactttcgagatcacgtcccccaactcggcgcacgccgtgtcg
ctgccgccggcggcgcccatcagttaccgcctggccgagcagcagccgttactgcggcac
ccggcgccccccggcccgggacccggacccgggcccgggcccgggcccggcgcagacatg
cagcgcagctatgacagctactattaccccgcggcggggcccggaccgcggcgcgggacc
tgcgcgctcggcggcagcctgggcagcctgcctgccagccccttccgcatccccgaggac
gacgagtacgagaccacgcaggagtgcgcgcccccgccgccgccgcggccgcgcgcgcgc
ggtgcgtcccgcaggacgtcggcggggccccggcgctggcgccgctcgcgcctcaacggg
ctggcggcgcagcgcgcacgggcggcgagggactcgctgtcgctgagcagcggctcgggc
ggcggctcagcctcggcgtcggacgacgacgcggacgacgcggacggggcgctggcggcc
gagagcacacctttcctgggcctgcgtggggcgcacgacgcgctgcgctcggactcgccg
ccactgtgcccggcggccgacagcaggacttactactcactggacagccacagcacgcgg
gccagcagcagacacagccgcgggccgcccccgcgggccaagcaggactcggcgccactc
tagggccccgccgcgcgcccctccgccccgcccgccccactatctttaaggagaccagag
accgcctactggagagaaaggaggaaaaaagaaataaaaatatttttattttctataaaa
ggaaaaaagtataacaaaatgttttattttcattttagcaaaaattgtcttataatacta
gctaacggcaaaggcgtttttatagggaaactatttatatgtaacatcctgatttacagc
ttcgg
>lcl|<llId>9543</llId><geneSymbol>PUNC</geneSymbol><baseAccNo>NM_004884.2</baseAccNo><extAccNo>AK095529.1</extAccNo>
caggatcctgcagcccccgctccgtgtgaggagacccagctctccttgctgccacttcag
gggtgcggcctgatggaggggaagacgacggaggcgaagaccacagaggccacggctccc
tgcgccggcctggcggctgccccaccacccccagatggaggccctggcctcctcagtgaa
ggccaggcttccaggcctgcagcggcccgggttacccagccagctcactcggaacagtag
ccagtgtctggcaggctccagagggtggacggagcggggcccattctcaggtcaaaagca
agatttctactgtcatgtgggatttggatggtcctgggggctccccagtatttctatcct
gactgcctcttgggttgtcaaaacccaaggcagccttgacagggaccccccggccctaac
acccatcaggagttggagcagttcctgcaggagcctgttccttccctgggctgacgcccc
cttgcctctgcctggtacccacatgacttggaactgaactaacatttttctttaaaaagc
aaaacttaaaaaaaaaaaaaaagaggagagagatagaggaaggtgaattagactccaaaa
gatgaccctgctgtagctgggccctgacactgtcaccctccaccgactttgttttctcag
gatggatttttgctgttttggctctcagcacctacctcagccggaatgaatgtcctgggg
ggcagtggggcggtggcctcagtccccttaccccacagagcccgaatgcactcctacctc
aagtccccttgctggggaccccctctcccttcccacactgttgtccagagtaaaaaaaaa
aaaaaaaaaaaaaagcacttccccgtttccaggtgtg
>lcl|<llId>9545</llId><geneSymbol>RAB3D</geneSymbol><baseAccNo>NM_004283.2</baseAccNo><extAccNo>BC016471.1</extAccNo>
ggtttcgagttctttgaagccagtgccaaggagaacatcaatgtgaagcaggtcttcgag
cgcctggtggatgtcatctgcgagaagatgaacgagtccctggaacccagctccagctca
ggcagcaacgggaaaggcccggccgtgggggatgctccagccccccagcccagcagctgc
agctgctagagatggcccccaaccccccacccacccctctcctgcctcggcagggactgt
gatcgaggcgtgagccacagtggttatctccaagctcagggcaatcccttccctcctgtc
aactgctccccgactcctgcatggctcattccttcacaatgtcgccgtggctgccaggtt
cctcaggcagccccggtgggaggctgcggaccatggggactcagctctgcatggcaggca
gaggcccagggacactgacgtgcatgagcttgctgctttccagggtgtgttgagggtggc
catgggtgacacgtcccactctttctgatggaggggcatccgtggtgccttctagcttag
aaccattttccaggtctcttctgggttgggcaggactgatattcccaagctggtggaaga
tggttcatcttcctcgcacagtgtgggttcttggagttcatccagggaaggcggcgcctc
tttctcaggtcctgcaggctggtctctgagcctgcccccacgaactttctggattccaag
gtgggatggtgatccctttgacccctgcagaccctctacttgcgaaaagcagcattgaag
cagccttttcccattgtagaagggacagggagtcagatcccctcaaccccccggcttcag
ggaccccagaagtgccttccaagcttcccccaagatccacatcacccacgaccctgccac
tgtttttgctgtgttcaccacatctctgatcctgaagtgaattctggaactatggaccac
attagactgggcagagattcgcccaacccctagcactccggctctgggctttcggccaga
agttaattaacctcagagccaggagcctggggctggggcctccctcccaggccctgttta
gctgtttagctggttgtgttttaagcaagttcttgcccaatcatgcatcctgctagaaaa
ggaaatgaagcaacgttcccagccaccgca
>lcl|<llId>9546</llId><geneSymbol>APBA3</geneSymbol><baseAccNo>NM_004886.3</baseAccNo><extAccNo>\null</extAccNo>
aggtgcatatcaagacgatgccagctgccacatatcgcctccttacaggccaggagcagc
ccgtgtacctgtgaccacctcatcccttgcctgccactgtgccttcgcctccatggcccc
ggagccccatcctgggcctgccctggctggccaggaccccagcggttcttggtcctgtat
gatttcctaatataaaaacagtaaaagcttatgcatttggcaaagtctcggatcagggtc
tacgggaccgaggaccttgtccttcctggaagccactagaagccggtgctgtgaaaatac
tctgtttattaaagaccaggcggaggg
>lcl|<llId>9550</llId><geneSymbol>ATP6V1G1</geneSymbol><baseAccNo>NM_004888.2</baseAccNo><extAccNo>\null</extAccNo>
ggcattgggatcccgtggcagttgcagcactgaagtggagaaggagacccaggagaagat
gaccatcctccagacatacttccggcagaacagggatgaagtcttggacaacctcttggc
ttttgtctgtgacattcggccagaaatccatgaaaactaccgcataaatggatagaagag
agaagcacctgtgctgtggagtggcattttagatgccctcacgaatatgaagcttagcac
agctctagttacattcttatgatatggcattaaattatttccatatattatataataggt
ccttccactttttggagagtagcaaatctagcttttttgtacagacttagaaattatcta
aagatttcatctttttacctcatatttcttaggaatttaatggttatatgttgtcttttt
ttcctatgtcttttggctcaagcaacatgtatatcagtgttgactttttctttcttagat
ctagtttaaaaaaaaaaaaaaccacataacaattctttgaagaaaggaagggattaaata
atttttttccctaacactttcttgaaggtcaggggctttatctatgaaaaagtagtaaat
agttctttgtaacctgtgtgaagcagcagccagccttaaagtagtccattcttgctaatg
gttagaacagtgaatactagtggaattgtttgggctgcttttagtttctcttaatcaaaa
ttactagatgatagaattcaagaacttgttacatgtattacttggtgtatcgataatcat
ttaaaagtaaagactctgtcatgca
>lcl|<llId>9551</llId><geneSymbol>ATP5J2</geneSymbol><baseAccNo>NM_004889.2</baseAccNo><extAccNo>\null</extAccNo>
agcacgagcggctccgcaaataccactgaagaggacacactctgcacccccccaccccac
gaccttggcccgagcccctccgtgaggaacacaatctcaatcgttgctgaatcctttcat
atcctaataggaattaacctccaaataaaacatgactggtacgtgtgctgattgcctgcc
tgtctgccgtagcca
>lcl|<llId>9552</llId><geneSymbol>SPAG7</geneSymbol><baseAccNo>NM_004890.1</baseAccNo><extAccNo>BC007819.2</extAccNo>
gtgcccgtggccaataagagggacacacgctccattgaagaggctatgaatgagatcaga
gccaagaagcgtctgcggcagagtggggaagagttgccgccaacctctaggcgccccgcc
cagctccctttgacccctggggcagggcagggggcagggagagacaaggctgctgctatt
agagcccatcctggagccccacctctgaaccacctcctaccagctgtccctcaggctggg
ggaaaacaggtgtttgatttgtcaccgttggagcttggatatgtgcgtggcatgtgtgtg
tgtgtgtgagagtgtgaatgcacaggtgggtatttaatctgtattattccccgttcttgg
aattttcttccccatggggctggggtactttacattcaataaatactgtttaacccaa
>lcl|<llId>9553</llId><geneSymbol>MRPL33</geneSymbol><baseAccNo>NM_004891.2</baseAccNo><extAccNo>BC020834.1</extAccNo>
gtgaaacaaagagtcctcttcgtggaaaagaaaaaaatacgctccctttaaacggtggat
tgaaaatgactttgatttataaagagaagactgagggcggggatactgattcagaaatcc
tgtagcgtgtaataaaagaagaggaaatggcatggaatcactgcctcctgtgatttgaag
gccattgtgaaggaaaacaatgcagtgaaagaaagttcttcatattaggacagatatcat
tgcatcacatttatttatctttctgggtatttttatagcccttaataaaaaatattaaaa
t
>lcl|<llId>9554</llId><geneSymbol>SEC22L1</geneSymbol><baseAccNo>NM_004892.3</baseAccNo><extAccNo>\null</extAccNo>
ttttttttttttttttttttttgactctaatcaacattccttttgttggtgacatttgtg
attttcagtaatctgagtttttgatggccttttaaacaagactccagtatgtgaaggtta
attgctgtgctccacagatctcgtctattggcccctgtagaaagttaacctttgttgttt
tccttttataatttgcttattgcacaattgctttagggtaagtgaattatattaagatgc
cttgaaattatagcactccttgattaagaagctaaaatgtttctctcatttactccttaa
acaaaagacttaaattagtttgggtcattattacttttattttgcagcatttggtttgtt
attagcgtaagagcaagtataggatatggagaggcccctggcttcatgagaacaaaggca
ggcccaggttataattacagctttctcctgccccttctttactttctctaccacagtttt
ctccactgtttgttttcctcttgccacaatttgctaacatttaaaaaattttcctgcacc
cagtagtttcatatcctgtagacatcctcttaggacattctcaaatttcaaaataaaaaa
tattcatctatgtagttaattaaagttaaagtttttgcagatcaactactcaaactacta
aatacatttacctgagaa
>lcl|<llId>9555</llId><geneSymbol>H2AFY</geneSymbol><baseAccNo>NM_138610.1</baseAccNo><extAccNo>AK023409.1</extAccNo>
caggaacggttttccaaagcagacagcagctcagctgattctgaaggccatctccagtta
cttcgtgtctacaatgtcctcttccatcaaaacggtgtacttcgtgctttttgacagcga
gagtataggcatctatgtgcaggaaatggccaagctggacgccaactaggctgagcaatg
acagaaccagctgcaccatgtaccccaccttcagtttaaaagaaaaaaaaaatccccttc
actcctactgggaggtgggacccctttcattttcagttttgctcatctagggaaaataag
gctttggtttccagtttaattgtttttgaccttctaaaatgtttttatgttagcactgat
agttggcattactgttgttaagcactgtgttccagaccgtgtctgacttagtgtaaccta
ggagattttatagttttattttaatgaaaccctgattgacgcacagcagtggggagaaca
gcgtcttttacctgtcaccgaagccaggaagccccgtttgtaagcgtgtgttgtggtgct
ttattgtacatcctccagtggcgttctttttactctaatgttcttttggtttcccccctc
agaagaatcatgaatttgcaacagacctaatttttggttactttttgtcttattgatgga
tttgaaaatgaaagatttaataaggcaaagcagaatctgttgtccttaattatatttgca
atttggaatttgtgtgagttgatttagtaaaatgttaaaccgtt
>lcl|<llId>9557</llId><geneSymbol>CHD1L</geneSymbol><baseAccNo>NM_004284.2</baseAccNo><extAccNo>BC008649.1</extAccNo>
atattattttcctagaagcaagtctgctgtccttcattcacagtcttcatcttcctcctc
aagacagctggtgccttaagaattggcccagcctcagatcctgtctttagcaaccagcta
atatttacccagaggtactgcaatagagtatttcaaaatggaatcaggatctggtgggcc
tcagaaattgtctcttttctgagtttcagtttggttctcctggatgttttgctctgtttt
gatacctgtaatatagggaaacacaactttttttgggaaagccctttgaccccagcttgc
tagttgcataataataaattttctgttcctaa
>lcl|<llId>9559</llId><geneSymbol>VPS26</geneSymbol><baseAccNo>NM_004896.2</baseAccNo><extAccNo>BX647725.1</extAccNo>
aggagataattttatggagaaaagctcctgaaaaactgaggaaacagagaacaaactttc
accagcgatttgaatctccagaatcacaggcatctgccgaacagcctgaaatgtgaactg
aacaggagaaaaaaagaaaagcaaaaaactcctgtaacccttgagattaagttcagcagg
ttaaagatggttgcagctggagggggcggaaaaaggccaaaactccatatatgttagtct
tcctttatcttacagcgcagcatttattttatgatataatgaaatgttcgttcatgtata
tacatttttaaaagtgctttctttgaaacactggaactttgttaagctgccttttttttt
ttaacttcctactttgatgataagcactcagatatatatcagcgtaaacatgaaaaattt
tcatgtgagtaggctggtatttgtaattttgctttctttctgcataatgttgattataaa
tcctctcttttcaggctaatgattacctcttattctctacatgcaaaaaattaaatattt
tgtgttcaaataaaattagaaaacctgagtggcctcttgtgtcctgcagagatttaaaac
atggcatctcaatatttttgagaactacatttgtttttaacatatgtgtttgagaaaagc
atatggagtgtttcaccgcaggcacttctgagtaccattccatggcttccagaattttat
cctctttgaggtcttctgtgctatgaatattagatttctttccccaagggattatgtggc
aggtcattatggccttcttttttttggccatattaagtaacagttttgctatattccagt
agtaccgttgtgtgttttctgcaatgtggagttgacttagcttggcattttagatttgtt
aaaactattttttccataaatactttgaaacgtatttatatatttcaatttaaggaatct
ttttgccatgtgtatgcaaatattattttcttcatacattcattttcttttcaggggaaa
attttgggatgggggactcaggaggacctgtgaagcatgtagttatctagatctgggtaa
tttcatgtttattaaactcgaactttggctagttaaactcatattgaaacttcatctagt
ctcttaattttttaacactaaattcaagtcatttgttttaagtctctaaaaaagaagatt
gcagtcatccattcatatgcatggggtctgatcgcaaatacactaaatgtggagtgtagg
aaccaaaatgaaacctgctgtatggaaactactttcacttatggttcattggtttttgta
ccaatattttttatgcacttcagtgcaagtcttgtcagttaaccttactttatgagtaag
ctaaataacccaaattacatttctttaaacctgttttactactatggcactttgataaaa
tggtcaggaaccaactttactggcaaaagggtccatgtaccaccatgtgctggagcatct
gttctacatgtggatatctatgaatggtaatgttttccttcatgtaagtgcctattcaga
gtttcagaattttaaaatgccaaatattttcatggtcatttgcatgtagtaagccagaaa
atattcaaagagattttgaaaaccaattgtatttaaccagcctcaaattgtgcaaccatg
atgtataataaagaatttgaaacagaaactgagcttgctgtttgcatgattaaaatagct
ctgttctcaaatctcttctcattgttagatttattgtcgaggataggattgttcaatagt
ttaggaagctgtaactgtgataatgaatttttataaatattactggtttcaattttaaat
agatatataatgcttttaataggctggcttaaaactgtcatatacaggatgcctatccgt
tttgctcaagactttttgtagcataaccaatttgaaaaaaattcaaatttaatatttggt
gatttcagtcaaaagtcagccagctaattagaagtcataaactgaaaaagaaatttgtgt
ctttaatgaagagctacaatgtctaatccattggttctcaaccctggctgcatatcagaa
tcaccttagaagcttttaaaataaccaggcccgggtcctactctgaccaataaaataaga
atctcagagactgggccataagcattaaaaacaaaacaacctcaaaaaaatacctgtcat
ctcagccacttcaggagtctgaggcggaaggatcacctggaattcgagaccagcctggcc
aacaaaaatgagaccctatctctacaaaaaaattaacaatgagctgggcatggtggcatg
cacctgtatttccagctatttaggaagctgagacaggaagatccctttgagaggtgaagc
cagctggactcctgagttgcgtggggacttggagaacctttctgtcttacaaggggattg
tagaatgcaccaatcaacactctagctaggattgtaaaacgcactctggctagctggagg
tttgtaaaatgtaccaatcagtgcttgtgaaaacgcaccaatcaggctgggcacagtggc
tcacgcctgtaatcccagcactttgggaggctgaggcgggcagatcacctgagttccagg
agttcgagaccagcctgaccaacgtggagaaactccatctctaccaaaaatgcattagtc
gggcgtggtggcacatgcctgtaatcccagctactagggaggctgaggcagaattgcttg
aacccgggaggcagaggttgcagtgagccgagatcacaccaatgcactccagcctggcta
gaagtttgtaaaatggaccaaccagtgttctgtagaatggaccaatcagcaggacgtggg
cggggacaaataagagaataaaagctggccaccccccagccagcagcggcaaccggctcg
ggtccccctccatactgtggaagctctgttctttcactcttcacgatacatcttgctgct
gctcactctgggcctgtgccacatttaagagctgtaacactcaaggcgaaggtccacggc
tccgttctttaagtcagcgagaccgcaaacccactggaaggaaccaactctggacacacc
ttgagtacacgaatttgaaattacactgaggtgatcatgccactgcactgtagcttgggt
gacagagacaccatgtctcaaaaatctacccagagttgggaaccactgatctaaaccatt
aaaatttttatttctgtcactaatgaa
>lcl|<llId>9560</llId><geneSymbol>CCL4L1</geneSymbol><baseAccNo>NM_001001435.2</baseAccNo><extAccNo>BC070310.1</extAccNo>
attccaaaccaaaagaggcaagcaagtctgcgctgaccccagtgagtcctgggtccagga
gtacgtgtatgacctggaactgaactgagctgctcagagacaggaagtcttcagggaagg
tcacctgagcctggatgcttctccatgagccgcatctcctccatactcaggactcctctc
cgcagttcctgtctcttctcttaatgtaatctcttttatgtgctgtattattgtattagg
tgttatttccattatttatattagtttagccaaaggataagtgtcccctatggggatggt
ccactctcactctttctctgctgttgcaaatacatggataacaccgttaattccatgtgt
tttcataataaaactttaaaataaaatgcaa
>lcl|<llId>9562</llId><geneSymbol>MINPP1</geneSymbol><baseAccNo>NM_004897.2</baseAccNo><extAccNo>BC032504.1</extAccNo>
aaggtctcagccaatttcttctccagtcatcctccagtttggtcatgcagagactcttct
tccactgctttctctcatgggctacttcaaagacaaggaacccctaacagcgtacaatta
caaaaaacaaatgcatcggaagttccgaagtggtctcattgtaccttatgcctcgaacct
gatatttgtgctttaccactgtgaaaatgctaagactcctaaagaacaattccgagtgca
gatgttattaaatgaaaaggtgttacctttggcttactcacaagaaactgtttcatttta
tgaagatctgaagaaccactacaaggacatccttcagagttgtcaaaccagtgaagaatg
tgaattagcaagggctaacagtacatctgatgaactatgagtaactgaagaacattttta
attctttaggaatctgcaatgagtgattacatgcttgtaataggtaggcaattccttgat
tacaggaagcttttatattacttgagtatttctgtcttttcacagaaaaacattgggttt
ctctctgggtttggacatgaaatgtaagaaaagatttttcactggagcagctctcttaag
gagaaacaaatctatttagagaaacagctggccctgcaaatgtttacagaaatgaaattc
ttcctacttatataagaaatctcacactgagatagaattgtgatttcataataacacttg
aaaagtgctggagtaacaaaatatctcagttggaccatccttaacttgattgaactgtct
aggaactttacagattgttctgcagttctctcttcttttcctcaggtaggacagctctag
cattttcttaatcaggaatattgtggtaagctgggagtatcactctggaagaaagtaaca
tctccagatgagaatttgaaacaagaaacagagtgttgtaaaaggacaccttcactgaag
caagtcggaaagtacaatgaaaataaatatttttggtatttatttatgaaatatttgaac
attttttcaataattcctttttacttctaggaagtctcaaaagaccatcttaaattatta
tatgtttggacaattagcaacaagtcagatagttagaatcgaagtttttcaaatccattg
cttagctaactttttcattctgtcacttggcttcgatttttatattttcctattatatga
aatgtatcttttggttgtttgatttttctttctttctttgtaaatagttctgagttctgt
caaatgccgtgaaagtatttgctataataaagaaaattcttgtgacttta
>lcl|<llId>9564</llId><geneSymbol>BCAR1</geneSymbol><baseAccNo>NM_014567.2</baseAccNo><extAccNo>\null</extAccNo>
cagctgaagcagtttgaacgactggaacaggaggtgtcacggcccatagaccacgacctg
gccaactggacgccagcccaacccctggccccggggcgaacaggcggcctggggccctcg
gaccggcagctgctgctcttctacctggagcagtgtgaggccaacctgaccacactgacc
aacgccgtggacgccttctttaccgccgtggccaccaaccagccgcccaagatctttgtg
gcgcacagcaagttcgtcatcctcagcgcccacaagctggtgttcatcggggacacactg
tcacggcaggccaaggctgctgacgtgcgcagccaggtgacccactacagcaacctgctg
tgcgacctcctgcgcggcatcgtggccaccaccaaggccgctgccttgcagtacccatcg
ccttccgcggcccaggacatggtggagagggtcaaggagctgggccacagcacccagcag
ttccgccgcgtcctaggccagctggcagccgcctgagggtggtgaccccaggagggaggc
aggggaggggtgcggcggtcccagctccctggctcccatgtcaagagtcgctgtgccaca
ggcttagggacaggaccccagctctgcgtcggtcctggtgccctggatgcccaggaatct
gtatatatttatggccgggcagggtgtggggccatgcctcctcaggagccgaagcccagg
ggccggccagtggccttccccagcatgcaccacgggcccgggttgggtcaccagacgggg
ctggagtgtgagggtcctgcagcctgcaggacctcgtgccaccccgagggctgagcctgg
tcccacgagggtgccgtgtcccctgacagggccagtgcagtttggtgtgtcctccgcctt
accaggagaagaacctgaagaactatttttcgttattggttttccaatcatttgactaag
agtctccatttaaataaagtttttaaaaggaagagca
>lcl|<llId>9567</llId><geneSymbol>GTPBP1</geneSymbol><baseAccNo>NM_004286.3</baseAccNo><extAccNo>AF370385.1</extAccNo>
tcagcctaagcccagcagtggaggccggcgacgagggggccagcgccacaaggtgaagtc
ccagggggcctgtgtgactcctgccagcggctgctgaaccttcccctggcccaccctcac
cacccaaggggtcatcatctctggccaccactccaccagatgggcagagcagctatgacc
gccacccagccctcccgctcaggccacagccggagcctccgcattgcccccacccccatt
ttccaggggggttgtaatttataagctgacgaaggtagccagacttccggaggactgacc
atctctcactgtcctccccaccttcttcctcactcacacattttttgtacatctgggccc
ttagtttttattctgtttattatatgtctctgtctctctctattgtgtgtgtgtgtgtgt
gtgtgtgtgtgtgtgtgtgtgtggtgcaggagtgccacccccagggccctgtcaacctct
cttttctcctccatggctgtctgcctgcgtatctgtctctgagaatcctcggggcggtca
ggggatgtcaggaggggaaggagccgccctccctatcttgctgctcctcttggcactcag
gggcaccttccatggagccagaccgggtggaggggcttctgggatttggtgtctgctgct
gccagagcaggaacccccagtctaggacttgggcattttaacagggagaaagtagtggct
tcccttttctctctctcctcctttttccctttaagcccacagattcaggtcatgccaaaa
gctctctggttgtaacctggagacatgtggaggggaatggcgatgggattataggactct
ccccatctcgggccctgaccctgacccttgccaccaacccaaagacagctggtgggtttc
cccttggagacaatcctgcgtttgcctgggccggccctggctgccctcagctttcgctga
tctgcccggcctggagcctcccatcaccccgcttcttgttgggcctcaggcactggttac
cagaagggggtctgggtctgctcaggatcatgttttgtagcacctcctgttggaggggtg
gagggatgttcccctgagccaggctgagactagaaccccatcttccctgagccaggctga
gactagaaccccatcttccccaccacgccacccctgtggctgctacaggagcacagtagt
gaaggcctgagctccaggtttgaaagacccaactggagcgtggggcgggcaggcaggggt
tagtgaaaggacacttccagggttaggacagagcatttagccttctggaagaacccctgc
ctggggtgggactgtgcaggccagagaaggtggcatgggcctgaacccacctggactgac
ttctgcactgaagccacagatggagggtaggctggtgggtgggggtggttcgttctctag
ccggggcagacacccagctggctgggtccttcctcagccttgcctcctcctgtccccaac
cctttcctttcctcctgcttgcggactgctggtcccctctccttccctccttccagctgt
ttctagttaccacctacccctggccgtggactgatcagaccagcattcaaaataaaagtt
tgttccaagttgacagtgtggtgctccctgcccagccctccaggtggaggtgctgccacg
ggaacgcagttcgtctgcctgccctggggcccctggcgacagctgggagcagggcagtgc
tgtgaggagcccagctttcccagtcaggcaggcatggcttccgtgttcaggctccctcac
cagctggtgacacgggacaagcttacaaaccttctctgaacctcagttttctcatttaca
agagcaaagccatccatcaccttgtgtggattcagagaatgtgaggccctggggtgtcct
acacaagggaaaggcttgctcagtgagcggtctgcacaccgttagccaccctgccacctc
tgtgccctgggcatgctccaaaggaaagctctggctgggactgccaggagtctcacacgc
tcctgttgacattcccagcagccgcccctgaggtcgatgtttgttctgtttttctttttc
ttttttgagacggagtctcgctgtgttgccaggctggagtgcagtggtgtgatctctgct
cactgcaacctccgcctgccagtttcaagtgattctctgcctcagccttctgagtagctg
ggactacaggtgcacgccaccacgcccagctaactttttgtattttagtagagacagggt
ttcgccatgtcggccagggtggtcttgatctcctgacctcatgatccacccgcctcagcc
tcccaaagtgctgggattacaggtatgagccaccgcaccgggcctgttctatttttctag
ttaagggaactgaagctcagagaggtgtcaccagcaggtgttcattcccatgccagcctt
gccccccggcttttcccaggcaggctcctgcgtgcccactggctccagcctggtcctctg
tctcttggctgcttcactcctgctctttgtcccgactctggccctgcttacaggggccac
tacctgctggtgcctccataacaagcgtctggcgttgagacccctggcatggcaggggct
ttggggtctggtttccacaaggcttagccatggcagaacctcgttttattttaactcttt
gcccctacaaacaaacagcagtacttgccagaaccattcttgggattcaggagctcgggc
gactgccttggcctctggccgcacccaggagggtggggttggatctgtgtagttgccagg
cccacacctgccagcagggggctgactggatccatgctttactgtgtttaatgggggtaa
caggggtccctacagccctcccagctaaacatttggaacaaaacaccagcccttttgtag
tggatgcagaataaaattgttaatccaatca
>lcl|<llId>9568</llId><geneSymbol>GPR51</geneSymbol><baseAccNo>NM_005458.5</baseAccNo><extAccNo>BC055425.1</extAccNo>
catccagcgtcggctgtccctccagctccccatcctccaccacgcctacctcccatccat
cggaggcgtggacgccagctgtgtcagcccctgcgtcagccccaccgccagcccccgcca
cagacatgtgccaccctccttccgagtcatggtctcgggcctgtaagggtgggaggcctg
ggcccggggcctcccccgtgacagaaccacactgggcagaggggtctgctgcagaaacac
tgtcggctctggctgcggagaagctgggcaccatggctggcctctcaggaccactcggat
ggcactcaggtggacaggacggggcagggggagacttggcacctgacctcgagccttatt
tgtgaagtccttatttcttcacaaagaagaggaacggaaatgggacgtcttccttaacat
ctgcaaacaaggaggcgctgggatatcaaacttgcaaaaaaaaaaaaaaaacaaaacaaa
aaaaaaaactagacaaggagagaggcactagaactccagctggaagtcacggagtggctc
gagcagccttgggaagaggcaaggagcttctgaagaaactgcctctgcacacacatcact
ggctgtgacccctcaggctagcccttctccactctgggggaggaggtgggaagggccacc
aggcccccagctgccaggccagctgaccccagccttcctggaacagggagtctgcaggag
cgcagacaggcacagccctggagcaggcaggccgagggctgcggcactggagcaggctga
cttacatgctccacatgggacctgtgtcacccaatgagatgtttgttactctggtaaatg
ccacacgttaacacaataacacccattcctgggaccgtggggatttagggcacgtcactg
cagacacgctctgcagcattcaccgacagtctgtcatgcacccaccacgttggccacgtc
cttgtgttcctatcggatgctcccagtaaccagggggaccacccgagctaatcatggaat
gtctgttcccagcaaacacgataaagaaagattgtgcactttaacctctctcatcagggc
ccaagggctggctgggattttttttttttttttttcccactaactttgtttctgaccaaa
gtgaattggaggcattctgctaaaagacatccccgtagacataggggagagagttgctgg
ctgagggcttcccttggcttccagaaggcagccttccatccagacaagccagtgagctct
ccccttgggatcactggggtgatcagtcagcagattgattctcattcataagatcattcc
tccctttaaattgagcccctaagagcactggcctgggagtcagacagacctgggttcaag
tcctcagtcccctgcccactccctacgtgactttgatcaggtcactagtgtctctctgag
cctcagtttcccctctgtaacttggggttgaactaaaacacctgtcctgcctacctcaca
aggtcactctgaggattgaaacttgatcttgtccaggaaagctttgtaccaaacagtgaa
gccgccctgatccgtgaggtatgagtatgactctgaccttcagccctccctacagccggg
ggtgtggcccagagaagcttccagcacagccctctacccagaacatccgggctggaggga
ggctcccagtgacttttctgacattcctagacaggttcattctttgctcaagaaaggcct
gaatgacaatgtccaggatgtctgcacaactgagcagctcgctcactccctaaagaaacc
tattggcagcttcaacaggcaggcaataatctcttcccagaaccactgcagtcaggaata
aactgttttctccaccaggctttgacaaaagggcccacaggaatcttaccaatgccaaca
tttcaaagcaccctatttcacgtagcatagctttctgctccccttccccaaagagaggtt
atggaggtactgtagcttttagggaaaaaaaaaatgttaacacatcacaggtcaagttga
agtcattctctgtttaggcactaaaaatcggtgttgtcactcactgtgtattaccagtat
ttacttgctttcttgatttcaccaaaaccaaatttaatttaaaggaccacattaattttt
caaagggaaagagacaattaattgtacataatgtatacacacacaaaaaaaaaaatacct
gtagaaatattattccagcatagcaggaaaacaaacaaaagtattggactgtcggaggtg
agcctgtgcgtctgtaaccctttgtgactcctgagcgtgcgctgtcttctaggttaactc
acgaagtacattctctgtcttactgatactgtaggttcacccatttttttttaatttcct
cgcaaataacaagacccacagaagtgactctagctacttaatggttctgttcttttatat
gcagcaaacacaccgtccatttctgaagaggcttcggcctgaaggcattttccaatgatg
ttagtgcacaaaacgctttaaattagactggaactgccagaatcaaatgtaaatgaggaa
tttctcgtacccctactgcatggtatcgatttttaataaattgttgcaaatttgttttta
tgaataaaaggaaaaaacctgtcgtctttaa
>lcl|<llId>9569</llId><geneSymbol>GTF2IRD1</geneSymbol><baseAccNo>NM_016328.1</baseAccNo><extAccNo>AY648295.1</extAccNo>
gcaatggccaatgtacatggtggactatgccggcctgaacgtgcagctcccgggacctct
taattactagacctcagtactgaatcaggacctcactcagaaagactaaaggaaatgtaa
tttatgtacaaaatgtatattcggatatgtatcgatgccttttagtttttccaatgattt
ttacactatattcctgccaccaaggcctttttaaataagtaa
>lcl|<llId>9570</llId><geneSymbol>GOSR2</geneSymbol><baseAccNo>NM_004287.3</baseAccNo><extAccNo>\null</extAccNo>
aggggactcagaagaagatccttgacattgccaacatgctgggcttgtccaacacagtga
tgcggctcatcgagaagcgggctttccaggacaagtactttatgataggtgggatgctgc
tgacctgtgtggtcatgttcctcgtggtgcagtacctgacatgagccagccacgctcagt
ggctgaacagcattcccacagcctgcaagtgtgtgtgtgtgtgaaagagagaggggggcc
cagaggccgccttttgaaatgtttgcctgtctgaactgtgaagacacttgggagtgattg
tggtctaatttccaacctgctctgttttctgtgacatcttggagggggagctagtgccac
caccatgcgcggtgcttaggaaatgaaagaagtcccgggtctgtctctctcactctcgct
ctcactgggggagggaaagaatggctttggtggctttgttcacatagctgatgcgtgccc
tgggaaggtgtccacagtgagccctgtgtgcaggactgtccacacggttcacaccttgtc
accatcaggcctttctggctcctgatagggtggagcaaaagtggaaaggaaaggaaagag
gccttttctcacagccattatattaaatagtaggtcgattcacatcctcgtgctcctggc
caccctcccctgtgcctcagtgacatgtagatgactgactgccaatacttgtcaccattc
cctggaagcagctacctaggggaaacaagatgtagtgctattgccgataacaagtaagat
tttccacactacagctgggtgtttctcttttctaaagtgaggccagtgttatttcccggg
agtgttcagtcttgaccctagtcactgattttttctagttgttaatagagtggttggctt
ttaaggttcagagactgtggcttggcacctgcgcccaggctttgtgggcctttgcccctt
agaaagtagctgtaggcaaagatttgtgattttccaattacagtctcagctctagtttta
gtatctctaattctttggttcccttctcttccctgaaatatattagcacctgccagccag
gccctcattttgcccagccagtgtgggcagatcccaccgtggagacatctgtagtgtgta
tgtccttgtaacactctgttttcagggactacaacctttttccttctgtgaccagccccg
gattcaggctgtactaataccaggtatattgtggaatttagtataaaggccaatctgtcc
tgaagtccatctaatgtggtgaatcactgaaagtctcagaaagacctggttagtgtatgt
tctcatttaccacaggcctaccagccctgggcacagcagcttcatggcaagacataaaat
gacactcaaaatccttcagatctggaaaccggctcagtattaaccctacctttggttgtc
ctgccctacctgctctgttagtttcttgttgcttgaactgtcttctgtcttatttccctt
cctttctgtgttcctcttcacctctcttgttcccctccccgctgctctgtagtcatgttg
gtcctttcaggcacctctgtggcatagctcccctttggtaagttttcttaattgtcatag
attaactgagtttcctggatgctaatttcacactttcggttggaggagatctccattgtt
cctacccctccgggccaaatgggccccaggtttccaaggaaggagcaatctgtgactcct
aaaatgggttggggccctgccagagttaaagcagtgactggagggtggactggggggttg
cagcatctttagacctagatctgtctaactctggggaggcacattgacatttccattaca
cacagcactgctgcggtgccagggacctagcgcaggacttttggtaatccataaaatgga
ttctgagactgcgacggcaaggctgtcctgtcccccaggcacccaaggatcctgccagac
agcacactttggaggaaggtctgcagggagcagctgagccatttgttcttgaactctggg
aggcagaagtccccgcacccatcatgcgtggactgataggacatcttttcgtggtgtgca
ccagtgctttccacacttgacagtggttggctttgatgaaccctcatgctgcaccttcag
agccagtcctctagtttggaataaaaattgcagaggtggtttttgggtctttaccacctg
cggctggtggacagcagccagtgtgtctggacacccaggggcattgagactgcatgttgt
cacatgaccacttctcttcacacatctgctttcagtgcctggtgaaaaatagaccttggc
ctaacagtgtgactctctccaccgcctcagtgtagggaagggtccaggccagggaaggag
caccctctagtggaggcgggggtgaattcttaggtcgagctgatgcaagaaactccggta
gccagcctctgtgaccttgtacatgagtttggtgtgcctattgtgatttaaaacaggtgg
gttatcaagaggaacttgagatctctttattacatggacatttacttcagggggaccact
gtaagaaaagccaaactccaagaccaagtaagttagaggagtcttgattttttagacttc
actgcggagttctgtacaccctttgccctgatgaatttgaatgggtttgatttgcaaatt
tggatttacacccattgttttggaagcacatcagctgaataaagttgaggtttattttat
ttagaaaatca
>lcl|<llId>9572</llId><geneSymbol>NR1D1</geneSymbol><baseAccNo>NM_021724.1</baseAccNo><extAccNo>M24898.1</extAccNo>
cagaccgctcgggcatggagaattccgcttcggtggagcagctccaggagacgctgctgc
gggctcttcgggctctggtgctgaagaaccggcccttggagacttcccgcttcaccaagc
tgctgctcaagctgccggacctgcggaccctgaacaacatgcattccgagaagctgctgt
ccttccgggtggacgcccagtgacccgcccggccggccttctgccgctgcccccttgtac
agaatcgaactctgcacttctctctcctttacgagacgaaaaggaaaagcaaaccagaat
cttatttatattgttataaaatattccaagatgagcctctggccccctgagccttcttgt
aaatacctgcctccctcccccatcaccgaacttcccctcctcccctatttaaaccactct
gtctcccccacaaccctcccctggccctctgatttgttctgttcctgtctcaaatccaat
agttcacagctgagctgg
>lcl|<llId>9573</llId><geneSymbol>GDF3</geneSymbol><baseAccNo>NM_020634.1</baseAccNo><extAccNo>AF110641.1</extAccNo>
aggtttctttctttacccaaagaaaatttcccaagcttcctcctgcctgcagaagctcct
ctactttaacctgtctgccatcaaagaaagggaacagttgacattggcccagctgggcct
ggacttggggcccaattcttactataacctgggaccagagctggaactggctctgttcct
ggttcaggagcctcatgtgtggggccagaccacccctaagccaggtaaaatgtttgtgtt
gcggtcagtcccatggccacaaggtgctgttcacttcaacctgctggatgtagctaagga
ttggaatgacaacccccggaaaaatttcgggttattcctggagatactggtcaaagaaga
tagagactcaggggtgaattttcagcctgaagacacctgtgccagactaagatgctccct
tcatgcttccctgctggtggtgactctcaaccctgatcagtgccacccttctcggaaaag
gagagcagccatccctgtccccaagctttcttgtaagaacctctgccaccgtcaccagct
attcattaacttccgggacctgggttggcacaagtggatcattgcccccaaggggttcat
ggcaaattactgccatggagagtgtcccttctcactgaccatctctctcaacagctccaa
ttatgctttcatgcaagccctgatgcatgccgttgacccagagatcccccaggctgtgtg
tatccccaccaagctgtctcccatttccatgctctaccaggacaataatgacaatgtcat
tctacgacattatgaagacatggtagtcgatgaatgtgggtgtgggtaggatgtcagaaa
tgggaatagaaggagtgttcttagggtaaatcttttaataaaactacctatctggtttat
gaccacttagatcgaaatgtcaata
>lcl|<llId>9575</llId><geneSymbol>CLOCK</geneSymbol><baseAccNo>NM_004898.2</baseAccNo><extAccNo>BX537616.1</extAccNo>
agacttctaggttgctccatgggaatccctcaactcaactcattctctctgctgcatttc
ctctacaacagagcaccttccctcagtcacatcaccagcaacatcagtctcagcaacagc
agcaactcagccggcacaggactgacagcttgcccgacccttccaaggttcaaccacagt
agcacacgtgcttcctctcttgacatcaagggaggaaggggatggcccattaagagttac
tcagatgacctgaggaaaggagggaaagttccagcagtttcatgagatgcagtattgagt
gttctagttcctggaattagttggcagagaaaatgctgcctagtgctacagatgtacatt
aaataccagccagcaggaggtgatcataggggcatagccagttctgacagtgttttaggt
gcctggatattttttgatggaaaaagaatatattgccaaatattaagaagctcagctatg
aaatgacctccagggaatcagaaaggcactaatgatgttagtaacttttagtggttctgt
gcctcttatcaagtgttacagaggacataccactgccatgtcaggggtttgcttacagtg
atgccatgaagacagtccagtagacttggtagcgaccccctcccccaacccctctccctt
ttcagataatgatggaacagtaattactttcagaatgttgtgtgggttcaaattctctat
gtacagatgatgtaaaaatatgtatatgtctagataaaaggagagaaagcaaaacatttt
gtatgctgcatgaaagcgttatctcttccttacaggtgtgagcacctttcctgaaattct
gacaccatgtgcaaactgatccatcctgtttttccttttgtttacaacacagtagtgttc
tgttcacttttccggggcacaagtttttttgttcatactttggctgtgatgtcacagttt
gttcagtgaggtatgatgtgctgctgggaatggattttttttttcaggttaaattattga
tacaacaggattttcaagttattcagaaatatccctcatttcattatttttcaattatgt
ttgaaaataggatttgcactgctttattttaggtggctgggagttttgattgcatatttt
gttatagttcatagttggaaatatttgcgtaaatggttttcaacaagcctgaaagtaatt
tcaagaatgtttcagttatagaggtaaaatttgcacacaaaacatcttaggcacttttta
acattctcaatcatgggaattttaacttttgggatttgttgaaatcttttttattatcct
tcacaatttcaatgcttcttttagtcagaaatgattcagggttatttgaggggaaaaaac
cccatagtgccttgattttaattcaggtgataactcaccatcttgaagtcattgtccggt
ttccgtagcagttttgaaaccttagtacctttttaacagcatgtgggtgtcagtgtcatt
attagtctcctaataagttcctctgaagactgctatcagtctcttggactggaggtacaa
ataatttagaaataaaagatgataacctaacactatcatagttattaatgtgatcctaaa
attgtttcctaaatcagcatttttctttagtcatttaagaatttaccagaaatatttgct
caatatgatcttgatattcctacaaagaaaaaagaaggggtagggatttggctatgcctt
cactacaacattagaatattgtaactcacatgccttctaaacgtgaactaagatttcctt
tggcaatatcatattctaaaagtaataaattccaatacaagttacatacatttaaaaaac
attttacagattttatggtactaatgaaatttacagtgatagaacaaaagaggattagta
gaaaatacattattagaatataaaaaatgttattactgaggaaagggaggagaggacaag
tgtaataaatcaaaattgacctcaaaagaaaatgtgtaacagagttgaggttgttaaaac
agaaaaggttctgaataatgaagattaacctaatgcagaattgctaggtaaagaggtcag
gggaatgctaagccagttcttaagacttctctgtcctctgctttgctgttatccttaagg
catatactttgtctttctgcagaaaattctacctggctacaattactttgaacattaatg
ttgaaaaagaaaacaaccaaagaaaattggtacttacccttctacaaaagaagtgtgact
agatatcaatcagtaattaacatatcaaggagctcttctagctaaatgaccatccagtag
agatttcccacattcccatgaatatcaagaatagttgtcagaatatgtatgtacctgagc
atatgtacacagacaagggggatgttgtggaatatggcaatagcattgttcttctcccct
ttcaaattgcctttcttgaccttatgccattccatatatatctgagttgtgcctcattta
tttattggcaatacctagtgatacggatttagctaacaaaagatatgaagaactattata
ttgaggcctgtcctctacataccacacttaaaagatggtgaactgtgagtactacttagg
ttgacagcaacaaagcataagacaagccccaggtaaacgtctaaactgtttactcacatt
gtcctactccagccccttcaattatttcccatctccacaaatagtcgggggaaaaaatta
aaattttcctttatgattcttactgttcttcgcagctcatcttttcctgcttagaattaa
ccattgctaatttaaaggagcagctagctgcttttctgtcagtctgaagcgtagtagtgg
aagaggtagtaagcaccagctgcctctttgctgctttgttttcctcctgattctcttaaa
tttgggttgcaaagctatcccgccccccaccctgccccatgaaacttgagcattcaaatg
aagattcagcagtgtctgttcttcatttctatagccaaagctgttagttaaaatcccaaa
tctatagcatttaaagataccaaatagaaacaccttccagctttaa
>lcl|<llId>9576</llId><geneSymbol>SPAG6</geneSymbol><baseAccNo>NM_012443.2</baseAccNo><extAccNo>AL080136.1</extAccNo>
aggtattattcccctggatattcagatacacttctgcagagggtggacagctatcaacca
cttaataactgagcaaagttatattgtgatactcaaattcacagcagagtagttttgagt
aacagtaattaaatccttctaaatatttgaactaagtatattctagatttatttaatggg
aaatacctttagataatattttctaaatttatgtaatactttaaacattcgtagcttgaa
tatgtgaggaactattcatggtcattcgcatgcataggatttgttctacaggtagatttt
aaaaacacgttaaagggccttaaggcattttgttattctgttaaaaaccacacacactcg
tacatgcagacacctccaatgagatatagttaagagatggcattcaaaaaccctaaatta
ttctagccaatttgtcataggcataggcaaggaaagctggccttgctaactatatagtag
tatacacaagagaaatctttgaaggaggaaactgatgacagatatacagggcacttgaag
gagactctgatgctagttatataagtgcattaacttaagacacggactctgtgggtaacc
tgttaggttttactaagaatttaggaaaaatttactcctctttatcacaagttttccaaa
cctccttccccaccctatctaaagtgttccttacctttcatgggcccagcgagggtagaa
ttcagaatagagagttatactcctgcatacatgctctccctctcattgaaaggtttctta
gtctagctctgctcatgaatgaacaaagaagcaggcatgtaaaatggatccttgtcctaa
cgtcactttcccaagtttcaaaagtcacattttcaggtatttaaggaatagtttgaagct
aataccatcaggctcagagtttacatgcatttttacttaggaagtggtaaacgggtgaaa
gagggtttcaataaaattttaaataaaaacagca
>lcl|<llId>9577</llId><geneSymbol>BRE</geneSymbol><baseAccNo>NM_199193.1</baseAccNo><extAccNo>BC001251.1</extAccNo>
agggcttatttcaaaacctttgtccctcagttccaggaggcagcatttgccaatggaaag
ctctaggaaacaccagtcttgagaggtggccagccagactgcctgtccacatgcgtgtca
gcacatacagccgcttcctggaagccgcctggaatgtcttcacggcagcgttttgctcac
acagcagcttttgcacgccccaggcagccccgactgctgaaatccaacttgagctggctg
gtggtccctggatcctagagcccttcacttcgggttactccctctttcttgcctctattt
cttagttggaagaaataaactcacaaattatggtgcagtaattttccggggaaagtaaag
cctcaggaatgcccacgcctttcttccaaagcctttgtctctgagacctcttaagttcta
agattaaatgcccctcgctgttcttcctctgaa
>lcl|<llId>9578</llId><geneSymbol>CDC42BPB</geneSymbol><baseAccNo>NM_006035.2</baseAccNo><extAccNo>AF128625.1</extAccNo>
agcctgattcggactccaccaaacactcaactccatcgaatagctccaaccccagcggcc
caccgagccccaactccccccacaggagccagctccccctcgaaggcctggagcagccgg
cctgtgacacctgaagccgccagctcgccacaggggccagggagctggagatggcctcca
gcgtcagtgccaagactgagcgggccctccagtgttgtccaaggaaatgtagaatcactt
tgtagatatggagatgaagaagacaaatctttattataatattgatcagttttatgccgc
attgttcgtggcagtagaccacatctgttcgtctgcacagctgtgaggcgatgctgttcc
atctgcacatgaaggacccccatacagcctgtctcccacccctgacaacccgagagggca
tatggggccctgccaacaccacttcctcagcagaaacccgtcatgacgcggctgcttcgg
aagcagacatctggggacacagcctcagtacccagtcttttccctagttcctgaaacttt
cctaggaccttaagagaatagtaggaggtcctatagcattcccagtgtcactagaatttt
gaagacaggaaagtggaggttagtctgtggcctttttttcatttagccattgcacagtca
gctgcagaagtcctgctgaccacctagtcatggacaaaggcccaggaccagtgacaccct
gcgtccctgtgtgcattaagttcattctgggtcgcagccatgaagtgtcaccagtatcta
ctactgtgaagtcagctgtgctgttttccattcgcttccacggcttctgcctcctgccat
aaaaccagcgagtgtcgtggtgcaggcaggccctgtggcctgctgggctgagggaagtca
gagccccagggcgccacgaagcagccactgggataccccaccccgccccgccctgccccc
ccccccccccaccagtcctgcccccgcatggagcccccgtgattagtagcccgtatgatc
acgtagacccacccaacacactcctgcacactggccccggcccacggcacagcaatcccc
tgcgcgtggatttcacctcaccctttgtaccagatgttgagtgaccagctctgtggccct
gtgtcgtcagaggcttgtgattaactgtggcggcagacacagcttgtccacagcttgggc
caggcttcccctgtcctcccaccggtcggctgcttggcaaggctgttcaggacgtgcact
tccccaagtcggcactgagtggcccagcaccgcctagccctgccaccccactgccctcct
gggccttctgctggatgggcacctggggggttctggtttttacttttttaatgtaagtct
cagtctttgtaattaattattgaattgtgagaacatttttgaacaatttacctgtcaata
aagcagaagacggcagttttaaagtt
>lcl|<llId>9580</llId><geneSymbol>SOX13</geneSymbol><baseAccNo>NM_005686.2</baseAccNo><extAccNo>AF083105.1</extAccNo>
cccgcaggctggccaggtgcagatgagctcctcagatgtcctgtaccctcgggcagcagg
catgccgctggcacagccactggtggagcactatgtccctcgtagcctggaccccaacat
gcctgtgatcgtcaacacctgcagcctcagagaggagggtgagggcacagatgacaggca
ctcggtggctgatggcgagatgtaccggtacagcgaggacgaggactcggagggcgaaga
gaagagcgatggggagttggtggtgctcacagactgatcccggctgggtgggcctggccc
cttctcctctggggaagaccttgtcccaactcgatgggcacagccagccaacctaagact
atgttggtacttggacttgttcgtgccccagagatgggcaaagctgtgcacttgcagata
cattcatgaggggagaggcgccctcccttcctgaggagctgttggcctgggtgggcagga
actgcagtatggccatgggctgagcaggctgagcacctcagcctttagggcttatggcca
ggggacactgtatgactctcctctcctgcaggtgtctatccacctggggtatggcatcta
ccgacctgtctccctggggtcacatgctttgtttccattcttgtcctggctggaccagcc
actgtgggaccaacacccctcccacactcccccagactgctcgtctatcaccaggatcgc
tttgtactttgtgcaaaagggtctggctgtcccttgctgttttcatctctgccaagccta
ttgtgcctctggctgctgtatgtgtgcgcgtgcacgtgtgtgtgtttcatctgttcattc
actgcacaagatatttattgagtgcccactacgtgccaggcactgttgctgagttcctgt
gggtgtgtctctcgatgccactcctgcttctctgggggcctctttctgtgcttctctttg
tccccaaattgctacctctttgtcagtctgggtgtctcaggttctgtgtgtccttgtgtg
catttctgtctctctctgtcctcgtctctctgcaaggccctctatttctctctttcttgg
tgtctgtcctttgccccctgtgccctctggattctctgggtctatgtaggcccctggtct
gccctgggctcatcagccttcctgacctcctcctgccctccccttcactccctccctggc
tctgccagtcggttcccacggagccatttttagctctgatcagcatgggaatgtgcctcg
gcctccaaggggctttgtcctggtgcccccgcccctggtcccaacctgatcccacgaggg
agttgggacaggaggattgatggtgctccccttcctgccagcgtcagaggccctggagag
gggctgtccatggcagctggtctttattcctccctcatgagcacagggtcgggggggtcc
ccattcttggaagaggttgagaagactcctgggcttcagcctctcccacccagccctgcc
cctcacctgcctgccctcccctcccccactctatactagggactggatctcagcctctga
tcagtttcacaaagtttgttccctaaggaaatcaaatcccattgtcacctaactctgaag
atctaaatagcccttggatcagtatgggaaccccaaatcccacagggccagatgtggagt
ctgtgtctgcccccgtcttctctccatcctcaaagcccccacttctctccaggctgtttc
tttttttatgactgtaaacatagatagtgctttattttgttaataataagataatgatga
gtaacttaaccagcacatttctcctgtttacactcgggggatttttttgttttctgatga
cataataaagacagatcatttcagaatctggcccttgtgcaggggaggagggaggctggc
ctaagtcca
>lcl|<llId>9581</llId><geneSymbol>PREPL</geneSymbol><baseAccNo>NM_006036.1</baseAccNo><extAccNo>AB007896.1</extAccNo>
agattacagcccaaattaaattcctgtacgaggaacttggacttgacagcaccagtgttt
tcgaggatcttaagaaatacctgaaattctgaaacactgcattcaactgggaattggaaa
cacactgaaatatttcatagtcttacttccaattgagttagcaaaaaaaattaataactt
gagacttttaagttattaattttttaaaatgtgcttctccatctaaattttgcttagtct
acatctcacttgcttatactattctctccattgatgcacatgcccattaacctaggaaag
tagttttcaaatcatgctccttagaaggatgtggagtagagggaagggaaggattggtga
tagcagagctccaggcctcccttccagtcagaacagttgagcagtttacaaattagtgtc
ctgcctctttgctagcaaatgcttttagacactgtggcagtgagtcatcctctaatttct
atgactgcattttaagggaaaagataaaattcttccccttaaaattcgttaaagtttttg
aataatctggggtcctaatgtgttctggtcatccctgattgatgctatctgaataaagtt
ataagctcctataagccataatttacttttaaacattttatttttttcaaaacatttgag
aacctttcttaaagcggttacattcaagctacagaaatatcgaagaattaatgattgttc
accaagcagcatgctgtacatgaagctattacaaatgcttacaatcccactgaaatgcca
gtgtcttcatctcttcataaaggtgcctaacacgaggtatacagtatgttcagtacactg
gaatagcatgctcgattggaaacaaagcatctatctctgaaagctgtttggcgatgaagg
agattcttcgtgttgtgttcaaagatgagtccctctcccttgtccagaaaaatgccactt
gtatcaactttactgcctttgtcggcagaattggtacttaaccttattcttattttagcg
ggaaggcccgaaatcatattatgtagatttaacagtgttgattctccaaaattcagaacc
acgataaagattctgtcgatgccatccagctctcttgtgtacacaacatagtggctgtca
ttcctcaaatggcaaaaccagcccctgttgaggagtagctcattggcatgaagtagactt
aaatcttgatataacttcaaagccgatctgggctgagtcttttggacctatttttttaaa
aaagtatttacgtaagtgtttgattctaagaattgtttgtaagtatttttaatatattgt
aaggagttatttacccaaaacacttgctccaattttgccccttataattgccaaattgta
agcatcaataagtaggtaagaacaatttatataaaaactgatagaaatgacaaattcggg
gtttcggcttgtccgggagtcaataagtacgcacagtgctctgctacattgtagagtttc
tgtagagatcaaatttgactccactttaggagtcccaaagcaaatgtccatgtctaagat
gaatatttaacttgcatagtcattctgtgctatattgtaactgccagatggccagaaaga
aggcaacagtggactcagacttctgaggaatttgggtttgttcccctttgtagactaatg
tgtaggttgctgttgtgcgaagatcgtgtaactttagcagacatgtatttcttgcacagc
taatagaagacaaagttgaaaaaaaggatgcaaaataaaaagctgcctaaggtgaaagtt
agaaattgtagacttttttttaccataatagtatgtgttcattgaagatgatttgggttt
attttacagctatataaaacataatttgatgatgtacttctaacctttcaagcattttct
gttattgactatataatatagcctccataaatgtttttaatgacaatattctgttgaacg
gttgtaccatactcagccatgccctttcattttgacgatagtgtttctaatattttgtat
ttttattcccctccccccatttttgtattacttaagatagattatcagaaagacagttac
tttgtcaaagagtatgggcacttgatacataatgccaaattattcttcataagagctgtt
gccaaatcagtgataatgttcatttaattgtattcttgccagccatgtttactggggtga
tagttgttattgtggttgttattgttctttaggggtaggttcccaatatgtggtctttaa
ataattatctaatggtgtttaaaaagatgtttattctgtttgtcaggtacaaagatattt
atgatacatgtatgacttgtctaagttattaacattttctctagccttaggtaatgcatg
aaagcacatgtttcagtgccactcacataagaagtgcccggtaagtgttagctattattg
tctacttgagttactactttctaaaagtatgttgaagtctttttctgtaattgcagattt
gttgattttgcatttgagtattttctatattttgaagctgttagatgcatagtcatgatt
tttggtggaatgttttatcaatttttgaaaattgcctttgtctcatataatgcttttcat
attgaactatattttgtctgctattaaatacttccaagcctg
>lcl|<llId>9582</llId><geneSymbol>APOBEC3B</geneSymbol><baseAccNo>NM_004900.3</baseAccNo><extAccNo>U61083.1</extAccNo>
tccagaatcagggaaactgaaggatgggcctcagtctctaaggaaggcagagacctgggt
tgagcagcagaataaaagatcttcttccaagaaatgcaaacagaccgttcaccaccatct
ccagctgctcacagacaccagcaaagcaatgtgctcctgatcaagtagattttttaaaaa
tcagagtcaattaattttaattgaaaatttctcttatgttccaagtgtacaagagtaaga
ttatgctcaatattcccagaatagttttcaatgtattaatgaagtgattaattggctcca
tatttagactaataaaacattaagaatcttccataattgtttccacaaacacta
>lcl|<llId>9583</llId><geneSymbol>ENTPD4</geneSymbol><baseAccNo>NM_004901.1</baseAccNo><extAccNo>AJ131358.1</extAccNo>
agagacatccagcaggaggccttccgagccagtcacacccactggcggggcgtttccttt
gtctacaaccactacctgttctctggctgcttcctggtggtgctgctggccatcctgctg
tacctgctgcggctgcggcgcatccacaggcgcactccccggagcagctcggccgccgcc
ctctggatggaggagggccttcccgcccagaatgccccggggaccttgtgatccagctca
cagctccacgaagactcaaaaggaaaagccatttttgcctcagggtttctcctctttatt
ttcctgtggttttgttttttctttcccttttttgttcctccaaacaaaaacaaaatgcag
gccgagcgcggtggctcacgcctgtaatcccagcactttgggaggccgaggcgggcggat
catgaggtcaggagatcgagaccatcctggctaacacggtgaaaccccgtctctactaaa
aatacaaaaaattagctgggtgtggtggcgggcgcccgt
>lcl|<llId>9584</llId><geneSymbol>RNPC2</geneSymbol><baseAccNo>NM_184244.1</baseAccNo><extAccNo>\null</extAccNo>
ggtaaaatgataacagcagcatatgtacctcttccaacttaccacaacctgtttcctgat
tctatgacagcaacacagctactggttccaagtagacgatgaaggaagatatagtccctt
atgtatatagctttttttctttcttgagaattcatcttgagttatcttttatttagataa
aaataaagaggcaaggatctactgtcatttgtatgcaatttcctgttaccttgaaaaaat
aaaaatgttaacaggaatgcagtgtgctcattctccctaaatagtaaatcccactgtata
caaaactgttctcttgttctgccttttaaaatgttcatgtagaaaattaatgaactatag
gaatagctctaggagaacaaatgtgctttctgtaaaaaggcagaccagggatgtaatgtt
tttaatgtttcagaagcctaactttttacacagtggttacatttcacatttcactaatgt
tgatatttggctgatggttgagcagtttctgaaatacacatttagtgtatggaaatacaa
gacagctaaagggctgtttggttagcatctcatcttgcattctgatcaattggcaagaaa
gggagatttcaaaattatatttcttgatggtatcttttcaattaatgtatctgtaaaagt
ttctttgtaaatactatgtgttctggtgtgtcttaaaattccaaacaaaatgatccctgc
atttcctgaagatgtttaaacgtgagagtctggtaggcaaagcagtctgagaaagaaata
ggaaatgcagaaataggttttgtctggttgcatataatctttgctctttttaagctctgt
gagctctgaaatatatttttgggttacttcagtgtgtttgacaagacagcttgatatttc
tatcaaacaaatgactttcatattgcaacaatctttgtaagaaccactcaaataaaagtc
tcttaaaaaggcca
>lcl|<llId>9585</llId><geneSymbol>MPHOSPH1</geneSymbol><baseAccNo>NM_016195.2</baseAccNo><extAccNo>AB033337.1</extAccNo>
gattttaatggaccagaaaatgaaggagagtgatcaccagattatcaaacgacgacttcg
aacaaaaacagccaaataaatcacttatggaaatgtttaatataaattttatagtcatag
tcattggaacttgcatcctgtattgtaaatataaatgtatatattatgcattaaatcact
ctgcatatagattgctgttttatacatagtataattttaattcaataaatgagtcaaaat
ttgtatatttttataaggcttttttataatagcttctttcaaactgtatttccctattat
ctcagacattggatcagtgaagatcctaggaaagaggctgttattctcatttattttgct
atacaggatgtaataggtcaggtatttggtttacttatatttaacaatgtcttatgaatt
ttttttactttatctgttatacaactgattttacatatctgtttggattatagctaggat
ttggagaataagtgtgtacagatcacaaaacatgtatatacattatttagaaaagatctc
aagtctttaattagaatgtctcacttattttgtaaacattttgtgggtacatagtacatg
tatatatttacggggtatgtgagatgttttgacacaggcatgcaatgtgaaatacgtgta
tcatggagaatgaggtatccatcccctcaagcatttttcctttgaattacagataatcca
attacattctttagatcatttaaaaatatacaagtaagttattattgattatagtcactc
tattgtgctatcagatagtagatcattctttttatcttatttgtttttgtacccattaac
catccccacctccccctgcaaccgtcagtacccttaccagccactggtaaccattcttct
actctgtatgcccatgaggtcaattgattttatttttagatcccataaataaatgagaac
atgcagtctttgtc
>lcl|<llId>9586</llId><geneSymbol>CREB5</geneSymbol><baseAccNo>NM_182898.2</baseAccNo><extAccNo>\null</extAccNo>
gtccagagagtagccctcctgctagtcctgtcccagcttgctcccagcaacaagtcatcc
agcataataccatcactacttcctcatcggtcagcgaggtggtaggaagctccaccctca
gccagctcaccactcacagaacagacctgaatccgattctttaaaatgcaccatcagacc
tggcctccaagaagagctgtagcgtaccatgcgtcctttcttttaagggcatttttagaa
ttaactcagacctggaagactcctcagttcttcaaagactggctttcatttttatagtta
ttatggaaatgttgtcttttatacttagttatataagaaaaaagggagttatgcaattaa
tatctatcagcttgggaaacgctttggtgcttttctccagttttctggtaccagttactt
gtttataaactgaaccttttctgtatatagccatggtttcattcttatcagtccaaccct
ttgcctgaaacattgaatcttgttaaaccacagcttttagctaaaatgaggtatacctag
atgtcaagtaagacagatccaaggtaactgggtaggaaatcttttgacatcttaactcat
gttgagtttgtgctgtggtgtcaccagaattccagataaacacacagcctttcccatacc
tttttttttcttactataaaatattataagatccattgatgtccaaataataccaccaag
catctcttcacctctcctcctcttggtccacttgctaatgcccagttttcttctccattt
ccactttttcttaggctccctatttactattcattttgacttccttctgttttatttttt
tccctttagcattgcatgtgaataagaaaataatgtttaaagaaaaaaaaaaaaaagcaa
acctccaaaacgtggacctaaccattgcttcacttacacttcacccacagctggagttca
ttcaactcttgcttttcacaaaatagtaaccaggagatgtttaatgtgcctgatttaatg
tttttaataatcacagcaaatgaaaggtggtttagttataagtgaagcatggttgaatac
cagctggggagacactagggaagggagctttgtaagccttgattgcgaaagtccaaattt
tgatgtggggctataacatgacacccttggattgcgactggttttatacggcctgcctat
aacgttgaaaatccatgtactacataataattcagaagggctctattcactacacagatt
acattgttcaatcatcagctgctaatagcctaagatttatttttttttttttcttaagcc
tatggaaccggctttgctgttctggggggtgaaaatagactaactactggagaaacaaag
agagaaagaaaacccagtgtttccataggggcacttttagccttcccacaacagttaagc
actctttgactgctgaaggaaccccatggatgaggtgcaggctacttcactctttttttt
tcttttttgagacagagtctcacctattgcccagactgaagtgcagtggtgcgatcatgg
atcactgcagcagcatcctccgagttcaagctatccttccacctccgcctcctgagtagc
tgggaccacaggttcacataaccatgcctggctaatttatttttacttttattttaaaat
aaaagatgaggtctgtcttatgttgcccaggctggtctcaaactatcctacttcttcctc
ccaaagtgttgggattataggtgtgagccactgcacccagcctacttcactcttctgaat
tattctgatttattttcaacaacttttgtgaacttgcccgtgatacaaagcagatagtcc
ctgaaccacagtcgtgcctccttgaaacaagccattctactgtgctaatgttttaatatc
acatctcacaaataacaggggtgaatgtttctctctagcaatctaggcaggtgctggtgt
ttcatctccatttgaatgcttgacctcttaatgtgtgtgtgtgtgtgtgtgtgtgtgtgt
gtgttcatgggttttaaaagaacagtattttacaaaaggtgtagcttttataagagtgca
gaaaagggaaggatgtgtttttttctctcactatagtataagaatctattttggagaaaa
aaagaaaatatgagggtctcgaagcatgatttttatataactagtttcagttttatctaa
taacttactttttaaatcaatatttatcaacaatctttccttgtatgcagtgctttcaaa
agatggttttgagtgtccagtgaaacttatgacttggatatatggttgaagaatcaaaac
aaaagcaaaaaaaaaaagcaaaaaaagaaaagagaaaaaaagaaaaaatgcaaatggaat
aattttctattatattttagacaaacatatcattttcgagtattttaaatactgaattca
tagttgttgttttttaaattccaacagtaacagctgaatggtttaatctgactggcttcc
taagaaatgtttaagactcagctttaaaaagaagttaacattcatatctctgttttgaaa
tcaaaaatcatatttcaaaattctttcctaggaccatctatgtgtctcccctcccctcca
caaaaaggagaaagagtgcattaaaatgtttagttgggttttttaatttttaatttttat
gttatgttttgctttgttttaagtaaacaaaaatttttctttctttactgcatgcatagc
acttaataaaatggatttttaaaaaatccactagtaatatcagaatgtccagggagtgac
tgtcactacaatgatggtttagtttacttctgttccaccttttgattgaaatatttagtt
gttaggctgaaagcctcggcagttaagaacttgcctgagttttcttcgttcagcaacttg
acagtttgactgatgtgcattatatatagctcaattatgtctgttttttatgctaagtag
gaaaaccaaccacacacattagcaaaccggcctcaacatataattagaataaactgtctt
cttgttctactcagggcctttaggtgtgttcattcacggtatggaaatacagtaaatgaa
agattccaactagttgtcagtgcttcttgaaattccaaacagaaagatacattggtcaaa
tccaacacttggcttatcaatattaagtcttttacctaaaggcccagccgtcaccagaca
acagaataatcaatctgcctgaaaatccctcctccttgtcctacactttttgcctgtttg
ggagaatatctttgtactccattctcctccctcagccagttactgggtcacccatccatg
tgttcatgaatcaatcatcacggcctgcagagcacctgtcctaaggagggaaaatcctgt
cacactgcctctccccattcgtgtgtggttttcttgatcggtgagatctgtctctgaagt
cactgccagcctccctgggaacgtctatagtgcctcccctgccttatgtgatgggagtta
acaactcagataagtacacctgagagcatttctatcaggtaaactgtcacttaaatggag
gtgtccacatcttaattgtttctccttgacacatttctcaatccacgaagccaggagagg
tagagtgaaaatcccagccatggatgaatgtactaatttgaaagccaagtgttaagtcgg
atgttttcccgttacactactactcagccctctcctgcggccacatcaacggatgcaagt
cacagtcttaacacagcctgtgggagacaagcagtttgtgtgctcacagtatatattata
gtaattagggtgacttagagcaaatactcttcagatcctatgtagtcagtgaaacaaaat
ggagagcgtattctgatagaaggacgtcgacggtgaatgttctggtggttgttgcctgtt
aagtaaactttagtgtgtaagttgagtttgtcattaaaatcataaaccagctgcggtaac
agacaagcctttggctggggagttttaagcctcggtaactgctataaaactagccatcca
gttaggatagaatgtgtttctttctggttaaaaaaaggaaaaaccatctaagaaaatata
tatgtatgtatgtgtgtatacagtggaattcaaaggaccaaagcaaaatttgaacaggaa
tctattaatttagaattttataagatatttattaataaatgttatttttaaacattccat
ttgaacagtattctgtaggatctacttgtttttaaagtgttagtccataataaactacta
tagttatgtgtattttcatttttcagggtttcaaatggctattctccatcatttggtgga
aatgtttgcttagatctctgtgcatagacatttcaaggatttttattgctctgtgagtta
ttttttaatcaacattctgaacagttttttttaaacatttatttctgtgtgttcattttt
aaagtaagctctttcatttaggaagcagagttcagctaaagggaatcagtaactctaact
ggaacagctttcttgtagaagtgtaaaaacagcttcatctctgcctctctccaccccacc
ccaatttcctagaaagccttgcactattcagctcccttagtgctttttgtcccttcccga
acaatatgcagtagctttaagccattcaagctccattatgcagtatatctgagaagggaa
aggaaacaacccatttaaatttgaataaaaccgtgcctatgcgaacagtagcaatttaga
atctcttttctgcttttaaaataatttatatttaaaaattgcactttagctttttgatcc
ctttgtatttctcttattctctttctaacctcttctctgtcctcaaacttgcctttgctc
tcctttacaataccccccacccctcctccaaggctctgagcggcatcatttaaaatactt
tacagatatttgcaccaggtacatttatgtgcgtccattggtagcacagctgagacctgt
gtctcacatcagcctaggtgaagcctactacaagaatgccaaggagaagagccagtacac
tatatggtttatactctttatccctttattcatagcatgttttttaaaaatgttatatta
tgcaacagatgtgaggcagcagctaagctatacttaagaattttctctcaccttccaaac
caaagtgtcctgaataagccaggagacttattcttttgtgcaccctggtgcacatctgac
tgttgtcctagccatagactctctgaggccactgaaagaacagtggccctatcgatttca
ttcctaggtctcaaaaatacaatgttgccttgtaacataattagggacagcacctctatt
tcacaattataatctaaggtaggataagacgacacagcagcaataaacttacaagtaaaa
ttcaataccaaaacaaacacaaagaaatttaaaaaacaaaaaacctagctcatcatgttg
tgaaaatgaaaaagtgaatgtccattcaaaatattttactatttcttgtggagtttttca
gtgatgtaatgcttgtagccaaattgcttaaagagtgtttatatatttttttccttataa
attgtctattttttaaaaaagctatttaaccacagctgaagtggggggtaaggccaaatt
gccaacacttgttaaaagattaatactcttaagtggcactctgatacctttccaacttgt
catcagaaaggaatcaataattaccaactgttgtatttagaccaacttacaatatctagc
tcattagaagccaggatctagaaagctccttctaagccatttaagatattcttacattga
gcttcatattatagaactttataggattggatattttacaatagaataatttagcctcag
gactgagaatgtggaagctgaataaattagctttaaatacatcattaaaatcttatgcac
aataagctcattagattctagttttctcctttagaataccaatgccacagacactacagg
agataatgaaaggtatcagttgtgttgagtggagggagtttaagagaaaggacccttccc
aaccagcagccagtagaaaatacaacctactcacctttttcccttctaagttctgctaaa
tcacatctgcctcatagagaaaggaatgttgcctttgagaactgtcttggagaacagata
agcttgaaatgttctctctagagaggacatagggtttgggatcctctgaaaaggcccaga
aaaatagctcagttcaaatacaatgttctaggacaattggaatataaatattgtccaaaa
atataattaaaagaaaaaagtttagcactgtgtaaagtaagtgttaactgaggaagtccc
aaaaaggtgctgtcactttaagttctggacttggggttctttgtatttgtaaacagcaaa
gcatttgtgtttgtttgtctatttgtaaagcaaccaccttccttattggaaggagaaaaa
aaggggtacatacatgtaaatacttgctgcagcatttaatatgtttaattttgtgttaag
ctttttgttgcatcgtgaacacatttattgttaccaatggacaatgagttcattaagact
gttcaactaggtcagatttttacatctctttctagcaagaagagacaagattttgtgcat
ttgtacaaatgttaatatcactgcaattccaatataataaagcactcaaatgcaaataa
>lcl|<llId>9587</llId><geneSymbol>MAD2L1BP</geneSymbol><baseAccNo>NM_001003690.1</baseAccNo><extAccNo>\null</extAccNo>
caggcagaggagatgctgaagaagaaacctcgggccaccactgaggtgagcagcaggaaa
tgccaacaagccctggcagaactggagagtgtcctcagccacctggaggacttctttgca
cggacactagtaccgcgagtgctgattctccttgggggcaatgccctaagccccaaggag
ttctatgaactcgacttgtctctgctggccccctacagcgtggaccagagcctgagcaca
gcagcttgtttgcgccgtctcttccgagccatattcatggctgatgcctttagcgagctt
caggctcctccactcatgggcaccgtcgtcatggcacagggacaccgcaactgtggagaa
gattggtttcgacccaagctcaactatcgagtgcccagccggggccataaactgactgtg
accctgtcatgtggcagaccttccatccgaaccacggcttgggaagactacatttggttc
caggcaccagtgacatttaaaggcttccgcgagtgaatgagtgcttcttaatcctaaaaa
cacaatggctgaattatctttctccatgtggcgctgaatcacccatctggtttggagcta
gagttgcttcctggtgagagaggaagcaactctccttctggttgtctgcctcccctcaga
tttcctgataggctgatggcatgtggctgtgactgtgactgtaatcattgctgaacaaca
tctctttgaatcaaaggttgattttcccagagggtgctgggtcaggcatttctattagga
gttggaaagcaaaaatgggtccatagacactctatggaggtgtccctttctgctctttgc
tgtgtcctttcagaatttttaccaggaacataatgtggatgtgacttatgaacttaaata
taaaataaatagattcttattatattttcctgaa
>lcl|<llId>9588</llId><geneSymbol>PRDX6</geneSymbol><baseAccNo>NM_004905.2</baseAccNo><extAccNo>BC035857.1</extAccNo>
aggatggggatagtgtgatggtccttccaaccatccctgaagaagaagccaaaaaacttt
tcccgaaaggagtcttcaccaaagagctcccatctggcaagaaatacctccgctacacac
cccagccttaagtctcttggagaagctggtgctgtgagccagaggatgtcagctgccaat
tgtgttttcctgcagcaattccataaacacatcctggtgtcatcacagccaaggttttta
ggttgctataccaatggcttattaaatgaaaatggcactaaaagtttcttgagattcttt
atactctctgccttcagcaatcaattccattcatacatcagcactctgctggttctgttt
gaaatatgttctgtatttaaaactcaaatcttgttggatctctgcagggcttgtgaccaa
tgaagtcatatttgttgatggttgacaaagcttgcttcactccatcagagaatgactatc
aatttttttttaactgtcctatcacgtcctctcctgtcacccattttgaagagtggcaga
acttgaagttcaacttcctctgtaaatatccaagtataaagcccaggaacttctagaata
acccagatgcgctttaattttttttaatatgttttgatcacagaacttctagaataaccc
agatgctctttcatattcttttaatacatcttgatcacagctgggggaaaaaaagctttt
taattctataccttcctagtagataagtgaagagcagggaaagagacctttaaatatttt
gctataaaaaaatttgtgataagtttctatcaaaatggggagattgcagaaaaggcttcc
cttggctcccaaggaggtgtagcaggtgtgagcaatattagtgccatgtgcctttcacac
agggtttgcatttatcagtctgttttccgatgatgtgtacatgaaagagtacaccatgtg
aagagaagagagaatgattgaaaatgttttagtatagaactcttcttgcagtgggttgct
attttctagattttactttttagggaacaaaataaaatcctttgttaaaactggg
>lcl|<llId>9589</llId><geneSymbol>WTAP</geneSymbol><baseAccNo>NM_004906.3</baseAccNo><extAccNo>CR627456.1</extAccNo>
gaactgaatgacttcatcatccagcttgatgaagaagtagagggtatgcagagtaccatt
ctagttctgcagcagcagctgaaggagacacgccagcagttggctcagtaccagcagcag
cagtctcaggcctctgccccaagtaccagcaggactacagcttctgaacctgtagaacag
tcagaggccacaagtaaagactgcagtcgtctgacaaacggaccaagtaatggtagctcc
tcccgccagaggacgtctgggtctggatttcacagggagggcaacacaaccgaagatgac
tttccttcttctccagggaatggtaataagtcctccaacagctcagaggagagaactggc
agaggaggtagtggttacgtaaatcaactcagtgcggggtatgaaagtgtagactctccc
acgggcagtgaaaactctctcacacaccaatcaaatgacacagactccagtcatgaccct
caagaggagaaagcagtgagtgggaaaggtaatcgaactgtgggttcccgccacgttcag
aatggcttggactcaagtgtaaatgtacagggttcagttttgtaatattttttcagcaaa
tttttatacagtgtcatttaatttgggagaggatactgtccagaaaattaatgcatactt
ttgtcacaatttgcctttttgtgggtgtacgttttggtttttttttgttgttttttttct
ttgttttttttttcttttctttttttttttttttttttttttttgcttcaatacttctgc
cgctttggaaattgtaacagttaattactttgaatgttgctaaaaggacattttgtgtag
ggtcaagttatttttatatgagttaatgtgaaattgtaaatggaaatttttccttaaaat
acaacacaatgatgtctgtataaatctgtctgtttagaatctgtgctgtgtaagggcatt
cgtactcatgctgttactgtacttatgcaccattcagacttgttagagtagatgtgggtt
tatgactgccaagtttgcccagtacagtagttttttatcactaaaagttggactcattga
tggagtcctgtagtagtttcagtgttagatacagttttttccaccatacatctgtgcatt
ttctctttaggtgactgtttaagaaatttgtgtgcatagttactcagtttttatgaactg
ttgtatcctgttaatgcatattgctctgtgactccagtatatcttacctgtactgaccaa
acctaaataaagatttttattgtaactccttaa
>lcl|<llId>9590</llId><geneSymbol>AKAP12</geneSymbol><baseAccNo>NM_005100.2</baseAccNo><extAccNo>CR749527.1</extAccNo>
cagttaaactcattgtctgtttggaagaccagaatgtgaagacaagtagtagaagaaaat
gaatgctgctgctgagactgaagaccagtatttcagaactttgagaattggagagcaggc
acatcaactgatctcatttctagagagcccctgacaatcctgaggcttcatcaggagcta
gagccatttaacatttcctctttccaagaccaacctacaattttcccttgataaccatat
aaattctgatttaaggtcctaaattcttaacctggaactggagttggcaatacctagttc
tgcttctgaaactggagtatcattctttacatatttatatgtatgttttaagtagtcctc
ctgtatctattgtatatttttttcttaatgtttaaggaaatgtgcaggatactacatgct
ttttgtatcacacagtatatgatggggcatgtgccatagtgcaggcttggggagctttaa
gcctcagttatataacccacgaaaaacagagcctcctagatgtaacattcctgatcaagg
tacaattctttaaaattcactaatgattgaggtccatatttagtggtactctgaaattgg
tcactttcctattacacggagtgtgctaaaactaaaaagcattttgaaacatacagaatg
ttctattgtcattgggaaatttttctttctaacccagtggaggttagaaagaagttatat
tctggtagcaaattaactttacatcctttttcctacttgttatggttgtttggaccgata
agtgtgcttaatcctgaggcaaagtagtgaatatgttttatatgttatgaagaaaagaat
tgttgtaagtttttgattctactcttatatgctggactgcattcacacatggcatgaaat
aagtcaggttctttacaaatggtattttgatagatactggattgtgtttgtgccatattt
gtgccattcttttaagaacaatgttgcaacacattcatttggataagttgtgatttgacg
actgatttaaataaaatatttgcttcactta
>lcl|<llId>9592</llId><geneSymbol>IER2</geneSymbol><baseAccNo>NM_004907.2</baseAccNo><extAccNo>BC072432.1</extAccNo>
gagtgtttggccgcgacgagttggaaagcccggatgcgtccttcggttgggcggggtgtc
tcagtgacgtcactgggggtataaaagggcctgggtggcgggcgcctgggcagagcgtcc
tagcagtgtcactgcgtgggttggtttgtgtagagaggcgtgagcgagcccgttgtccgg
agtgcacctgctgcctgttctgtccctcccgggagcccccgccgctgtcgccgtcgagtc
gccatggaagtgcagaaagaggcacagcgcatcatgaccctgtcggtgtggaagatgtat
cactcccgcatgcagcgcggtggcctgcggctgcaccggagtctgcagctgtcgctggtc
atgcgcagcgcccgggagctctacctctcggccaaggtggaggccctcgagcccgaggtg
tcgttgccggccgccctcccctctgaccctcgcctgcacccgccccgagaagccgagtcc
acggccgagacagcgacccccgacggtgagcacccgtttccggagccaatggacacgcag
gaggcgccgacagccgaggagacctccgcctgctgtgccccgcgccccgccaaagtcagc
cgcaaacgacgcagcagcagcctgagcgacggcggggacgctggactggtcccgagcaag
aaagcccgtctggaagaaaaggaagaagaggagggagcgtcatccgaagtcgccgatcgc
ctgcagccccctccggcgcaagcggagggcgcctttcccaacctggcccgcgtcctgcag
aggcgcttctccggcctcctgaactgcagccccgcggcccctccgacggcgccgcccgcg
tgcgaggcaaagcccgcttgccgcccggcggacagcatgctcaacgtgctcgtgcgggcc
gtggtggccttctgaggaccccgagcggcgctgccggagcccagagcgcgcgtcgaaccg
tcggcccgagggcgcagacctgaggcgaggccacccccctccatcctgggggaagcgccc
gcgaaaaccgtggagagaagccgccgcccgggctgctgagaggcccggagagggactctg
tccccggggagccatcgccttcagtgtgcagggacggcaccgaggagtctgagccggggg
cgcgggcgccttccgcagagacctgcgcccacaggtgctgtcttagtggactgggacgtg
aacctttcgctctccttctggactgggagaagggaggcttgggtgttgtgttttttgttt
tgtttgtttgtttgtttttaaagatctcctcagggtcggacttcattttgtactgtgggc
tgtgctggccctttcaaggtttttcaagagttggttttgcgtttccaacctcggagaatt
ccaggcactccccttccccctccgctgacatacttgtataagcggtcatcgttgcgtcat
ggggcaggcgtggggagcttcctgtcgccttgcgtgggtgtggggcctgggaggaggtcc
tggggcgtgcacccgccctgggcagtggggaggagagtggcctgagttacttcacccccg
cgtgctgctggttaatgtcccgcgtctctgcaccttcgggtgggagcggggactgatcta
ctttcacattctcaagtttttctcatctgcattagaggtgcccagtaggttcccaggttc
cagcgtgcccctccctcagacacacggacacaatcagccgagaagttcctggtctgaatc
acgagaatgtggaggggtggggggtgtcagtggaaaggcataaggctgagctgagaccag
ttgctggtgaaactgggccaatctggggaggggaacatccttgccagggagtttctgagg
gtctgctttgtttacctttcgtgcggtggattctttttaactccgtctacctggcgtttt
gttagaaatgtcagataggaaaataaaaaccatttgagtaa
>lcl|<llId>9595</llId><geneSymbol>PSCDBP</geneSymbol><baseAccNo>NM_004288.3</baseAccNo><extAccNo>BC036449.2</extAccNo>
ggtgatgcagctaattgccccagtttggaaaacatggacttggatgaattgtctttgttt
ggacccctgcctgggccaggcccagcccttgtggaccggaatcgattatccagtgagagc
agctgtaagagctggctgagctccatgacgatggacagtgaagatggctaccagacgtgt
gtgtctgaggactccagcaggggtgccttcagtcggcagacgagtacagatgatgagtgc
tttatccccaaggagggggatgattttctgaggaggtcatcttcaaggaggaaccggagc
atcagtaacaccagcagcggatccatgtctcccttgtgggagggcaacttatcaagcatg
tttgggaccctgccccggaagagcagaaagggaagtgtccgaaagcaactcttgaaattt
atccctggccttcatcgtgctgtggaagaggaagaaagtcgcttttgacggattgtggtg
tcctttcaaattagcttatttcacaaatatctctagactcacccagatcccagcttggtg
ggaaagtgcagaagaattgcaaaactgacatcccatttcacagcaatagtgacctttatt
taaattgttgtgttatagtttatgcttcttaaatcatttttcaacctaaacagccaattt
ctaagcagacaggaaaactaaataataagttaattaatataacaaagatgcaggttcctg
ctcattccagtaatgtctttgaaagcaaaactaatatttattttctagattatccctgtg
aataattgagaactttttggagtcaagtatgaataaaggtgtggcagaatataataatct
ggactattttctataggataattgctgggttataaaatcttaggtttgcttatgcccagt
agctcctgcggaggcttaataataggcaattttgaatttgttcaaacctgtaatggcttg
taaacaaagatgaccatcagctgtttctcacatctatagtgacaataaagcgggaagtat
aagatttaataggaggggttaaggttcatgagaaccatggaaagatgtggtctgagatgg
gtgctgcaaagatcataataaagtcatttttatagacagtctaaacaaaatgggtgggga
tgtcatgttttttgcccaattcagcttttgttctgcctgaacattaatggcaagtctaga
actctccgaatcctacagctttgtaattttttttctacaaatgtctaacatccaaaactg
agggttgggaaaaggacttccctcctgtagtttttttcatattacttctcactttatatc
ttatattctaaatagctatcacctcagcagtcttttgcctattggttatgttagtatcac
attacttctagcctttcaattactccatgttttatttaatatccattgaagtctatgaat
tctctgttctggtggcacagctattcataacctatattctagagtagacaatctggacta
tgtaataaatagtctgctgattttaa
>lcl|<llId>9600</llId><geneSymbol>PITPNM1</geneSymbol><baseAccNo>NM_004910.1</baseAccNo><extAccNo>X98654.1</extAccNo>
cagttcctgtcagacggctatgtggcccacctgggccagctggaagcgggctcgcactcg
catgcctcctcgggacccccgagagctgccttgggcaagagcagctatggtgtggctgcc
cccgtggacttcctgcgcaaacagagccagctgcttcgctcgaggggccccagccaggcg
gagcgtgagggcccgggaacaccacccaccaccctggcacggggcaaagcacggagcatc
agcctgaagctggacagcgaggagtgaggcccacaccagcctggacctgggttatttatt
gacacacccaaggggcccgaggggctgcgtgtgggaggctggggacccagacttttggcc
ccagcgctggcccccccagccccacaccctatatctccgtgtgctcctcggtgttacttc
cctttcatatgaggggacccagcgccggggggagggaggagggcgtgggcatgggcgcag
aggcttttccagtgtgtataaatccatgaaaataaacgccacctgcacccca
>lcl|<llId>9601</llId><geneSymbol>PDIA4</geneSymbol><baseAccNo>NM_004911.3</baseAccNo><extAccNo>BC001928.1</extAccNo>
aggaaaactgaagccagtcatcaaatcccagccagtgcccaagaacaacaagggacccgt
caaggtcgtggtgggaaagacctttgactccattgtgatggaccccaagaaggacgtcct
catcgagttctacgcgccatggtgcgggcactgcaagcagctagagcccgtgtacaacag
cctggccaagaagtacaagggccaaaagggcctggtcatcgccaagatggacgccactgc
caacgacgtccccagcgaccgctataaggtggagggcttccccaccatctacttcgcccc
cagtggggacaaaaagaacccagttaaatttgagggtggagacagagatctggagcattt
gagcaagtttatagaagaacatgccacaaaactgagcaggaccaaggaagagctttgaag
gcctgaggtctgcggaaggtgggaggaggcagacgccctgcgtggcccatggtcggggcg
tccacgccgaggccggcaacaaacgacagtatctcggattcctttttttttttttttaat
tttttatactttggtgtttcacttcatgctctgaatactgaataaccatgaatgactgaa
tagtttagtccagatttttacagaggatacatctatttttatcattatttggggtttgaa
aaatttttttttacaccttctaatttctttatttctcaaagcagataattcttctgtgtg
aaaatgttttctttttttaatttaaggtttaaaattccttttccaaatcatgttgatttt
gctctttgctttttcgttgtctgagaaattgttggcgtagatttggcttctggtatgtgt
ttctgattgcttcctgttgagcacaaagtgagagctgccactgagcagccctgccagggg
tgctgtttcaggctgggcatcgccaggcggcctccctgcaaaccaagggctgggggcaaa
ggggcatgatccagggtcccccagggtgggctcagctccagggagaggccacccacgtgg
cagccccacctcttgagagcccccagtgccggagcagaaaggaccctggacccagaggca
gatactgcggggtggtagaaaaggtagagtaggctgtggcaatggaataaaacacgatta
aaaacgttaa
>lcl|<llId>9603</llId><geneSymbol>NFE2L3</geneSymbol><baseAccNo>NM_004289.5</baseAccNo><extAccNo>BC068455.1</extAccNo>
agggcatctcattgggagatattcttcttccaggcagtatcagtgatggcatgaattctt
cagcacattatcatgtaaacttcagccaggctataagtcaggatgtgaatcttcatgagg
ccatcttgctttgtcccaacaatacatttagaagagatccaacagcaaggacttcacagt
cacaagaaccatttctgcagttaaattctcataccaccaatcctgagcaaacccttcctg
gaactaatttgacaggatttctttcaccggttgacaatcatatgaggaatctaacaagcc
aagacctactgtatgaccttgacataaatatatttgatgagataaacttaatgtcattgg
ccacagaagacaactttgatccaatcgatgtttctcagctttttgatgaaccagattctg
attctggcctttctttagattcaagtcacaataatacctctgtcatcaagtctaattcct
ctcactctgtgtgtgatgaaggtgctataggttattgcactgaccatgaatctagttccc
atcatgacttagaaggtgctgtaggtggctactacccagaacccagtaagctttgtcact
tggatcaaagtgattctgatttccatggagatcttacatttcaacacgtatttcataacc
acacttaccacttacagccaactgcaccagaatctacttctgaaccttttccgtggcctg
ggaagtcacagaagataaggagtagataccttgaagacacagatagaaacttgagccgtg
atgaacagcgtgctaaagctttgcatatccctttttctgtagatgaaattgtcggcatgc
ctgttgattctttcaatagcatgttaagtagatattatctgacagacctacaagtctcac
ttatccgtgacatcagacgaagagggaaaaataaagttgctgcgcagaactgtcgtaaac
gcaaattggacataattttgaatttagaagatgatgtatgtaacttgcaagcaaagaagg
aaactcttaagagagagcaagcacaatgtaacaaagctattaacataatgaaacagaaac
tgcatgacctttatcatgatatttttagtagattaagagatgaccaaggtaggccagtca
atcccaaccactatgctctccagtgtacccatgatggaagtatcttgatagtacccaaag
aactggtggcctcaggccacaaaaaggaaacccaaaagggaaagagaaagtgagaagaaa
ctgaagatggactctattatgtgaagtagtaatgttcagaaactgattatttggatcaga
aaccattgaaactgcttcaagaattgtatctttaagtactgctacttgaataactcagtt
aacgctgttttgaagcttacatggacaaatgtttaggacttcaagatcacacttgtgggc
aatctgggggagccacaacttttcatgaagtgcattgtatacaaaattcatagttatgtc
caaagaataggttaacatgaaaacccagtaagactttccatcttggcagccatccttttt
aagagtaagttggttacttcaaaaagagcaaacactggggatcaaattattttaagaggt
atttcagttttaaatgcaaaatagccttattttcatttagtttgttagcactatagtgag
cttttcaaacactattttaatctttatatttaacttataaattttgctttctatggaaat
aaattttgtatttgtat
>lcl|<llId>9604</llId><geneSymbol>RNF14</geneSymbol><baseAccNo>NM_004290.3</baseAccNo><extAccNo>\null</extAccNo>
ggctgttttatgctgtggatgttgacgacgatatttgggaagatgaggtagaagactagt
taactactgctcaagatatggaagtggattgtttttccctaatcttccgtcaagtacaca
aagtaactttgcgggatatttagggtactattcattcactcttcctgcgtagaagatatg
gaagaacgaggtttatattttcatgtggtactactgaagaaggtgcattgatacattttt
aaatgtaagttgagaaaaatttataagccaaaggttcagaaaattaaactacagaatatt
aaatattataatgtgcccaaagctctgaatagttaaaaattaaatatttattttcttccc
caagctttaggtaaggagaagaggggtcaagagttaaacttagagaccctttgtctctga
gaagcatccttctaagacattctgttggagttccctcagtactattccttacaactggag
tgggtagaagccttatgaaaattatactgagaacctgatctcgtttactccatgttaatc
acattcctaccaacctaaatttctgccaagtcagttctctttggaggaagcccattactc
cgtaactgactggatggtccagtgtcattttgatctgcttttcagaatggaaatttataa
tataaatatatgttttaataccacaaacactgtggggcacttgatatttattagtggtgt
atatggtccactggtttcaggccaaatctagaatttagtgatactggctcagaagaattt
aagttctattcagccttcctgggtgttagaacctagattcaaaatggcttgtctttgcta
cttttgttccacattctctctctttacctttgccctaccttctgtttgtaaggatgattt
taatattaattccaggaacacatgtttttatttcctctgctggaataggagaaagcttaa
tatattcccaagctgaatgttcttgaattatatctgcatttaccactgtatatgcatata
gtgacagtataacctgtctatactacagtagttccagtcctaactttctgaattattttt
aaagatcttctctaacaagctatgggaatttggcttcatactctttctttgcaacagcag
tgttctgggtgataattttgaattgatacctgttcctttttctgggttttgttggctttt
tgaaaaattgtctttccttatcattggtgggaggcttggtagcaaagtaacattttttgg
aaaagaggacagaaaaattgaactacagcttgagaacgtattctttttttcctactttgt
tattgcaaattgaggaatcacttttaactgttttaggtgtgtgtgtccagagtgagcaag
gattatgtttttggattgtcaaagaggatgcttagtcttaaaataaaaataaatttaaaa
atcatcttataattagaa
>lcl|<llId>9605</llId><geneSymbol>C16orf7</geneSymbol><baseAccNo>NM_004913.1</baseAccNo><extAccNo>AB018551.1</extAccNo>
ggtacctgatcggagaggagggctactgcctcacatcactgcagagtgccctgagctacg
tggagctgctgccccggggaggcctggccaagtagtacagctagagcccagggtccctgc
agggcctggcctcgcctcccagggctgtctctcctacacctggagccatgggatctactg
aggaccatcctggagcctcacgctgctctgcacatggtgggggcttgtccactgtggtgt
gctctccagctcttcaccttcctcacctcacatctgaccctggagcttggggttggcacc
tctgccccgacagaatggggctgaatcagctccaggaggaaccaggccctgctctcctgt
gtagcctcagagaggccaagaagggaagctttgggcttcggtgggtgcaggctcagcgat
gaacatctggctggggcagctcctggggagcatcagggaagagggggccatgagccggcc
agcagtggagacggcagtccagtttctctcccctctgacccctagaaggggagttgtagc
cccatgaactagtttcttgtctgggtcaggaacaagggccggctggggcctggggtgcag
ctggtgtcagggtatgctgtttgctgatgggcagggacacccctgcagggtctcgggctc
tgagcccaggacattccctgccccttgctcaccttggctgtgggctgtgaacattccggg
accctgggcatcttatctaggtccgtgcagcccaagggtcagccctcttgactgtcacat
gctgcccccacccagcctaaaataaagagctcactgctgtg
>lcl|<llId>9607</llId><geneSymbol>CART</geneSymbol><baseAccNo>NM_004291.2</baseAccNo><extAccNo>U16826.1</extAccNo>
gtgtgacgccggtgagcagtgtgcagtgaggaaaggggcaaggatcgggaagctgtgtga
ctgtccccgaggaacctcctgcaattccttcctcctgaagtgcttatgaaggggcgtcca
ttctcctccatacatccccatccctctactttccccagaggaccacaccttcctccctgg
agtttggcttaagcaacagataaagtttttattttcctctgaagggaaagggctcttttc
ctgctgtttcaaaaataaaagaacacattagatgttactgtgtgaagaataatgccttgt
atggtgttgatacgtgtgtgaagtattcttattttatttgtctgacaaactcttgtgtac
ctttgtgtaaagaagggaagctttgtttgaaaattgtatttttgtatgtggcatggcaga
atgaaaattagatctagctaatctcggtagatgtcattacaacctggaaaataaatcacc
ctaagtgacacaaattgaagcatgtacaaattatacataataaagtgtttttaataatt
>lcl|<llId>9609</llId><geneSymbol>RAB36</geneSymbol><baseAccNo>NM_004914.2</baseAccNo><extAccNo>AB023061.1</extAccNo>
taccagttagggaagaacactggcatctttttctattcattcccccttcaacatattttt
tgtagttttttatataaatgacttttttttttttttgagatggagtttcacccttgttgc
ccaggctggagtgcaatggcgtaatctcggctcagtgcaacctctgcctcccaggttgaa
gcgattctcctgcctcagcctcccaagtagctgggattacaggcatgcaccaccatgcct
ggctaattttgtatttttagtagagatggggtttctccatgttggtcaggctgctctcgg
actcctgatctcaggtgacctgcccacctcggcctcccgaagtgctgggattacaagggt
gagccaccatgcccggccataaatgattttattcatttttatgttttcttttgggcggcg
ggatggagtctctgtcacccaggctggcgtgcaatggcacgatcttggctcactgcaagc
ttccccttccgggttcatgccattctcctgcctcagcctcccgagtagctgggactacag
gcacgtgtgaccatgccgggctaattttttatatttttagtagagagaggtttcaccgtg
ttagccaggatggtctcgatgatctgacctcgtgatctgcccgcctcggcctcccaaagt
gctgggattacaggcctgagccaccgcgtccggcctccataaatgacttttaaaggggtt
gtatgtttagtgtgaacaaagacagtacaaagcatataaaatacaaggtgaaagcccccc
ccccgccacattagctgcgcccctgaagtgtctccagcagaagagatggatgaatggaag
gacacacagatggacagagagcaggaaagactgttagctctgctaacagtcaggactatt
ccttctggactctgtgcctttgcctgcacagctagtgttgatggcttgtttgttgttttc
accagagtgagctccttctggacatactgcctggcagcctgccttcctagggagctggcg
ccaaggcctctccctgatggcacacaaggagcctccttcctgtagcagcgcccagttttc
atgtggatggattgtagttcatttgaccctccccatccgcgggccatccggcttgtgtcc
agcttttagctcttgccaatggtgctgcagtggccattcttgtagttatagctttgcgta
ctcaggaaggcccttctcccgactgcggcccccagcctggtccactaaatgcagcctgtg
gtcgggcagacagcattggggtccattaggaagaccaggtttgctgggcataagcttcac
aggacgggagaacctgcccatggtggactgtcgttctccacagctcccttcccttgcccc
ttcgggcctccaggatatgtttgcgggggtgggtgtggtgtccagctgttaccagcttct
gagctagagctgtactgcctcacgtacacccccacctctgtaaatggtccttgattaaat
cgtcctcatatt
>lcl|<llId>9610</llId><geneSymbol>RIN1</geneSymbol><baseAccNo>NM_004292.1</baseAccNo><extAccNo>L36463.1</extAccNo>
agcacctcctccgagtagcctatcaggatcccagcagtggctgcacctccaagaccctgg
ccgtgcccccagaggcctcgattgccaccctgaaccagctctgtgccaccaagttccgag
tgacccagcccaacacttttggcctcttcctgtacaaggagcagggctaccaccgcctgc
cccctggggccctggcccacaggctgcccaccactggctacctcgtctaccgccgggcag
agtggcctgagacccagggggctgtgacagaggaggagggcagtgggcagtcagaggcaa
gaagcagaggggaggagcaagggtgccagggagatggggatgctggggtcaaagccagcc
ccagggacattcgggaacagtctgagacaactgctgaagggggccagggtcaagcccagg
aaggccctgctcagccaggggaaccagaggcagagggaagccgggcagcagaggagtagc
ttgaagtggccagaagggtcattcggggcgggagaccctgagcctgctgagaaatccttt
tagcgccagcaagccccacccagggccctgtcctgtgtctgccaccacctttgtctgata
cttgtttccagggaagctgggggaactgccacatctgaggaactggaataaagatgaggg
gccttcgggggcc
>lcl|<llId>9611</llId><geneSymbol>NCOR1</geneSymbol><baseAccNo>NM_006311.2</baseAccNo><extAccNo>AF044209.1</extAccNo>
caggctcaactcagtttccttataaccctctgactatgcggatgctcagcagtactccac
caacaccgattgcatgtgctccctctgcggtgaaccaagcagctcctcaccaacagaaca
ggatctgggagcgagagcctgccccactgctctcagcacagtacgagaccctgtcggata
gtgatgactgaactgcacaaagtgaggggaacagggtgcaggagagggatctctagtttt
tgtggtttaatttttagtagcaggtcaaaaacctgccctcctgtgacttattccctgaga
cttttcaggagagccagcccacagatgatgaagaaatgatggaagttcatttggagagtc
aaatgggaaaaaaacaaacaaaaaactgcctttgatacaggcaattcagtggactataat
aatagtggagggttgagatgtagagtttttaaaaagtgaacagttgctgttcttacatct
gtaaagaaaaccataatgtctttaaatcactcttctgtaaatagatgacctttttgcagt
gta
>lcl|<llId>9612</llId><geneSymbol>NCOR2</geneSymbol><baseAccNo>NM_006312.2</baseAccNo><extAccNo>BC004326.1</extAccNo>
ccgcaggttccacgccattcccctacaaccccctgatcatgcggctgcaggcgggtgtca
tggcttccccacccccaccgggcctccccgcgggcagcgggcccctcgctggcccccacc
acgcctgggacgaggagcccaagccactgctctgctcgcagtacgagacactctccgaca
gcgagtgactcagaacagggcgggggggggcgggcggtgtcaggtcccagcgagccacag
gaacggccctgcaggagcagggcggctgccgactcccccaaccaaggaaggagcccctga
gtccgcctgcgcctccatccatctgtccgtccagagccggcatccttgcctgtctaaagc
cttaactaagactcccgccccgggctggccctgtgcagaccttactcaggggatgtttac
ctggtgctcgggaagggaggggaaggggccggggagggggcacggcaggcgtgtggcagc
cacacgcaggcggccagggcggccagggacccaaagcaggatgaccacgcacctccacgc
cactgcctcccccgaatgcatttggaaccaaagtctaaactgagctcgcagcccccgcgc
cctccctccgcctcccatcccgcttagcgctctggacagatggacgcaggccctgtccag
cccccagtgcgctcgttccggtccccacagactgccccagccaacgagattgctggaaac
caagtcaggccaggtgggcggacaaaagggccaggtgcggcctggggggaacggatgctc
cgaggactggactgtttttttcacacatcgttgccgcagcggtgggaaggaaaggcagat
gtaaatgatgtgttggtttacagggtatatttttgataccttcaatgaattaattcagat
gttttacgcaaggaaggacttacccagtattactgctgctgtgcttttgatctctgctta
ccgttcaagaggcgtgtgcaggccgacagtcggtgaccccatcactcgcaggaccaaggg
ggcggggactgctggctcacgccccgctgtgtcctccctccctcccttccttgggcagaa
tgaattcgatgcgtattctgtggccgccatctgcgcagggtggtggtattctgtcattta
cacacgtcgttctaattaaaaagcgaattatactcca
>lcl|<llId>9615</llId><geneSymbol>GDA</geneSymbol><baseAccNo>NM_004293.2</baseAccNo><extAccNo>AF144745.1</extAccNo>
aggagatgatcgaaatattgaagaggtttatgtgggcggaaagcaggtggttccgttttc
cagctcagtgtaagaccctcgggcgtctacaaagttctcctgggattagcgtggttctgc
atctcccttgtgcccaggtggagttagaaagtcaaaaaatagtaccttgttcttgggatg
actatccctttctgtgtctagttacagtattcacttgacaaatagttcgaaggaagttgc
actaattctcaactctggttgagagggttcataaatttcatgaaaatatctccctttgga
gctgctcagacttactttaagctcaaacagaagggaatgctattactggtggtgttccta
cggtaagacttaagcaaagcctttttcatatttgaaaatgtggaaagaaaagatgttcct
aaaaggttagatattttgagctaataattgcaaaaattagaagactgaaaatggacccat
gagagtatatttttatgagggagcaaaagttagactgagaacaaacgttagaaaatcact
tcagattgtgtttgaaaattatatactgagcatactaatttaaaaagagaacttgttgaa
atttaaaacgtgtttctaggttgaccttgtgttttagaaatttgcacttaatggaatttg
catttcagagatgtgttagtgttgtgctttgccttctttggcgatgaatgtcagaaattg
aatgccacatgctttcataatatagttttgtgcttcaaagtgtttgacagaagttgggta
ttaaagatttaaagtctcttaggaatattattcatgtaactccatggcataaatagttgt
atttttgtgtactttaaaatcaacttataactgtgagatgttattgcttccattttatta
gaagagaaacaaattccatgctttatggaatttatgtagactggagtcttcgtgaactgg
ggcaaatgctggcatccaggagccgccaatactaacaggacaggttccattgccatggcc
tattccacccaaacaatatgttgtagtttctggaaattccatactcagatatcagtctgc
tagaactttaaaatgaaggacaaatcctgttaaagaaatattgttaaaaatctttaaacc
ctgtgtattgaaagcactctattttctaattttatccagttttctgtttaactccttata
atgtttaggatattaaaattttaggataatgaagagtacataatgtcctacttaatattt
atgttaataggacttaattcttactagacatctaggaacattacaaagcaaagactattt
ttatgcttccataacctagaattaaaaccaaattatgaccttatgataaatctttaagta
ttggtgtgaatgttatttaaattctatatttttcttatttaattacaaatactataaatg
agcaaggaaaaggaatagactttcttaatatattataacactcattcctagagcttaggg
gtgactctttaatattaccttatagtagaaactttatgtaatatagctaactccgtattt
acagaacaaaaaaacacagttccccctcctgtagtataaattttattttcacatacttag
ctaatttagcagtaattggcccagttttttccctaatagaaatacttttagatttgatta
tgtatacatgacacctaaagagggaacaaaagttagttttatttttttaataaacaacag
agtttgttttgtgagataagtatcttagtaaacccaatttccagtcttagtctgtatttc
caatatttctaattcctgagccacgtcaaagatgccttgccaaatttctccccatttctc
tacggggctagcaaaaatcttcagctttatccctcaacccctgccaaaggaacttgatta
catggtgtctaaccaaatgagcaggcttaggaatttagatgagatgtgtaagattcactt
acaggcagtagctgcttctagcatttgcaagatcctacacttttaccttctttaagggtg
tacattttgatgttgaacatcagttttcatgtagacttaggactcatgtgcagtaaatat
aaataagtgtagcatcagaagcagtaggaatggccgtatacaaccatcctgttaaacatt
taaatttagctctgatagtgtgttaagacctgaatatctttcctagtaaaaataggatgt
gttgaaatatttatatgtactttgatctctccacatcacttataacttatgtgttttatt
tctccaagtgcggtgttcctgaatgttatgtatgcttttttttctgtaccacaggcatta
tctatacctggggccagattttctgcactttgaaatgttgcctttgcctaatgtaggttg
actttctgaattgtggagaggcacttttccaagccaatcttatttgtcactttttgtttt
aatatcttgctctctgacaggaaagaaacaattcacttaccagcctcctcaccccatcct
ccaccatttccttaatgttccatggtattttcaacggaatacactttgaaaggtaaaaac
aattcaaaagtatcgattatcataaattcacaaaatatttttgcaaccagaacacaaaag
caggctagtcagctaaggtaaatttcattttcaaacgagagggaaacatgggaagtaaaa
gattaggatgtgaaaggttgtcctaaacagaccaaggagactgttccctaatttattctc
ttggctggttctctcattgaattatcagaccccaagaggagatattggaacaggctccct
tcatgccaagggtctttctaagttaatactgtgagcattgagcccccattaaaactcttt
tttacttcagaaagaattttacaggttaaagggaaagaaatggtgggaaactctccccgt
aatgcttagccaactttaaagtgtacccttcaatatccccattggcaactgcagctgaga
tcttagagaggaaatataaccggtgtgagatctagcaatgcattttgaatcttcactccc
taccaggctcttcctatttttaatctcttcacctcagaactagacatatggagagcttta
aaggcaagctggaaggcacattgtatcaattctaccttgtgctatacgtaggagagatcc
aaaatttggatgcttctggagactcttagacatcttttcattgttgtccatttttaaagt
tgatgattgctggaaacattcacacgcttaaaagcaatggtgtgagttattaatgggtaa
actaagaagtgttataggcaatgacttgaaatggtttttaaattgtatggattgttaaga
attgttgaaaaaaaattttttttttttggacagcttcaaggagatgttagcaatttcaga
tatactagccagtttaggtatgactttggaagtgcagaaacagaaggatactgttagaaa
atcctaacattggtctccgtgcatgtgttcacacctggtctcactgcctttccttcccac
agacctgagtgtgaaagactgagagttgaggagttactttgtggatcttgtccaaattta
gtgaaatgtggaagtcaaccagaccaatgatggaattaaatgtaaattccaagagggctt
tcacagtccacagggttcaaatgacttgggtaacagaagttattcttagcttacctgtta
tgtgacagtgatttacctgtccatttccaacccaaaagcctgtcagaaagcattctttag
agaaaaccactttacatttgttgttaaactcctgatcgctactcttaagaatatacatgt
atgtattcataggaacattttttctcaatatttgtatgattcgcttactgttattgtgct
gagtgagctcctgtgtgcttcagacaaaaataaatgagactttgtgtttacgtta
>lcl|<llId>9616</llId><geneSymbol>RNF7</geneSymbol><baseAccNo>NM_183063.1</baseAccNo><extAccNo>\null</extAccNo>
gtggtctggggagaatgtaatcattccttccacaactgctgcatgtccctgtgggtgaaa
cagaacaatcgctgccctctctgccagcaggactgggtggtccaaagaatcggcaaatga
gagtggttagaaggcttcttagcgcagttgttcagagccctggtggatcttgtaatccag
tgccctacaaaggctagaacactacaggggatgaattcttcaaataggagccgatggatc
tgtggtcctttgggactcatcaaagccttggtttagcattttgtcagttttatcttcaga
aattctctgcgattaagaagataatttattaaaggtggtccttcctacctctgtggtgtg
tgtcgcgcacacagcttagaagtgctataaaaaaggaaagagctccaaattgaatcacct
ttataatttacccatttctatacaacaggcagtggaagcagtttcagagaactttttgca
tgcttatggttgatcagttaaaaaagaatgttacagtaacaaataaagtgcagtttaaaa
cccaactcttactcttaatttgttcctaatacgtatttttggcagggagagggaacggtc
catgaaatctttatgtgatataaggattttaagtttgggccagtgaacagggtaaataaa
atttaacttttgagcatatggaattttgattgcctttaaagttactattctgtatcattg
attcatcaagaaaacctagatctgcactcacctcactgttcaatcattgagtggtaaagg
acagaagtattttctagttctggtcagatgatataattttttttttttttttttgtgggg
gtgaagtcttgctctgccacccaggctggagtgcagtggcatgatgtcaactcactgcaa
cctccgcctcccgggttcaagtgattctcctgcctcagcctcccgagtagctgggattac
aggtgtgtgccaccacacccggctaatttttgtatttttagtagagacgggatttcccca
tgttggccaggctggtctcaaactcctgacctcaggtgattcgcccacctcagcctccca
aagtgctgggattacaggtgtgggccactgcacctggcccagatgatataatttaactgt
gttttaggtaacatgttaatgagggaaaatgtttaccagtgtagcattggatcaaaaagt
ttatcacacagtgttttaataaatggtttattctgcttacctta
>lcl|<llId>9617</llId><geneSymbol>MTRF1</geneSymbol><baseAccNo>NM_004294.2</baseAccNo><extAccNo>\null</extAccNo>
aggaatttttatgtggtgggaagggcctggatcagctaattcagagactgcttcaatcag
cagatgaagaagccattgctgaacttttggatgaacaccttaaatcagcaaaataaatac
taacttattattatttatgattatataaatgaaatggacctatatcaagaggcagactga
agcttggaaatcattatgaatatttgtaaattacagctttaagaacacattacacataaa
tatatgttttgtaattaatcgaagtcacatttcctgacctaagaatttattttaggtttc
ctgtaaagtacaatccaactcatcaagtagaaaataagcatgcatcattgaaaagagaaa
gtattgagaattgattgtgtcatttaggacaagtcacttgttctctttatatgccttttt
tccccagccatctatgaattaatttaaatatatttttaatctactacttcaggaaaatat
ggtaaaatttagtaaaatatgaattttagacttccttataaaccttttatttaaatacaa
agtaccttggcctatagtggatgcttatgcctgtaatcccagtgctttgaagggccaaag
ggggaagatctcttgaggtaagaatttgagaccagcctgggcaaaatagaccccatgtct
acaaaaaaactcaaaacataaagaaaaaccataatactgttaatcatgttaaagttaaga
cttagactgcaacttttaaataaaaattatgaagaatatgagtcattcaataacaatgag
catctgggtacagacagtaaagccctttgattgctgtatgaattccacactatataaaca
ataagctgata
>lcl|<llId>9618</llId><geneSymbol>TRAF4</geneSymbol><baseAccNo>NM_004295.2</baseAccNo><extAccNo>BC001769.1</extAccNo>
gtgccctaagctggcaatggcacggcatgtggaggagagtgtgaagccacatctggccat
gatgtgtgccctggtgagccggcaacggcaggagctgcaggagcttcggcgagagctgga
ggagctatcagtgggcagtgatggcgtgctcatctggaagattggcagctatggacggcg
gctacaggaggccaaggccaagcccaaccttgagtgcttcagcccagccttctacacaca
taagtatggttacaagctgcaggtgtctgcattcctcaatggcaatggcagtggtgaggg
cacacacctctcactgtacattcgtgtgctgcctggtgcctttgacaatctccttgagtg
gccctttgcccgccgtgtcaccttctccctgctggatcagagcgaccctgggctggctaa
accacagcacgtcactgagaccttccaccccgacccaaactggaagaatttccagaagcc
aggcacgtggcggggctccctggatgagagttctctgggctttggttatcccaagttcat
ctcccaccaggacattcgaaagcgaaactatgtgcgggatgatgcagtcttcatccgtgc
tgctgttgaactgccccggaagatcctcagctgagtgcaggtggggttcgaggggaaagg
acgatggggcatgacctcagtcaggcactggctgaacttggagagggggccggacccccg
tcagctgcttctgctgcctaggttctgttaccccatcctccctcccccagccaccaccct
caggtgcctccaattggtgcttcagccctggcccctgtggggaacaggtcttggggtcat
gaagggctggaaacaagtgaccccagggcctgtctcccttcttgggtagggcagacatgc
cttggtgccggtcacactctacacggactgaggtgcctgctcaggtgctatgtcccaaga
gccataagggggtgggaattggggagggagaaagggtagttcaaagagtctgtcttgaga
tctgattttttccccctttacctagctgtgccccctctggttatttatttccttagtgcc
aggagggcacagcaggggagccctgatttttaataaatccggaattgtatttattaa
>lcl|<llId>9619</llId><geneSymbol>ABCG1</geneSymbol><baseAccNo>NM_207630.1</baseAccNo><extAccNo>BC029158.1</extAccNo>
aggtatgggttcgaaggggtcatcctctccatctatggcttagaccgggaagatctgcac
tgtgacatcgacgagacgtgccacttccagaagtcggaggccatcctgcgggagctggac
gtggaaaatgccaagctgtacctggacttcatcgtactcgggattttcttcatctccctc
cgcctcattgcctattttgtcctcaggtacaaaatccgggcagagaggtaaaacacctga
atgccaggaaacaggaagattagacactgtggccgagggcacgtctagaatcgaggaggc
aagcctgtgcccgaccgacgacacagagactcttctgatccaacccctagaaccgcgttg
ggtttgtgggtgtctcgtgctcagccactctgcccagctgggttggatcttctctccatt
cccctttctagctttaactaggaagatgtaggcagattggtggtttttttttttttaaca
tacagaattttaaataccacaactggggcagaatttaaagctgcaacacagctggtgatg
agaggcttcctcagtccagtcgctccttagcaccaggcaccgtgggtcctggatggggaa
ctgcaagcagcctctcagctgatggctgcacagtcagatgtctggtggcagagagtccga
gcatggagcgattccattttatgactgttgtttttcacattttcatctttctaaggtgtg
tctcttttccaatgagaagtcatttttgcaagccaaaagtcgatcaatcgcattcatttt
aagaaattatacctttttagtacttgctgaagaatgattcagggtaaatcacatactttg
tttagagaggcgaggggtttaaccgagtcacccagctggtctcatacatagacagcactt
gtgaaggattgaatgcaggttccaggtggagggaagacgtggacaccatctccactgagc
catgcagacatttttaaaagctatacaaaaaattgtgagaagacattggccaactctttc
aaagtctttctttttccacgtgcttcttattttaagcgaaatatattgtttgtttcttcc
taa
>lcl|<llId>9620</llId><geneSymbol>CELSR1</geneSymbol><baseAccNo>NM_014246.1</baseAccNo><extAccNo>AF231024.1</extAccNo>
gaaaccgtgaggcaagcccgtcaccccacacaggctgcggcatcaccctcagaccttgga
gcccaaggggccactgcccttgaagtggagtgggcccagagtgtggcggtccccatggtg
gcagccccccgactgatcatccagacacaaaggtcttggttctcccaggagctcagggcc
tgtcagacctggtgacaagtgccaaaggccacaggcatgagggaggcgtggaccactggg
ccagcaccgctgagtcctaagactgcagtcaaagccagaactgagaggggaccccagact
gggcccagaggctggccagagttcaggaacgccgggcacagaccaaagaccgcggtccag
ccccgcccaggcgggcatctcatggcagtgcggacccgtggctggcagcccgggcagtcc
tttgcaaaggcaccccttgtcttaaaatcacttcgctatgtgggaaaggtggagatactt
ttatatatttgtatgggactctgaggaggtgcaacctgtatatatattgcattcgtgctg
actttgttatcccgagagatccatgcaatgatctcttgctgtcttctctgtcaagattgc
acagttgtacttgaatctggcatgtgttgacgaaactggtgccccagcagatcaaaggtg
ggaaatacgtcagcagtggggctaaaaccaagcggctagaagccctacagctgccttcgg
ccaggaagtgaggatggtgtgggccctccccgccggccccctgggtccccagtgttcgct
gtgtgtgcgtttgtcctctgctgccatctgccccggctgtgtgaattcaagacagggcag
tgcagcactaggcaggtgtgaggagccctgctgaggtcactgtggggcacggttgccaca
cggctgtcatttttcacctggtcattctgtgaccaccaccccctcccctcaccgcctccc
aggtggcccgggagctgcaggtggggatggctttgtcctttgctcctgctccccgtggga
cctgggaccttaaagcgttgcaggttcctgatttggacagaggtgtggggccttccaggc
cgttacatacctcctgccaattctctaactctctgagactgcgaggatctccaggcaggg
ttctcccctctggagtctgaccaattacttcattttgcttcaaatggccaattgtgcaga
gggacaaagccacagccacactcttcaacggttaccaaactgtttttggaaattcacacc
aaggtcgggcccactgcaggcagctggcacagcgtggcccgaggggctgtggaacgggtc
ccggaactgtcagacatgtttgattttagcgtttcctttgttcttcaaatcaggtgccca
aataagtgatcagcacagctgcttccaaataggagaaaccataaaataggatgaaaatca
agtaaaatgcaaagatgtccacactgttttaaacttgaccctgatgaaaatgtgagcact
gttagcagatgcctatgggagaggaaaagcgtatctgaaaatggtccaggacaggaggat
gaaatgagatcccagagtcctcacacctgaatgaattatacatgtgccttaccaggtgag
tggtctttcgaagataaaaaactctagtccctttaaacgtttgcccctggcgtttcctaa
gtacgaaaaggtttttaagtcttcgaacagtctcctttcatgactttaacaggattctgc
cccctgaggtgtaatttttttgttctatttttttccacgtactccacagccaacatcacg
aggtgtaatttttaatttgatcagaactgttaccaaaaaacaactgtcagttttattgag
atgggaaaaatgtaaacctatttttattacttaagactttatgggagagattagacactg
gaggtttttaacagaacgtgtatttattaatgttcaaaacactggaattacaaatgagaa
gagtctacaataaattaagatttttgaatttgtacttctgcggtgctggtttttctccac
aaacacccccgcccctccccatgcccagggtggccgtggaagggacggtttacggacgtg
cagctgagctgtccgtgtcccatgctccctcagccagtggaacgtgccggaactttttgt
ccattccctagtaggcctgccacagcctagatgggcagtttttgtctttcaccaaatttg
aggactttttttttttgccattatttcttcagttttcttttcttgcactgatctttctcc
tctccttctgtgactccagtgactcagacgttagacctcttgatgttttcccactggtcc
ctgaggctctgttc
>lcl|<llId>9623</llId><geneSymbol>TCL1B</geneSymbol><baseAccNo>NM_199206.1</baseAccNo><extAccNo>BC041616.1</extAccNo>
cagattgactctatggagcagctggtcctaacatatcagccggagaggaaagactgacac
tgggagtggctggtatgttggggccctgtgcgtctcggtgtagggatcagacgaaagtga
gaagacctctcctcttttcagaaagacggcgtggcctcctcctccctgctgtttgctgag
atttttcttacatagccacctgtcacctctgttccccagccccttggatgtgatggtaca
cagtgggtgggcccccataataagttcctaaagcatgggatctcatcgaataagactcat
catttaatccttgtgagaattttgtgaggtgtacgtgttaatgtcccatttcacgacgaa
aagacaagactctggggatgggaatgacttcctcgagaccatacagccaggaaatagcgg
tgaatctagtgatctcgggtccctagatttaaccatggcactgaggtgccgtgtgacggt
ggccttggaggacccagcactgacccatagagggctcctctcagatgggcagcagcttgg
agcaggcaggcagggcctggtccattggaggggctggcactggacttgcctttgacccca
gcagcttggatggggtgccgggctcccccatagttcactgactgtctcctttggtcttct
cgcaggccctgctggccctgcctcttctggcctggtgtctcctcatgccccctcagtgag
gatcttcatgtacctgctcttctgtttgcacacccagcatagcctccttgcaggcagaag
gcagtagggcccctgcacactcagtttctctcgttttccttagttatcagtcctgtcctg
tcccactcaggtctgtacttagggcagctggcctggatgggcttcactggggccctgtct
gtgtgctgagccagtttcccctgctggctgcaagctgtgggttctttctcctctgtgccc
ctcatgctgatcttctagatgccactcccaaatccccttcatacccaccaggatgtgtgc
ccagccaggcctccagcacccccagtgcagctcgtgattggaaactcaccatcggcaggc
agtggttcggtttaagagatggcattagagggagcccagtctggatgtggacttggatgc
cctgtgggtatcagttctgctgacactttggcccgaaatagatccagtgctgagcaagca
atgtacaccagagcctcagtgagcccatctgcacagtggggagcatggagggatgggttt
ggcctgtgcttctgcttattcagtccttcagctcacggaagggatgctagtccgtgaagg
tgacctcacagtactggttaattaaactttattgctcactgtcca
>lcl|<llId>9626</llId><geneSymbol>GUCA1C</geneSymbol><baseAccNo>NM_005459.2</baseAccNo><extAccNo>AF110002.1</extAccNo>
ggggaattgactttagaagaatttatcaatggcatggcaaaagatcaggatctcctggag
attgtttacaagagcttcgacttctccaatgtgctgagagtaatctgtaatgggaagcag
ccagacatggagacagactcctccaaatctcctgacaaggctggtctagggaaggtgaaa
atgaagtagctgtgagaatacctgtcccagctatcaatgagcacaacatttcagtagaga
agaaatagaatcttccccatgtacatgctgttgatttcaggtctttgttataattcatat
aggcttgtgaatatagcacttattttaatccagtagagacttgcataaagatcctaaaca
gatgcattgttgcttttctgtgctgtctctgcagattaaaacataatg
>lcl|<llId>9627</llId><geneSymbol>SNCAIP</geneSymbol><baseAccNo>NM_005460.1</baseAccNo><extAccNo>BC033743.1</extAccNo>
gcataatgacatcaatagaaaaatgaagaaatcctacagcataaagcacattgctgagcc
agagtcaaaagaactcttcttgtaaatcactttttaaattttctctcactgatgcccttt
ggaaattattggaaatttctggactatcctctttggaaagagaaccatgaaaacaatgcc
tcaccagcagaagaacagaatatcaggatgccttaaatttatagtagtagactgtaaaag
attcattttggggtgatatctgtatatataacttgtttttttaaaagatgccgtttaaaa
gcatgattgggaaaatgtacgttttttaagagtagattgattcaccctacccacaggaca
ttcaccaagccactgataccattttatatttcatcaattgcatgagtatttgctaatgtt
gattgaacctccctttccccataatgtgggcagatttggctcagctccttcatgagatca
ggtcagtggtattgtttctgtcaagagtgttttttctgtcatttctactttttgtataaa
ggaaataaaacaatgttaacagcca
>lcl|<llId>9628</llId><geneSymbol>RGS6</geneSymbol><baseAccNo>NM_004296.3</baseAccNo><extAccNo>AF156932.1</extAccNo>
agggaaagtcgctggcgggcaagcgcctcacgggcctgatgcagtcctcctgaccgttcc
taccgcaggtccagggcctgggcccgcggaccccacaggcaggcggcggcgctccacatc
tgcggacagagtttccttacgaggagacttggtcactgtgaaggagaaagagtgagggca
atgaagggcgatggtggggagactcggtgggtgaatggggagaccagaaagaaagagtcc
acagagcctgggctgggcccggtggaggctcctgtttacagccctctcttctttgtacag
ttgtattccaacactccactcgctaagaggccctgatcccagctcattcaggggagaaca
cgtcgtggggttcctgtcacgactatcacttgagattatattattatcctcactccctcg
ctgtctggagacggtcacaccttctggcaaattcaagaggcatgagtggaccgagagcac
atccagcatttgcatcacctccctggcacctcccatagttacagccactacatccccacc
gccgcctgtcatccctcacgtctctgtggccacccgggtgtcactgccagcaccaggcac
tgctttcacgtaaaatgtccaaatcacatcttcagcaagaaagcaacctcacggattgcc
ccgcctcaaggtctttccaccctctttgagatcagcgttcggagaggtccccgccagccc
ggtggctgccctcaggtcccgtcacatgtctcaagggtccagcgttcgaggaagcactgt
tgtagatgacagagctttttgtttcacagctgcggggattctgctgaccatcttttagaa
aattatttcataatttattctggctttgcccccttgctccttggtttattccctcatgtt
ttactcaaaataaacatggccatgaactcaggggccattgggattctcccctctggcagc
cccaggtgggagctgggagggtccccagcccaggaggtggctggattgcagggctggcag
cccccacgtggtggcatcctgacaggcacagtgagacccttgctgggtcaggtctccttt
gtgtgtgaagctggggcagagtatgctacgaagggaccaggccaggccacagggctctcc
tcccagtctttatctgaaggcccagccaaagcacccctctaaaccggtcacctaggggaa
atgcaaaaacctgcaaaagatccacctgtattccctgtgtgtgtgtgtcaaaatgaccat
ttgccaacctggctgtgaggtaatgtatgtaaagcaccgagtcaggtgcctgatacgcag
taggtgcttagcaaacggtagctaatactatcatcattgtcattgttattgtgacaccca
tgagcccacagacagagctgtattaagtaacctgttttgaatccagacattcactccccc
acttgctatgactaccctcctttgatctatttttggtcataggtaaaaaaaaaaatctct
cttgggagcatataaacaaaaaacatagaagc
>lcl|<llId>9629</llId><geneSymbol>CLCA3</geneSymbol><baseAccNo>NM_004921.1</baseAccNo><extAccNo>AF043976.1</extAccNo>
agctgagagctacattataagaataagtaaacatttcctggacctccaagaagattttga
taaagctgctttaataaatacttctggtctgatacctaaggagcctggttcagtagaaag
ttttgaatttaaaccagaaccttctaaaatagagaatggtacgacattctatattgcaat
tcaagccatccatgaagccaatgtcacctcagaggtttcaaacattgcacaagcaactaa
ctttattcctccacaggaacccagcattcctgatctgggtaccaatatttctgcaatcag
tttggcaatttttggattagctgtaattttatctatattttaaactagaaattatattag
aactcaaattcaatgttatacatacttggtaaacatttatttaaaatttaatttactata
cttattgtctattataaagctcattataatataaaaagtgaagtacaaaagttgtaagtt
tcctaattacttgattaattaatactatttgagttattaaatgttaatcaaaatgagtat
atcatttcctgtctggaataatccactcattaatttttaatatgaaaagatatatatttg
tacttgtaagcattttaagaaacatttttaaagtgtgctacaaattcatttggtgtacta
acatcaaaatgtatccaagccatttaaaaaatatttatatatacatagtagcaaatagtt
ttatagatttatttgtatcgcattttttattacaaatgaatatttcatgtttatataagc
tgtaatcaaaaaggactagtagtagtagtaaggaagtcaaatttgtttttttatcattga
ttataagtggtatatttgttttttgtcattgattaaaagtgattttagccctaggcccga
aatgactagcaaatatcattttctgtatgaattgtggaacatcacaataaaattatttct
gtgctgatgcta
>lcl|<llId>9630</llId><geneSymbol>GNA14</geneSymbol><baseAccNo>NM_004297.2</baseAccNo><extAccNo>BC027886.1</extAccNo>
aggaccgaaacaggatgtcagagctgccagagactttatcctgaagctttaccaagatca
gaatcctgacaaagagaaagtcatctactctcacttcacatgtgctacagatacagacaa
tattcgctttgtgtttgctgctgtcaaagacacaattctacagctaaacctaagggaatt
caaccttgtctaaaagctgctgcccactcctcccctataacagaagatgtgatttgcaaa
ctccttgttttatttgcaagtgcttctgacatcaccagagccagccccatgccaggaact
aaggatgtcatgtagatcgtggggacagagatgggtgatggaacttggaagatatttgag
tttaccaacatactttaaaagtccttacatcccaaattgtgtttataattattttcttga
cttttggctataagattttgtgtaatttttgaatttggtgttttctagaatttttaaaag
ccactttgatttagttttaaatatgtttaaaaatagcgattaaaattatgtaagcaagga
>lcl|<llId>9631</llId><geneSymbol>NUP155</geneSymbol><baseAccNo>NM_153485.1</baseAccNo><extAccNo>AL117585.1</extAccNo>
aggagaagatttacaaatctctgcctggatgctgtttgtggttaccttgttgagctccag
tctatgagctcgtcagtagcagtacaagccatcactgggaattttaaatctcttcaagct
aaattagaacggcttcattaattactgtgatatactttcatccgttttatgatctgtaaa
ataaaaactcagctgggtccaga
[truncated: 9,458,956 more chars]
