# Supplementary material for: Leveraging human genomic information to identify nonhuman primate sequences for expression array development
Source: BMC Genomics. 2005 Nov 15;6:160. doi: 10.1186/1471-2164-6-160 (PMC1314899; doi:10.1186/1471-2164-6-160)
Supplement: Additional File 3 — Last exon sequences (Parts 3). FASTA-formatted files containing the last exons of 15,401 unique human genes. XML-styles tags in the header are used to denote the LocusLink ID (now GeneID) and symbol of the corresponding gene. The tags <baseAccNo> and <extAccNo> denote the accession number of the base reference sequence and mRNA sequence, respectively, used to generate the extended mRNA sequence from which the last exon was derived. [file 1471-2164-6-160-S3.fna]

>lcl|<llId>83900</llId><geneSymbol>KRTAP9-3</geneSymbol><baseAccNo>NM_031962.2</baseAccNo><extAccNo>AJ406947.1</extAccNo>
tcacctcttaacagaagcccaccctccatccctgacaccatgacccactgttgctcccct
tgctgtcagcctacctgctgcaggaccacctgctggcagcccaccactgtgaccacctgc
agcagcacaccctgctgtcagccctcctgctgtgtttccagctgctgccagccttgctgc
cacccaacttgctgtcaaaacacctgctgtaggaccacctgctgccagcccatctgtgtg
accagctgctgccagccttcctgctgtagcacaccctgctgccagcccacatgctgtggg
tccagctgtggtcagagcagctcctgtgcacctgtgtactgcagaagaacctgctaccac
cccacaagtgtttgtctgcctggttgcctaaaccagagctgtggctccaactgctgccag
ccctgctgccgcccagcctgctgtgagaccacctgctgcaggaccacttgtttccagccc
acctgtgtgtacagctgctgccagccttcttgctgctaatcaactcccaagagaactacc
atcctcacacaacaaccttcagctcaactgacttgtcttttgagggactaatttactttg
ctgctgacagccaccatgctctcacccaaatttttatgaattctctacatgtttaaaatc
ttgggaatctgcttgagggagggcagaatacttcatcctcattccctctttccttacacc
ttgtggatcatgtgccagcttcgtctgttcttaatttggagtcatgatctcagctttgtc
tcaaaaatcaagagcttcattctttgcttctaaggaatttaggtttctgcaactgatcaa
tcatctttgcaattatattttcattttaaatatccttctcatggttcttgtatccttctt
tcttcttttcacgataactttgggttatgtctctggtagcagagattcttacctatatgt
ttctgaataaactctgaaccatcttcatctca
>lcl|<llId>83902</llId><geneSymbol>KRTAP17-1</geneSymbol><baseAccNo>NM_031964.1</baseAccNo><extAccNo>AJ406952.1</extAccNo>
gaactccggctgcgttaccgacctgcgagctgacgggcccggaccatggggtgctgcccg
ggggactgcttcacctgctgcacccaggagcaaaactgctgtgaagagtgctgctgtcag
ccgggctgctgtggctgctgcggctcctgctgtggctgtgggggctctggctgcgggggc
tctggctgcgggggcagctgctgcggatcgtcttgctgtggatctggctgcggaggctgt
ggaggctgcggaggctgcgggggtggctgctgtggatccagttgctgtgggtccagttgc
tgcggctccgggtgctgtgggcctgtgtgctgccagcccacacctatatgcgacacaaaa
tgaagacctttccctccaccactgatgcagtcccaccgaaagcctccatctgctccaggg
ggacagcccctcgtgtccagaaccttccatacccccaagacagtgtcttgtctttctgtg
atttgtagaggagggcttgttctccaacaccttctctggtatttcaaggcaccgagaaca
agagccatactctgatgaaacattaaaactcggtcacaactaagtgatcccaagctcaag
ggtgaatccccaatactttacttattcacatgaagttcaatgtcttgtactataagacat
cctcttcttcaaggtgtctttgggactgatcctccgccctggctttctgcagctttgaga
tgcaaaaaaggtccatcttctttgtgagcctcttaataaatttgagcatgctggcataa
>lcl|<llId>83903</llId><geneSymbol>GSG2</geneSymbol><baseAccNo>NM_031965.2</baseAccNo><extAccNo>AK056691.1</extAccNo>
gtttgcgtttgaacctcttggcgggtgccggccatggcggcttcgctcccgggacctggg
agccggcttttccgcacatatggggctgcggacggcaggagacagcggcggccgggccgg
gaagccgcgcagtggttcccgccgcaggaccggaggcgtttcttcaacagcagcggcagc
agcgacgccagcatcggcgacccctcgcagtccgacgatcctgacgatcccgacgacccc
gacttccccggcagcccggtgaggcggcggcggaggcgtcccggcggccgagtgcccaag
gaccggcccagcctgaccgtgaccccaaagcgctggaagctgcgagctcgcccaagccta
accgtgaccccaagacgcctggggctgcgagctcggcccccgcagaagtgcagcacaccc
tgcggcccgctccgacttccgcccttccccagccgcgactccggccgcctcagcccggac
ctcagcgtgtgcggccagcccagggacggcgacgagctgggcatcagtgcctccctgttc
agctctctggcctcgccctgccccgggtccccaacgccaagggacagtgtcatctcgatc
ggcacctccgcctgtctggttgcagcctcagccgtcccgagcggcctccacctcccagaa
gtctccctggaccgagcatctctcccctgctcccaggaggaagcgacaggaggagccaag
gacaccaggatggtccaccaaacccgcgccagcctcaggtcagttctctttggccttatg
aactcaggaacccctgaggattctgagtttcgggcagatgggaagaatatgagagagtcc
tgctgtaaaaggaaactggtggtgggaaatggaccagagggtccaggtctgtcaagcaca
ggcaagaggagggccacaggccaggactcttgtcaagagagagggcttcaagaggccgtc
cggagagagcatcaggaggccagtgttcccaagggccgcattgtgccaaggggaatagac
aggctggagagaactagatcaagccggaagagcaaacatcaggaggcaacggaaacctct
ctcctccattcccaccgctttaaaaagggccaaaagctgggaaaagattcgttccccacc
caggacctgactcctttacagaatgtctgcttttggaccaaaaccagggcttccttcagt
ttccacaagaagaaaattgtgactgatgtgtcagaggtctgcagcatctataccactgcc
acttctctctctggatccctcctatcagaatgttcaaaccggcctgtcatgaacagaaca
agtggtgctccgtcctcttggcactcctcctctatgtatttgctaagccccttaaacact
ctaagtatttcaaacaaaaaggcatctgatgctgaaaaggtttatggggaatgcagtcag
aagggtcctgtcccctttagccattgccttcccacagaaaaactgcaacgctgtgagaag
attggggaaggggtgtttggcgaagtgtttcaaacaattgctgatcacacacccgtagcc
ataaaaatcattgctattgaaggaccagatttagtcaatggatcccatcagaaaaccttt
gaggaaatcctgccagagatcatcatctccaaagagttgagcctcttatccggtgaagtg
tgcaaccgcacagaaggctttatcgggctgaactcagtgcactgtgtccagggatcttac
cctcccttgctcctcaaagcctgggatcactataattcaaccaaaggctctgcaaatgac
cggcctgatttttttaaagacgaccagctcttcattgtgctggaatttgagtttggaggg
attgacttagagcaaatgcgaaccaagttgtcttccttggctactgcaaagagcattcta
caccagctcacagcctccctcgcagtggcagaggcatcactgcgctttgagcaccgagac
ttacactgggggaacgtgctcttaaagaaaaccagcctcaaaaaactccactacaccctc
aatgggaagagcagcactatccccagctgtgggttgcaagtgagcatcattgactacacc
ctgtcgcgcttggaacgggatgggattgtggttttctgtgacgtttccatggatgaggac
ctgtttaccggtgacggtgactaccagtttgacatctacaggctcatgaagaaggagaat
aacaaccgctggggtgaatatcacccttatagtaatgtgctctggttacattacctgaca
gacaagatgctgaaacaaatgaccttcaagactaaatgtaacactcctgccatgaagcaa
attaagagaaaaatccaggagttccacaggacaatgctgaacttcagctctgccactgac
ttgctctgccagcacagtctgtttaagtaagctaaatgtatcttactgccccgaaatgag
aggagactggtcttgaagcctctggtgctgtttcaacctccatccccacaggagggtgga
actcccattctcacaggtttccagtcagcttttcaaacaagaattttgtttccaaatgga
aactgaaatatttgttgaaatgtttaaatttgctgataacaaatgttctgaaagaagtaa
actagccgggcacagtggcgtgcgcctgtagtcccagctactcgggaggctgaggcagga
ggatcgcttgagcccaagagttcatatctagcctggtcaacatagcaagacccctgtctc
tatttttttaaataaataaactacatgtgaaaacaaacgtttatatttataaaccctctt
ttttttttttttaattttattgagacagagtcttgctctgtcacccaggctagagtgcag
tggtgcgatctcagctcactgcaacctccgcctcccgggttcaagcaattctcctacctc
agcctcccgagtagctgggattgcaggcatacaccaccatgcccggctaattgtttgtat
ttttttagtagagatgggggtttcaccatgttggccaggctggtctcgaactcctcacct
tgtgatccacccacctcggcatcccaaagtgctgggtgattacaggagtgagccatggca
cctgaccttaagccctctttctaattgtcagcagagtcctttctgtaaattcctttccgt
tttttgagccttaacacttatgtagtctgagcaaaaaaaaatgcccaggcttcagcttca
tactgagcagagcctgttgcttcaggtatcaaggctagctttgggaaccagactacagat
gagacaactgaaagcaaagaggctgaggcaaagcagagaccaaaaaagagtctcagggga
gaagaagggaagctagtaagcaacttatagggggcagtgtaagaaatgtcacatgttaca
tcactcacacagagaagcagaatttatcaattttcaaagggaaaatgtctctgtctactg
acaaggttttaatttttgcttttttttttttttgagatggagtctcactctgtctcccag
gctggagtgcagtggcaggatctcggctcactgcaagctccgcctcccgggctcacacca
ttctcctgcctcagcctcccaagtagctgggactacaggcgcccgccaccacgcccggag
aattttttgtatttttagtagagacggggtttcaccgtgttagccaggatggtctcgatc
tgctgaccttgtgatccacccgcctcggcctcccaaagtgctgggattacaggtgtgagc
caccgcacctggccaatttttgcttatttttcctcaaagggaggaaaactgacaggttgc
tttaagagctgagtgattgagagtccttctgaacaggacttcgggaatttactcctaatc
ttttcccatggttaacttgccttcactctgtttctagaactctggtttttatacttgaga
ctctgtagtcactgtggaaagaggtgtgactgataaagaactgcctttaaat
>lcl|<llId>83930</llId><geneSymbol>STARD3NL</geneSymbol><baseAccNo>NM_032016.2</baseAccNo><extAccNo>AJ492267.1</extAccNo>
tgtgaaaaaccctcacagaaagtcatcgaggcaaaaagaggcaggcagtggagtctccct
gtcgacagtaaagttgaaatggtgacgtccactgctggctttattgaacagctaataaag
atttatttattgtaatacctcacagacgttgtaccatatccatgcacatttagttgcctg
cctgtggctggtaaggtaatgtcatgattcatcctctcttcagtgagactgagcctgatg
tgttaacaaataggtgaagaaagtcttgtgctgtattcctaatcaaaagacttaatatat
tgaagtaacacttttttagtaagcaagatacctttttatttcaattcacagaatggaatt
tttttgtttcatgtctcagatttattttgtatttcttttttaacactctacatttccctt
gttttttaactcatgcacatgtgctctttgtacagttttaaaaagtgtaataaaatctga
catgtcaatgtggctagttttatttttcttgttttgcattatgtgtatggcctgaagtgt
tggacttgcaaaaggggaagaaaggaattgcgaatacatgtaaaatgtcaccagacattt
gtattatttttatcatgaaatcatgtttttctctgattgttctgaaatgttctaaatact
cttattttgaatgcacaaaatgacttaaaccattcatatcatgtttcctttgcgttcagc
caatttcaattaaaatgaactaaatta
>lcl|<llId>83931</llId><geneSymbol>STK40</geneSymbol><baseAccNo>NM_032017.1</baseAccNo><extAccNo>AL834137.1</extAccNo>
aggcgaaggtgacggaggagtgctcccagtacgagtttgagaactacatgcgtcagcagc
tgctgctggccgaggagaagagctccatccatgacgcccggagctgggtacccaagcggc
agttcggcagcgcaccaccggtgcgacggctgggccacgacgcacagcccatgacctcct
tggacacggccatcctggcgcagcgctacctgcggaaataacagcctcagccggggccac
cagcactgctgccacttcttccagccccagccaaaggcgtggctgtcagggctgggccct
gtagtgctggactctcccgggccacaatagggacagggcagggacagggacagcccaggt
cacacgtggggtcagcagaggtaccacgaagctaccttttgggatgattgctcgattgtt
tggtttttaaatctgagaagcctagataactaatctgcttttaatcacgatgttttaatc
tacctctgtctctttaaccatgctgtctctggactgagcaagagggaggagggagcctgc
tcaccccactccagggccttccccagcggccaccaactgacctggggcgctgctccccac
agtccaaataagctgaaagtgcagctcgctgcaggccccagagcgagcttcccctcctcc
ctgctctcccaggcccctgccacagcctctttccgtccctctctttctgatccaggcccc
tcagtccaagctttggaaaaccttcacctcatcttaaaccgaactcaaatatatttattt
ttttaccataccaacttctctcccatctctaggtggctcagtccatggccactccctgcc
cccagcctggctggacagcaaggaatccacagcccacacgtgagctccctcctcaccccc
aggcagggaagcccctcctgccagtccctgtcccctttcagcccaccagtccctctctgc
tgccggtgatgggaggcctttctagacctggctctttctctcccgtctcagtggcttctc
tgaggtgctgtacacgcgcgttaacctgttcccttctctatccttccccgtggtactgag
ctcacgtggactcccagtgcgaaggggcccatgggttgggctgcaggcctggccgtgagc
gggggctgcctgcacgctcccctagcctactcttgtgtttaggggatggtgggaacatat
cccagtgcccttgcctcataatagatgtggtgactctcccggtagaccctagcaagggtc
ctccatggtggtgagggactcaggagaattgtagggattgggggaccctgcctgcctggc
ttgagaacagccctgctgcccttttgagccgagattttgaagtggatgcccgtcttgcca
gaaatgctgttctcaccagaatgccccctccccttgcccttactggacttggccctgcct
gatgccaagcaaagacccttccccagaggcctaccccccatatgtcctcagagaggctga
gtgtcccctccaggcagtcatgggccctgaggcccctcctgcctggccctgctccccagt
ggggaggtgactgtgtttcccagagtgtgagccgctctcctccccctaaaaagctgactc
actgtgagtgaccttgggcaagttcccaaacctccttgtgcctcagtttccccatctgga
aaaaatggggccacctcttgccagcagtagcagggctgcccacgcccctttctccccatg
ccccatccagcacttgggcgactcatgcctctgcctcagtgggcctgtgggagcctactg
gagcccagcacttactccccctgagcagcgagcctgcgtctgtctcagctgtccagcgct
gagggccagggtcttgtgctgtggggctgggggatgccctcttttctatatttatttcat
agaaagtctcctgcgggagcggaaatgcagtccggcctagggctcccagcccttgactgt
cctcctgtgagggcctgaagctgggccagggcccgtcgcagcggagccccctctcagcag
cccaccgggtccctccaggctgctgcccgtgcgtggtctttctcctccttttcaaagcaa
tagccgccgggtctgcaaagccctgtcagacagactgggcccttccaaggtcaagccatg
tgtctgatgacattcctggtgaagcaaaggagaggaggatgggtcagccctcactgggtg
tcacacactgagagaagtcctattgtaaagaaacggaaaaagtcacaaaaaagtttgtat
aaagacatatttttgtactacatggggactcttcctgcatgtcagcaataaaacttcctg
atctggaaccac
>lcl|<llId>83933</llId><geneSymbol>HDAC10</geneSymbol><baseAccNo>NM_032019.4</baseAccNo><extAccNo>\null</extAccNo>
agtgccatcctcacctggtggcttgaaatcggccaaggtgggagcatttacaccgcagaa
atgacaccgcacgccagcgccccgcggccgcgatccggaccccaagcccacggctccctc
gactctggggcacggaaccccgcccactcccaatccccgcgccccgccctctcccacccg
tgcttcccccgctccacccctcacctcacctcgcccccgccccacccatcgcgccccggc
ccgtcccatcgaggcccatgcaacccacgctcggtcccgttccggcccctgcgccccgct
gcgcttcgctccccgcccttgcgccgttagtaaacatcgctcaaacgaa
>lcl|<llId>83937</llId><geneSymbol>RASSF4</geneSymbol><baseAccNo>NM_032023.3</baseAccNo><extAccNo>BC032593.1</extAccNo>
gttccaagccctgcgtctgacgatgctgcagcgcctggagcagctggtggaggccaagta
actggccaacacctgcctcttccaaagtccccagcagtggcaggtgtacactgagccctg
gttgctggccccggccggtcacattgactgatggccaccgcctgacgaatcgagtgcctg
tgtgtctacctctctgaagcctgagcaccatgattcccacagccagctcttggctccaag
atgagcacccacaggaagccgacccaggcctgaggggccaggaacttgctgggtcagatc
tgtgtggccagccctgtccacaccatgcctctcctgcactggagagcagtgctggcccag
cccctgcggcttaggcttcatctgcttgcacattgcctgtcccagagcccctgtgggtcc
acaagcccctgtcctcttccttcatatgagattcttgtctgccctcatatcacgctgccc
cacaggaatgctgctgggaaaagcagggcctgccagcaggtatgagatctagcctgcttt
cagccatcaccttgccacagtgtccccggcttctaagcctccaatatcaccctgtgagcc
tcgcacagctcagccccaacacagaggtgagaccaggaataaggccacaagtatctcact
ttctctgcagaaatcaatctttacttcatcagagagacctaaagcgattcttacaaggag
cttgctgcaagaaacacggtcattcaatcacattgaggagggtccacatggcattgagag
ggtgctgcccgctcaatgcccagcagcagctctggaaggcagtgctcagccccatcacca
ctgtcccgtggatgcctgtgtacctcttgccttttctgggcttgcgtttctctcctctag
tgggtggggatgactttcaatgactttcaatacttcccctgaaggaagaatgataaggag
aaatgtctgttttgaggaaagggctttgaattccccagatactgaacaatttgtgtttgt
gactgatggagaatttcaggaatgaatgagaaagcctttgcgaaactatgcaacagttta
catcagtcatgtgaagtatttgtctaaaacagagcaaactgaagaccaaattattctcct
gttgaggtccgtggatggcagatttaaagggaagaaccacaaaggcttgcaaagatagga
gaggctccatctctaatgcatgtagaagctccttacgggtgcccatcaagagcatagctt
ggaagccaccatgctgtgcggaactgcgtcagggcaaatgtcacagcaggatttccccaa
cccagctccatcatcacagacacagagagctgcaggggaggcctgcccactgttttgtcg
actctgccctcctctggcagcatagatccttaggtgctcaataaaggtgtgctgtattga
actgaagaagtgagaa
>lcl|<llId>83938</llId><geneSymbol>C10orf11</geneSymbol><baseAccNo>NM_032024.2</baseAccNo><extAccNo>CR933639.1</extAccNo>
aggtgtcctggggaagtgtcgctacgtttactatgggaaaaactcagagggcaacaggtt
tatccgagatgaccagctctgaagccaacttctgtataccttcacccatttcatgaaaat
aaaatcaaaagggaaatcaaaaataaagaaaacgctaa
>lcl|<llId>83939</llId><geneSymbol>eIF2A</geneSymbol><baseAccNo>NM_032025.2</baseAccNo><extAccNo>AF497978.1</extAccNo>
agttggagaaaattcagaaagaaacagcccttctccaggagctggaagatttggaattgg
gtatttaaagattcacggaaagcaagttgatgaccagaaatcagtgcaaacacatcttct
gttaaacccattggtatacacagaatattcctgtgcccacacttaatgtcaatctataat
tttaaccatttatccaagattctactaagtgtaaaattatttaataatgtctattaaatt
gatatttatatcttgcatcctatatcatgtcaatatgtgatatagaaaagagatacgtga
attttttagctaagcttgacagattgaaagacaagtgtcatttttttttgtagagggtga
tatataccatgtaaatgaataaagacattttaaatttaa
>lcl|<llId>83940</llId><geneSymbol>TATDN1</geneSymbol><baseAccNo>NM_032026.1</baseAccNo><extAccNo>AF212250.1</extAccNo>
tcaaatattggagataatgtcagcagtgagagatgaggatccactggaattagccaatac
actatataacaatactattaaagtattttttcctggaatataattggtatatgtcttcca
ctttccatcatgtatgtaaaatttcatagtaaaacttcctgatagtttcaataaagaaat
tatctgcaa
>lcl|<llId>83941</llId><geneSymbol>TM2D1</geneSymbol><baseAccNo>NM_032027.2</baseAccNo><extAccNo>BC029486.1</extAccNo>
gatttgagcctccttgattttaatagagaacttctagtgtatggatttaaagatttctct
ttttcattcatataccattttatgagttctgtataattttttgtggtttttgttttgttg
agttaaagtatattattgtgagatttatttaataggacttcctttgaaagctgtataata
gtgtttctcgggcttctgtctctatgagagatagcttattactctgatactctttaatct
tttacaaaggcaagttgccacttgtcatttttgtttctgaaaaataaaagtataacttat
tcaca
>lcl|<llId>83942</llId><geneSymbol>TSSK1</geneSymbol><baseAccNo>NM_032028.2</baseAccNo><extAccNo>BC022515.1</extAccNo>
ggcaggaacagcaggcctggccagcccaaaggactctctatccaggatgtaaatgagcac
actgctggcccatgcgcctcggggctgtagagggcagcctcagaggcactgggcattcct
ggcaccatggatgacgctgctgtcctcaagcgacgaggctacctcctggggataaattta
ggagagggctcctatgcaaaagtaaaatctgcttactctgagcgcctgaagttcaatgtg
gcgatcaagatcatcgaccgcaagaaggcccccgcagacttcttggagaaattccttccc
cgggaaattgagattctggccatgttaaaccactgctccatcattaagacctacgagatc
tttgagacatcacatggcaaggtctacatcgtcatggagctcgcggtccagggcgacctc
ctcgagttaatcaaaacccggggagccctgcatgaggacgaagctcgcaagaagttccac
cagctttccttggccatcaagtactgccacgacctggacgtcgtccaccgggacctcaag
tgtgacaaccttctccttgacaaggacttcaacatcaagctgtccgacttcagcttctcc
aagcgctgcctgcgggatgacagtggtcgaatggcattaagcaagaccttctgtgggtca
ccagcgtatgcggccccagaggtgctgcagggcattccctaccagcccaaggtgtacgac
atctggagcctaggcgtgatcctctacatcatggtctgcggctccatgccctacgacgac
tccaacatcaagaagatgctgcgtatccagaaggagcaccgcgtcaacttcccacgctcc
aagcacctgacaggcgagtgcaaggacctcatctaccacatgctgcagcccgacgtcaac
cggcggctccacatcgacgagatcctcagccactgctggatgcagcccaaggcacgggga
tctccctctgtggccatcaacaaggagggggagagttcccggggaactgaacccttgtgg
acccccgaacctggctctgacaagaagtctgccaccaagctggagcctgagggagaggca
cagccccaggcacagcctgagacaaaacccgaggggacagcaatgcaaatgtccaggcag
tcggagatcctgggtttccccagcaagccgtcgactatggagacagaggaagggcccccc
caacagcctccagagacgcgggcacagtgagcttcttgcggcccagggaatgagatggag
ctcacggcttaaagcccaagctctgaagaagtcaagggtggagccagagaaggaaggcag
tcccagatgagcctctattttcatcagcttcttctctctccccttgaacttggtaaccca
catggttctcccgtggcccctaggtggatgaggccaaagtcaaatccaaggctgagacag
tcgtgcgactcctactcccccagagcgtgacccggagcaggtgctggacacagagcctgt
ctcagcagagggtccccactggccgcaacggctcagtgacagcaagagcaggaagagcag
caggaaggcaccgctgtccaccttgggcaccatttatcctcctttcatcgtccccggggc
agttgcgtgaccctgctgggaggccagaccaggccagactgagggtcaggggaccaggct
gggttgggggttgggtggggctggacggggacgaggcgcggagaggaggcgggaaagagc
ttcggctgggccacgggctcgcgggcactctcggcggcagcctcgggggctccgactcca
gctctgggcaagatccataaacttttaaagaagcctcaaaacatacttttaaagcattaa
gctttaaagtgctagaaatcttgtgccccatatgtgcttctttcagtattatcctagatc
ctcaggagtagcatggcaactggagaaaatgggaggaaagacaagaagaaatagaagctg
atttaaca
>lcl|<llId>83943</llId><geneSymbol>IMMP2L</geneSymbol><baseAccNo>NM_032549.1</baseAccNo><extAccNo>AF359563.1</extAccNo>
ggtttccctaggacttctgcatgcccatgccacacatatcctgtggcccccagagcgctg
gcagaaattggaatctgttcttcctccagagcgcttaccagtacagagagaagaggaatg
actgcatgaatctacctgagttgctggcattgggaggccagttactggaaaggaatggaa
aaaagaagcctccaaaagggaaaaacttctgacaatatgatgctgtgcgagaaatattta
cagcacattaaaacgatctgtattattaaataaataattttcaaatgttaaacagtatta
aatggcacctgattttgtgttaaattttagttccctgttgtttaatgcccccaaaatatg
cagacctttgggaatataaaaatattgcacccacatgtcttaatggggctgaatttcaga
ttatttgttacatatacttattatattgattgttgggttttgattttggtgcttgctgct
gaaataaattgaaaattaatattcaataaaaatgatgtatttgtcacttgctgttaaggt
agaacaagaaggaacacatattatacacataatgatgggaattacattgtgatttgtact
atctacaaaggagtaactgccagttaggaagaacagtaaacagtgatgttaaaataaaac
aatgatttg
>lcl|<llId>83953</llId><geneSymbol>FCA/MR</geneSymbol><baseAccNo>NM_032029.1</baseAccNo><extAccNo>AF354295.1</extAccNo>
gaaatcaaagtcagtgctgtccttacccagaaccctcacagtctgctctgtgtctctgca
gctcaggaggcagaaagggtcaccttaattcagatgacacattttctggaagtgaacccc
caagcagaccagctgccccatgtggaaagaaagatgctccaggatgactctcttcctgct
ggggccagcctgactgccccagagagaaatccaggaccctgagggacagagagatgaact
gctcagttaccatgggagaaggaccaagatcaaaggccttcaggaccccagcctctttcc
atcatccttcctccacctgtgggaagagaagctgatgcagccggtgctccacccatggaa
gaaaggctggctgtccttgggcccaagaaagtcaagcattatccacgtccaaaggtgaca
agatgactcaaaggagacttcaagaacagtgtatgaaacactggaagaggtcacctagga
aaagcatgaaatttccattcctgaatgtttgaaaatagaagaggcttccaatcagtgtgg
aaagtgacaaatcccctatcaacactcccagcccttgctgggggctccttttctgactac
tgttagcactcagcctcccattcacatgtattatatttaagtgtaccagccttgccttct
caagtagattctaagctccttttaaggcagtaattgcattntatctgtctcatgatgccc
ccagagaact
>lcl|<llId>83954</llId><geneSymbol>FKSG83</geneSymbol><baseAccNo>NM_032030.1</baseAccNo><extAccNo>AF336874.1</extAccNo>
gctgctgtttaggctgtgctggcttcaatcaaaagatccaagaaaaccatgaatattttg
tattcaagtgacacaacactgggaatcttacctgtctttcaaagtggcattgggctcatg
gggaacttattgctattcattacatatatgtacatcttcttattttggccccatcagaag
aaccccttagatgtgattctcatgcacctaactttggctaatgttataacagttatcatc
aggggtgttccatatataatgtcatccttcagacttagaagtacttttgttgatactggt
tgtaaaacagggctatacatttataaaatgacatggggcatttgtgtatgtacttcttct
ctcctgagtacatttcaggctgttatcatctgtccttgtcattccaagtgggcatggctc
aaactcaaatctccccataaattttcccttattgatttattcctaaacaacaggctaatc
aatatgtgggtcattataagcaccgtagccaccagcaaatccactaatgttggacttgta
tattctctgatatactgtaaaacaagactgtttatatactaccatgcaatgatatttcaa
agtgccatgtttactcaaggtttcctcttcttgttcctcatgatttggactagtttctac
atggtgactattttcttaaggcatcaaaagacggtctttcatattcacagtatcagtctg
tctccacaatcttttcctgaaacagaagccagtcatgttttcttcttgctggtgagccgc
tttgttttcttttatgggactaacgtgtgtctttccacttatattagctccatgtatgag
aacagcctaatcctggagaacattactagttttgtttcatcttcctacccaattatctgt
actttgatattgattaattatgataataaagtttccagattaacctgtgccattttaaat
atgattatttccccctgcttaccacacagctttctattgcatcaaagaaatcctgataaa
aattattttaaccacaagagaatgtgtttttaaactttcctgagtttagaaatttagtcc
tttggcctgggaggtccaggctgcaatgagccaagatcacgccactgaactccagcctgg
gagacagcaagaccctgtctgaa
>lcl|<llId>83959</llId><geneSymbol>SLC4A11</geneSymbol><baseAccNo>NM_032034.1</baseAccNo><extAccNo>AF336127.1</extAccNo>
gctatatcctgctgccccgaatcattgaagccaagtacttggatgtcatggacgctgagc
acaggccttgactggcagaccctgcccacgccccattcgccagccctccacgtcctccca
ggctggctctggagctgtgaggggaggtgtaggtgtgtgggtgactgctctgtgctgcgc
cttctcatggctgactcaggcctggggcatctgggcattgtaggggtgcagtggtatgtg
cccacccctctcccattatcctttagctttaggccaagagcgttgctcagggcagcttct
gcccagggtgggtgggactgagcaggatggattttcttttgataaaagagtcgatgcctg
aaagagaaaccatttccttgattgtgtaaggaacttgctggacgcacattaaagaataaa
gctcctgtttctaggctccta
>lcl|<llId>83982</llId><geneSymbol>FAM14A</geneSymbol><baseAccNo>NM_032036.2</baseAccNo><extAccNo>BC032626.1</extAccNo>
ggggcagctggactctccacatcatccaacatcctcctggcctctgttgggtcagtgttg
ggggcctgcttggggaattcaccttcttcttctctcccagctgaacccgaggctaaagaa
gatgaggcaagagaaaatgtaccccaaggtgaacctccaaaacccccactcaagtcagag
aaacatgaggaataaaggtcacatgcagatgca
>lcl|<llId>83983</llId><geneSymbol>TSSK6</geneSymbol><baseAccNo>NM_032037.2</baseAccNo><extAccNo>AK172841.1</extAccNo>
catgagccacttcacccggctcacagctgtaatttgaacccagatctagcaacagtgatg
ttgcgggggtgggggaagccctccctgctgtgggtccctttcctctcgggaagagggggt
gggggagtcagggcggggctgggcgagattcagctggactcactagctcgttccttcctc
tgttccttcatgtagtcatgcatttcttgagcacctactgtctgccaggccccagagctc
atggcgaagagacttgggcccatccctgccgaaaacgagacaattgaaaagtcaagtaaa
ataaaaaaatgacatggaa
>lcl|<llId>83985</llId><geneSymbol>SPIN1</geneSymbol><baseAccNo>NM_032038.1</baseAccNo><extAccNo>AF212371.1</extAccNo>
ggcctgctgcacgaagcagggtccacagacgaccggattgtggtgccccagcggggccgc
tccacccgcgtgcccgtggccagtgtgctcatctgagaggctgccgctcacctacctgca
catctgccacagctggccctgggcccaccccacgaagggcctgggcctaaccccttggcc
tggcccagcttccagagggaccctgggccgtgtgccagctcccagacactacatgggtag
ctcaggggaggaggtgggggtccaggagggggatccctctccacaggggcagccccaagg
gctcggtgctatttgtaacggaataaaatttgt
>lcl|<llId>83986</llId><geneSymbol>C16orf9</geneSymbol><baseAccNo>NM_032039.1</baseAccNo><extAccNo>BC010521.1</extAccNo>
gccgtcctgtttgagccaagccgccacgccgcctacatccttctgacaggcccggcagac
tcagaggcacccggcctggtctctgtgatcaagcacaaggtgcgggaccttgtcccaagc
agcagggtggtccgcctgggtgagggtgggccagacagtgaccaagccatcagggaccgg
ttctcccggctgcggtaccagagtgaggcgtagaggcacgccagccagagcctgtggaga
gactccgcctgctgacactaaacgtcctgggaagtgggcccttccctgggtctctgcact
gactcccccactcctgaccctggtgatggtcgccactgggcagcagcagccttaccagtc
ctccatgatcacacccagggacctgcatgggtgaggggacaccctgggcctctctcccgc
ccagcatcctccctgagtccccacacagggcctcactctgcaccccaccagggtcccgct
cacaccaggcagccttcatagtggtctccctggccaccttgggcagagctgggtcatgca
gcaccccatccttacccggtgccctctccttgccagcttctccccaggccagagcggcca
tcgcgtagaaagaaccagggtgtccccgggacaggccgtcccccaccccatcctgtagag
tccattccccttttccctcctgtgctctgtcccccaaggagtcatggaactcagggtact
gggcctcaacgggaacctgagacagcttccagcttcgcagcccttcccggagctacaggg
ggatcctctagcatggggggtgtgacttggttcctttgaccaggtcctgtgaggaagcct
ggagcaagggtctcccccagcaggatgggtggggcctgctctggagctgagcccgtggcc
gctcacaggtgtccttagtggtgttgcagctgtctactggctgcatgtgctgtgaatatc
ccaaggaactggctgtggaatgcgtgtttgggtcagtctgtgccctctcagtagacactg
gagctgctctgtccctgaagaggccccgtgccccaggcatggcaagcgcctgcctctccc
cttccggtgctcacacgcccacgccgtgccacccgatgcaggactcacctctgtgccttg
ctgctcctgaggcccaagggcagccatggtgctctgtactgctcgggccgcccaggtcac
agagcctgagcttcgtagccaaagcagcctgatgacccacccaccaaggaagaaagcaga
ataaacatttttgcactgcctgaaaaaccccggtggtcaggcgtgagccta
>lcl|<llId>83987</llId><geneSymbol>CCDC8</geneSymbol><baseAccNo>NM_032040.1</baseAccNo><extAccNo>BC025243.1</extAccNo>
ctgcccgcgcgctccacggtgcagagctctaagcgcgcgggctggcaggctgcggcgcgt
caaggtcagcctggagctgggtggcggcctgcctgggggcgggggaccctactggaggcc
cgggctggggcctcccagcgcctcggccatattgaatagcttcgactggaccgtctttgt
ctgcgaagtcctgtcccaagttccagccgcgtccctggggcctggggcaggaagagtcgc
tggcagcccgcgcgccccaacttggagctgggacaccacgtttccagcttggagtgggcc
ttgagccttgggactgacctcgcccccggctcacgtaggcatcctggaaattgattcccc
caagtccttggtgggggagccggacttggtcaagactgtacttgttgcaggcgaagagat
tggaggcgtttggctcgtccctggctagggaggtgagactctccggtcagcgttgctgga
actccccccatccagtccctccctcaagactaagggctacagtagtttgttggggctcat
tgccccctcaccccagatatcaccctggagatcttaaagactctcgagaaaagccacgtg
gggggctggttcccctggggcttcctgccgtcccccgactgcctcattctttggagcgtc
cccgatgtctgcaaagatgtggatttggacgtcctcgtggaagccctaaagcccgtgggg
acatttaagaagatcggcaaggtgttccgcaaggaggaggactccacggtggggatgctg
cagatcggggaggacgtcgactatttgctcatcccccgggaggtcaggctggctgggggc
gtctggagagtcatctctaagcccgccaccaaggaagcagaatttcgggagcggctgacc
cagttcctggaagaagagggccgcaccctggaggacgtggcccgcatcatggagaagagc
accccgcacccgccccagccccccaaaaagcccaaggagccccgagtgaggaggagagtg
cagcagatggtgactcctccgccccggctggtcgtgggcacgtacgacagcagcaacgcc
agcgacagcgagttcagcgacttcgagacctccagagacaagagccgccagggcccgcgg
cggggcaagaaggtgcgcaaaatgcccgtcagctacctgggcagcaagttcctgggaagc
gacctggagagtgaggatgatgaggaactggtcgaggccttcctccggcgacaggagaag
cagcccagcgcgccgcctgcccgccgccgcgtcaacctgccagtgcccatgtttgaggac
aacctggggcctcagctgtccaaagcggacaggtggcgggagtatgtcagccaggtgtcc
tgggggaagctgaagcggagggtgaagggttgggcgccgagggcgggccccggggtgggc
gaggcccggctggcctccaccgcagtggagagcgcaggggtatcatcggcgccagagggc
accagcccgggggatcgcttgggaaacgcgggagatgtttgtgtgccccaggcttcccct
aggcgatggaggcccaagatcaactgggcctcctttcggcgccgcaggaaggagcagaca
gcacccacaggtcagggggcagacatcgaggctgatcaggggggagaggctgcagatagt
caaagggaagaggccatagctgaccagcgggaaggggctgcaggtaatcagagggctggg
gccccagctgaccagggggcagaggctgcagataatcagagggaagaggctgcagataat
cagagggcaggggccccagctgaggagggggcagaggctgcagataaccagagggaagag
gctgcagataatcagagggcagaggccccagctgaccagaggtcacagggcacagataac
cacagggaagaggctgcagataatcagagggcggaggccccagctgaccaggggtcagag
gttacagataatcaaagggaagaggccgtacatgaccagagggaaagggccccagctgtc
cagggtgcagataatcagagggcacaggcccgggctggccagagggcagaggctgcacat
aatcagagggcaggggccccaggtatccaggaagctgaagtctcagctgcccaagggacc
acaggaacagctccaggagccagggcccggaaacaggtcaagacagtgaggttccagacc
cctggacgcttttcgtggttttgcaagcgccggagagccttctggcacactccccggttg
ccaaccctgcccaagagagtccccagggcaggagaggtcaggaacctcagggtgctgagg
gccgaggccagagcagaagctgagcagggagagcaagaagaccagctgtgaggtgagggc
tagagacagcccacgggccctccctccaagtgtgggagggagagatgctctgcctctgaa
cttcaaagtggaggtggagtgctggccacgtctccacctaacaaccctctttattctctt
gttaaagttttgttcatgctttgatttttttttaaattttttagagacagggtctcactc
tgttgcccaggctggagtgcagtggcatgatcataactcactgcagcctcaaacttctgg
cctcaagtgatcctcctgcctcggcctcccaaaatgctgggattacagatgtgagccacc
acacacaccatctgattaaaaaaaaaaaatactgattccctgtagcaacccaaaaaatgt
aaagaaagaattcgacacaatggggttgcgtcacctatagttttcatttcctcaaatgca
actcaaggtgctcagcttgataaagggagagagggagggcaggggagaaactgactcctt
tttccatctcttttttgcctgcacacttaatgtggactgcctccttggacttaaaaagag
ttgagccaacatgcaaatcaaaaaacatttatgaactgatttcttagctttggacttgac
aactgacgaatgctctgggggtgacctggcccttgctgtccgttccactcccatccttga
tgatggagacacctgtgtttatgttgtcacttcgcttgccatcctcatgccccgggctct
gctggtttggaggggacagggcccttggtttgcacacctcacccgatcttggttataagg
tacagtaaaagcgtctgaaaaatgcattcaa
>lcl|<llId>83988</llId><geneSymbol>NCALD</geneSymbol><baseAccNo>NM_032041.1</baseAccNo><extAccNo>AL136612.1</extAccNo>
ggaaaactctccctggaagagttcatccgaggagccaaaagcgacccgtccattgtgcgc
ctcctgcagtgcgacccgagcagtgccggccagttctgagccctgcgcccaccaatcgaa
ttgtagagctgcttgtgttcccttttgattcttctttttaacaatttttttttttttttg
ccaaacaatatcaatggtgatgccgtcccctgtgcggtctgatgcgccttcctccgtgac
gccttcagcctcttttgtcgtggatgcttcgtgggaatgcccagagccccagtgtgcttg
tggagagcatggacagacttcgtggtgttcattgtttgatgatttttaatcgttactatt
atttctttttattctaatgtctctgttctaaaacgtaagactcgggggttggggcaaaag
aagggaaacccatccagtcctgtgattctattgcaagcttcaaggggcttttgtttgaaa
gacaaaactccccacctgggtctgttgtcacacgtgccgtaggggtgatggatggcaccg
gatgctggattccccaagaacaagttaccctctggggtgaggctattccagcgagctggg
acatttccccatgggggcccactcccctctcttccccagcaggctgtagtttctaagctg
tgaacatttcaagataaattaacagaggagaggaaaaagatggctcagctattttttcac
aggtttacactagttgagctaatatgcgtgtctttggaaattaaacacaaatggtaacat
attccaaaaccagacccatcttgttgcctattgtgataaaataaaaagacggctgtatat
aacatattgggtaatgcagaccaaattaagtgttttgccttgtttaaatgaaatgcatgt
ttagtgagcactaatacaatcttattccagaagactgtttttagtagcttattgtgaagt
aagacaactataatgaatgtctgtcttgtttggaagtcatatctgtctttgcacaaatgt
accaatcgacaagtatattttatatattccataaaaatacaaagtaaccctgactagggc
ccaactttaattttgaatgcatttccagagtggccatgcctagagggcagatgcagagca
ggtggtagtgggacaggacaattggagcacaggaatgttaacatgtatgacaggggacca
gtagggtggtttccctctcaggcccagcagcccattgacagcattagactggcggcatgg
tgcttttctgagcagatcaatactctgcagactcgaaaaaacatcacatacattcttgga
acttcccagtggtttaatctatgtgcatggttagggagccaggcctggaatattcagttt
ccctgcccctgttaaagaatcagaggttgggcagtcatcaaattcatcataaagacatgg
gcaagtgtgtctgtggtttccaaggcccccctatggagaatccaaaagtattttccattg
ccgtgctctttgaatgcagacttctatttccagaagtgacagcacaagtctgagttgctg
tttggtctggtgacctcagacacactaatttgaattgaaagctaagagtaaaaatttgct
ggttacaggcgagtcatactcttgcaagtagttagcaaagggaggcccaaattctcaagg
ttgttgatggggaacttgccactaagagaaggcagagaggtccctagtgggtatatttgc
tgccaagccacttgccaaagaagaggaaccacagaaagagagacatcatgaccaggagaa
aaatgtgactagacatgctaacctccaggtttttatatatgacttgagtctgctgtaatt
ggcagcagaaatccaaatttgtatggtagaccaaaaagaaccaaatccatagggtgaaat
tttgagacctagactctgtaaaaataatcctagtcttcctccaggggtcagttcctcaca
gtggttctgtaccaaaacttgccaaattcctccatggccaagtgttaaaatctgtgtttg
gaaaatagcgaattaacctaagacacagaaggcagactgggtgaggagacctagcatgcc
ctattggcagtgctcaggagctgcatcccacttttccctgctctgaatcgaagtcctagt
tccttcctttgattctcctttggtaggtggaatcagttaatgttttgagaaacctgcctg
ggctctgcccttagtcatgacatctcgctgagccagacccactctgttccttggaaccta
gagctggagtgaggagtagaggtctccggctattccagaaagaaaagtgagccacatgca
ggctgatgaatgccgacacttccagaatgtatagaaatagtccctgtcctggcctgccac
tgaccctgtctgtattttctcggaggttgtttttctccttctccttcccaggaaggtctt
tgtatgtcgaatccagtgcactcaagtttggccaagggactccacagcacccagaggact
gcatgcctcaaggtttatgtcactcctctgctgggctgttcattgtcattgctgtgttca
gggacctttggaaataaaacctgttctgtcccaaataaaaccagcctgtgatgttcaagg
gactggaataaagtggcttacgacctgaaggattcta
>lcl|<llId>83990</llId><geneSymbol>BRIP1</geneSymbol><baseAccNo>NM_032043.1</baseAccNo><extAccNo>AF360549.1</extAccNo>
atgatccagtattcctggaagaagcagggaaagcagaaaaaattgtgatttccagatcca
caagcccaactttcaacaaacaaacaaagagagttagctggtcaagctttaattctttgg
gacagtattttactggtaaaataccgaaggcaacacctgagctcgggtcatcagagaata
gtgcctctagtcctccccgtttcaaaacagagaagatggaaagtaaaactgttttgccct
tcactgataaatgtgaatcctcaaatctgacagtaaacacatcgtttggatcatgccctc
aatcagaaaccattatttcatcattaaagattgatgccacccttactagaaaaaatcatt
ctgaacatccgctctgttctgaagaagccctggatccagacattgaattgtctctagtaa
gtgaagaagataaacagtccacttcaaatagagattttgaaacagaagcagaagatgaat
ctatctattttacacctgaactttacgatcctgaagatacagatgaagaaaaaaatgacc
tagctgaaactgatagaggaaatagattggctaacaattcagattgcattttagctaaag
acctttttgaaattagaactataaaagaagtagattcagccagagaagtgaaagctgagg
attgcatagatacaaagttgaatggaattctgcatattgaagaaagtaaaattgatgaca
ttgatggtaatgtaaaaacaacttggataaatgaactggaactgggaaaaactcatgaaa
tagaaataaagaactttaaaccatctccttccaaaaataaaggcatgtttcctggtttta
agtaataatacttaactctcaagctaagtaaaaatatgtcatcatgcttatgttaaactc
tgttgtaagtaataatttgtaaattgaataagtggcatactttttaaaaaactattttat
gttcagaaatgtaaatgttattattcttgagtttttgggtttctttttttgagacagagt
cttggtctgttgcccaggctggaatgcagtggtgtgctctgggctcactgcaaccttcac
ctccaggttcaagtgattctcctgcctcagccttctgagtagctgggactacaggtgtgc
accaccatgcccagctagtttttgtatttttagtagagatggggtttcaccatgttggcc
aggctggtctcgaactcctggcctcgtgatctgcccttctctgcctccctaagttgctgg
gattacaggtgtgagccacagtgcctggcccattcttgagttttgataaagtaattcata
caaagtattgtcctcaaataagtcttccttagctaaatgcaatttaaaattattcaaaga
tcctagggcacttctagtttcacgtaaatattcatattaggtggttctcttcatccattt
gttttcacactgatacataaaaattaacagcagtctaatctagtgacacctcagtcatat
ttcgctatagattttac
>lcl|<llId>83992</llId><geneSymbol>CTTNBP2</geneSymbol><baseAccNo>NM_033427.1</baseAccNo><extAccNo>BC019644.1</extAccNo>
aggaggtcagtcctctcagcagccatcaaactactgaatgcagcaacagtaaatcaaaga
ctgagttgggtgtttcaagagttaaatcttttcttcctgttcctagaagtaaagtcaccc
agtgttcccagaacaccaaaagaagcagcagcagcagtaatacaaggcaaatagaaatca
acaacaactcaaaagaagtgaattggaacttacacaaaaatgaacacctagaaaaaccta
acaaataggcctgcctacaatattctcattattaacttcctctatttcacacagaaacca
aggacaacaagatacaaatacctttaaattgataaaatgttttcactgtaatataaatta
tgagtgcgggaccactattcaatttttttttgtaaagaatgtatttataaccaacatttt
gttgcttttttttttaattctgtaggattgaacttcaataccaggaagttatgccaactt
ttcaagtagttttataatagaaaaattgtaatagttttaatcaagatgttcaggggtatt
aaaacagaactgtgtactgtatatctgtatatatgtatatatgtatgtatatttaaggaa
gtccagaaatcatactgcatacatgctacaaaaaagtagcaaaaaagtacaaagttggct
tagataacttgtaccattttaaatggagatcataattttatgttcacttgatggggaatg
actagaatggggcaataacaaatcatttctaaacagttattttccattaaaagccatatt
aagtattttgcttgttaaattctagttttatgttttaaatctcttagtggttacattgcc
atttggtagcatcatgtatatatttatgcttataagtttgcattatgactcctgtaaaat
atgaaattataatgcaataaaagtgttatctttcttacaaaagttttgtacctaagtgga
tatagataactgcataaatgaataaattcagaattaactccttcaatatttctagtagca
caactgataatattgatattttctacaaatgttacttctaaaattacagacaaaattact
tacacaattcagttaagatgctttgacactgaataaaatattgatttcatgaa
>lcl|<llId>83998</llId><geneSymbol>REG4</geneSymbol><baseAccNo>NM_032044.2</baseAccNo><extAccNo>AF254415.1</extAccNo>
actttttaacttggagcagcaacgaatgcaacaagcgccaacacttcctgtgcaagtacc
gaccatagagcaagaatcaagattctgctaactcctgcacagccccgtcctcttcctttc
tgctagcctggctaaatctgctcattatttcagaggggaaacctagcaaactaagagtga
taagggccctactacactggcttttttaggcttagagacagaaactttagcattggccca
gtagtggcttctagctctaaatgtttgccccgccatccctttccacagtatccttcttcc
ctcctcccctgtctctggctgtctcgagcagtctagaagagtgcatctccagcctatgaa
acagctgggtctttggccataagaagtaaagatttgaagacagaaggaagaaactcagga
gtaagcttctagaccccttcagcttctacacccttctgccctctctccattgcctgcacc
ccaccccagccactcaactcctgcttgtttttcctttggccataggaaggtttaccagta
gaatccttgctaggttgatgtgggccatacattcctttaataaaccattgtgtacataag
a
>lcl|<llId>83999</llId><geneSymbol>KREMEN1</geneSymbol><baseAccNo>NM_032045.3</baseAccNo><extAccNo>AK056425.1</extAccNo>
gcaattcaggactcggaagtgacatcactcatctggtctcaggggcagcccagaagtatc
tgactgtagacacaactaggctccgtgggcatatctgggtggcaatttcagagggcagag
gggacaccttcattgcctctcctcgcacagaaatggtgggctctctctggcccagcgtgg
tggttcatgcctgtaataccagcgttttgggaggctgagatgggaggattgcttgagccc
aggaggtcgaggctgcagtgagctatgatcacaccaccacactccagcctgagcagcaga
gcgggacctcgtctctaagaatagaaagaaagaaagagaaacggtgtcctccgcacagcc
ggtcagaactgtgtgactcacttgaggcaggaccgagagtgacatccagttgcacctttc
tcacctactttgggacctttgggggtgagttcccctttgtcctctcgtggaaacagcaca
cagcaagcaaccacaaaaccagagcggaaggagggacttcccaccggcatccggccccag
tgccatgttttatcatctggaacggttgtgaagctttgtgtgacttgctcaggatcagca
gtcaccatggtctaatcccaagagggactcgtcacccagagacctcaaaaggccccaggc
ctactgtggttttttctgagaggctcccagaaccaagtggcacgttggtttcctgtgcgt
ctgtgtctttgtgcctgtatctcgctgggggacttcacaggaagcaggatttgggcattc
ctgaagctcccagctggacaccactcctgagcgccacatcccatgatcacttcaaccaca
ggcctttgactttgccacatggcaaggcacccagcagaagatgaggatgacgggtgatgc
tagatggatgtgtacctggtggatggcccacgcacgaagactcaagaccctcaggactgg
ccatataatctgcaaggtccagtatgaaataagaataagcagcccacacaactgggcata
gtggttcatgcctgtaatcccagcactttgggaggctgaggagggtggatcacttgaggc
caggaattcgagaccagcctggccaacatggcgaaaacccatctctactaaaaatacaaa
aattagttgggcatggtggcacacacctgtaatcccagctactcggaggctgaggcacaa
gaattgcttgaacctgggaggcggaggttgcagtgagctgagataacgccactgcactcc
agtgtaggcaacagagtgagaccctgtctc
>lcl|<llId>84000</llId><geneSymbol>TMPRSS13</geneSymbol><baseAccNo>NM_032046.1</baseAccNo><extAccNo>AB048797.1</extAccNo>
agagcgaggtgcgattcagaaaatcctaaccagctggcctgctgctctgcacagcaccgg
ctgctgtgaagactctggccatggtgactggccatgtgtggcatcatctgggctaatggc
caccgggcaccatcagactcccacctccactgtctgctgcctctgtgtgtgtgtgtgtgt
gtgtgtgtgtgcatatgtgtgcattgccactctcccaagtttttcagaaaccagcagagc
tgtcaactcttctcaaaatcccaggctggaaattacctggagacaagagttgagtaccgt
ggatgttcctacaggagtgtccatagatggatggaggaggtggagcccagagcccaagga
agagctgggaattcttgcttctctgaccctcacttacagactagcccagtgtgggcagat
gccagcggcccaggtggcgccattgctgtcctgggatggatcgtgggttttggtggatgc
agcttcccagggcctggaccgtcttcggtgaaaagctgctcccgttggctttatgagcat
caagtcctcacccagaccccctgctggtgccgtggatgtcaccagtcggactgtgctgtg
gctaaccaggctgacaactgagatgaggattcactgtactcatttggtcacaagctgctg
gggcgggttttattttattttatttttatatttaagaaatgaaaatacgggtatttttaa
agattctccaaaaagtccagaagccttgagagctggcatcaatcagcccaagacccccag
gggattcatgggaaatgtcgtattttagagtcctacagaatatttctggcctcaaggaac
tggatgaagagactggacaaagtccccaggatgggcatcccccaagtcactacagcatct
ggagcccctaggagatactcagggaagcaaatccttgtttgggctggcaagcaaatccga
cacgacgaggtccacaaactgtttctgcatcccagggctctgacgaaggcgttaagaaac
agatgctgttcccgcgtaggctcccaggggccccagggaggtccaggtggactgcctctc
tcattcccaggagctgtcctgggactttgggatttcttctcagctttctccacctttcag
tttctcagttgtttcagaaacatagcaatgacataaaaactgctatggagagaaagctaa
catggtcccatgccttccaggcagccctgctgaaggatctaagttggccctgttcctgca
aatcatcaacgtgcctggactcgccagctaaaagcctgggccttccccagccttttttct
ggggcacctattcctctgccagtcctgctcccctcaccttccttgggcccgtcagagtct
tttgtggtgctgtgcttctcagaggcaggatccaagcagatcagcccagcctagcccagc
tcaggcaggccatggccgctcaagggaaagactgccccagaagagcaagctggagaggct
gggcaggggctgatggggctgggtacactggggaatgttagcaagactgggaaggaggcc
acattcctgtctgcagcagcccccagcgatggtcttcagcaataaaagttgtgtgacct
>lcl|<llId>84002</llId><geneSymbol>B3GNT5</geneSymbol><baseAccNo>NM_032047.3</baseAccNo><extAccNo>\null</extAccNo>
aggtggcatggaatattcacatgggagagccgcatgaggccgcccaccacgcttcctgaa
ggatgcccgtgtggaagaattttgacgtgccagtgtcctcgttctacagggtgttccatt
cttccgcaatctcagaaaaatgggactaaaagaaactattttgtaaaataagaagacttc
catttttaatgaccaacatgtattaagatggacacctactctacgaaacacgaagttcta
tggtctcgaagaagcccgtgcctgtttaaaactgatcctaactaaaaacagacttgagtg
gatatgagaatgttggttagtggcagaagagtcaaaaaatggcagttaattattcagtta
tttgctacttgttttttagcgagcctcatgtttttttgggaaccaatcgataatcacatt
gtgagccatatgaagtcatattcttacagatacctcataaatagctatgactttgtgaat
gataccctgtctcttaagcacacctcagcggggcctcgctaccaatacttgattaaccac
aaggaaaagtgtcaagctcaagacgtcctccttttactgtttgtaaaaactgctcctgaa
aactatgatcgacgttccggaattagaaggacgtggggcaatgaaaattatgttcggtct
cagctgaatgccaacatcaaaactctgtttgccttaggaactcctaatccactggaggga
gaagaactacaaagaaaactggcttgggaagatcaaaggtacaatgatataattcagcaa
gactttgttgattctttctacaatcttactctgaaattacttatgcagttcagttgggca
aatacctattgtccacatgccaaatttcttatgactgctgatgatgacatatttattcac
atgccaaatctgattgagtaccttcaaagtttagaacaaattggtgttcaagacttttgg
attggtcgtgttcatcgtggtgcccctcccattagagataaaagcagcaaatactacgtg
tcctatgaaatgtaccagtggccagcttaccctgactacacagccggagctgcctatgta
atctccggtgatgtagctgccaaagtctatgaggcatcacagacactaaattcaagtctt
tacatagacgatgtgttcatgggcctctgtgccaataaaatagggatagtaccgcaggac
catgtgtttttttctggagagggtaaaactccttatcatccctgcatctatgaaaaaatg
atgacatctcatggacacttagaagatctccaggacctttggaagaatgctacagatcct
aaagtaaaaaccatttccaaaggtttttttggtcaaatatactgcagattaatgaagata
attctcctttgtaaaattagctatgtggacacatacccttgtagggctgcgtttatctaa
tagtacttgaatgttgtatgttttcactgtcactgagtcaaacctggatgaaaaaaacct
ttaaatgttcgtctataccctaagtaaaatgaggacgaaagacaaatattttgaaagcct
agtccatcagaatgtttctttgattctagaagctgtttaatatcacttatctacttcatt
gcctaagttcatttcaaagaatttgtatttagaaaaggtttatattattagtgaaaacaa
aactaaagggaagttcaagttctcatgtaatgccacatatatacttgaggtgtagagatg
ttattaagaagttttgatgttagaataattgcttttggaaaataccaaatgaacgtacag
tacaacatttcaaggaaatgaatatattgttagaccaggtaagcaagtttatttttgtta
aagagcacttggtggaggtagtaggggcagggaaaggtcagcataggagagaaagttcat
gaatctggtaaaacagtctcttgttcttaagaggagatgtagaaaaatgtgtacaatgtt
attataaacagacaaatcacgtcttaccacatccatgtagctactggtgttagagtcatt
aaaatacctttttttgcatcttttttcaaagtttaatgtgaacttttagaaaagtgatta
atgttgccctaatactttatatgtttttaatggatttttttttaagtattagaaaatgac
acataacacgggcagctggttgctcatagggtccttctctagggagaaaccattgttaat
tcaaataagctgattttaatgacgttttcaactggtttttaaatattcaatattggtctg
tgtttaagtttgttatttgaatgtaatttacatagaggaatataataatggagagacttc
aaatggaaagacagaacattacaagcctaatgtctccataattttataaaatgaaatctt
agtgtctaaatccttgtactgattactaaaattaacccactcctccccaacaaggtctta
taaaccacagcactttgttccaagttcagagttttaaattgagagcattaaacatcaaag
ttataatatctaaaacaatttatttttcatcaataactgtcagaggtgatctttattttc
taaatatttcaaacttgaaaacagagtaaaaaagtgatagaaaagttgccagtttggggt
taaagcatttttaaagctgcatgttccttgtaatcaaagagatgtgtctgagatctaata
gagtaagttacatttattttacaaagcaggataaaaatgtggctataatacacactacct
cccttcactacagaaagaactaggtggtgtctactgctagggagattatatgaaggccaa
aataatgacttcagcaagagtgactgaactcactctaaggcctttgactgcagaggcacc
tgttagggaaaatcagatgtctcatataataaggtgatgtcggaaacacgcaaaacaaaa
cgaaaaaagatttctcagtatacacaactgaatgatgatacttacaatttttagcaggta
gctttttaatgtttacagaaattttaatttttttctattttgaaatttgaggcttgttta
cattgcttagataatttagaatttttaactaatgtcaaaactacagtgtcaaacattcta
ggttgtagttactttcagagtagatacagggttttagatcattacagtttaagttttctg
accaattaaaaaaacatagagaacaaaagcatatttgaccaagcaacaagcttataatta
atttttattagttgattgattaatgatgtattgccttttgcccatatataccctgtgtat
ctatacttggaagtgtttaaggttgccattggttgaaaacataagtgtctctggccatca
aagtgatcttgtttacagcagtgcttttgtgaaacaattatttatttgctgaaagagctc
ttctgaactgtgtccttttaatttttgcttagaatagaatggaacaagtttaaatttcaa
ggaaatatgaaggcacttcctttttttctaagaaggaagttgctagatgattccttcatc
acacttacttaaagtactgagaagagtatctgtaaataaaagggttccaaccttttaaaa
aagaaggaaaaaactttttggtgctccagtgtagggctatctttttaaaaaatgtcaaca
aagggaaaataaactatcagcttggatggtcacttgaatagaagatggttatacacagtg
ttattgttaaaatttttttaccttttggttggtttgcatcttttttccatattgttaatt
ttataccaaaatgttaaatatttgtattacttgaattttgctcttgtatggcaaaataat
tagtgagtttaaaaaaaatctatagtttccaataaacaactgaaaaattatcatga
>lcl|<llId>84033</llId><geneSymbol>OBSCN</geneSymbol><baseAccNo>NM_052843.2</baseAccNo><extAccNo>AL832357.1</extAccNo>
agaagagaccatcaccactgtggtgaagagcccacgtggccaacgacggtcccccagcaa
gtccccctcccgctcaccttcccgctgctctgccagcccgctgaggccaggcctactggc
ccccgacctgctgtacctgccaggtgctggccagccccgcaggccggaggcagaaccagg
ccagaagcccgtggtgcccacactgtatgtgacggaggccgaggcccactctccagctct
gcccggactctcggggccccagcccaagtgggtggaggtggaggagaccattgaagtccg
ggtgaagaagatgggcccgcagggtgtgtctcccaccacagaggtgcccaggagctcatc
ggggcatctcttcacactgcccggtgcgacccccggaggggaccccaattccaacaactc
caacaacaagctgctggcccaggaggcctgggcccagggcacagccatggtcggcgtcag
agagccccttgtcttccgcgtggatgccagaggcagtgtggactgggctgcttctggcat
gggcagcctggaggaggagggcaccatggaggaggcgggagaggaagagggggaagacgg
agacgcctttgtgacggaggagtcccaggacacacacagccttggggatcgtgaccccaa
gatcctcacgcacaacggccgcatgctgacactggctgacctggaagattacgtgcctgg
ggaaggggagaccttccactgtggtggccctgggcctggcgcccctgatgaccctccctg
cgaggtctcggtgatccagagagagatcggggagcccacggtggggcagcctgtgctgct
cagcgtggggcatgcactgggtccccgaggccctctcggcctctttaggcctgagccccg
tggggcgtcaccaccgggaccccaggtccgtagccttgagggcacctccttcctcttgcg
ggaggccccggctcggcctgtgggcagtgctccctggacgcagtctttctgcacccgcat
ccggcgttctgcggacagtggccagagcagcttcaccacagagctttccacccagaccgt
caacttcgggacagtgggggagacggtcacccttcacatctgcccagacagggatgggga
tgaggcggcacagccctgatgctgctgccatggtggcttggggcagcggggagaaaggag
tgtccttgaggcctaggacgctgcccggcctcagcagcagccctgggagcctcctgaggg
ccctccctgtccctggccacgggcccttcttacctcactcaacttcagccaggaggactg
ggtggtgcttgcaatgttggaatgaccggctcaaagacctcagctctgggctgtttcctg
tcagcctggcaggagcctcaggactgtggacgaaggatgtggccttgggcatttgtcctg
ttcccacatgggcctggtccctccctcctggccccagccacagctgccaggcctgacatg
gccttgcctctcctgcagtcttggtgactgagacccttgggtggcgcttcccagctctgc
aggccctcctggccttttctgcagggtggacacagggtctgtgtgtgggcagcagcccct
gtctctcagcaagaataaagcagcttcctgtgca
>lcl|<llId>84034</llId><geneSymbol>EMILIN2</geneSymbol><baseAccNo>NM_032048.2</baseAccNo><extAccNo>AF270513.1</extAccNo>
ggggtcttcacggctccttatgatgggcgctacctgatcacggccaccctcacccccgag
agagacgcctacgtggaagcagtgctgtcggtctccaacgccagcgtggcccagctgcat
accgctgggtacaggagagagttcctggaataccaccgccctccaggagctttgcatacc
tgcgggggcccgggggcattccacctcatcgtgcacctgaaggcgggagatgcagtcaac
gtcgtggtgactgggggcaagctggctcacacagactttgatgaaatgtactccacattt
agtggggttttcttatatcctttcctttcccacctctaaggtggctggggagatgtcagg
ggaaagatagatagttgtaaaaactctaaagctttaatatattcggtttgtatgtaatgg
aagcacggggctagagtttccacataggccccaacataaaggccttccctcgctgttgag
gccaccatgccttactgcatccagccaggctgcagggagtgaggcacacggtgaacatgg
ccactgacttttctgccactctaactggacaactggaagacttggaaaggcctccacctg
tatctacactctgagggccctggactgggcctgagcttgccacagaggctccgtctgact
gtgggctgggaggagggaggcaggggagagccggtcacggtggctggtctttactgcagg
gcagcactgtggccagctgtctgtctttacactgcatgcagaagtttaaacactgaagtg
ccgaagtggcccgtgccgccgcacagagaccccgactttagtttgggctgttccacgctt
ggctcaccattgccgcctgggacttaacctgctcaggcgggccttcgcccagctgcaaat
agggatgcgttagagactgttcccaaagcttgttgggctccttaaatggcatgtacaatt
taagtgcaaagacagggagtgtcaataaagatggaaagccatttccagttaacttttgtt
aatttaa
>lcl|<llId>84056</llId><geneSymbol>KATNAL1</geneSymbol><baseAccNo>NM_032116.3</baseAccNo><extAccNo>\null</extAccNo>
agggatgcctctttaatggcaatgagacggcgtatcaatggcttaagtccagaagaaatc
cgtgcactttctaaagaggaacttcagatgcctgttaccaaaggagactttgaattggcc
ctaaagaaaattgctaagtctgtctctgctgcagacttggagaagtatgaaaaatggatg
gttgaatttggatctgcttgaatttctgtcagctctttaatttctggtatttttgttgat
aaaatacgaagaaattcctgcaatttttaaaaaacaagtttggaatttttttcagtggag
tggttttcgcttaaaggaaaaaaaaatctaaaactgcgaagaatactaaatgtagttgag
aaataattgatggcgagagtttgctagtctccctccccggctttgtgctggtattccacg
tattcctgcattaatattgcacacccaaaccagtctatcagggaggctgaagcaagggcg
cagtgtgatattttaggaatacagaagatttagaaatacccctatttctcatttgcagtt
tttttttccaattctgtgctctgtcaacatgagggacctatctatgtatgttgactttta
acatcaaaattggatttgtgtcaaacattcattgttaagagaagaatgacagtatatttt
ggaggaaataatgaatttactaattaaacctttagaatttatgacttactgttagagtct
gtcatatggttagaatttttacttccgctacccctgccatttcttctgctagctacttca
taatatcttgagctttactgaggaatattctcacgctctgtggtatttgaatcattttgc
caggtcatttctctgtctttagtattttttgctggtgcttcttacatttaatatggaaag
gtgggaagaatattactgcattagatgtaattcttcattctagacttccaagtttgtttt
cacttttttgtgtgtgcgtgaaggagtctgtgtcacccaggctgtgtagtgcagtggttg
atcttggctcactgcaacctctgcctcctagattcaagcaattctcctgtctcagcctcc
caagtagctgggattacaggtgcgcaccaccatgcctggctgtgttttcacttttctttc
aacatgttcaaccagatatatagccattatttttctcagctccagcattgtttgattttt
cttgagtttgattttagtatttgagataaatacttttacattctaaacaagtccactctc
tgtggctaacgcaaaacaaatgaaatctttattgttttccaaacagctagtttaacaaaa
cagcatcatacatagtgaatgatgttcattggaaaattctaaaatttgtccttgtctagg
ttgagaacttttacacacactaagataaagatagaaatctgacatgctcactcaattcag
caggaattacacattagaaagaagccagaaaaataaatggcatatatccaatcacaagta
aatgatcctggcgttagtttttatgattacatgtgtctcattaggcaatttatgctttaa
tggtcaagcttttaaaaatttgtatttgataacatcctgaattctcagtttcgaatagtg
cctactggtttaaaactaaaaataatacagctttttggacatttaaccaagatactaaga
aggttttttttaaaaaaagagatttgattatttttccctgctaaaaactgtaaatgcctt
atgttcttttcagataacttaagtctgacctaaactccagtattcatctgatgctgtaaa
ttgcccttctttctgagacacagattataagatgccagatcataagacatcatgatttta
ttgtaattgaattcttcctaaaaattgagaggtttccttttattaacttttaaaataaag
aaataagtagtttcattacgattattttgcaaactattgccagtcagaaatgcacttttt
ttttccctgaagttttaggagccgtcactaaaacattagtcttgtgattgttaaaacttg
tttgtaatgggttggtgcaaaagtaattgtggtttttccattactttcaatggcaaaaac
cgcaattacttttgcaccagcctaacaatagttgattagttagaccttttctgggttttg
tattgattatcttggtgtgcatttaattatttttctgaattcttcatggataatgacata
gtaattgtgattcttttaataccagttaagcagtatttggcaacttaaacttcctgggag
cctaactttactatgttaagtgagtcaggtgtgctttttatttcccttgtttctcatttt
gccctgtcagtggatggtagatgctttgtatatcttaaatcccttaaaggatcttaaaga
catccctcaggtgttctatttaacttttattttattttattttatttatttatttatttt
gagactgagtcttgctctgtcgcccaggctggagtgcagtggcatgatctcggctcactg
caacttctgcctcccaggttcaagccattctcctgcctcggcctcctgagtagctgggat
tacagttgccgccacacccggcttatttttttgtatttttagtagaggcagagtttcacc
atgttggccaggctagtctcgaactcctgacctcagatgatccgcccacattggcctccc
aaagtgctgggattacaggtgtgatccaccgcacctggccctaacttttaatatacaaca
cacacacacacacacacacacacacacacacacacacacacacacacacacacactattt
cagaagacagtgtgttgccttacccagaatgagtgctaggattacaggcgtgagacagac
acacatacacacacatacacacacacagagtctttattgcagaagacagtgtgttgcctt
ataggcgtgagacacacacacacacacacacacacacacacacacacacagtctttattg
cagaagacagtgtgttgccttaccagaatgagtgcttggattacaggcgtgagccactgt
gcccagccctaacttttaatgtacatcacacacacactcacactcacatacacacacaca
cacacactctgactgtctttattgcagaagacagtgtgttgccttacccagaatgagatt
gaattgttttgcttcgttttgttttgttattcagtgttgcggtagcagatgcattatcaa
aggaaaaatatttggctcctttaattcctctgaaaacatgagtattttgagttctgcagc
acaatgactgtaggactaagctaagtctgctttgcagatatctgatcagatagtcccttc
attctgtagacgtgtattggttggtccaagacacagtgagtaggagctctgtggaccaag
acaaagctggactagagagtacagttcaaacttggcagtttctctaacgactctgtatag
cttctggcttctactactgaaacaagagtttagatcactgatggagaggcatagtaatct
gtttgtgctttggaaaaatatataaaagtttttttcccctattttttgcactttaaatct
gttttgaaattagaactgatatacatttatttgaataatgtgtaactattatggatctat
tttaatgaacaatttttaccatttcccaagctgcctgtttattataagcatgacatgttt
actataaaccttttgcccccataatttctttttttaaaggaaattaatattagtaaaata
aacacctctttaatggaagctgcaaccttctagtgatccaagtagacaatagatggtggc
atcacagactttatctacacactttcgggtctgaccactacctcccacaatacctagcca
ttttggaaggggaaaacatgcggtggtctagctgtatagctcagggcttaatttcagctt
ctgagattgtgatgtcatatttcactctcaaaacataggctgaaagcacgaattactcaa
aaagtaagcaaaccaatacctggtgaatctatggacagtcatacacatacatcaggggaa
aatgtgtgtgtacaacccaaatttacagtatgattgtcattctttgactttgttttgtat
agcctgactctgttgaacatgaaattattagtactctaggttttggacagcttgagttca
tttgaattccttccttaggaataagtttttatatacactgctaaatgtgtgatgagaatc
ataaaacactaaccagctgaggtagctgtgattcactttccccccaccctaacttgagat
aaaatgaaggactaggcaagtatttcatgttgtgtgagtggacttcggttccttcagtat
tgtctaggttattgagtctttctttgcctaatagtggattcccactcttaagataacttt
tattagtgataaatcagtttagggtatattctgtatgacaggcataaaatgttaagggtg
aatgctggccttttccaagaaaaggccaccttaacttgtatgaggaaaaaatcctaacta
ttctcttttttgtatctttttttccgtaactgttttgattgtatattttaaagaaaccac
ttaatttgtgatgcacgtaatatttgtgtgaacctgagaatatgtcacaataggaaaaag
cagaaattatacttaggggacatgttaggggggtaaaaatatttaagcctcgaatgtttt
actgtcatctccactaactatttttacagaaaaagctaaaaactctgttgtaattattgt
aagtttacttatttatacttttaaattaggcttttcatacttaaatttttttgacatttg
cttttaatatttgtttcttaatgtggaaattgtgtattttaataatcaaattattaggat
aatagatatatttttaaacattcacctcattaacaaatagatctttgaatttttattagg
ttttttggctccagacaactgtttagctttaatgatatttctaaattcccagtgacttat
taataaaaacaggaaaaatatttaggtaatgtcataaaatttattttacctttctcattt
tctgagaaaataaatgaaaaaaaccctagatattgctttattaccaacagtgtgtaggtt
tttgtacatatggaaatttgacacaaaaaaatagggaatttgtatagagaagtttccctc
ttataaaaggactcccatttgattgttcgaaactataaaatgcacttttactttaccata
tctgaaatgacaaaatatcgccctttggaaaacctgactctttgcacgtgtaattcccag
agtctacctcagttaaccaggcttagttttaggcaggaatgaattgaattaaattcagtt
catcatctatgcagatttgtttcttttaagcacatccttccctcctgctgttgccctcct
cccattaacttttctttttaatcttgaaattgtttaaaatattccatctttctttctcta
gcaaagtgtttgtattccaaataaggcctctgtgaaatgtctgaattacttttcccgtct
ttgttatggtcagcttcattatttggatgtattgcattcaaagcagcagttccaaacata
acacacatctattttcttagagttttgtaaatacaaactaacctgatgacattaaaaatt
gtggatcctacatgttcctatgttcattctctaaaaacctgagtaactttatgaaaacac
acaaacctggaaaaacatcacatttttgtcacatttttactgacaaatgtatattcatat
gatggtacggcagcagggagtggcccccagttaacatggctgtgagtggacacagtgtct
cgcaggatcactgcatgttatgatggcttgtaagtgcgttgttaagacttttgtttcagt
gtttgtctcccagtatttgaacctaatttaaagaaaaagacgtttccaagttgtatttat
taaatgtgtttttccttaccttttgtgctgctactttgctaatctcattagcttagctgt
gtttgtgcataggttatatttggtaataaatttatagagtgttggttgtca
>lcl|<llId>84057</llId><geneSymbol>GAJ</geneSymbol><baseAccNo>NM_032117.2</baseAccNo><extAccNo>BC032142.2</extAccNo>
gataacatattcgcaataaaatcttgggccaaaagaaaatttgggtttgaagaaaataaa
attgatagaacttttggaattccagaagactttgactacatagactaaaatattccatgg
tggtgaaggatgtacaagcttgtgaatatgtaaattttaaactattatctaactaagtgt
actgaattgtcgtttgcctgtaactgtgtttatcattttattaatgttaaataaagtgta
aaatgcagatgttcttcaccccttttggtagaacaaaagcaggatgataaccatatcccc
ccagtgctcatcaaagtaggacaataaaaatccatccatctca
>lcl|<llId>84058</llId><geneSymbol>WDR54</geneSymbol><baseAccNo>NM_032118.2</baseAccNo><extAccNo>BC032428.1</extAccNo>
aggtggaacactgtcatggtgagtgtgtcgccgacacccagctgtgtggtgctcgatttt
gtgattcctcaggcaactcctttgctgtgactggctatgaccttgcggagatccggagat
tcagcagtgtgtgagaagagcagccttcctttgtccctgtggtattcataaagtacccgc
tccaccca
>lcl|<llId>84059</llId><geneSymbol>MASS1</geneSymbol><baseAccNo>NM_032119.1</baseAccNo><extAccNo>BC034748.1</extAccNo>
ggtgctggtctcagtgtcagtgataatgaatctggtcaaggcagccaggaggggggcacc
ttgactgactcccagatcgtggagctcaggaggatacccatcgccgacactcacctgtag
cacctcactaaccattcgactgagcacactttcatatttgtatcagcttttgtgctaaaa
ctctctaagtacatccacctgtgtaataggaacctgtgaattgtactggatgattaatac
aaacgtgattgttgtatttggagtataaattactgattgtatgtgacctgaaaattcact
gctataagaaaggtggagtcagtttgtatcagttaataggatgttcatattccaaggata
ttagttgtttttttaatcatcctatatggctaacattgtttaatgaaagtaataatcaat
aaagcaatagaatcta
>lcl|<llId>84061</llId><geneSymbol>DKFZp564K142</geneSymbol><baseAccNo>NM_032121.3</baseAccNo><extAccNo>AF130104.1</extAccNo>
cagctttctgatgagttaaaaaggtcccagagatatatagacactggagtactggaaatt
gaaaaacgaaaatcgtgtgtgtttgaaaagaagaatgcaacttgtatattttgtattacc
tctttttttcaagtgatttaaatagttaatcatttaaccaaagaagatgtgtagtgcctt
aacaagcaatcctctgtcaaaatctgaggtatttgaaaataattatcctcttaaccttct
cttcccagtgaactttatggaacatttaatttagtacaattaagtatattataaaaattg
taaaactactactttgttttagttagaacaaagctcaaaactactttagttaacttggtc
atctgattttatattgccttatccaaagatggggaaagtaagtcctgaccaggtgttccc
acatatgcctgttacagataactacattaggaattcattcttagcttcttcatctttgtg
tggatgtgtatactttacgcatctttccttttgagtagagaaattatgtgtgtcatgtgg
ttttctgaaaatggaacaccattcttcagagaacacgtctagccctcagcaagacagttg
tttctcctcctccttgcatatttcctactgaaatacagtgctgtctatgattgtttttgt
tttgttgtttttttgagacggtctcgctgtgtcacacaggctggagtgcagtggcgtgag
ctcggctgactgcaaactctgcctcccaggtttaagcgattctcctgtcacagcttccca
agtagctgggatttacaggtgtgcaccgccatgccaggctggtttttgtgtttttagtag
agacagggtttcgccaagttgtccaggctggtcttgaactcctgggctcaagtgatccgc
ccgcctcagtctcccaaagtgcgaggatgacatgtgtgagctaccacaccagcaatgtct
atgcttctcgatagctgtgaacatgaaaagacatctattgggagtccgaggcgggtggat
tgcttgaggccaggagttggagaccagcctggccaacaaggcaaaaccccgtctctacta
aagatatgaaaattggctgggcttggtggctcatgcctgtggtcctagctacttgggagg
ctgaggcacgagacttgcttaatacctgggaggcggagattgcagtgagccgagatcacg
ctactgcgctccagcctgagtgatagagtgagactctgtctcaaaaaaaagtatctctaa
atacaggattataatttctgcttgagtatggtgttaactaccttgtatttagaaagattt
cagattcattccatctccttagttttcttttaaggtgacccatctgtgataaaaatatag
cttagtgctaaaatcagtgtaacttatacatggcctaaaatgtttctacaaattagagtt
tgtcacttattccatttgtacctaagagaaaaataggctcagttagaaaaggactccctg
gccaggcgcagtgacttacgcctgtaatctcagcactttgggaggccaaggcgggcagat
cacgaggtcaggagttcgagaccatcctggccaacatggtgaaaccccgtctctactaaa
aatataaaaattagctgggtgtggtggcaggagcctgtaatcccagctacacaggaggct
gaggcacgagaatcacttgaactcaggagatggaggtttcagtgagccaagatcacacca
ctgcactccagcctggcaacagagcgagactccatctcaaaaaaaaaaaaaaaaagtaag
aaagaaaaggactcccttagaatgggaaagaaaaatcataaaatattgagctgatgcctg
tatatagaaattaagcgtttctcgaaagctgttctatgttttgctgttattttagtcttt
attctcttcctttaggtggagaaacaaagtaccaatttgaagggattttttttattttgt
cttttggtttctgtcagtagaaataaccatatgtgctaaccaaatttctgtgaagaatgt
tttcatggttatcattatatctaactataacctcccccatagttatgaagagtaacctga
aatgccactattgtggaaataggataattgtaattgtgaaaaaataattttaaggaaatc
ttacaagtattacattaaaaagatactatgactgccacctgccatttaccttctaataac
cctgccatgtggtttgcagaaagagatggatatagtagcctcagaagaaatattttatgt
gggttttttgtttttcgttactagatttcatggatgaggggatatggttgaccttttact
ttttaatggagcagccagtttttgttaattactcacttgtaaattgtgagattctgaatt
ccttacctgctattcttgtacttgtctcaggccaaatctatgctgtggttcttatgagac
ttgtatgaagatgccctgatttgtacagattgaccacgggaatactactgccatgtaatc
tgtatagttccagataatttgtcatgaacattgacagaatgacaattttttgtatttgct
ttttctccctttaagagcacattcttctgtaaggagaaaggcagcattctggctaaaatg
tgtagaaggtaatttactacacttataaaatagtgtgacttttgtgaaaattttgaatta
gctttcatatgaagtgccttaagtagactcttcatttacttttctggtaatggtttaaat
atcatttgttatgcatttttaagatacagttcagaatgacacattgtagtggcaaagata
accaaatgtctggctgtttgctttttgaccatatcaataaacttttacaatctaa
>lcl|<llId>84062</llId><geneSymbol>DTNBP1</geneSymbol><baseAccNo>NM_183040.1</baseAccNo><extAccNo>AL136637.2</extAccNo>
agagcccataggcagcatgtcatccatggaagtgaacgtggacatgctggagcagatgga
cctgatggacatatcggaccaggaggccctggacgtcttcctgaactctggaggagaaga
gaacactgtgctgtcccccgccttaggtagggttgacaaacttgcattagctgaaccagg
gcagtatcgatgccactcccctccaaaggtgagacgtgagaaccatctgccagtcactta
cgcataaacccccaagctcacagccagctcctggctccctaaccccacggttccacacgg
ctgtgtggcagctgcaacagtggtgtggttccgtcatgaattcttctcaaagatttgaca
tgctccactccggtaactttggtgagttgagagctttcttgtttgttttccctcctttac
cacccagaaatccatttgagtctgctccttgtggttaaggactggcgtttgcagggaggt
gcggactctcctgcggggctcacgggaaactcttccctcttcgtgcgacaggcatttagg
ggcgtgcctgccatgggcaaagccatggtgtgtgttcagctcttggcctgtgttgtaaac
ttagttgcacttcagttcctttcatcccttcacaaaattttgtttcacattcatgcagca
aatatgggctgaggtgccagacctgtacctgggcttggtgcgtttcaaatttcagaccag
ttctttgggctgggtcaaggcaaagctcagtcgtcccagcagcacctcagccatctgtag
aaggttctaccattaccacggtttcagcttcctctaaacttctcacccgcttctcctggc
aatctgtcagaacggtgtcatcctggggaagagaaggagcttgggtgcatttgccctcat
cctgagaaggccagaatactggagaccagcgtgaaccctcacccagagtcaggggaagat
ttagaaacagtgacacctgcatatagaattttgattccttgaagagcctatttagttcca
taaaattggagaactgctgaaggtcagtaattccgactttctcagcagtggtgtctctga
attactgcaaagggtaaaaaaaaaaaaaa
>lcl|<llId>84063</llId><geneSymbol>KIRREL2</geneSymbol><baseAccNo>NM_199180.1</baseAccNo><extAccNo>BC007312.1</extAccNo>
aggacccaaccaacggttactacaaggtccgaggagtcagtgtgagcctgagccttggcg
aagcccctggaggaggtctcttcctgccaccaccctccccccttgggcccccagggaccc
ctaccttctatgacttcaacccacacctgggcatggtccccccctgcagactttacagag
ccagggcaggctatctcaccacaccccaccctcgagctttcaccagctacatcaaaccca
catcctttgggcccccagatctggcccccgggactccccccttcccatatgctgccttcc
ccacacctagccacccgcgtctccagactcacgtgtgacatctttccaatggaagagtcc
tgggatctccaacttgccataatggattgttctgatttctgaggagccaggacaagttgg
cgaccttactcctccaaaactgaacacaaggggagggaaagatcattacatttgtcagga
gcatttgtatacagtcagctcagccaaaggagatgccccaagtgggagcaacatggccac
ccaatatgcccacctattccccggtgtaaaagagattcaagatggcaggtaggccctttg
aggagagatggggacagggcagtgggtgttgggagtttggggccgggatggaagttgttt
ctagccactgaaagaagatatttcaagatgaccatctgcattgagaggaaaggtagcata
ggatagatgaagatgaagagcataccaggccccaccctggctctccctgaggggaacttt
gctcggccaatggaaatgcagccaagatggccatatactccctaggaacccaagatggcc
accatcttgattttactttccttaaagactcagaaagacttggacccaaggagtggggat
acagtgagaattaccactgttggggcaaaatattgggataaaaatatttatgtttaataa
taaaaaaaagtcaaagaggcaa
>lcl|<llId>84064</llId><geneSymbol>HDHD2</geneSymbol><baseAccNo>NM_032124.3</baseAccNo><extAccNo>BC038100.2</extAccNo>
gggaaatatcgagcatcagatgaagaaaaaattaatccacctccttacttaacttgtgag
agtttccctcatgctgtggaccacattctgcagcacctattgtgaagcaatgtgtgcatc
tgaagcaacttgaaatgcagcttcttattgtctggaatgaatcccttaccaactcagtgc
cagcatcggtagacaccagtcagtgctgatcgctttttaaccctcttttgttgtgcatta
attagaaagaaaggtattgaattgcggctagccagtaagccttgctaatctcttttattt
tgtaactgaagatgagacccaaagaaagggaaagctgagattttgtgccattccttttaa
aatattcatcaggttaggtggggctgtgggggaaaagctactacagggaagagtgttctc
tgctgtctcttcactggaaaacagggaggggggatttcagactgtgaagaaagttgaatg
gtggtttttaaattataaagtaatgtattaaaaggtgcattaggctgtagttctaatatt
gagttcaactgtgaaatccatcagatgtgccaaatggagaagacagaaagcaacaaagtg
aattgttctttagcccaagtggtacagtgaatttgctttaacagatgttgaaaactaaat
tttctactgtattcccagcacgggtgacttctttttctcttcattagccagagatgacta
atttaaatttagaaccagattttaatttaaattaatatttccattaataacctattcatt
gcagatacctattatactgtgtaacagttgttttggaaattttatgtaaaattaaaacta
tcagtattttacagatgttttaattagacattgttattaacaggaacagtgcagaaacta
gaatcaagccttataatatcttatagaccatgcatttttgaagttagtgtccactagggt
cctattaactgtacatttgcaagatttcattatttttgcctctgacactatgggaaaaat
tttttagaagctattgggacagattcaagcttttatgcacttggttactacagctgtaaa
atgaaatctcgtcttgtagcatggattattcttctcatgttaaacccaccaaaataaagg
ggactaaataggtaatgattttcctagtgcatttgcatactgtgataatcctgggccttg
caatagttctacagggctcttgggcattgaattattaggatgtaattgtacatcattgta
gtgttcaccttattgaagctcactctgatgttaatgagcttcgggttttgatgcttgttt
agagatcagcagtcttggatgggagggaacaaagctaaataaatgttagtttggtga
>lcl|<llId>84072</llId><geneSymbol>HORMAD1</geneSymbol><baseAccNo>NM_032132.2</baseAccNo><extAccNo>BC047406.1</extAccNo>
gtcctccatcactttgattcttctagtcaagagtcagtgccaaaaaggagaaagtttagt
gaaccaaaggaacatatataaaaattatttttgttctgcaggcttgcagagttcttctca
ccatttaaactgaaggaccctatattatatttccctaactctgaagatgtatatgtagtt
taaagcagtttgtacactaaaactaagtttttggctgactgtcatattgtggtccttaat
cttgagataaatccaatagaacttttgaataaaagcaaaagtacaaatgtcataattgat
tcggtaataagtaaaatttcaaaattgattttgttcattacctacttaatatttccttta
aatatatactaactgttaaggccctctaatgccatttttctaaacagtaatgtttacttt
ggtattaaaatttggtatggattcactttttacttatgttaaaattataccatttaactg
gctcttttgtcattgtgctgttattaaaacaatgttcttcaatattttgacataatgtat
taacattttaatatataatgtacaatttaagaattggtgctttacctttactatgctttt
ttttacaggacaaaaagactgatttttaaagtatggcattttttgcagcataaataaaat
attgttcag
>lcl|<llId>84073</llId><geneSymbol>MYCBPAP</geneSymbol><baseAccNo>NM_032133.2</baseAccNo><extAccNo>AB083068.1</extAccNo>
aggtccgtgggctgctggacaccctggtgactgacctgatggtcctggctgatgagctca
gccccataaagaatgtcgaggaggctttgcgcctctgcaggtgactctcgggcccaagca
accttctggaaaacgggttaataaataaatcaataaagaaccttcaagtttctacta
>lcl|<llId>84076</llId><geneSymbol>DKFZP434L1717</geneSymbol><baseAccNo>NM_032136.3</baseAccNo><extAccNo>BC028707.2</extAccNo>
aggcggaggggaggcgagggcggggcggtcacgtgagagcactgccgcggtgggttgtgg
gggtgctgcggcgccgtttgctttgccaaaccgacaaaagagagatgatggccaacgacg
ccaagcccgacgtgaagaccgtgcaggtgctgcgggacacagccaaccgcctgcggatcc
attccatcagggccacgtgtgcctctggttctggccagctcacgtcgtgctgcagtgcag
cggaggtcgtgtctgtcctcttcttccacacgatgaagtataaacagacagacccagaac
acccggacaacgaccggttcatcctctccaggggacatgctgctcctatcctctatgctg
cttgggtggaggtgggtgacatcagtgaatctgacttgctgaacctgaggaaacttcaca
gcgacttggagagacaccctaccccccgattgccgtttgttgacgtggcaacagggtccc
taggtcagggattaggtactgcatgtggaatggcttatactggcaagtaccttgacaagg
ccagctaccgggtgttctgccttatgggagatggcgaatcctcagaaggctctgtgtggg
aggcttttgcttttgcctcccactacaacttggacaatctcgtggcggtcttcgacgtga
accgcttgggacaaagtggccctgcaccccttgagcatggcgcagacatctaccagaatt
gctgtgaagcctttggatggaatacttacttagtggatggccatgatgtggaggccttgt
gccaagcattttggcaagcaagtcaagtgaagaacaagcctactgctatagttgccaaga
ccttcaaaggtcggggtattccaaatattgaggatgcagaaaattggcatggaaagccag
tgccaaaagaaagagcagatgcaattgtcaaattaattgagagtcagatacagaccaatg
agaatctcataccaaaatcgcctgtggaagactcacctcaaataagcgtcacagatataa
aaatgacctccccacatgcttacaaagttggtgacaagatagctactcagaaaacatatg
gtttggctctggctaaactgggccgtgcaaatgaaagagttattgttctgagtggtgaca
cgatgaactccaccttttctgagatattcaggaaagaacaccctgagcgtttcatagagt
gtattattgctgaacaaaacatggtaagtgtggcactaggctgtgctacacgtggtcgaa
ccattgcttttgctggtgcttttgctgccttttttactagagcattcgatcagctccgaa
tgggagccatttctcaagccaatatcaaccttattggttcccactgtggggtatccactg
gagaagatggagtctcccagatggccctggaggatctagccatgttccgaagcattccca
attgtactgttttctatccaagtgatgccatctcgacagagcatgctatttatctagccg
ccaataccaagggaatgtgcttcattcgaaccagccaaccagaaactgcagttatttata
ccccacaagaaaattttgagattggccaggccaaggtggtccgccacggtgtcaatgata
aagtcacagtaattggagctggagttactctccatgaagccttagaagctgctgaccatc
tttctcaacaaggtatttctgtccgtgtcatcgacccatttaccattaaacccctggatg
ccgccaccatcatctccagtgcaaaagccacaggcggccgagttatcacagtggaggatc
actacagggaaggtggcattggagaagctgtttgtgcagctgtctccagggagcctgata
tccttgttcatcaactggcagtgtcaggagtgcctcaacgtgggaaaactagtgaattgc
tggatatgtttggaatcagtaccagacacattatagcagccgtaacacttactttaatga
agtaaactaggcttatttctaaaaagtcaagtctattggctttggcccaaaagcactggt
atctttgtattaaattcatgtttattgtcacaaaaccattatttatacctatacagttgt
actgtttcttttaaagcaaagccatttaacatctttcttcattcctaatttggaaattaa
agtttacctttctgttaatctatgtataaatgttactctgagttattaatgtggatttta
aaattgtaagcaatagaataggaaataaaacaactacctaatacaaatatttctgataag
actacaaatatcttactgagctggggattaaagtagaggtaactgtatcttaaatgagta
tgatttccttgtaagttaaaaaaattgaaatttaattgtagacttcaatagtccaagttt
tgaaggatgtttgagcttttgtataatgccatttatacctgcagttttacagataatgtt
tgactgcagttgccttggaaattcctccaaagtttgccttcatctctcctctacagtttg
gaggtgatggtgcagcagtggaacatctcttgatgcaccacactacttgtgttgtgtgaa
gtgatgaaagtataactggttctagtttgcacactacacacatagttttgtgaagcttca
gaaatgttttttcttttccttgtggccaaaccagtttgttaatctgattatattcatctg
ctaatgatactaaagttaatgtaataaagcatttaaaaatca
>lcl|<llId>84078</llId><geneSymbol>KBTBD7</geneSymbol><baseAccNo>NM_032138.3</baseAccNo><extAccNo>BC022033.2</extAccNo>
agttctcccgggcgcctagcgggatcgccagcgcggcagtgggggcttccgcggctgcaa
gccagcgggtcctgtgagggcgagcggaggcggagaaagggcgcgggagtgagagagggt
gagtcagccactgtctatgcaataaagggaggcctcaccgcgggatagggctgaattcag
aagtgcggcccgtgccgcagtctgttccaggacgcggcttgtcttagcgtcagcgaggga
aggttgaggaggagccagagcctggtcctgcagcctttctcgccgtcagcgcccgtcgcc
atctccaccatgcagtcccgggaagacgtcccgcgctctcgccgcctcgccagtccccgt
ggtgggaggcggcccaagaggatttccaagccctcggtttcggcctttttcacgggtcca
gaggagttaaaggacacggcccattctgcagccctgctggcacagctcaagtccttctac
gacgcgcggctgctgtgtgatgtgaccatcgaggtggtgacgcctggcagcgggcctggc
acgggtcgcctcttttcctgcaatcgcaacgtgctagcagctgcgtgtccctacttcaag
agcatgttcacaggtggcatgtacgagagccagcaggccagcgtgaccatgcacgatgtg
gacgccgagtccttcgaggtgttggtcgactactgctacacgggtcgtgtgtctctcagt
gaggccaatgtgcagcgcctgtacgcggcctccgacatgctacagctggaatatgtgcgg
gaagcctgtgcctccttcttagcccgacgtcttgacctgaccaactgcaccgccatcctc
aagtttgcagacgccttcgaccatcacaagcttcgatctcaggcccagtcctacatagct
cacaacttcaagcagctcagccgaatgggttcaattcgggaggagactctagcagatcta
accctggcccagctgctggctgtcctacgcctggatagtctggacatagagagtgagcgg
actgtatgccatgtagctgtgcagtggctggaggctgctgccaaagagcggggtcccagt
gctgcagaagtcttcaagtgcgtgcgctggatgcacttcactgaagaagatcaggactac
ttagaagggctgctgaccaagcccatcgtgaagaagtactgcctggacgttattgaaggg
gccctgcagatgcgctatggtgacctgttgtacaagtctctggtgccagtgccaaacagc
agcagcagcagtagcagcagcaactctcttgtatctgcagcagaaaatccaccccagaga
ctgggtatgtgtgccaaggagatggtgatcttctttggacatcctagagatccctttctc
tgctatgacccttactcgggggacatttacacaatgccatcccctttgaccagctttgct
cacactaagactgtcacctcctcagctgtctgtgtgtccccagaccatgacatctatcta
gctgctcagcccaggaaagacctctgggtgtataaaccagctcagaatagttggcagcaa
cttgcagatcgcttgctgtgtcgtgagggcatggatgtggcatatctcaatggctacatc
tacattttggggggacgagaccctattactggagttaagttgaaggaagtggaatgctac
agtgttcagagaaaccagtgggcattggtggctcctgtccctcattccttctattccttt
gaactcatagtggttcagaactatctttatgctgtcaacagtaagcgcatgctttgctat
gatcctagccacaatatgtggctgaactgtgcttctcttaaacgtagtgactttcaggaa
gcatgtgtcttcaatgatgaaatctattgtatctgtgacatcccagtcatgaaggtctac
aacccagctaggggagaatggaggcggattagtaatattcctttggattcagagacccac
aactaccagattgtcaatcatgaccaaaagttgcttctcatcacttctacaaccccacaa
tggaaaaagaaccgagtgacagtgtatgagtatgatactagggaagatcagtggattaat
ataggtaccatgttaggccttttgcagtttgactctggctttatttgcctttgtgctcgt
gtttatccttcctgccttgaacctggtcagagttttattactgaggaagatgatgcacgg
agtgagtctagtactgaatgggacttagatggattcagtgagctggactctgagtcagga
agttcaagttctttttcagatgatgaagtctgggtgcaagtagcacctcagcgaaatgca
caggatcagcagggttctttgtaaatagtattttgagacactaagatgtttctactgcta
cggaatgtattttaaacacatatcgtttctttttcttggaaaaaaagttgattaggacca
cagatttggtttagaaagggtaatattttgaaatactacaaggtttagacagtccatgaa
atcgacctgtttaataatttaccatcctgaaagtccagaattaaaatatggaagcaagaa
ctatataattgattaggatgcttggtaggtttttttcattgttcaaatattcattgcaca
gtggattgttttgattagttagtatgctttttttttaattaattcagtcttctgttaatt
tttaagttttggttagtgccacaaggaatttaactttttgatttgtataatagaaaactg
aactaggaattgttagcggggttttgaaggatgtgtactttccttcaaaataaagtggta
gattttcaaaattttacactagtcagttctttatattctaagttaaatgtagtttgtaaa
attattttggttttcttctacaaaggaaaaaattggatttatatatataaggttactgca
taatgatttcattttgataatgtgcagaatggcctcataagctcacagaaag
>lcl|<llId>84079</llId><geneSymbol>ANKRD27</geneSymbol><baseAccNo>NM_032139.1</baseAccNo><extAccNo>AL136784.1</extAccNo>
agccagggaggcaaagtgtcacactgagacagaataacctgccagctcagagtggatctc
atgctgctgagaaaggcaacagcgactggccagagaggcctggactgacacagactggcc
ctggacacagacggatgctgcggagacacacggtagaggatgcggtcgtgtcccagggcc
cggaggctgctggccccctctccactccccaagaggttagtgcttcccggtcctaacagg
aatgaggagttgttgaacccactgctaggaagcaaggatgcaacaagatgatgctgagcg
tgaacacatctgagaactaaatgtgcttccatgagactggcttgagaagtcttcagcacc
aagttcctgaaagcttttctgtggcaggaaagaatgcaacaaaaaagttaaccaccacca
tctctctcctcttcaaagctaatgaatacaattgaaacagacaaaaattccagtagcatc
cagatccttaagccagaggtgcatgcttctttttaagtatgagggtttgttggtcacagt
gggagaggtttcaccaccgcattctgacctcctcctcccaaaaggtgctaaacctctctg
acctgtgtacattcacaaaccacagctagaattcctccacctaggattaagctggagaga
agtaagtaatttaggtttcatggtactgtagaggccaggctgaaatgtcatatctgaagg
aagaaagcagcagctggacaatgtttctttgcaaagcaacactcgaaccaaaagatgcct
caatcccattttgatattcattttagtgaaaggatgcatcagacctgttccacatcatgc
acatgggaaagggtggttatcattttccttctaacaagtaggtacagatattcggttact
acacgtgcacctgtagcagtatttctagaaacatccctttttgttgagaacctcccttga
atgtctgtcacactcacacctgacgggatggttactggattagagagtagatttggcaca
tcttttcttagtcttttgattcaaattcaaaacttaacagcacaaaccaggtcagagtta
ctttcggttagaatttattgccatttattcctttttataaatttctatagattatactgt
tatttttatgttattggcctagagctacacgtatatgggtttgtcctgagtccgttttca
aatgaccttgtgatagggaaatggttttgtccatgttcttggaaatacttgtgtatgtac
agaaggaagggagggattatttttctacaaagtaatttatgatttctaattttctaatgt
gccttggatatgtgccaaatgatggaaaagaaacagtaaactttatgattctt
>lcl|<llId>84083</llId><geneSymbol>ZRANB3</geneSymbol><baseAccNo>NM_032143.2</baseAccNo><extAccNo>BX647838.1</extAccNo>
agagaactgccagacaagctaaggaaagaagccaggtgagaagacaatctctagcatcaa
agcatggatcagacatcacacgatttttggtaaagaagtaaagtagaaaaatatatgaat
gaatgacaaatggtttacatgtggaagactttaatacagaagttttccatgtttgtttaa
tatatcgagagtaaaaattttcagaacaaaaatcaagaattcaaattctcttctactaat
tacttttagtattaaatacattttgaaagtacttaacagaaactaagatacaatactgaa
tatttctgtggtctttttgatttgattcagactcgcaattatgtttcagcaatgttttgt
aaagctctttacccctaatatgcctaatcactgtattgtgcatagattgtgtttaaaaaa
tgtactctcaattacctaaaaatgcttctggattagtattgttctggactgtcataggta
tgagtggaacattgcaaaaccttatgggaaatttcagacgcaaatcattatttggggatt
ctgggccaagcatgaccagcctgcttaggattcaagagagactgtccactaaatacctcc
agaatgagctaggggcacacattttgggtgttgcttttcttgctttatttcttagctagt
catctttatcaaaaatatccttttcaaaatgaggtacctatggtgtttgtggacaatttg
ggggttctgtgtaaagtaattgttaaaactattaaataactgaaaacataaaatgtaaaa
tgccacttaagcttgattttttagatctttttttaaaaaatgaataaaactaggcttact
gttggctgggcgcggtggctcacgcatgtaatcccagcactttgggaggccaaagcgggt
ggatcatgaggtcaggagatagatcgagaccatcctggctaatacggtgaaaccccatct
ctactaaaaatacaaaaaattagccgggcatggtgttgtgcacgtgtaatctcagatact
cgggaggctgaggcaggagaattgcttgaacccgggaagcagaggttgcagtgagccgag
atcacgccattgaactccagcctgggcgacagagcgagactccgtctcaaacaaacaaac
aaacaaaaaaaaaaactaagcgtactatcaaaatacactttgtcttctggttctcatttt
ctgtttttaaaaccctgtgttattaaaggtatgtttctggtacttattttaaaaagagtg
atgatgacaaaacactttataataaggcataatcagatggttatatgcatttaaatatac
aataataacattaaaatgtaattgacataaaataagagtgacgatgaaacaaacccaggg
cctagtcctgcaatatgtcagaatcatgagggcaaagagtcagaactatacaaaatacag
gaccgaggaagaattacattcccaaaagggagctgtttgtaaatactattaggacatata
cctctttagtttgagcattttcccacgttaattaatagctagtgttttacaacataaagg
acttgtttttagaaagattatacaatcaaagattatacaaccacagttgttcctcagttt
ctatttcattgtatgagatcaagtcatgttggttattttataaatgaagttgggctttct
ttggcctcctttctgcttagttggtcaggtgctctttgcagttttctgcctcatttccaa
ggtaacctaggatttgtcacggttgagagccaagaagcaggcacgctgcctttcctccag
catggggttttgcaagcgaggtctaagtaggtcaaatttgaggggaacttgctcttcaga
tcacactaaggtgataattctaaggagaaagttctcagatgtaagaactgtgtgatggtt
tgaggtgaaacaatccatgaagataggctcagtctataccaggtttcagaattctgacta
attaaaaatgccgtaaggagcattgagcatttgctgtacaggacactgactggcccgtcc
ccatcccttcctgacatgtctcagagctttgtgtcctgccttcccctaatttggtctgca
ttacttgtggggcacattgagatgaagggttctgagacagaaaataaagatagagattga
tctaataaccgagaccgaaagggcatcttgaggactgttctttcctcctcacaatctgaa
acagaagctccccactatgtattgcaaatgggaggttatgacagagggacacagaaagtg
tcagagcaagtggcagatcctgagtgcagaaggaagtgcggatgccccaggaagaagaca
gctgctgccactcaggagatggagatggagtgaaaacacaggtgggtacaatgagtgtaa
aaggataggcctggctctgaaaagactcagagaagctgcaagatacagtttaggctaaga
aaacaacaacaaaaaagggctctggccaggtatgatggcacttgcttgtagtcctagcta
cacaggaggctgaggtaggagggtcacttaagcccaggggttcatgaccagcctgggcaa
cacagcaaggccccatctcaaaaaagaaaaaaggctctgggtccagggaacagagctggg
aagtggtaggtgacgaaggaactcgcttacgatagggaaccatatgaaaatatgcctgtg
ggtaggggtagggtggggaggacttccggagcatggtgggctcacacactcaaaccttgc
acagccagcatcaggctggcctgccttcctgttcccgtcactgggtgacattgatcccag
acacattctgatgactagtaaagttgcttttagtagccccagagccaggaggaataattc
atatggaatttttaaagacgcccactcttggcgttaattacagcccaacgtacatttctt
ggggagattttcctgtgacaagtgaataccctctacattttcttaactggatgggaaaag
gattttatgcccatacatcttgctaataaaccaaatcccttcttcagattcttgagtgaa
acatttaaaatgtagtttctttagaaataaaagtatgaggcattttaaattatatgacag
acaaaaaagtcaatgctcttgagctctttacagtaaataggttgtgtttactcataggat
acagaatcatggatatcaaacatcaaaaataaattataaaaa
>lcl|<llId>84084</llId><geneSymbol>RAB6C</geneSymbol><baseAccNo>NM_032144.1</baseAccNo><extAccNo>AL136727.1</extAccNo>
gcactcagcaggttgggctgcggcggcggcggctggggaagccgaagcgccgcgcgtgag
agatcccggatacatctgcggtttgggctccgccaccctccgtctctctcccgcaggtct
ctgagccgggtgcggaaggagggaacggccctagccttgggaagccaaagcacacccctg
gctcccgccgacaccgccctccttcccttcccagccgcgggcctcgctccgtgctcggct
actctgccgggaggcggcggcggctgccagtctgtggcgagccctgctgccctccagccg
ggcttctccagccgggctcctccaccggcccttgcaggggcacagagagctcggcgcccg
cccttccgctcgcctttttcgtcagccggctggaggagcatcggtccgggaggtctctgg
gctgaggcggcgacagctcctctagttccaccatgtccgcgggcggagacttcgggaatc
cgctgaggaaattcaagctggtgttcctgggggagcaaagcgttgcaaagacatctttga
tcaccagattcaggtatgacagttttgacaacacctatcaggcaataattggcattgact
ttttatcaaaaactatgtacttggaggatggaacaatcgggcttcggctgtgggatacgg
cgggtcaggaacgtctccgtagcctcattcccaggtacatccgtgattctgctgcagctg
tagtagtttacgatatcacaaatgttaactcattccagcaaactacaaagtggattgatg
atgtcagaacagaaagaggaagtgatgttatcatcacgctagtaggaaatagaacagatc
ttgctgacaagaggcaagtgtcagttgaggagggagagaggaaagccaaagggctgaatg
ttacgtttattgaaactagggcaaaaactggatacaatgtaaagcagctctttcgacgtg
tagcagcagctttgccgggaatggaaagcacacaggacggaagcagagaagacatgagtg
acataaaactggaaaagcctcaggagcaaacagtcagcgaagggggttgttcctgctact
ctcccatgtcatcttcaacccttcctcagaagcccccttactctttcattgactgcagtg
tgaatattggcttgaaccttttcccttcattaataacgttttgcaattcatcattgctgc
ctgtctcgtggaggtgatctattagcttcacaagcacaaaaaaagtcagcgtcttcatta
tttatattttacaaaaagccaaattatttcagcatattccggtgataactttaaaaatta
gatacattttcttaacatttttttcttttttaatgttatgataatgtacttcaaaatgat
ggaaatctcaacagtatgagtatggcttggttaacgagcagtatgttcacagcctgcttt
atctctccttgctcttctcacctctcccttaccccgttccctatttccgtgttcttacct
agcctccccccacttcctcaaaacaaacaagagatggcaaagcagcagtccgaccaagcc
cactggaattatcctttaattttacagataccacttgctgtaggctgtggaccaagatgt
ccagaattattcttgagcactgatgtaaattacttagatcttctttgaggtcagaattca
gcgatcacggtaggcagtgcttgaatgagaaaagcctcctggtgcatcttcaaaatgagt
cctaaagaacatactgagtacttataagtagcagaacataaaatgtatttctgactaaca
caaatggtcctttcacatgtgctttattagactctgggagagaaaagtaaccaagtgctt
cagaacaggtttttagtatttacttcttcatggtaagataatgaagttctaatgaactat
ttctcccaaggttttaaaattgtcaagagttattctgtttgtttaaaaagtaagaaacct
ctgtaagcaatagattttgcttgggttttctttcttaaaaaaataatactatgcaggcaa
gacaccataaaagtttaattccttacagaagaaccagtggaagaatttaaatttggcact
acgatcaaaactactgaattagcagaaataacgatatctaaagcttaccagcaaaagaac
cctcagcagaatagcaaaaactttgctcaggacatttgaggtcaaattgaagacggaaga
cggaaaccggaaaccgttttcttgtaagcccctagaggcagatcaggtaagcatacatag
tagagggaaaggagagaatggaaataaaactgaatattatgcagatttatgccttatttt
ttagcattttttaaggttgggtctttcaggctggttttggtttgtattagatctgtatag
tttagtgatttagttttatatttaagctacgattaatattttttctttggcgatatttct
ttgctttttttttttaacaactttccatttttagatgtttcgttgaatctatttagagct
tcaccatggcaatatgtatttcccttaaaacactgcaaacaaatatactaggagtgtgcc
cttttaatctttactagttattgtgagactgctgtgtaagctaataaacacatttgtaaa
aacattgtttgcaggaagaaaacttcgagttacaggtcaggaaaagcctgctgaatttat
gttgtaaacgttacttaacacagtataaagatgaaaagacaacaaaagtatcttcatact
tcctcatcccctcattgcaacaaaaccttaaactgggagaaccttagtcccctctctttc
ctcttcctcctccacttcccacttattgccactttgtaatattcagagagcacttggatt
atggatctgaatagagaaatgcttacagataatcattagcccacataccagtaacttata
cttaaagatgggatggagttataaagtgcttttataatccaatataattgctaaaggcaa
gggttgactctttgttttattttgacatggcatgtcctgaaataaatattggttcactat
g
>lcl|<llId>84085</llId><geneSymbol>FBXO30</geneSymbol><baseAccNo>NM_032145.4</baseAccNo><extAccNo>AF248640.1</extAccNo>
aggtatggcgatttagtactgcattttgttctgttaatgaatggaaatttgctgacatcc
taagcatggcagaccacttgaagaaatgcagttacaatgttgtcgagaaacgggaggaag
caatccctttgccatgtatgtgtgtgacacgagaactcactaaagaaggacgttcactac
gctcagttttaaaacctgtactttaaaagttgtaatattactagcacatatatgcaagca
cctagtataatttctttgtaatatgtgaaactttattaatgtattaaatattacaactag
ctaaatttattgtcactgtgtatataatgttttgaagtgacatctatttttataaagtac
tgtttagttggaaaaagttgccttaatgtttgaaatgtgtgaaatttttggaacttgctg
gacagggtgatttaatttttagctacataattttaagaattagtattttcagtggtgtgc
atattttggttcttaaatttttgcttcttaaactaaaaaaatcctgaccaatttatttgt
tgttttctgtgggttgcgacccatgcaatcaaaaagcaaaattttgattgagatttttta
cagcataggtttttcatataaaaatattctgaatttgttaagcactgccataatatcatt
ataatgtttttgtcttttagtgcttccctatacaattgttaatgcacaaatgatctctaa
tatatacttacatacgtaaaatcataaagtttggtaatgcagtttatcgttttaaaaata
atccacaaagatgtttttatctcacatacttacaactcaacacacagagtgaccatgtgc
agctttcttttttgttagatgccacatccgaagactcatcgcagtgtgttatatgacagg
acaaagcaaaaacaaacaaaaagcaagcctgtgaatataatttaatttgaaactgctcct
ggtattatatatttgctagttatctaatgttttaaaagaaaatatacctcatttaggttt
gaattgggcgtattgtgtaaatttcaaatattcagaatgcaaagggcttgactattaaat
gtttgcctttgatgtttataaacattacaactatgttgttttaagacatttaaaaacgtg
aaatttgttatctttgtaaaatgacaatcatgtagaaacctgtcttggttgacaatctct
ttgaaacatttccgagttaatttcccataggcttcaccaccaagaaagtaagaattgcat
ctttacataatgatcaaggtataatggaaaaatatacctattcttgaagtagtttattat
agttttcaaattgatttataccattattaacctgatgtggtctgcttaaaaaatgaatat
atcagtatttagaaataaattgcaaaggtgggaatatatacttaaataatttgtcttaag
taaattagcatttggtagtctgaaatggtgacagattacttgttaaaattgtgaaaactc
tgttgtgtcctctcttcctacatttgtccctgagagtactccacgattactaggttcttg
attcccttatatggcaatcaggcagaggcgttccttaagcattagagagttctgaagctt
aagatttgttttggttggatgaagtccttagtacagttgaaaaacagagcattaaagact
aatcaattgttttgcctcaccagtcattttaaatagtagaatacttatttctcagtgctt
aaaatttctttttcaactgtgagattgaataaacagtctctatttctgtggaaaaaacaa
cagaaaagagatattaaataccataaaatgtaactctgccttttaaagttttgctgaaga
atgtgtctgtggttaggatagcacaagcattaacttttgttttatagttatgctttttaa
aattcattgtttttaaatttagacttcttatttccacactggattatgagatacttaaca
atttttccaccttatatttcttttacacattttgctgttctcttttttgttattgttatg
ccaccataccattttgttaaaatgttttctttgtgaaacatttgttcaagttctaataaa
attaatgttttcccttaacatggctcaataacttaaaaacgttcatttaaataaaatttt
aatacttgtttgacaa
>lcl|<llId>84100</llId><geneSymbol>ARL6</geneSymbol><baseAccNo>NM_032146.3</baseAccNo><extAccNo>\null</extAccNo>
agatcagatccagactgtgaagacatgaaaagataatagttggaaacctcagcaattttc
aattcaaggaatctatctaagacaaatagaatacattttgtaaaagatgtttatgcatca
aaaaatataattttctgcttgcatttatggactctgacctttttaagaacataggacttc
aggtatgctaatttggccattaattatttaaaaactaaatattccctcaaaagggctccc
tagaattatcaagttcttagtgaaggtctacatttgattgtacgtagaatgtttaaaagt
cagttataagccatctcatcccatcataatttatgatatgtttaatatattttatttttt
aattgtctttttaaaaaatttagtttatgactttgcagtatgaattgtgcttgtgaaaaa
gaactttaaatatttataagggaccatgggtaattaatatatattcaatttttactatgt
gtcactgtcaataaaatgtaaaatataa
>lcl|<llId>84102</llId><geneSymbol>SLC41A2</geneSymbol><baseAccNo>NM_032148.2</baseAccNo><extAccNo>BC036734.1</extAccNo>
aggtatttaccttgctgtggattgctgactggatggtccatcacttctggaggaaaggaa
aggacccggatagtttctccatcccctacctaacagcattgggtgatctgctcgggacag
ctctgttagccttaagttttcattttctttggcttattggagatcgagatggagatgttg
gagactaataaattctacaaactgctctcaagttaccaaggaagaaaatacacgacaacc
acttatggctctttttcaaaactcttaaatcagtagtttgacttttgccagggtaatctt
cagttggccctgattcaattaaatggccttaatttttttttaaggaatttgtgtcaaaac
cagaatgaagagtattcgtgctgcttttcatagaataaatgataatttgacatagacata
gatataagttccagctctgaaattaattaggaaagaatataggatgtttacagtgaataa
ttttaaaaccacaaacatagcagaaatgtactttattattaaatttgtaatgcaggatta
gaagaagcagagctctagtttagcctttcttgtctcacagatgtgctgtatcccaggcat
actataaaacgaagagtgcccaaccaagctttgaatcgtattaacaatgcccacctctat
gctagctgaggataaatttaccagttgctcatatttaaactgacctaaatatgttttgct
gagcataagataaactcacttttacctccatctaa
>lcl|<llId>84105</llId><geneSymbol>PCBD2</geneSymbol><baseAccNo>NM_032151.3</baseAccNo><extAccNo>AL136721.1</extAccNo>
tcagaaaaaaaaaaaaagaaaaggaaaaagaaaaatatatattctatatttttttaactt
atgagaatgtgttcatttcatttgtaacatataatgggaaacagtaatacgtactctgag
aaaaattgcaaagcacagataaatggaaataaacaggaaaaagaatcacctataacctca
ccatccatagacagacactgttaaaattttggcatatttcctgctgattttttctactgc
tgatttttgcacaggtgagataattttgaacagagaattttgtatctttggtttttgtgt
tttgctgcacacaaaaacaaaagatataaaaatggatcataaacatttttctaaatcctg
aaaaatgcatagacatattttagtgcctgtatttcacaagatggacataccataatttac
ttacacagtcctttttgttagatgtttaagttgttttcaagcttctcagtgctggaaaaa
atactgagatagacatgtttagttgaagttatttcatttcaggttatattatcttgggtc
agagaatgaatggttctcaggcttttcaaaagagctggtcagtttttatgcctctggcag
tttttgagagtgctcaatcatactacactgttgccagcattagatcttatcacatttaag
tcattgctaattttataaacaaaaacaatggttttactttgcatctccctgattggtatt
gctgtagaacatatttggagaagtttgtttgtctttggtgtttatttcatgaatagattg
tgtgcccattttctcttggggtattcagttttttattactgatgtgagcatgtgtatggg
tgattatttgatgattatcagttttgcttagtagactggcaatatttagtcttgctgtca
ctgtgttcccagtgcctactagattgcttgatatgtagttgccactcaataaagatttgt
tgagtcaatgaa
>lcl|<llId>84106</llId><geneSymbol>PRAM-1</geneSymbol><baseAccNo>NM_032152.3</baseAccNo><extAccNo>BC028012.1</extAccNo>
gatcccctggaaaaccaaccactccccctgggacggtaagaccggtaggcgtggggccag
gacagccagccagcccagcgcccgctcacccaggagccctggatcccggcgcgggaaagt
cacagagctgcctgggcttgtacctggccacataaagccccagtttaaagca
>lcl|<llId>84107</llId><geneSymbol>ZIC4</geneSymbol><baseAccNo>NM_032153.3</baseAccNo><extAccNo>AK127733.1</extAccNo>
gatgtccaccgcgttgctcgcaaggtaatctcgctccgcgcagctgagcgccccgcatct
cgcgcctgctacatcaaagggcccgcgcacaaagcagtgtttcttcgccacggtgcatct
tcatggtaagttaggatttctatggcaatgtgcaagtcgcactgaaatcctgaaaggcca
agcctggagcccgtccaggcttttcattaaggacataatatttacgtctaacagaccttt
tttcttgtgtatacaagtatatatttttgtttgacgcggactaaatcattttcatttaat
ttccggtaaacaaaacccacgcgaatgggcacttgtacccgatcataataaaaatggata
ataatgtgaaggaagaaaagagccgcttgaatcgccgctcagccccctttgtttctgctt
tctgcggtgatcagagggcgcgtttgggtttgatggcgagtttctaaaggcgaggaaatg
gtttgtaagaggggaaagaaaaggagaaaggtctaatcaagctcgggttgttcaaagagt
cgggttttggggttgaaagtgtgagtttgacggtgcatcagcatgccgcgttaggctcgc
catggaaatacgcgcggggagcggccgcttcaaaggcggcacacttcactacagacactc
tattaagatacatttgcgctgacctttgctttcacgccatttaatactgtcactgcgctc
tccagtatatacttcctttctagaacccgacttgcccacgtttaggggttcactctgcac
cctgatgtgggaggctttggcgcaggggacactttcaggaaagggaggagcacaaggact
ctgtgcatcttgactgcaccccaaagaggctccaggatcaggagtgaaagattttaaagc
agcctccgaagcttaacaaatgagcattccaagctcagttttgtgcaaatcgcctttctg
actcttgagtaggatggaggcttaaatttaatggcgacttggggggaagggagccaccct
gggggagtctgaggagttcagactgtgcccttgggaatttccactctggctttccgtgcc
actcttcttcctttccatcccaaaagtctcttgcggcccctgaaacttgtttctttctaa
ggcagggtgtgtggtacccttaggcctggactagtcctagatgcaaactcaagagcccaa
ggccaaggggatgtggggaagatggcaggaaagttagaagtccatgttcccttaattgtc
ttgttgtttattttatccaagtaccccagtgaataggggaaaaataaacacagtgaaaaa
aaaaatcaaacagtggagtcttctttagtgccagtccttgtggttgaataaaaaggatgg
tccgctttctattgagctgagaaatctttgaagtgggagttattatctgagacattcctg
cttgtcgtcctaacaacgctgatgaaacgtaaaaggttctttgtcagcgatttgttctcc
tctctgtcaaactccctctgccccgttagtttcaaaccgtttctaaagagataaaaatca
aacttcttttaaaacaatatccacacactgcatcaatacataactttaggtctaagtctt
gctaagggataaacaaaagcaatgcctagacatcagggtcagggcctggtctggtgaagt
atgcagaagttggggggccctcgggacaagctttgggacatgaggaaaagaatgcagaga
gggtgcaagcagaatacataccctaagtccataattgtgtttctgcttctttctgctctg
gtttgcattcaatcagcccaagttgggtcacatagatgggtttcctttgggtacccctca
ggctcctaatattcttgcccaggatccttggaacttaagaatgcagccaagcaattgtta
atatctcctgctccttcaaagccacctctgctaaaaatagacccattgtgtgtttcttct
cactagcagcaatcaacaagccctttctgccgttaataagaaggagaatagctgaaggag
agagatattttattaatttcctgtttccttcagaatcttggcaattgaagtttagaaggt
ttggtctacaacacagtgatcgaaaatgcatgtaaatgcccatccttcccttcattcacg
tgtgaagttgttcattttatattgtgcccagcaaagaaactttcacccagttcaggtttc
cccaaaactcctgtggtggttttaaaggtggtttaaataaataaggatgtgctggtcccc
ctactctgtgtgtgctgaataaatggcttgtaaagaagtttttccaagctgtaacccatg
ctgttattatagttgctgcaaaatgttcttcctgatattgattttatttgttaactgaag
gtctccatatgtttgtttatattgctaatttatgagaaaatgtaataattgcaatgaatg
tgaattatacagacaggcaaacattttgtaatcataattcacatatacacaaaagcctgg
ctgaaatctttagactatttgtaccctctctacccacactgtttgtgatttatcatctgt
ctctttagtgtcagttaaattatgaactaacttgaaaataaaagttgtttgactgaaagt
gattgttgaatgaacaacaaagttgaaagccatggcttgatcttgtaaatatataaatgt
aaatgatattaaatctgtgattccttttccctccaaaggcttttgtgtacatggcgctgc
atttggctattttctttggaaataaataatgtgatgtttctcttcctcttttg
>lcl|<llId>84108</llId><geneSymbol>PCGF6</geneSymbol><baseAccNo>NM_001011663.1</baseAccNo><extAccNo>BC010235.1</extAccNo>
caggatggtctgcttgtccttcattatggtcttgtggtttctcctctgaagataacttga
agattctaggcacattatgaggagggaaacaaaggaggcttctgcaggactgcatctcac
caaagatttccatgaaatgtaattgctaccactttgctgttcaagacataacttacctat
ttttagcaccaagaattatagcgtttataagtacaacttggaacgatggaatgcatctgt
tactagagactgtatataaaaagcagccaaagctcaggggaaatttttcaaaaattgaat
tttaaaatttcttatgattttaaataccttgacattgattttgcttcccatctttgaagt
aattggttagttttctttgttcagccatttcaagttggtggttgggatatctgctctctg
ggatggcatcagttgggcagtcatctttttggaagagaagtgtgcttttgagtggaagat
tcaaagccagtctttgttaaactgcagggtgtactctcaaagaccaaaactattggccac
ttttgtatgttgccagcatattttgaacttgtacctttttttatactagcaacactacaa
aggagaagttactcatttcaaaatggatgaattgttattatgtgtgaagagactctgagt
ttatgatctgtgccataaaatttcagtgtaataagacttcttcaatacatcttccaataa
ggggtgcttctttgtgacagtatttttatttctgacattcattttatttgggtacatagt
gtggttgttgataccttgcaatagtattgcttctgaaagtaataaaaaattttaggagaa
tttgagaagtttacagaattacttattcattgttttcttagtaagtcagtttaatgttta
tttttctcattatttcatcactgcaataaagaataagggtgtttgagctcacctccatgc
aaagacttcagttttaaaacattatttgcctaaaattagcattgtgatgctttctgaaag
aaatattttataaatcctgtttaacagcagaatttctgaatgtgtagagactactacaaa
attggaaaaagattggcaattctttgtaaagaatttgtgaattgtgtataaatttattct
aacatttaataaaaatgtattttaaccta
>lcl|<llId>84109</llId><geneSymbol>GPR103</geneSymbol><baseAccNo>NM_198179.1</baseAccNo><extAccNo>AB109629.1</extAccNo>
gtaattttgaaaaggaatatgatgatgtcacaatcaagatgatttttgctatcgtgcaaa
ttattggattttccaactccatctgtaatcccattgtctatgcatttatgaatgaaaact
tcaaaaaaaatgttttgtctgcagtttgttattgcatagtaaataaaaccttctctccag
cacaaaggcatggaaattcaggaattacaatgatgcggaagaaagcaaagttttccctca
gagagaatccagtggaggaaaccaaaggagaagcattcagtgatggcaacattgaagtca
aattgtgtgaacagacagaggagaagaaaaagctcaaacgacatcttgctctctttaggt
ctgaactggctgagaattctcctttagacagtgggcattaa
>lcl|<llId>84124</llId><geneSymbol>ZNF394</geneSymbol><baseAccNo>NM_032164.2</baseAccNo><extAccNo>BC051847.1</extAccNo>
gtttggaaagcagagtggagaacaaagagttgattccaatgcaacaaattttagaagaag
cggagccacaggggcaactacaagaagcgttccaggggaagcgccccctgttttctaagt
gtggcagtacccatgaggacagggtggaaaagcagtccggagaccccttgcccctgaaac
ttgaaaattctcctgaagcagaaggactcaacagcatctcagatgtcaataagaatggtt
ccatagaaggggaagactctaaaaataatgaattgcagaacagtgccaggtgttccaacc
ttgttctatgtcagcacatcccgaaagcagagaggcccactgacagtgaggaacacggga
acaagtgcaagcaaagtttccacatggtgacgtggcacgtgctgaaacctcacaagtctg
acagtggagacagtttccatcattccagcctttttgagacccagaggcagctccatgaag
aaagaccttataaatgtggtaactgtgggaagagtttcaaacaacgctctgacctcttta
gacaccagagaatccacacaggtgagaaaccctatggctgccaagaatgtgggaaaagct
tcagccagagtgctgccctgaccaagcaccagaggacacacacaggcgagaagccgtaca
cctgtctgaaatgtggggagcgcttcaggcagaattcacacctaaatcgtcatcaaagta
cccacagtagagacaaacattttaaatgtgaggaatgcggggaaacctgtcatatttcca
acctttttagacatcagagactacataaaggggaaagaccctataagtgtgaagaatgcg
agaagagcttcaaacagcgctctgacctctttaaacaccacagaatccacactggggaga
agccctatggatgttccgtctgtgggaaacgcttcaatcagagtgcaaccctcattaaac
accagagaattcacactggggaaaagccttacaaatgtcttgaatgtggggaaagattta
gacaaagtacacaccttatccgacaccaaagaattcatcaaaataaagtgctgtcggctg
ggcgtggtggctcacgcctataatcccagcactttgggaggccaaggcaggcagatcatt
tgagatcaggagtttgaaaccagcctggccaacatggtaaaatcctgtctctactaaaaa
tacaaaaatgagccgggcatggtggtgcatgcctgtaagcccagctattcgggaggctga
ggtaggagaatcacttgaacccaggaggcggaagttgcagtgagctgagatcatgccact
gcactccagcctgggcaacagagcgagactccatctcaaaaaagaaataaagtgctgtca
ttttgatatgtttctatgtga
>lcl|<llId>84127</llId><geneSymbol>RUNDC2A</geneSymbol><baseAccNo>NM_032167.1</baseAccNo><extAccNo>AK022425.1</extAccNo>
gatgccaaatgcaaaaaggagcggaagaagaagaagaaagtgaccaacataatctcattt
gatgatgaggaagatgagcagaactctggggacgtgtttaaaaagacacctggggcaggg
gagagctcagaggacaactccgaccgctcctctgtcaatatcatgtccgcctttgaaagc
cccttcgggcctaactccaatggaagtcagagcagcaactcatggaaaattgattccctg
tctttgaacggggagtttgggtaccagaagcttgatgtgaaaggcatcgatgatgaagat
gtggatgaaaacgaagatgacgtgtatggaaactcatcaggaaggaagcacaggggccac
tcggagtcgcccgagaagtaagtttgtgtgtaaggtggagtctcaccgtcccccaggctg
gagtgccgtggcgtgatctcagctcactgcaacctccacctcccgggttcaggctattct
cctgcctcagcctcccgagtagctgggattacaggcacctgtcaccacacccagctaatt
tttgtatttttagtggggatggggtttcaccatgttggccaggctggtctcaaactcctg
acctcaggtgatctgcctgccttggcctcccagattgctgggtttacaggcatgagccac
cacgcccagccttcccttgcacttttaatgagggggttaagttcactgttttctctttct
atggtattgggtaaaataggtctgcaagctttatatttgcccagggtatcattcattctt
cagttgttgatttaggagtgttatttggaaggagtattatttgctcttcccctgagaact
gaaagaggggaagggagtacatttgagggcacttaatacaaagttaatgtcagaatgtgt
gccttgaaattcttgctttatacatacatctgtcattttcatttcacagggttcacaggg
tttcacagtctgatgagactgtgcctgttattgttttttatttttactctggattttcct
tgcatctgacttgccactagcacaggaagctcaggacgaaggcagcgttaggagaatagt
tgtggtatggtgacttctgtgtttatctgcaggagtgtgaatagccgtaacttgcctgca
cctgctgccttaacagtggagttggccaggcgcagtggctcacacctgtaatcccagcac
tttgggacaccagggtgggtggatcacctgaggtcaggagttctagaccagcctgaccaa
catggtgaaaccccttctctacgtataaaaaaatacaaaattagccaggcatggtggtgc
atgcctgtaactccagatacttgggatgctgaggcaggagaatcgcttgaatatgagagg
cggagccaagatgatgccattgcactccagcctgggcaacaagagagaaggtccttctc
>lcl|<llId>84129</llId><geneSymbol>FLJ12592</geneSymbol><baseAccNo>NM_032169.3</baseAccNo><extAccNo>BC019607.1</extAccNo>
gtatgctataacccgagttttgcgtttagcagatggacctgacgaagttcatctttcagc
aatcgcaacaatggagctgcgggaccaagccaaaagactgacagccaagatataaggagg
gtggcactgccacatcccactggcagaaactctcctttatacaaacttcattggctccaa
catttgaatctcatatttttgtagcagtttgagcacagggttaattattcatttgtggta
aagattatagcatctattttgatcagtgggttttattatttcaagggtcacacagggtta
agttcagtaagaaatgctgtagctgttgtcattcaatctagtgcctccttgaggccagga
gttcaggaccagcctgggcaacatagcgagacccccattgctacaaaaaatttaaaaatg
aaacaagtgtggtggcacatgcttgtagtcctagctacttgggaggctgaggcaggagga
ttgcttgagtctaggagtttgaggttacagtaagctgtgatcgtgacatggcctccagcc
tgggtgaccgagtgagactgtttctaaaaataaaaacaaaaaataaatttcttcttgagg
tggggtggaggtggggagcaagaatttgacctggctctgatccctggtgtgttgtgtggg
cctctttaacgtttgccactgagccttaacctcactgtacttcactgtacttcacacgca
ttggtgttaacattttaatcttagaagaccctgacccactgagggtttgttgtgagaatt
gctgaagccacgtagaagcaccttgaaatctgtaaaaccacaagaaagtactttataaaa
ggtatccttatttgaagtggataaatcttgtaactcgaaaagttgtgatttagaagacag
gattgtttttgaacattaggaattaaaggctatatctggtcctta
>lcl|<llId>84131</llId><geneSymbol>C9orf81</geneSymbol><baseAccNo>XM_095991.7</baseAccNo><extAccNo>\null</extAccNo>
agtttcagaaaattacaggtgatgctagaattcctttgcctctcgactcctttcctgtcc
cagtttctactccagagggcttaggaacttccagcaacaacctaggagtcccagctactg
agcagcggcaggagtcttttgaaggattcattgctagaatgtgttctccttcaccagatg
cgacttctggaactggaagtcaaagaaaagaagaggagttgtccagaaatagcagatctt
cttcagagaaaaagaccaaaacaggtgaatataccaaaaaacactctgataagcaacacc
ctggaaaggacctgcattcctgatctgactgtcctgaaaaccagaaaagcaaagaaacta
gggaaactagttctttggttaatgaaccaattaaaagtaggtctttgaaaaaatacgttt
ctgtcaagaaagaaaatagaatagtgactgtttcatccaagacaaataaaagtaaatcca
gtccactagaacattctgaaagtgatactcttggatgtgattttgaatttcaagaaagca
tccattctctatcacacctttcatatgactaaatcttttgaaactatgtttttaccttta
aattttaataaattttcttatgttttta
>lcl|<llId>84132</llId><geneSymbol>USP42</geneSymbol><baseAccNo>XM_374396.2</baseAccNo><extAccNo>\null</extAccNo>
agaagcgtgggcaccagcctctgcttgagtgacactgcagaggcctccatgtggcagagc
gctggctgcccctgccaggtgtcctggattctcttctgccctgtggggctgtgtctccgt
cctgtggccacacgctgtgctcttactgcacttgaggcagccccccacttcctctcccgt
tggtgtccggtgaccgctcaccctcgagaggagctgtga
>lcl|<llId>84133</llId><geneSymbol>ZNRF3</geneSymbol><baseAccNo>XM_290972.3</baseAccNo><extAccNo>\null</extAccNo>
aggaccgagatctcactcagcagacagcagcagcccgggagcctgagctcaggaggaact
cttacctggaaattgggaactgtatggagactccaaactga
>lcl|<llId>84135</llId><geneSymbol>FLJ12787</geneSymbol><baseAccNo>NM_032175.2</baseAccNo><extAccNo>AF116675.1</extAccNo>
gatatatatctgcctgtaattggtcagtcccctgtagttgataaaaagtttttactactt
caaggacttgtagaaaaagagattgattaccaaagagaattgttagaaaccttggggatg
atggatatgctttttgccaccatgagaaggaaggaaggcacttctgtgttggaacacaca
tctgatggatttccagagaataagaagatagaatcatagtgtctgctaaataagacatat
aagaactctgaagttggaatagatttgactgtattaaatgttggcgagagactctctttg
atacattaaaaaaactgtttgcagaagcagttctgtggaagagactggaataattatggc
cggaaaacaagtacccgttttaagtaagacatggttttccatgtaatattttgaattata
gcatcttcacctagaagatctcaattgtcttagtcacagagtaggtttatctgggatgga
tattaattttaatacaggagtgttctgtatcaacatttgggttggtattcagatgggaat
tcaaatatgaatcctctctggagagggtccaactgggaatcctgctaaaggagcaaagcc
ttgtattacctctggaagacaacaaaaacaattggcaacaacaaaaagcctctttcttga
ctttaatcagtgcctttgggatttctaggcccttgcttagcttgcttcctgtctccttga
tatctacacttgtcttagatcacatgccctgcttcagctggtaatgggactgcatcggtt
ccaagtgtggcaagtaagttttcggctctgaagaactgacactagctagatttgtattca
gagtgtgagagcaagctctacagatagaccttattggactacttttttttttttcttcat
gcagcctttctaccaagttttcaccttgtttcaggtcagaggaatgatagaatttgtcat
ttttcttacaacagcctttcagactattcttcatatgtttcaagctaatcttgtagctaa
gctacctaatcctctgaaaactgttttctctgatttgtatttagattcctccccccatta
ttcacaatcatattgtatttcggaaccccaatgcagagcagtttgctttgaaaaatagtt
gtttttaaaagtttaatgtaaataattattttttagaagttttttttttttttttaaaga
cagggtctcgctttatcgcccaggctggagtacagtgatgcaatctcagtccactgcaac
ctctgccctcccgggtttaagcagttctcctgcctcagcctcctgagtagctgggattac
aggtgtgccccaccacgcctggctaatttttgtagttttagtagagacggggtttcacct
taccgggctggtctaaaactcctgacctcaagtgatctacctgcctctgcctcccgaagt
gcttggattacaggtgtgagccactgtgtccagcctgtaactattatttttttataaaga
gagattcttattttcttggctttttgatgtatctgttcctgatagataatcattggctag
taactcctagtacactggtttcacagttgctacctctcctgcttttctctaattattacg
ccaactcaagtagttaaaaatcagtaagaaaaatgtcttgagctagaagaacccatagag
gaagattttgtaatgcgaatctcctctcataattttagttctgtaaattcagggtttttt
tttgtttttttgttttttttaagccgaaaaaatgcttaatatgttccagtaagggtatta
agtaaaaattaaataaacgtattaagtttaacatattaaattaatttaacatttagacta
acattaacatttaaattaatatgttaagtgaatatacttaatatattctagtacaggtat
gcttggaaatagggcgtttccttttcatgaattgatttcgtacagcacagtggcttataa
ggaaccagcagtgtttttccctgagtaattatgaacttagtcaagatcagaagctgggtt
ttggggttgagaagagttcatttatttaaataaagtttctatttaaaaacctttttaaaa
agttaacatcataaatattctgataatttgcatagtagtaaaaattagaagttgaaattc
tacctaaagctgtagttgccgtcaattgtgtaacatgtgacaaaggttttcccatatgtc
atttcatttgattctcaccacaaccatccaaggttgatgttattctcatttaacattgag
ttaacgaaagtagttgattcactctcgaagtccctgagtgtgagctcttcatcctagcac
tgtgaagtggtttgcctgctggggcctaaactcctcattccctttaacaaagcttcactg
agtgctgcagttctcaaaatatgtaacagttaacacatttttcaaacaggttaggaagca
attcccatagccatcaatacttaaattcaggagtacttttttgtttgtttgttttgtttt
gtttttagagacaaggtctctttctgttgtccaggctggagtgtagtggtgtgatcatag
c
>lcl|<llId>84146</llId><geneSymbol>ZNF644</geneSymbol><baseAccNo>NM_201269.1</baseAccNo><extAccNo>\null</extAccNo>
aggttttgtggcctagtctttcgaggacccttgtctgttcaggaagactggattaagcac
ttacaacgacatattgtaaacgctaatcttccacggactggagctggcatggtggaagtc
acgtcactacttaaaaagcctgcctccattacagaaacttcattttctctactaatggcc
gaagcagcttcatagaaccaggaaaccttttaaatagccagtttgaattggatgtaaatt
tgaaattctttttttttaagccacattaaattatctgtttataaatactaaagcaggaaa
atggggggaaagtgaattacagtgacatcagagcaaattgaatacttaaaacagtaagta
gtctatatattttatatagggtggaagatgtgtttttaaggtttatgaagttttgttggt
taactgtgttcactcagtaaaagagcagtacatgtaagcagccattaataaactgttgca
catggatacttatagacagacttattggacaattatgttttttgcagtgttaccagaatc
aaggctctgtttattccccacaagacttgcatagaaaaataagatattatattttgtttg
tatgtatttagtgttttgtataataccaagaaccgctgactaaatttactcaaattaggg
cattaaatatcatgtacttcatagtttgagactgttcactcaaatagggcagagtactat
tctatctagatgtgtaagtgttttttttaaaatcacatggaacggttttttttatactaa
aaagtggagggagatttgtttaaacaagtatttctaaaagaaatatgtacatagttctgg
aaattatttgtggtaaggaaatattctttactccagttgcatttctcagacaataaagtg
gtgcatccatgctacctcctactttgtcaacaaagatgctatttaccctttacatttttg
tatcataatagattttaaaaatctaatgttctttattgcaagacattcttttgttaacag
gtttgtttctttttaatgttttacctaaaatttgacatgcttacaggacaggtttgcctc
ttactttatttaacattgtagaaatgtaattaataaacaatgctcactacacagtttaga
atagacgttctcatttatattatcttccaaatttgatcagttagcaaaacttaatacacc
aattaaaatatttctacatatgagaatgtttacaatttaaattttagaacttgttttgga
tgtgattatatgtacgaaaatcgtgtaacactatgctcatgctaagaaccgacataacag
aattactgaaataaatgtgctgtgaggaatggaaaatatggtgcaggtgtcttggtcatg
ataaattgtgattctttttaaaaattttttccaaaaacaattaggtattttaatctgaaa
tcagattcctttacaaacaacaagtttttgtatgcaagcaccattttatttcatgtagta
tggctaatactatagttgaaccaaggatatgcattgattctttgcttcgtatgtaaataa
agttaaaaacagttaaaataaggagtattttggtagagtatatacatacctcactgccag
tgaaattgctttcctatggtatatctccttaccagaaaaatctctaaataaaaaaaggtt
taaagaaaattaa
>lcl|<llId>84148</llId><geneSymbol>MYST1</geneSymbol><baseAccNo>NM_032188.1</baseAccNo><extAccNo>AF289578.1</extAccNo>
cacagtggactccgtctgcctcaagtgggcaccccccaagcacaagcaagtcaagctctc
caagaagtgagcagcctggcccctgctgccggacctgagcctcctggctcccagcctgta
aatatgtatagacctgttttgtcatttttttaataaagtcagttctggtggccctggact
ttggaggggaaggggaggccaaga
>lcl|<llId>84152</llId><geneSymbol>PPP1R1B</geneSymbol><baseAccNo>NM_032192.2</baseAccNo><extAccNo>BC001519.2</extAccNo>
gagcctggggaggaacctcagcgcccttccccctctgagcctggcacataggcacccagc
ctgcatctcccaggaggaagtggaggggacatcgctgttccccagaaacccactctatcc
tcaccctgttttgtgctcttcccctcgcctgctagggctgcggcttctgacttctagaag
actaaggctggtctgtgtttgcttgtttgcccacctttggctgatacccagagaacctgg
gcacttgctgcctgatgcccacccctgccagtcattcctccattcacccagcgggaggtg
ggatgtgagacagcccacattggaaaatccagaaaaccgggaacagggatttgcccttca
caattctactccccagatcctctcccctggacacaggagacccacagggcaggaccctaa
gatctggggaaaggaggtcctgagaaccttgaggtacccttagatccttttctacccact
ttcctatggaggattccaagtcaccacttctctcaccggcttctaccagggtccaggact
aaggcgtttttctccatagcctcaacattttgggaatcttcccttaatcacccttgctcc
tcctgggtgcctggaagatggactggcagagacctctttgttgcgttttgtgctttgatg
ccaggaatgccgcctagtttatgtccccggtggggcacacagcggggggcgccaggtttt
ccttgtcccccagctgctctgcccctttccccttcttccctgactccaggcctgaacccc
tcccgtgctgtaataaatctttgtaaataac
>lcl|<llId>84153</llId><geneSymbol>AYP1</geneSymbol><baseAccNo>NM_032193.2</baseAccNo><extAccNo>CR602154.1</extAccNo>
gattcacgcacaggtgcccgaggactgagaaccagagcttgaaattcaaagctgcgatcc
cttcacagcagtaaaccagctctttggaaccgattccatcaccccaataaaggagctctt
cacagcacctgtgagtctgggcgccttagagcccctaagccagcatgggccctttccccc
tccccaccaagaactttgcatggctctggcatatagaaacaatttattgccgggggcaat
aggggtaagagaagccagaaatttttgcagccagcacccaccccacccccaacttctact
ttacaaaagaaatttttacaatcaccagccctctgtacagagctcccccatccggatccc
ttctcactgtacacagctgcctggctccctctggtccctgcttcagaggaggcctgggcc
tgtggccagctgaccttggagttggtctgagcccggagctcgccttggtgctgggcacca
gtgggcccctgccaggcctgtcctctcctttttgagctgtcctcagccccatctccctta
gagtgctttgtgggagctgcagtgggggcggggtgggctatcagccccagtcctgctgcc
gtcttggcactgcagtgggcagtgtctggtcaccacttccccctcttgctccagtccttg
ggagtgaagtgcagacacttggagtcgatccgcaggagccgcttgagcatggcccgctca
tggccatccacgatgtcctctgacagtgtgaggatgtactggccctgggcagaggagatg
ggttcagcaggtggtcagcccacagaggactgcactctgcatcccacacacctgtctccc
ctgcctgcctccctaccttgtagtagttgatgagattgaggtactgcagagtggagatga
catcctccttcttgatgctggtgatttcactaatctcactgtgggagagcacaggtcagg
ttccctgaggacctttatctgtccccaggagccctgagagagaaagcccaggaacagaca
agccatgccatgtacccccaggtagacagcgccaggctcacttgatggtgatctgtggcc
tctccccgctctccgacttcagccccatcaggatctccaggatggtctgggaccagtagc
ttcgataggataggaggccaaggtctgagaggggcttctcaggggtccctgttttccctt
ccactttggagagttcatagcctaaagcaatggagcaggagagggtgagtaagaggtcac
agatgaacataagcaacatttaaaaacacaggttgccaaggcaggctgcctagttcctat
catggccctgccacttggcagttctatgccctccacttctctgtgcctcagttccctcag
gaagaactgagtattcactctttccgtgcgctgagcacagtggagggcatgagggcactg
agaggagcagctgcagtcaaccatgagggtgatcagaggccagtgaaggcttatgggcag
gggatgcagagaaaatggctcatgggaagaaggggcctccaattttcctttgccatcccg
ggctctgtgtctagccatgtaaggaagtggagacagattcctgtctctaatccagacctg
agaatgcttgaattctcaaagtcctcctagctgggaccttgggagtgtcacctgctgtaa
gacttgagtggcctgactgggtggttgtgaggatgcaaggagaaaaggtgcaccaaggtg
cttcctaagtcggggagaccattcctgggagccacgtgactgacccccaccatggctctt
tccctccaactcgtgctgatagctggccgctgggaggccgtccccagtgagatcctcaga
ccctgcacagccctgagtggcttcacatctcttggtcagtgtcttcattctccccagtca
gggacctgggatgtttgttacttctagaagcccttcctcaccctcataatggaccttagc
cccttgctggtcccactcacatcccgtctccattgctgtctgagttccaagactgagttt
cttcaagcatccacttgtgctaccaggctgagaagttctgaggatgtgaccccatctggg
catcatttaacc
>lcl|<llId>84154</llId><geneSymbol>BXDC1</geneSymbol><baseAccNo>NM_032194.1</baseAccNo><extAccNo>BC035314.1</extAccNo>
agccaaagaagaagaaaaatatttcccatgatacttttggtacaacttatggaaggattc
atatgcagaagcaagacctaagcaaactacaaaccaggaaaatgaaggggttgaagaagc
gacctgcagaaaggataacagaagaccacgagaaaaagtcaaaaagaattaaaaaaaatt
gatggaactta
>lcl|<llId>84159</llId><geneSymbol>ARID5B</geneSymbol><baseAccNo>XM_084482.5</baseAccNo><extAccNo>BX537690.1</extAccNo>
aggtttcatcagagcaagaaaaagaacaagagactttaataagccagaaaagcatccctg
agcctctcccagcagcagacatgaagaaaaaaatagaagggtatcaggaattttcagcga
agcccctggcatccagagtagacccagagaaggacaacgaaacagaccaaggttccaaca
gtgagaaggtggcagaggaggcgggagagaaggggcccacacctccactcccaagtgctc
ctctggccccagaaaaagattcagccttggtccctggggccagcaaacagccactcacct
ctcctagtgccctggtggactcaaaacaagaatccaaactgtgctgttttacagagagcc
ctgaaagtgaaccccaagaagcatccttccccagcttccccaccacacagccaccgctgg
caaaccagaatgagacggaggatgacaaactgcccgccatggcagattacattgccaact
gcaccgtgaaggtggaccagctgggcagtgacgacatccacaatgcgctcaagcagaccc
caaaggtccttgtggtccagtcgtttgacatgttcaaagacaaagacctgactgggccca
tgaacgagaaccatggacttaattacacgcccctgctctactctaggggcaacccaggca
tcatgtccccactggccaagaaaaagcttttgtcccaagtgagtggggccagcctctcca
gcagctacccttatggctccccaccccctttgatcagcaaaaagaaactgattgctaggg
atgacttgtgttccagtttgtcccagacccaccatggccaaagcactgaccatatggcgg
tcagccggccatcagtgattcagcacgtccagagtttcagaagcaagccctcggaagaga
gaaagaccatcaatgacatctttaagcatgagaaactgagtcgatcagatccccaccgct
gcagcttctccaagcatcaccttaacccccttgctgactcctacgtcctgaagcaagaaa
ttcaggagggcaaggataaactcttagagaaaagggccctcccccattcccacatgccta
gcttcctggctgacttctactcgtcccctcatctccatagcctctacagacacaccgagc
accatcttcataatgaacagacatccaaatacccttccagggacatgtacagggaatcgg
aaaacagttcttttccttcccacagacaccaagaaaagctccatgtaaattatctcacgt
ccctgcacctgcaagacaaaaagtcggcggcagcagaagcccctacggatgatcagccta
cagatctgagccttcccaagaacccgcacaaacctaccggcaaggtcctgggcctggctc
attccaccacagggccccaggagagcaaaggcatctcccagttccaggtcttaggcagcc
agagtcgagactgtcaccccaaagcctgtcgggtatcacccatgaccatgtcaggcccta
aaaaataccctgaatcgctttcaagatcaggaaaacctcaccatgtgagactggagaatt
tcaggaagatggaaggcatggtccacccaatcctgcaccggaaaatgagcccgcagaaca
ttggggcggcgcggccgatcaagcgcagcctggaggatttggaccttgtgattgcaggga
aaaaggcccgggcagtgtctcccttagacccatccaaggaggtctctgggaaggagaagg
cctctgagcaggagagtgaaggcagcaaagcagcgcacggtgggcattccgggggcggat
cagaaggccacaagcttcccctctcctcccctatcttcccaggtctgtattccgggagcc
tgtgtaactcgggcctcaactccaggctcccggctgggtattctcattctctgcagtact
tgaaaaaccagactgtgctttctccactcatgcagcccctggctttccactcgcttgtga
tgcaaagaggaatttttacatcaccgacaaattctcagcagctgtacagacacttggctg
cggctacacctgtaggaagttcatatggggaccttttgcataacagcatttaccctttag
ctgctataaatcctcaagctgcctttccatcttcccagctgtcatccgtgcaccccagta
caaaactgtaggctcagctctgcccagcagtccaaagcggcatggccaacagagcttcac
tccttacccaggagtgctggcttatagagttagaagtcagtatttcttctaatctgaggc
tatgatcagtcccagctgtaggggcccagaggggaggtgaacatgcctgatttttgtggg
acaactgtagcccacaaactgactggctggtgagtcttgactcccttccaacacagatgc
ccaggcacctccagatcattcacttcgcacgtgggccttgtgaagggatttgtgaatatc
caggaagaacttagaggaccccatctgagttcggatggtcaggaaacaatctgggcaaaa
aaagaggcaggcatttcaaaggaaggggcaaggaagactggcaaacagatggcaagggat
gcccctctttttcataaaactctccaaggttcaatcaatgcaatgtatagtgaaacttca
atagatctttcattttgacactattaaacaatccagagaagtaaacactgttaaattgac
tgtatatatttgcttcttaaaactacctgtatcactgtttgctcacctaatttatataca
ggtagttccattttctcccagttccttctcgtctttttttttttttttttttttttttat
taaatggtattgcttttgtttgcaggtctttttgtttttgttttgtttttgaggctgact
gactgtcctagttgttgtgtgtttgtaatttttccacatcttattttgagcagctttggg
tggtaaagttattgtttacaaattgaagcaactgattctagtggaacaaatgaaaaagaa
acagtcaagcacacaatagtgcaaagaacgttcctttgtagatccgcaacttaaggattt
tgttcctcataaatggcatagttgaaagagcttatacactgcttacccagccaaatgctt
tgctttgaagtattgggttctgtgaaaatattgagcattgtacttaccttatctaggctg
tgaaactgtcctacataccagagaatcataaaaacaaaaacctcactggcagcaagctgc
cgaataacaacagagtctagaggacatatttgtgggctgcacagatattttaggaatttc
agaaattagaacaggagccaaaatgatttacattggcgttggcactgattcctttaaatg
gtctgggaaagggggttgggaagaggatggagctcaactggccagaagaggagcagctgc
agtcctgatagcttctctagcctcggtcttttgagtgataagtagtcatgttgttttcat
ccagttggtttcttgtcattcccaagaagaatctcccaggccacatctttggggataact
gacatactggattagccttttcaaaagaaaagtcatcctatttggttttatggggtgtga
gttttgtgtgtacacacacagaaacatgtaaggtggtttgggtcatgtttttaaccacct
ggcaatacagtccactttctggtttcttttattgtgggaagtaaatggtcaagctgctca
ggcagtgaaaagatgtggagaatgtccgttgtcattcttgccactgtattccatttgcta
ccgagatataacattaaggtggacacattttctaactgtattaattaaaagtcaatggat
acagagagtggattttctccccaagtcccatccctgctgaagaccgcttggatgaactcc
ccaacccactgtgcccctcccgcaacactaccagtagactttagaaccatagttaactaa
gtcttttacctctgagatacttaattctgggaaaattggtgacaattttcaacttctaaa
taggtaactcgactgcaaaataatcaaaactgataacaatgaaactgcggctcttaaaca
aagccatgcatgccgtgcatttgtattgaaatgtctccatgatatgaagccaaatattca
atgtaacatacttaatatccaaaggtggaaacaaaagaatgtagagatccagtgttaaga
gttccatttgcttcaattaattatttaccttcctgtggaataatatatatatatatattt
aatagaaccatagatagactagtagaatttagattataaatgtgtgagtgcagattatcc
tgctattgcacaagctagaggggggaaaaatctcaattccagctggcaagatgctagcca
ggacacatataagaaagttgcactagattgaatggtcacagaatcggaggacatggaaga
aaaaggaaacttcggtggttctgcagcagacatgggctaggtcatatgtggtttctatga
gttcgtgtctcaaaaaaaaaaggagggggggcatctgtccccggtggagctcacctattt
ggaatatggggcatttgttttttccactgcaatgatttcagtctggtttcatcatgttgg
aattcgatcacaccattttcaaacaatgttaacatagtccagcttttgtttttctcatct
cttctgagaggagactcactgtttctgtctgaggaagctcataccctcggcaaaacatca
ggacaaataaagagaaatgggggtacgcattcccaacagaagcagtgtgttatttgtttt
aaaactctgaacagagatcttggaaatctttcaaaaagaccattgaattcttcattggct
gagaacgacgttttaaaatgtcttaaataaggctttgtttgcattgtttgagttcaaggg
gccttattattgaatggaattgcacaagcctttctttgtgcaatcaaaccattgttattg
gtagttctgtaaaggaaactgtggaatcgaattggcagtggagtcataaatctatttact
gagtgtggcttccaagaaatgttgcaattcaaaatgcactaagtctgtgatttattggag
atttggagattctaaataatatttttaaaaaacttccatgcaacttctggtttaatgttt
ggcaactccacatgataaaaaaataaaaacagcccaaccgagtttcggaattaagtattc
ttctagtaagtgattcaaacttgtaatatttgccacaggactgacttatttatttactag
ctagaagctcttaagttcacttgtttatcagggcatatacagaagggtttgttaaaactc
gatgttaactttacaactttctgacctggtgcatgaattctcaagtactgtatttcactg
tgttggtgtgtctgatggaaatttcgaggtggtcccacaaaaatattttatgtagtgtgc
cttcaaagagaaccatttatttctcttcacttatcgtcccacaaagtcacatttggtggt
ggtcagccaagtcgcatctggtctagttttactcttgtcccaattttaaagagaaatggg
aatgagtttgccctggtgagacccataccattgcaatgattatcttgagcacttaaagtc
cagtgttggctgttagtgtatttgatattctgcctgtctcctcatggttgaaatatgtct
gaagaatagcagcataatctcttggctgtttatacttttttaaactttcctgtgttgtaa
atattgtatacttttggtgattccagctatgtaacctctatgctctgtaaggtgattatt
tgtatatagcaacatggcccagtgatattatatagtttcccaatggagaggttattgagt
aacctttgcattagtttaaacactaccagaagaatgctgagccaactataaacactcaat
tttgtatgttttccaaattgtacttattactgcttttgatactgtattacgtgccaatag
tttcccaatcacatagcaggcaagagatattttgtactttttgatccactgtaatattta
ataaaaaatgttactatc
>lcl|<llId>84162</llId><geneSymbol>KIAA1109</geneSymbol><baseAccNo>XM_371706.3</baseAccNo><extAccNo>BC032408.1</extAccNo>
ttagattaatttcttggactggaagaaagattgatccagtaggtgttgattatattcttc
aaaaattgggctttcatcatgctaggactactattcctaaatggcttcaaagaggagtca
tggatccactggacaaggttctgtcagttcttatcaaaaagctcggtactgcactacagg
atgaaaaggaaaagaaaggcaaagacaaagaagaacactaaaaaagtaatttgatctgtg
aacaaattatgattgtgtctgttttattacactggagtgtttttttagtataataatttg
aaatataactttaaaataattctaaatttgtggctataattaaaagtttgtaagttaacc
tgttctagttccatcattctgtgtacagtgaagtattgcatgataatgtaaattttgtga
aaaactagattaaaatatataactgcttgttatggtttataattatataatgtgcaatac
aattcctgcatctttaaaatgtctgcagaataactgtgaatttttttgttattggattgg
ccgtaacttttagaaaaaaatcttgttgatgataatgtgattttggggaggtcattaatt
gctttttcttttttaaatgtagacttatataaatacctgtttgtatatagcttgagtaat
tgtgatatgattgtataccactaaaatattgttaactattataataaagtcacagtaatg
gtttaa
>lcl|<llId>84163</llId><geneSymbol>GTF2IRD2</geneSymbol><baseAccNo>NM_173537.2</baseAccNo><extAccNo>BX647624.1</extAccNo>
gtgggaaaacgcaagatagaccaggagggccgtgtgtttcaagaaaagtgggagagagcg
tatttcttcgtggaagtacagaatattccaacatgtctcatatgcaaacaaagcatgtct
gtgtccaaagaatataacctaagacgccactatcaaaccaatcacagcaagcattatgac
cagtatatggaaagaatgcgtgacgagaagcttcacgagctgaaaaaagggctcaggaag
tatctcttaggcttgtcagacaccgagtgtcccgagcaaaaacaagtgtttgcacaccca
agtccaacccagaaatcccccgtgcagcctgtagaggacctagctgggaacttatgggag
aagttacgtgaaaaaatcaggtcttttgtggcatattctatcgcaatcgatgagatcacg
gatataaataataccacccagttggccatattcatccgtggtgtcgatgagaatttcgat
gtgtccgaagaacttctggacacggtgcccatgacgggtacaaaatctggcaacgagatc
ttttcgcgtgttgagaagagcctgaaaaagttctgtatcgactggtcgaaattagtaagc
gtggcctccactggcaccccagcgatggtggatgccaataacgggcttgtcacaaaactg
aagtccagggtggcgacgttctgcaagggtgcggaactgaagtccatctgttgtataatt
catccggaatcactctgtgctcagaagttgaagatggaccacgtcatggacgtggtagtg
aagtccgtgaactggatatgctcccggggactgaaccacagtgagttcacaaccttgctc
tatgagctggacagccagtatggtagcctcctgtactacacggagattaagtggctcagt
cgcgggctcgtgctaaagagatttttcgaatccttggaagaaatcgactccttcatgtca
tccagagggaaacccctgcctcaactgagctccatagattggatccgagacctggccttc
ttggttgacatgacgatgcatctgaacgctttgaacatctctctccaaggacactcccaa
atcgtcacgcagatgtatgacctgatccgggcgttcctagcaaaactgtgcctctgggag
actcatttgacgaggaataatctggcccactttcccaccctgaaattggcttccagaaat
gaaagcgatggcctgaactacattcccaaaatcgcggaactcaagaccgaattccagaaa
aggctgtctgatttcaaactctacgaaagcgaactgactctgttcagctccccgttctcc
acgaagatcgacagtgtgcacgaggagctccagatggaggttatcgacctgcaatgcaac
acggtcctgaagacgaaatacgacaaggtgggaataccagaattctacaagtacctctgg
ggtagctacccgaaatacaagcaccattgcgcaaagattctttccatgttcgggagcacc
tacatctgcgaacagctgttctccattatgaaactgagcaaaacaaaatactgctcccag
ttaaaggattcccagtgggattctgtactccacatcgcaacgtgatggagagaaaactcc
tggcagggccctatggtgggaaaggctggagtcttctagtcccaagggattgggagatga
caaaatgaatttttttttcttttttgagatggagtcttgctctgtcgcccaggttggagt
gcagtggcgtgatctcggcttactgcaacttccagctcctgggttcgaacgattctcctg
cctcagcctcccgagcagctgggactacaggcgtgcgccaccatgcctggctaatttttg
tattagtagagatgaggtttcaccatgttggccaggctggtctccaactcctgacctcag
gtgatccacctgcctcgacctcacaaagtgctgggattacaggcatgaaccactgtgccc
agctgacaaaatgagttcttaaacttttttttttttcagttttttttccactttgaatca
gaaatataatctgcagtatcatacttgtttatattacattgtgtgcctcactattcatta
aaaatcaagaaagttttattgta
>lcl|<llId>84164</llId><geneSymbol>ASCC2</geneSymbol><baseAccNo>NM_032204.3</baseAccNo><extAccNo>CR593980.1</extAccNo>
ggtaccggcatgacagctcaacagcagtggccggcagcccccgaggccatgggcagagcc
gcgagacaacccaggaacgcaggaagaaggaagccaacaaggcgacaagagccaaccaca
accggagaaccatggccgaccgcaagaggagcaaaggcatgatcccatcctgagacctgg
tgcagggccagtggggaggcagcggcaccagactcaccaggccgtgctcccatcgcctgg
ggcctcctcactaggggccccaagttcaactcaacccctcaacagcctcagctttgcagc
ccctgagaaggccgcctctcatctaccagccagccatgagcgccttcctgcagaacacac
agtgccttatgccacagccgaagaatccgtggggccggcaagcaggcaccttcccccagc
tgcgctagcgggaaagagatggggatggagtcccaaggcaagcgccccaaacctcgggcc
acaagacaccacttcccctttaccctggacagcaggaaacctgtatattcaaaaacacaa
aaagtcctgctaataaaatttttgaccctttcaaacgatctgtgtatgtccatgacccac
attccctgtgtctcattc
>lcl|<llId>84166</llId><geneSymbol>NOD27</geneSymbol><baseAccNo>NM_032206.2</baseAccNo><extAccNo>BC063566.1</extAccNo>
gcctctggaataaccccattccctgcgacatggcccagcacctgaagagccaggagccca
ggctggactttgccttctttgacaaccagccccaggccccttggggtacttgatggcccc
ctcaagacctttggaatccagccaagtgatgcacccaaatgatccacctttcgcccactg
ggataaatgactcaggaaagaagagcctcggcagggcgctctgcactccacccaggagga
aggatacgtgtgtcctgctgcagtcctcagggagaacttttttgggaaccaggagctggg
tctggacaaaggagtaccctgcattacgtgggatatgtgtgatcaattggggacatgcga
cacacaatgagggtgtcatgacaatgcatgacacgtacggttatatgtggcagtgtgacc
ccttgacatgtggcgttacatgaaagtcagtgtggcacgtgttctgtggcatgggtgctg
gcatcccaagtggcaggatacatgattgttggtctatatatgacacatgacaaatgtcca
tgtcacaggactcatggctggccagatgacctcaggctggcccaagatctaatttattaa
tttttaaagcaaatacatatttatagattgtgtgtatggagcagctaagtcaggaaaagt
cttccgcccgagctgggaggggagagtgtccatgcactgaccagtccaggggctcaaggg
ccagggctctggaacaagccagggactcagccattaagtcccctcctgcctcaatcctca
gcctacccatctataaacttgatgactcctcccttacttacatactagcttccaaggaca
ggtggaggtagggccagcctggcgggagtggagaagcccagtctgtcctatgtaagggac
aaagccaggtctaatggtactgggtagggggcactgccaagacaataagctaggctactg
ggtccagctactactttggtgggattcaggtgagtctccatgcacttcacatgttaccca
gtgttcttgttacttccaaggagaaccaagaatggctctgtcacactcgaagccaggttt
gatcaataaacacaatggtattcca
>lcl|<llId>84168</llId><geneSymbol>ANTXR1</geneSymbol><baseAccNo>NM_032208.1</baseAccNo><extAccNo>AF090095.1</extAccNo>
ggggcgctgcatcaacttcaccagggtcaagaacaaccagccagccaagtacccactcaa
caacgcctaccacacctcctcgccgcctcctgcccccatctacactcccccacctcctgc
gccccactgccctcccccgccccccagcgcccctacccctcccatcccgtccccaccttc
cacccttccccctcctccccaggctccacctcccaacagggcacctcctccctcccgccc
tcctccaaggccttctgtctagagcccaaagttcctgctctgggctctctcagaaacttc
aggagatgttagaacaagtctttccagttagagaagaggagtggtgataaagcccactga
ccttcacacattctaaaaattggttggcaatgccagtataccaacaatcatgatcagctg
aaagaaacagatattttaaattgccagaaaacaaatgatgaggcaactacagtcagattt
atagccagccatctatcacctctagaaggttccagagacagtgaaactgcaagatgctct
caacaggattatgtctcatggagaccagtaagaaaatcatttatctgaaggtgaaatgca
gagttggataagaaatacattgctgggtttctaaaatgctgccttcctgcctctactcca
cctccatccctggactttggacccttggcctaggagcctaaggaccttcacccctgtgca
ccacccaagaaagaggaaaactttgcctacaactttggaaatgctggggtccctggtgtg
gtaagaaactcaacatcagacgggtatgcagaaggatgttcttctgggatttgcaggtac
ataaaaaatgtatggcatcttttccttgcaaattcttccagtttccaagtgagaagggga
gcaggtgtttactgatggaaaaggtatgttgctatgttgatgtgtaagtgaaatcagttg
tgtgcaatagacaggggcgtattcatgggagcatcagccagtttctaaaacccacaggcc
atcagcagctagaggtggctggctttggccagacatggaccctaaatcaacagacaatgg
cattgtcgaagagcaacctgttaatgaatcatgttaaaaatcaaggtttggcttcagttt
aaatcacttgaggtatgaagtttatcctgttttccagagataaacataagttgatcttcc
caaaataccatcattaggacctatcacacaatatcactagttttttttgtttgtttgttt
tttgttttttttcttggtaaagccatgcaccacagacttctgggcagagctgagagacaa
tggtcctgacataataaggatctttgattaacccccataaggcatgtgtgtgtatacaaa
tatacttctctttggcttttcgacatagaacctcagctgttaaccaaggggaaatacatc
agatctgcaacacagaaatgctctgcctgaaatttccaccatgcctaggactcaccccat
ttatccaggtctttctggatctgtttaatcaataagccctataatcacttgctaaacact
gggcttcatcacccagggataaaaacagagatcattgtcttggacctcctgcatcagcct
attcaaaattatctctctctctagctttccacaaatcctaaaattcctgtcccaagccac
ccaaattctcagatcttttctggaacaaggcagaatataaaataaatatacatttagtgg
cttgggctatggtctccaaagatccttcaaaaatacatcaagccagcttcattcactcac
tttacttagaacagagatataagggcctgggatgcatttattttatcaataccaattttt
gtggccatggcagacattgctaatcaatcacagcactatttcctattaagcccactgatt
tcttcacaatccttctcaaattacaattccaaagagccgccactcaacagtcagatgaac
ccaacagtcagatgagagaaatgaaccctacttgctatctctatcttagaaagcaaaaac
aaacaggagtttccagggagaatgggaaagccagggggcataaaaggtacagtcagggga
aaatagatctaggcagagtgccttagtcagggaccacgggcgctgaatctgcagtgccaa
caccaaactgacacatctccaggtgtacctccaaccctagccttctcccacagctgccta
caacagagtctcccagccttctcagagagctaaaaccagaaatttccagactcatgaaag
caaccccccagcctctccccaaccctgccgcattgtctaatttttagaacactaggcttc
ttctttcatgtagttcctcataagcaggggccagaatatctcagccacctgcagtgacat
tgctggacccctgaaaaccattccataggagaatgggttccccaggctcacagtgtagag
acattgagcccatcacaactgttttgactgctggcagtctaaaacagtccacccacccca
tggcactgccgcgtgattcccgcggccattcagaagttcaagccgagatgctgacgttgc
tgagcaacgagatggtgagcatcagtgcaaatgcaccattcagcacatcagtcatatgcc
cagtgcagttacaagatgttgtttcggcaaagcattttgatggaatagggaactgcaaat
gtatgatgattttgaaaaggctcagcaggatttgttcttaaaccgactcagtgtgtcatc
cccggttatttagaattacagttaagaaggagaaacttctataagactgtatgaacaagg
tgatatcttcatagtgggctattacaggcaggaaaatgttttaactggtttacaaaatcc
atcaatacttgtgtcattccctgtaaaaggcaggagacatgtgattatgatcaggaaact
gcacaaaattattgttttcagcccccgtgttattgtccttttgaactgttttttttttat
taaagccaaatttgtgttgtatatattcgtattccatgtgttagatggaagcatttccta
tccagtgtgaataaaaagaacagttgtagtaaattattataaagccgatgatatttcatg
gcaggttattctaccaagctgtgcttgttggtttttcccatgactgtattgcttttataa
atgtacaaatagttactgaaatgacgagacccttgtttgcacagcattaataagaacctt
gataagaaccatattctgttgacagccagctcacagtttcttgcctgaagcttggtgcac
cctccagtgagacacaagatctctcttttaccaaagttgagaacagagctggtggattaa
ttaatagtcttcgatatctggccatgggtaacctcattgtaactatcatcagaatgggca
gagatgatcttgaagtgtcacatacactaaagtccaaacactatgtcagatgggggtaaa
atccattaaagaacaggaaaaaataattataagatgataagcaaatgtttcagcccaatg
tcaacccagttaaaaaaaaaattaatgctgtgtaaaatggttgaattagtttgcaaacta
tataaagacatatgcagtaaaaagtctgttaatgcacatcctgtgggaatggagtgttct
aaccaattgccttttcttgttatctgagctctcctatattatcatactcagataaccaaa
ttaaaagaattagaatatgatttttaatacacttaacattaaactcttctaactttcttc
tttctgtgataattcagaagatagttatggatcttcaatgcctctgagtcattgttataa
aaaatcagttatcactataccatgctataggagactgggcaaaacctgtacaatgacaac
cctggaagttgctttttttaaaaaaataataaatttcttaaatcaa
>lcl|<llId>84171</llId><geneSymbol>LOXL4</geneSymbol><baseAccNo>NM_032211.5</baseAccNo><extAccNo>AK025542.1</extAccNo>
cacagggaattcatacccagccaatgcagaactctccctggagcaggaacagcgtctcag
gaacaacctcatctgaagctgtcactgcacactcctagctgctgccgatacaccagatac
ctcagcttattggagccatgcccttcacagagtcccaactcagaggaaaagggccagtgc
caaggggcaccaagaacctgctcaggaagccttttgatggcaagatcaccaatccagatg
gtattgctccctcaggatggctctgggcctgcccctaagggcctgtggcctatggaatat
gtcctccaggctttgctcagctgagctcctcttctgtaaggaaacccagtcatccctgaa
tcttgccacagagatccgggattcaggagctctcagtttcttagggatggactatggccc
agtcccccatctaagtggtgctttgcaaatgtcttggaggagtataggacagaggaccaa
aatacacagcaggtagtgttagctctctgctaggagctcaaagcaacacaacttgtatca
aaatcacaactggcagagaagctggtggatccaatcctttcttcatctgttgttatttag
aactcacctctcacactctgttctttagtgtccttacctttatcttaccacacacatggg
tgtttctattatccttggaagcacagacctcgggcatccccttattgcctgatgggccaa
caccaacagttacggagtgcttgagaaggggcaagtttcacagaaatggccagatagggc
cttcctacagagcagcaagagtaggccaagcagaaagactgctgaggtaacacggacccc
agcccctgtcagggcctctgccaaggaaataatatggaccatttacctggcaggcagtct
gctctctctcaggatcaccacgcatctcaggattggtctaaacttcaagtctcaaccaag
tgtctgaagtgaactttgcattgaataaatttttgccatggaaagaacatcaaacaagcc
actcatctctacagagataagaaaacaagtttggcagagcaagagacagaagaccgtgga
gaaatcagaagggggaacagtcagtttagttaaggatggaacctgggaaaggccaccatt
cctgcttgatggggctctgatttgctcttgctcaagtggaataaaaccccatggtcttct
tgacatgattcttgatcttttctccactgagacacacttaagtgatgatccttacaggac
tgacaccctaatgccaataaaagttgctcattatggactgctacaa
>lcl|<llId>84172</llId><geneSymbol>POLR1B</geneSymbol><baseAccNo>NM_019014.3</baseAccNo><extAccNo>BX647683.1</extAccNo>
gagtaaagaaaattgtgttgtggataacatcaaagtgtgcagtaatgacactgggagtgg
aaaattcaagtgtgtttgcatcactatgagagtgcctcggaacccaactatcggagataa
atttgccagtcgccatgggcagaagggcattttaagcagattgtggccggctgaggacat
gccttttactgagagtgggatggtcccagacattctgttcaatccccatggttttccatc
ccgcatgaccattgggatgttaattgagagtatggccgggaagtctgcagctttgcatgg
tctctgccatgatgctacacccttcatcttctcagaggagaactcggccttagaatactt
tggtgagatgttaaaggctgctggctacaatttctatggcaccgagaggttatatagtgg
catcagtgggctagaactggaagcagacatcttcataggagtggtttattatcagcgctt
acgccatatggtctcagacaaatttcaagtaaggacaactggagcccgagacagagtcac
caaccagcctattgggggaagaaatgtccagggtggaatccgttttggggagatggaacg
ggatgcgcttttagctcatggtacatcttttctccttcatgaccgcctcttcaactgctc
agatcggtcggtagcccatgtgtgtgtgaagtgtggcagtttactctctccactgttgga
gaagccacccccttcttggtctgccatgcgcaacagaaaatacaactgtactctgtgtag
tcgcagtgacactatcgatactgtttctgtgccttatgtttttcggtattttgtagctga
actggcagctatgaacatcaaagtgaaactggatgttgtttaacttgatgttgacctttt
ggattaagaggactatcagattaaagcaaaatgtaattttaattcaatgaagatatcatt
accaggttactcttgagatttttcaacggtgttagaactctcaaccaagacctgaaaacc
aagtatgcaaggtttctgaatctctctggtagattaactattgacaatgattttctgtta
tctttgttcaaaaagttcatgtcttctcaaaatatgaaatattgataaatggaagagcat
acggtgacaagtctcctttccaaccccaggttccctacaccctgctctcagcaggcagtg
agtgtcacacacctgttaatccatcttgagcaggacagtactatacaaatagaatgcaag
ctgtaatgtaattttatattttcttatagccacgttgaagtaaaaacaaacaggtacagt
gttttttaccagctttatagaagtacagttgttacatatttaatgaatacaatttgatgg
gtctgactatatgcacacacctttgataccatcaccacaatcagggtaataaacatacct
gtcatctccacaagtttcctcctgcccctttgttttttgctttttggttgctgttgagtt
tttgttttgtcttctgtggtaagaacacttaactcaagacctaccctcttaacaaatctt
taagtgcacgatatagtattgttaattccaggcaccatgttgtacaacagatctttagac
cttacttgtcttgcataactgaagctttatacctgttgaacaactctccatttccctggc
ccctagcaaccacccttctaccctgtttctatgagtttgactattacagatatctcatat
agtgggatcatgcaatatttgtcctgtgactggcttatttcacttagcatagtgaaataa
gattcatccattttggaagccaggcatggtgctgtgcatctatagtccctgctatttgag
aggctgaggtgggaggatcatttgagtgcaggagttcaaggacagcctgggtaatatagg
aagaccctgtcttgaagaccctgacctcaagtgatccacccacctcggcctccgaaagtg
ctaggattacaggtgtgagccactgtgcctggcctccggtgagtattttatatttagtct
acacttccatacttggcttttttctgcttttatattgatctgctttcatagcagtgtgta
gagtgccacttatgttttctttcttgtgtacagtattttattgtatggatttaccatccc
ctgtgtatttaagttgttccattctttggccattataacttttttctgcaaatattctgg
tgacttatctttggccattataaactgttgataatagatcatcttgtatatacttctgca
attataagatgttttttgatgatgaaagctttcctaaggtaattctttcctgagtttggt
tcagatggtctgtcactaattataaggcagataggaacagacagaaaaatctatcatttc
aagataggcttagcaggatgggcgcagtggctcacgccactaatcccaacattttaggag
gcctaggcaggagcaatcacttgtgcctgggagttctagactagcctgggcgagacttca
tctctacaaaaaaagcaacaacgacaaaaaaattagccaagcatagtggcacacccctgt
agtcccagctacttgggaggctgaggtgggaggattgcttgaacccaagaggtcgaggct
gcagtgagccaagattgtgccactgcactccagcctgggtgacagagcaggaccctgtct
ctattttataaattaaaaagggctgggtgtggtggctcacacccataatcccaacacttt
ggctcagcagattgcttgaacccaggaattcaagtccaatctgggcaacatggggaaacc
ccagctctacaaaaaaaattagcctggtgtggtggcacatgcctgtagttccagctactc
aggaggctgaggtgggagaatctcctgagcctggaaggtccaggcagtgagccaagattg
tgccaccacactccagcctgggcgacagaatgagaccctgtctcaaaaaaaaaaaaaaaa
aaaagcggggaggcataagaaaaaaccaatttaatagaaaagataggctttgcttcagga
agctggttgagaagaagaaggaaaaagtcgattctactgactgacgtttccccctgctgt
taagaatcccaaccacacactttcacacactattccaggttctggctactgaatgatccc
acagctgaggtctattgtcatcgctccacttctatttttagcagcactaaaaacattccc
aaaaaaaatgttttttagctttttaactgtagattcaccactaagaaattggcattggaa
cagtccacagagcttattcaaatttcacccattttacatgcactcatttgtgttgcatgt
gatatatagttctatttcattttatcacctgtgtagatggatgaaaacagcaacataagc
aagatacagagctgttccgtcatcacagagctctgccatactatccttttatagccatct
ctacctctgtcccccatttctaacccctggaaaccactaatctgttcttcataattttct
tatttcaagaatcttacgtaaataggatcacgaagtataactctttgagaatggcctttt
cactccattcctcttgagatacatccaggtagttgcatgtatcaatagttaattcctttt
tattgctacacagtactccatagtatgaatatactatgtacatagcatatatatttatag
tttaaccattcaccttgaacattttggttgtttccagtttgggggcattaacaataaagc
tgatctgaacaatcaggtataatagtccccctttatctttgaagattatatcccaagact
cccagtgagtgtctgaaaccatggatagtatatacactatccatatgtgctatatgtact
atatgtcctctatatattttttctatacatacatacctttgatgtttaattaagcactgc
aagaaactgacagcaataaatagaacaattatactgtaattaaatgaatgtggcctcaaa
atgtactgttctcacatattttcagactgtgggtaactgaaactgcataaagcaaaactg
gctgggtgcggtggtgcacacctgtaatcccaggactttggcaggctgaggtgtgcagat
cacttgaggtcaggagtttgagaccagcctggccatcatggggaaaccccatctctatta
aaaatacagaaattagctgggtgtgatggcacacgcctgtggtcccagctactcaggagg
ctgagacaggagaatcacttgaacccaggaggcagaggttgcagtgagccaagatcacgc
cactgcacagcaacctgggcaacagagcaagactagagtctcaa
>lcl|<llId>84173</llId><geneSymbol>RBED1</geneSymbol><baseAccNo>NM_032213.3</baseAccNo><extAccNo>BC054504.1</extAccNo>
cagagagtgtaatcggcagcagaaggtcatccccgtggtgaacagcttctatgccgccac
attcctccatctcgcacatgtctggaggacacagcggaagaccatctcagactcgggctt
tgtcctcaaaggtgtgctctttcttctggggaggcctaggctgaatgcacagtgtcccag
gtccagagagcccaaggtggttgctagactggttttggctgcagttcttccccatccaca
ctttctcaaattccagcttaccaaaatctccatcacccaccccctggagtctgctagttc
tcctttctctgccctgactgttgcccttttctggtcttatacttatgacaagcatatatt
ctgatcaaaaattgggagccagggtccaatagttggactattcaaagttgcaattgtgca
gacaaggtagagtgtgtggtccctgtggctgtagctggctccctagcctacctctctggt
gatctctccatctgaggctccttcactttctctccatgggataggggttgggggtactcc
ctagagctgctaggcttgaggccttgactgttgtgtcacccagagccccctcaagccttc
tgctccccaattctctctgttgcagagttggaagtattggccaagaagagcccactgcgg
ctgctcaagaccctggagctgtacttggccagggtgtcaaagggacaggcctccttgttg
ggagcacagaagtgctatgggccagaagcccctcccttcaaggatctcaccttcacaggt
gagagtgacctgcagtctcactcatccgaaggcgtatggctgatctgacctccgagatga
atggaggcttaaaggctgagctgcaggggctttcagggggtcatgtcaggagcctggcca
ggccacaccccttgctgtctcagcagatgggatataggaagctcctgggcttagctgtgg
gaagccaagtaccctcaccggcatgggacatgaggggcagctagacttcacccccttccc
gcagacctgcctccagagcaaggagaattctgccttaatctgttgggctccagtctccgg
gttgaattccagtgtatcccactgggagtgaatggatcatgaggtgggatggccccatct
ggatgttctgcagatccccacatgggaggagattcccaagtagaggcagccagaattctg
actccctggcagcagcagggctttcaggcaccagtgtctgtgttgttagaactcagagga
agaggcaggggcagcagccgacagggggcagcatgacccaagcaaggggcctgaggcctc
agtgggggtagggcaaggaggtacctcacaggtgggtgtgaggccccctctggagtttct
ggccattcacttacccactctcttctccccctgacccccgctccattgtttatgatggaa
aaacggacatttggctaggtgtctctcacggctgctccatcctagcccccacaagctggg
gcttcctcctgtagatgctgtgcatgccccatgatgagtttctggcctaattgagggaag
gaggaaattcataccagcagttttcaaataaaagaattgttctaa
>lcl|<llId>84174</llId><geneSymbol>SLA2</geneSymbol><baseAccNo>NM_032214.2</baseAccNo><extAccNo>AK025645.1</extAccNo>
acagctccctcctgttttctgaagctgccacaggggaggagtctcttctcagtgagggtc
tccgggagtccctcagcttctacatcagcctgaatgacgaggctgtctctttggatgatg
cctaggcccaaaggagaggccaaaagggaaaccaaggctgcacacctagaaccccaattc
agcctcctgggcaccccagaggcaaggctgtgcactcagggagggagggtgggacacaga
ggtgcatctagggtcccacctgtacccttgctctttcctctcttagcccttagaagtcac
ctacttccttccagtgccatgatcccacctgcgacctctagtgcgagtgcagagaaggtg
ggaccagggccagggttccaaaaagagaataagcctcctggggggtctgacctagttagt
tcttgagtttggggtttccagtaccatctggatgccctgcctgttgagccccattctaca
tccccaccattaaccaggccccacccacaaggtagaaacaacccctagagtcaacgagaa
agtcattttcagaaaatctacaagtctcgttgagaccaccaccatacctcagaaggtagg
actgtggcctagaagggaaaggaaagctgagatgatgtcttaccgtagcagcagatcttg
gatggtccaggctctatgtgacctccagagcaaagagaaagacttcggacagtctaggtc
ctcaaatgtcccccattgaggacaacagccccagctctttttcttttttttgagacggag
tcttgccctgttgcccatgctggagtgcaatggcacgatctcagctcactgcaacctcca
tctcctggattcaaacaattctcctgcctcagcctccagaatagctgggattacaggcgt
acaccaccatgcctggctaatttttttgtatttttagtagacatggggtttcaccacatt
ggccaggctggtgtcgaactcctgacctcaggtgatccacccaccttggcctcccaaagt
gctgggattacaggtgtgagccacggcacccagcctagctctcagatctctatttcattt
tgtggcttaccattccctagcacactggccttgccatcttgtggccgaataaaaaataac
acctcttaagtctagcacactgcagtgaggccaggcacctcagtgctgggcaggggcatc
agaaggtgctaagccctctctccacaatgccaagacggagaccacagcctacaccaaatc
cagcccttgatttccctgctgcctccataaacagaaagaggtctgctggatccgctaagg
gatcagggagaggaagaaagagggatggggtgggaggcaccccctccagtgctcctactg
gttcccaagctacaggtggggtgggaaaggctttatcaggtatcatcaacaggttctcaa
ttaaagatttgatttattcaagtatgtgaaaacattctacaatggaaactcttattagat
gctgcatgtactgtgctatggaccacgcacatacagccatgctgtttcagaagacttgaa
atgccattgatagtttaaaaactctacacccgatggagaatcgaggaagacgatttaatg
tttcatctgaatccagaggtgcatcaaattaaatgacagctccacttggcaa
>lcl|<llId>84181</llId><geneSymbol>CHD6</geneSymbol><baseAccNo>NM_032221.3</baseAccNo><extAccNo>AK124874.1</extAccNo>
acctccatccaaagaggtacttgctctgcacagtcaaccgggggggcacaatgttcttga
aaccctgacctttctttggagttactggttgtttcttgtgttctctggct
>lcl|<llId>84186</llId><geneSymbol>ZCCHC7</geneSymbol><baseAccNo>NM_032226.1</baseAccNo><extAccNo>BC036940.1</extAccNo>
agtactcaagaaaaatggggttatcccagagccatccaagctaccttatataaaagcagc
aaatgagaacccccaccatgatataaggaagggccgtgcctcatggaaaagcaacaggtg
gcctcaagaaaataaagaaacacaaaaagaaatgaagaacaagaatagaaactgggagaa
gcacaggaaggctgacagacatcgtgaagtggatgaggattttcccaggggccccaaaac
ctactcttctcctggcagttttaaaacccagaagccttctaagccctttcaccgttcatc
acattaccacacgtcaagagaagacaagtctcccaaggaaggcaagaggggcaagcagaa
gaaaaaggagaggtgctgggaagatgatgacaatgataacttatttcttattaagcagag
aaaaaaaaagtcttaagccgtcaggcagcctctgatgtggcttttcattgttcatttggc
ctttgtgtctataaccttctggcactgtgtttattatctatgattaaataaagtgagttt
ttggttttgtttttttaatttcagccattcctagagttactgaatatccatggagatctc
aattctctgtgtccaacaggatattaggtaagaaagtacaaagataaacctggacttctc
ctattccaatatgtcatctttactcagaatcctagggataggtagaagaattcatctttt
caagaaagtgttttaaaaatactttggaaaaaaaactgcatcaaaggtaatttatcctca
aattaaatccttgcaggaagagaaattaacactaagaaaaagtcatcaatatttttcaac
tttttttttttttttttttactttggaaaggacaataactataaacctatatccagattt
tctttctgctgaagctgttgtcagaatcttcctttggacaaaacatcactagctgactat
aaaaacaaaagtgtcatcattgaagccctgaagaggcagggaattgagcttcagcaaaat
acaggaaaagaactatccagtataaatgtcagaagacagatttcctaaacaagtaaaaga
gacatcaaaaattttaacataatcacaatgaaatcattttttaccacttttacagcggtg
tttcaagcggactgtcactcagatctgcagagatgaatattactcaaaaaatttttttgt
tctcttgcatttttttcaactaccgcaaagctatacagatttttttgtacttgtggatct
tttgtacttctcataacctaatgtcagactaagaaaaataaaatatctgagagtaa
>lcl|<llId>84188</llId><geneSymbol>MLSTD2</geneSymbol><baseAccNo>NM_032228.4</baseAccNo><extAccNo>BX648892.1</extAccNo>
gttgcggaatatacgttatggttttaatactatccttgtgatcctcatctggcgcatttt
tattgcaagatcacaaatggcaagaaatatctggtactttgtggttagtctgtgttacaa
gtttttgtcatacttccgagcatccagcactatgagatactgaagaccaaggattcagca
ttagaacatctatacatatggtgatctaaatgtacaaaatgtaaaatgtataagtcatct
cactttttgtcaagacattaaaccatcttagatcggagtgtgaagtaaattatggtatat
tttatgtaacattttaatgtttatgctcataaaacttagtgaacacactgtgttatgcca
gctcaaatctacagtagccaccaaaaccatgacttaatattttgagccctagaagaaagg
ggtgtgctgaggacaagagtggggaaataggaacactgaccagtataactgtgcaattct
ggaacatattaattaaaataatatgccttaacatatagtgaatttctaattctaatgttc
agtgcaatggaagacatttatttggacagtaatactagcaaagttggtagatatttgatt
cttcattttttgtttttttcattagttgaagtgggttttagttttgtttaaaattataac
cagcgtattttcacatcattctgtaagttaaatgatatcaaacatgaaagagatgttctc
atttttctttttctgattaaacgtctgatgcatatcatttttctataagtaatcagttgc
ttttaaaatcagaaggctatattattctaatgaccctattcgatctaaatgggtttgaga
atccatatcagcaacatacgtgttttttgacagaaagtgaaaacaaattccgtaaaactg
ttagtatcaaaaagaataggaatacagttttcttttccacattatgatcaaataaaaatc
ttgtgagattgtttatgttttgaagcaggaggatttcttgagatttgatggaagtgggag
ttgggaaggattcaccatacttgtgttctcctccctttataaattttattcataggactt
ttaaaaggcttgtgctatctttccagtgaaaactgaaagtgcattattatggaagaatgt
atttgcaggtagtaatagcattaaaaaatatactcgtgtgtaaacacatactaattttga
ccttgaaagatgaattccttcaagaaaaataaaataatgcttaagataatgtgtacgaaa
ttaaataaaggactttatttacatactacataaggtagcaaactgttgaatgagtttgaa
ggtatcacttattttttatgcatgtggttttagctttagaaagaaatgcgttatagaaac
aagtaatagcaagaaaattgatgtatattttaatgatacattaaaattcccttttaatca
taatagttaactctacttactgttttaacatacatttgatttaacaaattgttcagcata
acacttctaattaagtttatcaagttgtactgtattagataatcagcagtgtatctggag
tatgtttaaagagaacagttcgcaatacaaaaagttacatggagctttacatcttaactt
tctttgtcaatttaaatgcaatgtataaaaagtttattttgctattgtgaaaaactaaat
gtaaaggaaatcacctactttcatgcaggtgtataatcttgaaaaggaaaaatgcttcca
tgttgaagccagattttctgtagtaaaacttttaaatattattttaaaagaaatatgtat
ataaatatctctatattctttggaatgatactaaagtctctggtctaggaccatacctta
tataaaggtataagagaccatgacaatgtctgaaaatggaatagataatgatgcctttta
tttaaagtggcccacataatatacattgagtactccatctctccaaatgtatttccataa
tgtgttgaaaacatgctaacatttgtatgatttttatacttctgccgaatagacttagaa
tcagatgaattgtctgtgtgtcttgcaaaagagttggggacaacttgggcaggcctatga
agtgcatagggagtgtatgtcttctgaatggttttattgttcttgtaatctagcttaaag
aaatgttaactgggagggtgctgaggccactcactgcattaattttgtgtgtttagagtt
ctgttgtcaaaagaaaactaatgaataaattagtttgtcattctagaatttaaagttcta
agattagtataaagagtatatagattgttaatccccaccagctagactttgaacttaagt
cagacttaaagatttgagaaattatttgtgtcatttactagacgtgatttttagttctgt
ttgattatatttcctacacaaacttcttatttaacaggatagcctactaaattaaatgtt
tcttatttcacttaactcatttgattaaactgtattctaaaacatttggggtttttcccc
ctattcagttttaatcttggaatatgcatttgtaaattgtgatgtcattgagactatatt
tatatttgacttggcaacattaacatgtcctaagacttagtgcagagaagcttggcagta
cgttctttgacttaaggatggcataaaataatcatttttgaacctgtgtaataaagcttg
aaagcagggaaaagaatttccttttcccccttttttgtgttgtctataggaattaacttg
ggattgttttgtgggtttttgtttgttttaaatgtaaattgagaatcttttataagaaat
aaaagcattattgggtgcctttgtttgtaaaccaaaaagtaataaatgaatccctatatt
tccattatagtatttattgtatttttatgttctgaaaattacccatggaacaatatgctt
aggattacaggaagcagtccttacttacacttcttgtctgttttaggtgtacttgttaat
tcttatgtcctaattttatttaattctgagttccttacacagcattttagggaaagaata
caggcaggatgacactttgtgttaaagtgttatttttatgtattacctggaatgaggcag
gtttttttctgttttctaaaaagagtaaccaagatacctccagggtgtcattgggttcca
gctgctctcctccacattgaatgatatcttgttaatttataggcacatttgtggtaattt
atatgtctatagagtaagtataagagataattcattagtaataggaattaactgacccct
tttggatgggggagagcatcaggctggggtcaggtaagtgtaaatggccttctgagcatg
ctcttctaggctgactcccagccctgacttgaaaccattagcgctaacttgctctgtttt
gagaaaaactttccaaacttttgcatgagaaactagaaaaaggaatgtatgccacgtaac
tggattacagaaatgagttaattgtctctgtgataaaaaaaaaaatgaaatattttctta
ttgaattaatatttttgtcttgaagcattttctagtgatagaatgtatttgtcttttttc
ctggtggtaccctcttagcatatatctttgctatccttaagatcctaaacaaatcatctt
tgtcagttaagtatagttgcgcaaaaattgttaaatcctttgtctttattaaagaaaaat
ttgagtaacattaa
>lcl|<llId>84189</llId><geneSymbol>SLITRK6</geneSymbol><baseAccNo>NM_032229.2</baseAccNo><extAccNo>\null</extAccNo>
tttacagaatcggatttcatcacatgacaacatgaagctgtggattcatctcttttattc
atctctccttgcctgtatatctttacactcccaaactccagtgctctcatccagaggctc
ttgtgattctctttgcaattgtgaggaaaaagatggcacaatgctaataaattgtgaagc
aaaaggtatcaagatggtatctgaaataagtgtgccaccatcacgacctttccaactaag
cttattaaataacggcttgacgatgcttcacacaaatgacttttctgggcttaccaatgc
tatttcaatacaccttggatttaacaatattgcagatattgagataggtgcatttaatgg
ccttggcctcctgaaacaacttcatatcaatcacaattctttagaaattcttaaagagga
tactttccatggactggaaaacctggaattcctgcaagcagataacaattttatcacagt
gattgaaccaagtgcctttagcaagctcaacagactcaaagtgttaattttaaatgacaa
tgctattgagagtcttcctccaaacatcttccgatttgttcctttaacccatctagatct
tcgtggaaatcaattacaaacattgccttatgttggttttctcgaacacattggccgaat
attggatcttcagttggaggacaacaaatgggcctgcaattgtgacttattgcagttaaa
aacttggttggagaacatgcctccacagtctataattggtgatgttgtctgcaacagccc
tccattttttaaaggaagtatactcagtagactaaagaaggaatctatttgccctactcc
accagtgtatgaagaacatgaggatccttcaggatcattacatctggcagcaacatcttc
aataaatgatagtcgcatgtcaactaagaccacgtccattctaaaactacccaccaaagc
accaggtttgataccttatattacaaagccatccactcaacttccaggaccttactgccc
tattccttgtaactgcaaagtcctatccccatcaggacttctaatacattgtcaggagcg
caacattgaaagcttatcagatctgagacctcctccgcaaaatcctagaaagctcattct
agcgggaaatattattcacagtttaatgaagtctgatctagtggaatatttcactttgga
aatgcttcacttgggaaacaatcgtattgaagttcttgaagaaggatcgtttatgaacct
aacgagattacaaaaactctatctaaatggtaaccacctgaccaaattaagtaaaggcat
gttccttggtctccataatcttgaatacttatatcttgaatacaatgccattaaggaaat
actgccaggaacctttaatccaatgcctaaacttaaagtcctgtatttaaataacaacct
cctccaagttttaccaccacatattttttcaggggttcctctaactaaggtaaatcttaa
aacaaaccagtttacccatctacctgtaagtaatattttggatgatcttgatttgctaac
ccagattgaccttgaggataacccctgggactgctcctgtgacctggttggactgcagca
atggatacaaaagttaagcaagaacacagtgacagatgacatcctctgcacttcccccgg
gcatctcgacaaaaaggaattgaaagccctaaatagtgaaattctctgtccaggtttagt
aaataacccatccatgccaacacagactagttaccttatggtcaccactcctgcaacaac
aacaaatacggctgatactattttacgatctcttacggacgctgtgccactgtctgttct
aatattgggacttctgattatgttcatcactattgttttctgtgctgcagggatagtggt
tcttgttcttcaccgcaggagaagatacaaaaagaaacaagtagatgagcaaatgagaga
caacagtcctgtgcatcttcagtacagcatgtatggccataaaaccactcatcacactac
tgaaagaccctctgcctcactctatgaacagcacatggtgagccccatggttcatgtcta
tagaagtccatcctttggtccaaagcatctggaagaggaagaagagaggaatgagaaaga
aggaagtgatgcaaaacatctccaaagaagtcttttggaacaggaaaatcattcaccact
cacagggtcaaatatgaaatacaaaaccacgaaccaatcaacagaatttttatccttcca
agatgccagctcattgtacagaaacattttagaaaaagaaagggaacttcagcaactggg
aatcacagaatacctaaggaaaaacattgctcagctccagcctgatatggaggcacatta
tcctggagcccacgaagagctgaagttaatggaaacattaatgtactcacgtccaaggaa
ggtattagtggaacagacaaaaaatgagtattttgaacttaaagctaatttacatgctga
acctgactatttagaagtcctggagcagcaaacatagatggagagtttgagggctttcgc
agaaatgctgtgattctgttttaagtccataccttgtaaataagtgccttacgtgagtgt
gtcatcaatcagaacctaagcacagcagtaaactatggggaaaaaaaaagaagaagaaaa
agaaactcagggatcactgggagaagccatggcattatcttcaggcaatttagtctgtcc
caaataaaataaatccttgcatgtaaatcattcaaggattatagtaatatttcatatact
gaaaagtgtctcataggagtcctcttgcacatctaaaaaggctgaacatttaagtatccc
gaattttcttgaattgctttccctatagattaattacaattggatttcatcatttaaaaa
ccatacttgtatatgtagttataatatgtaaggaatacattgtttataaccagtatgtac
ttcaaaaatgtgtattgtcaaacatacctaactttcttgcaataaatgcaaaagaaactg
gaacttgacaattataaatagtaatagtgaagaaaaaatagaaaggttgcaattatatag
gccatgggtggctcaaaactttgaacatttgagcttaaacaaatgccactctcatgcatt
ctaaattaaaaagttaaaatgattaatagttcaggtggaagaaataagcatactttttgg
gttttctacacattttgtgtagacaattttaatgtcagtgctgctgtgaactaaagtatg
tcatttatgctcaaagtttaattcttcttcttgggatattttaaaaatgctactgagatt
ctgctgtaaatatgactagagaatatattgggtttgctttatttcataggcttaattctt
tgtaaatctgaatgaccataatagaaatacatttcttgtggcaagtaattcacagttgta
aagtaaataggaaaaattattttatttttattgatgtacattgatagatgccataaatca
gtagcaaaaggcacttctaaaggtaagtggtttaagttgcctcaagagagggacaatgta
gctttattttacaagaaggcatagttagatttctatgaaatatttattctgtacagtttt
atatagttttggttcacaaaagtaattattcttgggtgcctttcaagaaaattaaaaata
ctactcactacaataaaactaaaatgaaaactc
>lcl|<llId>84196</llId><geneSymbol>USP48</geneSymbol><baseAccNo>NM_032236.4</baseAccNo><extAccNo>\null</extAccNo>
aggtactggtcttcttggacattaatctttgaatacttgctgactgctaagaaatgacca
gaggggaagaggagtttgacatgttagggcattaaagcaaaggtggatttaagaattaaa
ccattacatgccccttccaaaaggcagaaatccattcaaacgtgactgtcccaaatgcct
tatgtcaaataaagcagattgcactgatggacatcagacttgaaggaaatgtttccaatt
ttatatttaaggggggtggtgggtgggagggggcaagtaaagacggaacaagtttagtag
cagtaatagtaaatcatgtttacatatgagatttatagtcgtgggaggggaataaagttc
tgttatatttccttgctcgagtttcataccagatgcgttggtccataaaggattgtatca
agtagatgggacaacattctgctctgaacgaaaagtaattttagagacataacctgctta
ccaatgcctgtctttgattcatattctactttcaataaagcatgaaagtgaagaacttgt
cctaagtgtggaaaagtgtcttcagatttagactcttctccatgtcagctgcagcgccac
ccgccttacacctgcccggccgtctgtctcttggtattgggtaaaggagggggcacctgc
atgtctcctgcaatgagcaaggaattatgtctcatgttttgacttcagaggctttttgct
ttggtgcatttcagaaaggatggagaacatttattatgtgtgaaagcatcctcttccggt
tttgctgttattcaaaagtgggaaatgtacctggcacgtttgaaaataaaaaatctgact
acctatca
>lcl|<llId>84203</llId><geneSymbol>TXNDC2</geneSymbol><baseAccNo>NM_032243.4</baseAccNo><extAccNo>AL136742.1</extAccNo>
aaagctcattactagtcctgtccagcaacgtgcctctcctggccctagagttcttggaaa
tagcccaggccaaagagaaggcctttctccccatggtcagccacacgttccacatgcgca
cagaggagtctgatgcctcacaggagggcgatgacctacccaagtcctcagcaaacacca
gccatcccaagcaggatgacagccccaagtcctcagaagaaaccatccagcccaaggagg
gtgacatccccaaggccccagaagaaaccatccaatccaagaaggaggacctccccaagt
cctcagaaaaagccatccagcccaaagagagtaacatccccaagtcctcagcaaaaccca
tccagcccaagctgggcaatattcccaaggcctcagtgaagcccagccagcccaaggagg
gtgacatccccaaggccccagaagaaaccatccaatccaagaaggaggacctccccaagt
cctcagaagaagccatccagcccaaagagggtgacatccccaagtcctcagcaaaaccca
tccagcccaagctgggcaatattgccaagacctcagtgaagcccagccagcccaaggaga
gtgatatccccaagtccccagaagaaaccatccagcccaaggagggtgacatccccaagt
cctcagcaaagcccatccagcccaagctgggcaatattcccaaggcctcagtgaagccca
gccagcccaaggagggtgacatctccaagtccccagaagaagccatccagcccaaggagg
gtgacctccccaagtccctagaggaagccatccagcccaaggagggtgacatccccaagt
ccccagaagaagccatccagcccaaggagggtgacatccccaagtccctagaggaagcca
tccagcctaaggagggtgacatccccaagtccccagaagaaaccatccagcccaagaagg
gtgacatccccaagtccccagaagaagccatccagcccaaggagggtgacattcccaagt
ctccaaaacaagccatccagcccaaggagggtgacattcccaagtccctagaggaagcca
tcccacccaaggagattgacatccccaagtccccagaagaaaccatccagcccaaggagg
atgacagccccaagtccctagaagaagccaccccatccaaggagggtgacatcctaaagc
ctgaagaagaaacaatggagttcccggagggggacaaggtgaaagtgatcctgagcaagg
aggactttgaggcatcactgaaggaggccggggagaggctggtggctgtggacttctcgg
ccacgtggtgtgggccctgcaggaccatcagaccattcttccatgccctgtctgtgaagc
atgaggatgtggtgttcctggaggtggacgctgacaactgtgaggaggtggtgagagagt
gcgccatcatgtgtgtcccaacctttcagttttataaaaaagaagaaaaggtggatgaac
tttgcggcgcccttaaggaaaaacttgaagcagtcattgcagaattaaagtaaacatgta
ttctgaaaacattgcagacagtcaggtgtttatagcttttgagttctcttttattattta
cacaaagtgatcaggtataacaaaagtgtatgtccaaatggcactgcttgtacatgataa
tattaactctacccttttcaaaaaacagtccaagcattaaagtacattgcgactgtgttt
ctgttagtgggagagtataaaattagaaattcccatggtgaagactgctaagtcccatgg
tttcctatttttcaatcttgatatgtatttatttttcacttgtctttgaaaatttcacgc
atttagtgtttgcagcaagactgaaaatttagataatttttctatagaggtagatgactg
aaaggtgaatggaaacttcttttctcatgtcacacatctttggggattctgaaaagatat
gtttggaaataaggaatttgaaagattcacatcttagctaacctccttcttgtgccggaa
gtgctacggaggccttgggaaattcagtgggttttccaagatctgatttgttggtgacgg
aagtgagatcaaggccgcttccagatttcaagtccagggctctacctactataatctacg
ctcacaaaatctcagacaagagatcggaacttcaggtttctcggaggttgaagtcctctg
gatctttgctgcctttatgacatcagtgccctgatggcagagttcctggttcgtctccct
ggtaattgagttcataatacctagaccttcctctgacttttttacttaaatttgttctta
ttttcaatattgaacaagccagcctttaacatgactctaccagcttagacatataggcct
agactttaatgaattaacctaatcacagtgctaccagagtcttgtttggacaacttagtg
agccccagatgtctatgagcccaaagtcccaggtctgaaccatagacagaggcttagtcc
agagtgggtttttaaaaatgaataaaaccagcttcattaggtataattgatatacaaaga
actgcacatatttaatggagggagttggatgagtttggatgtgttgcatatgcccttgat
tgccatctccaccatcaaagtaattaacaccttcattgcctccagaa
>lcl|<llId>84206</llId><geneSymbol>RKHD3</geneSymbol><baseAccNo>NM_032246.3</baseAccNo><extAccNo>AK131424.1</extAccNo>
aggttgtaaaatcaaagcgctgcgggcgaagaccaatacttacatcaagaccccagttcg
cggggaggagcctgtctttgttgtgacgggcaggaaggaggatgtggccatggctcggag
ggagatcatctctgctgccgagcacttctccatgatccgcgcctcccggaataagaacac
ggcactcaacggcgcggtgcctgggccgcccaacctgcccgggcagaccaccatccaagt
gcgggtaccctaccgcgtggtggggctcgtggtggggcccaaaggcgccacaatcaagcg
catccagcagcagacgcacacgtacatcgtgacgcccagccgggataaggagccggtgtt
cgaggtgaccggcatgccagagaacgtggatcgcgctcgagaggagattgaggcgcacat
tgctctgcgtaccggcggcatcattgagctcacagacgagaacgacttccacgccaacgg
caccgatgtgggcttcgatctgcatcatgggtccggcgggtccggcccaggcagcctctg
gagcaagcccacccccagcatcacgcccacccccggccgcaagcctttctctagctaccg
caacgacagctccagctcgcttggcagtgcttccacagactcttatttcggcggcgggac
cagcagcagcgcagcggctacccagcgcctggcggactacagcccccctagccccgccct
gagctttgcgcacaacggaaacaataacaataacggcaatgggtacacctacacagcggg
gggagaagcctcagtgccatcccccgacggctgccccgagctgcagcccacttttgaccc
ggctcccgctcccccacctggggcaccacttatctgggcccagttcgagcggtccccggg
aggcggacctgcagctccggtatcttcttcctgctcttcttctgcatcttcgtctgcttc
ttcctcctccgtggtcttccccgggggtggcgccagtgcgccctccaacgccaacctggg
gctattggtgcaccgccggctgcaccctggcaccagctgcccgcgcctgtctccaccctt
gcacatggccccgggggcgggagagcaccacctggctcgccgggtgcgcagcgacccggg
tggaggaggcctggcctacgccgcttatgccaacgggctgggggcacagctgcctggctt
gcagccgtcggacacgtcgggctcctcctcttcgtccagctcctcctccagctcttcatc
ctcttcctccgggcttcggcgtaaaggcagccgcgactgctccgtgtgcttcgagagcga
agtgattgccgcgctggtgccctgtggccacaacctcttctgcatggagtgcgccaatcg
catctgtgagaagagcgagcccgagtgcccggtctgccacaccgcggtcactcaggccat
ccgcatcttttcttaaaggcagcgggcgctgctagtgcgcaccgtgctgggggaaggggg
aacccctccccatcctctttccccagcgctcgcctgcctccctgggtgccccccctctcc
cttctccttcccggccccaccaacactctgagatccgagaggagcttggaaagctgtagt
atccgctcatttttaaaatttaatttttaagtaaaggaatttgccaggatatctgcatca
agagtactgtagcctgggaaacctgaacacctgaaatgcatgctctataaataataggaa
cggcgacattctagtaatgatagtttttacactgtacttaataggaagcttccaaaagaa
gaaaaccccacaagttttccattttcttaaagtaggaaaaaatgaacagtaataattatg
atgaagatgatagtagtgctatgggatgtgtggactgtttagtgtgttcccctttgtggg
tgggttcctatgatacttattatagaacacagtggatcctttttgaatgttcgtggaagg
gccaggagttcctgtgaaaccaggatactgcagctttattaaagttaaagaaactgtaac
atatctcttatatattaaaaacgtttaaaagttttagagagaaattgcattaatacagat
tgaagtattttattcttttttgacttgaaaaattatatttcatattgcaaagatgtttac
aagtattttaatttaagttcagtgaacttttttgtagctgggttaaatctttttatttta
gtatggccttatggcaaagaacactgtattattttaataatcacacaattgtgacggaat
tacaaccataaaatgtgtaatgttttgaacagtattctgttgggatggagattttatagg
ttcagacaaatcttctagatctgcttcacccagcatattttctattcagtgatataaagc
atattttattctatattattacaaaaacggaaatgtataaacatgtcaaaaagaactgtt
gatgctttctaacatttgtataaatagaattcagtgcaagttacaaaaattctgttgcac
cactctagttttagtatttctattttaatacatttgtttaccacttgtttatgtatatgt
aggtgatgttacttgagcttaaatgtactttactgagcaaagtttaaaaaacaaagtata
ttttattttatgataaagggcctttaacctcatggtcaaatactaatattatatttgctg
agacaagatttgaaattgtatcaagagttttatttttctgacatttaaagttctacataa
taaaggtaaaacttaagtaatggtgctacttcattttttaagtatttctatataaataaa
atattgaag
>lcl|<llId>84210</llId><geneSymbol>ANKRD20A</geneSymbol><baseAccNo>NM_032250.1</baseAccNo><extAccNo>AL136793.1</extAccNo>
ggattttcataatcatgaagaaatgaaaggtctgatggatgaaaattgcattttgaaggc
agatattgctatactcagacaggaaatatgtacaatgaaaaatgacaacttggaaaaaga
aaataaatatcttaaggacattaaaattgttaaagaaacaaatgctgcccttgaaaagta
tataaaactcaatgaggaaatgataacagaaacagcattccggtatcaacaagagcttaa
tgatctcaaggctgagaatacaaggctcaatgccgaactgttgaaggaaaaagaaagcaa
gaaaagactggaagctgacattgaatcttatcagtctagactggctgctgctataagcaa
acacagtgaaagtgtgaaaacagaaagaaacctaaaacttgctttagagagaacacgaga
tgtttctgtacaagtagaaatgagttctgctatttccaaagtaaaagctgagaatgagtt
tcttactgaacaactttctgaaacacaaattaaattcaatgccttaaaagataagttctg
taagacaagagatagtctcagaaaaaagtcattggctttagaaactgtacaaaacgacct
aagccaaacacagcagcaaacacaggaaatgaaagagatgtatcaaaatgcagaagctaa
agtgaataattccactggaaagtggaactgtgtagaagagaggatatgtcacctccaacg
tgaaaatgcgtggcttgtacagcaactagatgacgttcatcagaaagaggatcataaaga
gatagtaactaatatccaaagaggctttattgagagtgaaaagaaagacctcgtgctaga
agagaaaagtaagaagctaatgaatgaatgtgatcatttaaaagaaagtctctttcagta
tgagagagagaaaacaggaggagtagtaagtatcaaggaagataaatattttcaaacttc
tagaaagacaatttaaacatttggttctggatacatgttgaacttagttgaatataaaaa
tctagattaaaagtgtgtttaccatactgtataattccatttacatgaagcatccagaaa
agataaatgtatagggacaaaaagtagattcatgtttgcaaggggctggggctggaagct
ggtagtgactgctaatgggcatgaggaatcttacagtgatggaaatgctctaaagttgga
ttgtagagatggctgcacaactcagtaaatgtactaaaaatcttttaactttaagttaaa
acagatacattctatagtatgtaaattatatttcaacaaagctgttttaataaaaaaagg
aaaaatgtgtttactatatcggcttagaaacatgcctcatttctaggaaataaaagatag
aggtgagagatgatttactttgagaaaagacattgtgtcacctatgaaattttattaggc
acagagtcatattttaaggtagatagttctgtattgctgaaatagtaattttaatgtctt
tatgttgccacatgttaagaccataatgtagttataaatggaaatgtttacacctgaagt
gagtattttcaaattaaaatttaattaagtgattttcttcgacacttaattctagattcc
ccagatgaattgaagtgtattgctgtgtcttgtaataccttgctttaactagctttttat
gtattttagttggtatagctttgttattattcatattaacaaatctgaaaatatgtcaaa
ttacatgtttttatgaccatgtaatgttttaaaggcacctacttgttataaaatcataat
ttaggataaatgtggtaaaacttagcaaaactatatttggtttagttttcccattggtat
ttatagtttactttgaatatttatattaataattagctcataattttta
>lcl|<llId>84215</llId><geneSymbol>ZNF541</geneSymbol><baseAccNo>NM_032255.1</baseAccNo><extAccNo>AL136846.1</extAccNo>
agggtgtttgacaagatcaagagtcgaaatgcccatatgaagcggcaccgccttcaggac
cacgtggagcccatcatcagggtgaagtggccagtgaagcccttccagctaaaggaagag
gagctgggagctgacatcggccccctgcagtggtgactcccgtggcagcaagtccgaatg
gggcctccagtgctgcccctcctcccttcggcctctccagggcgtttggggcacccctct
gcctccccccaccctccctgtcccctgttggccaacctgcctgcaaacatggagggcatt
tggccacagataggcaggaggagctcagttgtcggacagctatgcagtccctgtccggtg
gtgctggaggctccactctccttaggttcatagtctctccccttctttcccttccacttc
tagagcagggaggcttggggaggggaaaatttagctctgggtagctcttaaatcttagcc
tcagttgtggggtttggtttcatgtgttagataaggccaagacttagagaatcagtggga
aaaaaccttgagatctccaacacgctgggcccctccctggggcggggactctaccttcca
gattcagtccctagtcttgcgatgaattctgcattgttcggtgttttttgtacatgtcaa
ctcgtaaatctgattaaattgggttcttga
>lcl|<llId>84217</llId><geneSymbol>ZMYND12</geneSymbol><baseAccNo>NM_032257.3</baseAccNo><extAccNo>BC024186.2</extAccNo>
aggcacaggaatatggcatgagggccctcagtctagccaaagaacaacagcttgatgtcc
atgagcaaagcaccattcaagagttattaagtctcatttcaactgaagaccatcccatta
cttagtgacccatgagctctgcatcaagggttattccaggggctactgaagatctaatat
attccagccttgcacaactgctttgaggtactgtagactgctgaagtttccaccctcttc
ccctgggattgcacacatagctgttatttttttcttacacagcatattaagggaatataa
agctttaggcatagaaatcactaaaaactgtgtttgtcatgacctttgtacttgatttat
catgactttgtatgactgagtaatatgtagtcagatcactaatatggtatttgtaattaa
actacaaatagtttgtca
>lcl|<llId>84218</llId><geneSymbol>TBC1D3</geneSymbol><baseAccNo>NM_032258.1</baseAccNo><extAccNo>BC033670.1</extAccNo>
cagccaaacccgagcaagggtcgtcggcatccaggcctgtgccggcttcacgtggcggga
agaccctctgcaagggggacaggcaggcccctccaggcccaccagcccggttcccgcggc
ccatttggtcagcttccccgccacgggcacctcgttcttccacaccctgtcctggtgggg
ctgtccgggaagacacctaccctgtgggcactcagggtgtgcccagcccggccctggctc
agggaggacctcagggttcctggagattcctgcagtggaactccatgccccgcctcccaa
cggacctggacgtagagggcccttggttccgccattatgatttcagacagagctgctggg
tccgtgccatatcccaggaggaccagctggccccctgctggcaggctgaacaccctgcgg
agcgggtgagatcggctttcgctgcacccagcactgattccgaccagggcacccccttca
gagctagggacgaacagcagtgtgctcccacctcagggccttgcctctgcggcctccact
tggaaagttctcagttccctccaggcttctagaagcatctgggccagggctcatggctgg
ataatttccctaggcttaacaacccaagcaagcttcgcatcctcgttttatttttggtta
aacttatgaaaatgtattaagaaagagtgcagctcgagagagattcagagatggaacaca
ccagaccccagatcacaaagccaaccatgcccagcccctcccagcacccccagccccacg
accatcgttctgaattctgacgacaccgtgagcctgcctttgtacttcaaactcatggaa
ggataaccaccttcatgttttgaaataaatgtttcctgttgaaatga
>lcl|<llId>84219</llId><geneSymbol>WDR24</geneSymbol><baseAccNo>NM_032259.1</baseAccNo><extAccNo>BC008025.1</extAccNo>
caggtgccaccgctgcgccagcatgtgtgccgtctgccaccacgtagtcaagggtctctt
cgtgtggtgccagggctgcagccacggcggccacctgcagcacatcatgaagtggctgga
aggcagctcccactgtcccgcaggctgcggccacctctgcgagtactcctgacggggcat
ctgctgggcttgcccgggcggccgcgtgcagaaccccgcctggtcttgtgcccgagacgg
gcggaggctggaacttgagacctcaataaaggaagtagagccgc
>lcl|<llId>84220</llId><geneSymbol>RANBP2L1</geneSymbol><baseAccNo>NM_005054.1</baseAccNo><extAccNo>CR936614.1</extAccNo>
aagatgaggaagaaaatgcttcccgttcttctggatgagcatcctatcttcgtagttggt
ttggacttcgataggttgatggaaggaatacttctattaactaaatagaatctgtttaca
aaaatggttcgtgtgtgttaccattattcttttgtcaaaaagtgtgtatatatgtttgca
tttacatatatttgtacatctgtatgacagatgtattttaaaagtttcaacttgaagtaa
aagtacaacagcttgaagtgttgataccaggccacagccctctaactcatgtgatctccc
atgcatgctgccagaataaaaccaccaggaatgaattcactccccacttctctggaacct
caggacccgcccatttctcggcagtactgtgaattttgaagttaaactaaattttggtac
cataccaactggaatttaggctttaaaaataatgtttcaaggccaggtgtggtgattcat
gcctgaaatcccactactttgggaggctgaggctggagaatcgcttgaggctagtgagct
gtgattgtaccactgcactccagctcggggaacagagcgagaccttgtctctaaaaataa
taatagtaataaaaataacgttttatgactatttattgcaaggtcagatttacagattgt
tataaattgttgagaaatttttgtgattagaatatgaaggaaaaagctttgttggtaaaa
gtgacatgttaaggggctatgaagtaaatatgctgcagttaattgtgctaagttaaaata
cagtttagttatttgctttaaaataaactcttctttttttctttaaagtatactacctca
aaactcattatgttgtcagagccctagagctggctagtgtaacactgactatgagtaggt
gggcccaccacttgagttgaggtgatttcatggtgtctttccaggctcttgatagggtgt
cactgcatgcaagccatgaatctgttttgagaatcctctccattttcccaaataaaaacc
tatcccaacagtgactatatcactcagcattggatctaaatataaaagtggtgctttcag
tgtttttggcagatagtgttccataacctttccatcagaagggattttagacaccttaga
ggtccgtgctacatcttcacagttcctccgaataaccttaggtggtagtgttacttgcct
ttgacacctgtgcatatgttttaatgactagatccaaactgtgttgttcttaaatcaaaa
attggataatttttaatatttatgtattaatcacacagtgtgctctctgaagttctctta
agccttcagtttatactcttaattttctttctgagctggggaactgactttgcactttgg
ttacacagaacattggtttccaatttagtttaactgaaatttgctgctgatatgttgagt
ttgttctttaaaaaatatctcatatatctcgtctttcctccttagaagaacagacctaac
tagcgaatgtatgaatgaaaatgcatctatttcagagccgacatgaagagtttagttttt
ttactttataaactgtgaatatgagtatgccagctgcattagatgtaactaatcatattt
aaatatatttcactttgactttagaccttttgaagtctgtataaacttgttttgaaatac
agtctccacttacgaatgtcataacaaaatacttttttgcatgataaaaaattactttga
ttacaaaaggcatattctttcatggtttctgcaatgagaggaagtgtaatgattatttta
atatttctattaaaactgtatatttttatggctgctc
>lcl|<llId>84223</llId><geneSymbol>IQCG</geneSymbol><baseAccNo>NM_032263.2</baseAccNo><extAccNo>AL136889.1</extAccNo>
agctccaggcctggtggcgaggcactatgatacggagagaaattggtggtttcaagatgc
ctaaagacaaagttgatagcaaggattcaaaaggcaaaggtaaaggcaaggataagagga
gaggcaagaagaagtgaccaagttctcttttgtgttttctgctggtattctggaggtggg
aaggacttggagagttaagaaacacctggtacctcaaagatgactcatctacaggttgtt
tcctattgagactttcccagggaagcctgatttcactttgcctgttaatttcactctgcc
tgttaggtgggttttcaaaccctgatttaggattacaccattgacttagggcttcctcat
accttgctgggaagaagtttctagtagtcctgtgaagattcattcttcttgctctttctc
agcagaacaaaggagttcactggcttagctacagtgacgcattgaaacttgagtaattcc
tgtaatgtcagattttgattttacccaatttgtctgtagtgaaaaaactcttatgagcaa
aagtattcagtaggaattacaatatgatgttattagctgtccagcataatatatacacag
caaagttttaataaatgttggttcctgcctgcctttta
>lcl|<llId>84225</llId><geneSymbol>ZMYND15</geneSymbol><baseAccNo>NM_032265.1</baseAccNo><extAccNo>AL136893.1</extAccNo>
ggtactgcaatgccttcatcttccacctggtttacaagcctgctcaagggagcggggccc
gcccggcgcccgggcccccacccccatccccaactccctctgctcctcctgcccccaccc
gaaggcgccgaggagaaaagaaacctgggcggggggcccgccggcggaaatgaatgctga
taccctagtagtccccagctcccaaacactgaaaggaaaacgtgaaaacactcaaggcct
agggggaggacaggttggtaaaacatgaaaaggtaaataaaattacttgtttgaa
>lcl|<llId>84227</llId><geneSymbol>RGSL2</geneSymbol><baseAccNo>NM_032267.1</baseAccNo><extAccNo>AL136902.1</extAccNo>
agatgctcagtccctggtatgatgagtttctagatgaagaggactactggtttctccttt
ttacggtaggaaggactttgggttaggaaggaatcatgaggatgagggaagaagaaagag
taattactgttttaaaagggttatgtgttaaagtaaatgaaattgttatttttcctagag
tcaaccaaagatcagcatggtccctgttgttctaaagctaaacctctcaaggaaaaggac
tcagtgcataagatgactttggtgaaaccccgtctctactaaaaatacaaaaaattagcc
gggcgtagtggcgggcgcctgtagtcccagctacttgggaggctgaggcaggagaatggt
gtgaacccgggaggcggagcttgcagtgagccgagatcccgccactgcacgccagcctgg
gcgacagagcgagactccgtctcaa
>lcl|<llId>84229</llId><geneSymbol>C16orf50</geneSymbol><baseAccNo>NM_032269.3</baseAccNo><extAccNo>BC036667.1</extAccNo>
gacacaaggaactggccccactgaagtacctggctctggaggaaaagctctacaaggacc
cacgcctgggggagctccagaaaatattcgcttgatgtccctcctggggcctccgccaga
gctgccagagaaaggaaacctcttcccgcagcctggctcctgtgttccctctatccagcc
aatgcctgtttacacagacacctggcctcactgccagcccacctcccctacagccctgtt
tgttcctgcttctcatgattttcctgtaaataaacacactcttaatttgcca
>lcl|<llId>84230</llId><geneSymbol>FAD158</geneSymbol><baseAccNo>NM_032270.2</baseAccNo><extAccNo>AL136919.1</extAccNo>
caggtcatgcaagacaagataatctgccttccgaaaagagtgcagcctgctcagaaccac
tcttccctttcgaatgtctctcaagcagttgccagtaccactccactgcctccacctaaa
ccatctcctgctaaccccatcactgtggaaatgaaaggcctgaagacagatttggacctt
cagcagtacagctttataaatcagatgtgttatgagcgagccctccactggtatgccaag
tatttcccttaccttgtcctcatccataccctggtctttatgctctgcagtaacttttgg
ttcaaattccctggttccagctccaaaatagaacatttcatctccattctggggaagtgt
tttgactctccttggaccacacgggctttatctgaagtgtctggggaggactcagaagaa
aaggacaacaggaagaacaacatgaacaggtccaacaccatccaatctggtccagaaggc
agcctggtcaactctcagtctttaaagtccattcctgagaagtttgtagttgataaatcc
actgcaggggctctggataaaaaggaaggtgagcaggctaaggccttatttgagaaggtg
aagaagttcaggctgcatgtggaagaaggtgatattctatatgccatgtatgttcgccag
actgtacttaaagttatcaaattcctaatcatcattgcatataatagtgctctggtttcc
aaggtccagtttacagtggactgtaatgtggacattcaggacatgactggatataaaaac
ttttcttgcaatcataccatggcacacttgttctcaaaactgtccttttgctatctgtgc
tttgttagtatctatggattgacgtgcctttataccttatactggctgttctaccgttct
ctacgggaatattcctttgagtatgtccgtcaggagactggaattgatgatattccagat
gtgaaaaatgactttgcttttatgcttcatatgatagatcagtatgaccctctctattcc
aagagatttgcagtgttcctgtctgaagtcagtgaaaacaaattaaagcagctgaactta
aataacgaatggactcctgataaactgaggcagaagctacagacaaatgcccataatcga
ctggaattgcctcttatcatgctctctggccttccagacactgtttttgaaatcacagag
ttgcaatctctaaaacttgaaatcattaagaacgtaatgataccagccaccattgcacag
ctagacaatcttcaagagctctctctgcaccagtgttctgtcaaaatccacagtgcggcg
ctctctttcctgaaggaaaacctcaaggtcttgagcgtcaagtttgatgacatgagggaa
ctccccccctggatgtatgggctccgaaatctggaagagctgtacctagttggctctcta
agtcatgatatttccagaaatgtcacccttgagtctctgcgggatctcaaaagccttaaa
attctctctatcaaaagcaacgtttccaaaatccctcaggcagtggttgatgtttccagc
catctccagaagatgtgcatacataatgatggcaccaagctggtgatgctcaacaactta
aagaagatgaccaatctgacagagctggagctggtccactgtgacctggagcgtattcct
catgctgtgttcagcctactcagcctccaggaattggacctgaaggaaaacaatctgaaa
tctatagaagaaatcgttagctttcagcacttaagaaagttgacagtgctaaaactgtgg
cataacagcatcacctacatcccagagcatataaagaaactcaccagcctggaacgcctg
tcctttagtcacaataaaatagaggtgctgccttcccacctcttcctatgcaacaagatc
cgatacttggacttatcgtacaatgacattcgatttatcccccctgaaattggagttcta
caaagtttacagtatttttccatcacatgtaacaaagtggaaagccttccagatgaactc
tacttctgcaagaaacttaaaactctgaagattggaaaaaacagcctatctgtactttca
ccgaaaattggaaatttgctatttctttcctacttagatgtaaaaggtaatcactttgaa
atcctccctcctgaactgggtgactgtcgggctctgaagcgagctggtttagttgtagaa
gatgctctgtttgaaactctgccttctgacgtccgggagcaaatgaaaacagaataactt
atttttcgttaaagtttgactgaaacacgcttctaccaaatacagtataaataattaggt
agtcttaatgcctttcctatttttttttccttttcacacaaaatgtacacaaagatcgcg
taaggagtatgtatttttaataaaaatttaattgtattttttcaatattaa
>lcl|<llId>84231</llId><geneSymbol>TRAF7</geneSymbol><baseAccNo>NM_032271.2</baseAccNo><extAccNo>\null</extAccNo>
aggtttggacttgctaacaggatccaggccaggctgtggtttcccctgaaccagccctgg
acctttctgagccaggctggccacatggggtggtctcggggtttctgcctgccccgtggg
cataggtggacaggctctggcagccgggcagtgccctccccgtcccatgctcggcgagcc
tccctctactcggcactgtccttgctgcccagcccctctctgggtgccaggtacgacgct
tgccccggcccaccctccatccccaccctccatccccaccctagatggagcgagggcctt
tttactcaccttttctaccgtttttagactgtatgtagatttggttacctcctggttgaa
ataaatgctccacagactgtggctgtgagtggggacagctcctcgggacaagggggctgt
gtgtggccttgaggttggtgtgcacaggcactggctgctgtgagtgggggggcatggggc
agtttcctttggtggaccccaggacttcggcccactccggggcctcccctccctgctagg
aggcaactcgtcacacccaagctgctggcctccagtcccatctcccccaacacatgtgcc
cccaaaaagtgagccaggcacctctgtttcctgctgtttattgacagccgacggcagcgc
cttgcccagacctcccctgcccacctgctggagcccagcctgtgccgccctctgaggaga
ggcctggggggacagctgggcacgtccactcgcagggaaacacggggtgagacagcagga
aggggccctgcacgccgggacgccacctccgccagccgcctccacccgccccacaccaca
atcgctggttttcggcattttttaaattttttttttaagaaacgtcaaagttgtgcccaa
cactgtggatcagcaaacacgatagaggagaccagtcagtacttcttggagggggcagga
ggagagaggaaaagggagggcgagaatgaccacacaacacagccttggaccatgagcaga
agcgtccgtgggaactccactggggtggatgggctgcctgcacagcccctggagaggggg
ccaggcacaccctcagaggagctgcaagcccgtggcctggcctgctacatgccctgcttc
cacgtggctgccacgctgacacacccacattcaccaaacccacccgcgccctgggacgca
gccacgccaggaggaggacacggccgccgagagcaaggcacaacctcgagttcttggggc
gcagagaacttaggagagaagcacggaggagcccccggcagagcacccgcccccgggccc
cagccttccacctgtgctagcagcctggggcctccactctggccggaggaaggaccgcag
gcagacagcctgggcctctaacagcttttgtccggagctagacttcgtgtcctttcagtt
ggtaaatggttttctatagaatcaataatatttctttctttaaatatatatttgttaaag
ttatacctttttgtttctctggggaaatccgcctcagctcattcccaataaattaatact
cttgatagctta
>lcl|<llId>84232</llId><geneSymbol>MAF1</geneSymbol><baseAccNo>NM_032272.3</baseAccNo><extAccNo>BC018714.1</extAccNo>
cagggtcccagtgatctgtatttgatgaggaggagccgaggccccagcttcatccagctt
caaccaatgcctggacctgtccacctgagaggcccctggggcctccccagctgctggcca
gaccctggcgctgccacagtcctggcactgcccaaggccatacctgcctagccctttggc
tccatcctgtggatgcccactcacccctcagactcctgctgcccatgctgtggccggact
tgtcagcagggggcctggtgggaggagcgactgccctgcccaaatgaactgccacagcag
ggacagctggaccgcagagtttatttttgtatttctactgggcctgcacactccagccca
aagggtctgtggccggaggccccacgagcaggccccagcagtcaccggctctggtcttgg
gccggccccggtgcccacctgtacccccacctcgcccatttggccgcgtgcactgagtgt
cactttgctgcagctcgtttctttccaataaaagtttctgtgacttag
>lcl|<llId>84239</llId><geneSymbol>ATP13A4</geneSymbol><baseAccNo>NM_032279.1</baseAccNo><extAccNo>AK095277.1</extAccNo>
agatattgatcaatgggaccatctttgcaagaatgtctcctgggcagaagtccagtctgg
tggaagaatttcagaaactggagtaggttctttgccagtgcaggtggcatgaactgcatg
gaggcctaacagtcagggggagtggaagaggtaccaggagtcactcagtttgacaagggc
agtggtccgtacttcggctgcatgagataatcacttgggagctttggagaaaatagcagt
accaagggatctcaccattcagagatcctgattcagttgtttatatggggcttaaaaaat
cagtattttttttcacttaagtcaattttgcattcaatgctgagaaccactggactagaa
cctaagggtcctgaaagagtgtggggagaaataagaatggaaaggtggcttgagctcagc
tcctggagggacagtgagaatttatttgtatatgccgtcatcacaatgatgatataggga
tattcatatgacaagagattcatgcaacattaaaaatactaaaat
>lcl|<llId>84240</llId><geneSymbol>ZCCHC9</geneSymbol><baseAccNo>NM_032280.1</baseAccNo><extAccNo>AL512712.1</extAccNo>
cagagcgaatggtcacagttggtcgctgggcaaagggaatgagtgcagactatgaagaaa
ttttggatgtacctaaaccgcaaaaacccaaaacaaaaatacctaaagttgttaattttt
gataacagctagcactatcatgagttactacctcattgttactttctaaaccaggcccgc
ttcacgagttagagttgagctcccctgtagccaggactatgctgtagatatcagtatgat
ctgggtgtggccaaaaacaattttctttattctgtctatcaaatagtacttctaccactg
tttggagaaaattgaagaaaagaataagatgattaaatgaattctctaaaagaacatatt
ttaagagacagaacttagacataaccaagtagttgtatacctgattgtaacaatcatctt
ttataaaagcaaaattatgcataaatgtaaaacacccctaaacaaagggaacaaatgaat
ttttggttatattgttttcttggctcaaagtatcaatttattattataatagaaatttat
aagttgctagaaagtctatatttttaaagtacggaataaaaatatgttttctattaagca
atagaaatatttttgtgtataatttttctgaatacttgattctcgattgaaatatccatt
gttcgttaatatccatgtaacaatcccattggaaacaagatttttttgaatcctagatga
gaataaacagggatttggtttttgttttagttttga
>lcl|<llId>84243</llId><geneSymbol>ZDHHC18</geneSymbol><baseAccNo>NM_032283.1</baseAccNo><extAccNo>BC066776.1</extAccNo>
agcctaattgaccggaggggatttgtgcagtccgacaccgtgttgccctcacccatcaga
agcgatgagccagcctgcagagccaagcctgatgccagcatggtaggaggccacccctga
ccacggctcagtacttgccacctgctggcctgtctgaccctccgcactcacctgccggga
ccctccctattccatccaagggaagcagaactgccaaagactcaagtcttttcatattta
tttcccatcctgcgtggctttccctgaactgttccgtggctgtgccctctgctccccaaa
cccaggttcccacagccttgggccctaggtaccccagctgatcagtgccaggagagacca
gagcctctggaggctacccaggggaccacaccaagtccttgcctgtgccgggcgagccct
gtgtgagtgaggctgtgaactgagcgtgaggcctcccaggtgggggaactgcttgggcct
tgctgagccagggtcctcagggtgaagcaggactgaggagtggccagctctggatagctg
gctgtggagaggaagcctccatgggctgctttggtctgtgggctccttcattcccttggt
gataatttccctttcttctgtgggatttttggtggggttttccccccttttttatggagt
tggccaataggattgagttggggctccagtagagaaggcagggttggtggtgggtggggg
cagcctgtatcagacaaaggtaaatcagccagccaggcacccacagcctcagctcctgtg
cagttcctgggcagcacagtggaagtgggagcctggtccttcccctgcccatggagagct
ctttaagggatcccagcctgcccctccacttctctcccaagccaggtcccggcatgggtg
ggttatgctcatgctggcaatacttgaaacgggtttattaatgctgggtattttgcacaa
ttttatagacctcttttctacatagtcttttttaaatggaaggagaaaatgtcagccaca
ttactgtctgtgtagtgccaggtgaagggttatcagaaggctggttggttttaataagtt
tattccaagagaccttctggctggaatgagtgagagtgtgtgtgcatgtgtgtgtgtgtt
catgtgtgccctgtatgaatgtggctggctcccatatcccctgggctgccccctgcccca
tcccctttgagtatcagaagcactctgagccaaggggacagggggcacgtgcactggtca
cgagaaaaccctgggctcccactggggctcagcccagcctcctatctttccttcttctat
ggacttcagacagccagtgtctggggactctgccactctacccccagccctacccaccag
cccccaggtgaggcttccagctgggacctgcccagacaggctgagcctgggcgtggtggg
tggggtgatggctctggggagcggctgccatcctacaagccacaccccctcctctgagct
ctgaatatgggacccagtgccaggagctggaagacaaggtgtttctgccaaacggggacc
tccatccagagaaaaggaagaaggtgcagggtgggccaagaggcaagtgaaggttggcct
gagtctgggccggaaactcagaggatgtttctcctctgctgggagctgtagtttcttatc
aaaatagatattgttccaccatccccctccttggcccttcaagtgggctgaagcccttgg
aaagtgacataggaagtccccagatcttgcccttctcactccagaggctagtggtcacag
acagctgggaatggcagccacagagggtcccctctgggagaaacagcttcaccccagcct
cagggccctgggccatcactgcagtggccctgggaggtgaggaagaagctggctagagga
gggggctcccacctaccttttatttaagccagtattctttgttcctgcttgtaataaaac
ttcagtttataaga
>lcl|<llId>84248</llId><geneSymbol>FYTTD1</geneSymbol><baseAccNo>NM_001011537.1</baseAccNo><extAccNo>AJ344094.1</extAccNo>
agacagggatgacgttgaatgagcggtttgggatcctgaaggaacaaagagccactctca
catacaacaaagggggaagccgctttgtcaccgtgggataggtcccatgtcaaaggaact
tttgagtgatgactctgagaagttgaattgcttgaagagttcatcacggaaattcaagaa
actttacttcaaaatattcacaaggctaaataactcttatttttatttttgaaggttttt
ttttttaaaaaaaaaaacgtataaaataatgccctgaaagaataatagggattatacctg
tctgttcttaaagatttcatggttggctcagacagaacaatcatctgtttgacttctttg
gttcctcatgcagcagaaggaagacagaaagatagaaattgattatttttatgatagcag
tattcaggatctcatcacctttgcccgtgttttagactttgtcatggtaaatcctggtct
tcataaacatgagtaggtcccttggttgctgtcacttgccctttaatagtgttgatgtag
tcagtgccgttgccttttcttcattagagacacagaacaatgtattagaatttccagctg
tgggtttgaagacttagggggacatccagaacgtgcttcctctttcagacggtgtaaagt
cccctggaattacacagctttagtgctgagcttttaacaggaaatgtggccctaggtatt
agtcttagtttaaaatgttggtgtttagagactgtaaatgcatattcacaaagttatctg
atagggccttggaggagaaggtccagttttaaaaaatgacagtttgtgtttaataaatga
aggcatgagaggaagtaagtagcaagttgaaggacaggtagttgagatgaaacacttcaa
aaccctggttatagatgtactgtttggatgtagcatagtcttgagtctagcgtccacaaa
gaattattcaaatgatatttagaagaattataactattacattgaatggagtcccttgga
tattttgatagtaaaattaatagccataaagtcctagacttcttatttgaagttaaaatt
tcttatttgaaaagttgaaatttatgagctttgaagattgctaaattaaataatttatag
ctccaaaaacaaaaatatacttgtatatgtcacagagaaaaaaaatgcaaaatttataat
agagttacattaaccttgttgtttacctttcactgatttcttatatggtataaattaaag
ttcaggcatttatggggagaaaaggccctccccaccgacccgccacctgccacctctgac
ggagtgggagaagttagtctgtgctaagatagtactgagtccccagatgttgtatactgt
aaattacagtataatgccaaatgcagcaaaatcttccagctgtacgttacaagtttggtc
attttgaagcttgacattttagtttgccattatgttaaaaacatctaaataggtgttagt
ttctcaggagtagattgttagtgttgacttttcctgtaaagcagacatcgttcttggcct
gccctgcattgtatactagatttcattgttgtctctcatgcttcttgagttgcttcatgg
tttatgctcgccatggaaagctatcagtaacagtttcatgcttataccaaagaattaaat
ctgatctttaatatctgatattttcctggtactcgtactgataagggattattggaagtc
agtcacagaatttggaaataaattctagtctctccttagctatttgatgcttttcatata
ggccaagaactcattgcaaaacatttttgcaaggatgaatgcctgtatttggtctaggaa
cagtacattttagtctgatttagaattactggtagcttattttaaagcaaggaaaagcag
ctgagctcaagtttgctgtctttagaatggtttgtgaaaatatggtataaaggtgttttc
attttcctgttcttacctattattgtatagagctattcatgccattttttgggaaaactt
taaaaattgccccaaatactgacattgagtgcattaaataacaaattatctttgatacat
taaacttttattcttcatgcatctgtaatttaattttaagtataatgttttgcctttggt
acaactaaattaaaactcttggtggtcacatattgtatataaacaaaacaatatgctttg
ttgaaggaaaattttctttattggaatgtggttgtaatccttgttcagttcttaagtttc
ggttttttttaaaaacaggatgcaacttaaacttttctttgcatcaaggtatatgcaaaa
cattggtgccgtgcatcaccaaatgaaagtttgtatttaacgaggaggtgctttacactg
tactttttggtgttttttggaaaagttacatttagatctattctgaagctgttcattttt
aacaaataaaatgttacaggtttcacatgatttattctcagctctaa
>lcl|<llId>84249</llId><geneSymbol>PSD2</geneSymbol><baseAccNo>NM_032289.1</baseAccNo><extAccNo>AL136559.1</extAccNo>
agaaaagccgttatgagacctatatccacctcctggctatgaaaatcaaagtgggctcag
atgatctggagcggattgaggcccggctggccactctggaaggggatgacccttctctcc
ggaagacacattcaagccctgccctcagccagggccatgtgactggcagcaaaaccacaa
aggatgccactgggcctgatacttagctgacatggatttgcagaccccagggtgggcaga
tgtctccagtggggtcagtgagcacaattccagccaggggccacttggaccaagctccag
tcagttgatgggcagctagaggggtgcagaaagcctgtgggcccaggagatggagatgcc
gtttgtggcgttgatctccttgcgtccttgggcatctccgggcatcagaccctctccctg
gcccttgttttcctctccaccatggagcctcattttgtaggccagttgtgtgcatgctct
agacaccacctcgctggagaagctggaagggctgttgtcttcccaggtctttctcttctc
atcaagctcctctcctcatcttttttgtgtgtgagggcaggtcttgactctaggtctcag
ctggaaccccaccctttctcctcctccttcctctgagttgaccagcagcaggtctgccga
ccaccagcaccatcctctcctcccagcagcctccagaaccatgcccaggtctcctgcctc
acatcacaataatctgggacccaggcttgtgccctttcagtgtaaagctgactccatcac
atgtgcatccacttcttttcatccattgagatcacactgcctcctttttatacagacaca
aatatacatctataagaataatatatacataaggaacccctgaaagatggttttggaact
ggaatcagttagaggatgaaatcagataaaggaaaagcctattttggagcttcccctgtt
aggaaggatggctgcacctggccccctggcattcctgacgctctaggagggaagggggag
gcagtgctggcctcccttgccctgtttttccctcttccagctgacctgtgacttatactg
ctcttaccgatgatacttttggaaaaaatagagcgtgtatgcaccgccccgtttgtccca
tggatatcctggggtgtgagtcggatgggaccacggccctgtttatatttgggtctttat
gttggtgctgccaggtctctgagctccagaggtggcctcttggacagatctactgctata
ggaataaaagacactctgtctcgcaaatggctgcttgtcaacaagcccaaagatgcttgt
cggaggacggttatggaagcccttaattcttggttgtgggaaaaggtggaatgacaagtt
attgattgtttttctgtcgctatttctttcatttgtctagtgaatcagaaaggcttagcc
aaggccacatctgggaagagtggagaaatttgccacttgacgatcacggattagctagca
cctttaagccctgcatttctccaactgacaagtgggtgggggtgatggcacattcagtgt
ggctatgaagagcgaatcctctctattgtttaaatagattactgtagtttggccaggaat
ttggcgtcagtggtaacacacttagttaataaaataagccaggcttgcaactaagtatct
aactttacaggcccactcacatttgaggcaaggggctattgagtatgtggagagatgtag
tgatttaaattcagattatttaagttggatcagctgaagtgtgttttagacccaaaccat
ctggccccttcgttttgctcagaggaagtaaatgttcacttaaatgaaattgaaaacgcc
atgtggcaccacaaaagagctctctgtactttccccatgctgcctcaaaagttctgtgag
tttcggggtcagtgtcccacccttcacttcccgagggcgggtgagtggagagcagagcca
ggagctctggcagctgtggacagatgtgcttcctgagcatgggttgtgcctcccatcagt
aaaaaaatgtttagttcacttccttaattgtataattatttatttgtaaattatatacat
gtactactgtactaaaatattatgtacattataaaacatacacaaaaatagaaatttaaa
aaagatgagatgaaaataaatctaagtcaaagttc
>lcl|<llId>84250</llId><geneSymbol>ANKRD32</geneSymbol><baseAccNo>NM_032290.2</baseAccNo><extAccNo>CR607591.1</extAccNo>
ggcccagtgcttttacaacagaggaatgctaagggagaattgcccttggattatgtggtt
tcacctcaaatcaaagaagaactgtttgctattacaaaaatagaagatacagtggagaac
tttcatgcacaagcagagaaacattttcattaccagcaacttgaatttggctccttttta
cttagtaggatgttgctaaatttttgttcaatttttgatttatcttcagagttcatttta
gcttccaaagggttaactcatctaaatgaactgcttatggcttgtaaaagtcataaagaa
accaccagtgttcatactgactggttactggatctttatgctggaaatataaagacattg
cagaaactcccacacattcttaaggaactgcctgagaatttgaaagtgtgtcctggggta
cacactgaggccttgatgataacattggaaatgatgtgtcggtcagtcatggagttttca
tgatgatgctagaaagtatggattgactttctaaatctgttcagtttgcattggtactta
ctgtggacttcatagcttactgacagatagtaatttgatttatttattgacagactttgc
agccttgctaaattttaaaagcatttttaaaaaaacttctacaaaactctagtatgggct
tctgactttttccagggtgtagaatttgactcaaaagtaaaaataattttgttttagtat
attctactttcattaatgtttttttgttctgaaagtgatattatattgtacatgtaaaat
taatttaaatattttttcaaataaaaatgtaatgtcctgtattctagatgttctaggtct
tagaatcatggcaagcatattcatacaaatgcgtacctataaacttgtagctcctgactc
ttagggatggattttgaggaaaaaacaagactaaacaaaaacatgtagctccctatttct
tctctctaggttgttggactgaaatatgcattttagctttgtgtgtttctaaaataaaca
tttctaaaatttacagtaataattaatattcttttggtttttaaatgcagcaaatatgca
gagtctgacagttcaattccttgatctgttttattttagcaattcatatacaaaatgtat
ctgtcgctgccctatgtaacccagtattctgtacctgaaaacattctgctgcataggttt
atgagtttaatattaagatattgagtggcatctaagtaatagatttgagattatttaaga
tcttaatatatagtatgaatttactgagtagtaatgttttaatttgcagtttttccttat
agcagtttgtagtaaaactaaaagaaagggtgtggataataaccacttttgagattggag
tttcttcactactgggagtaagttacattatgatacaggtggaaaataaacacttccatt
tagcttttatgtaattcaagtgatgaccttagcagttaatctgctaaagcaatacacttc
agttttattttggaaatagatattttaacaagatacaaatgctcagtatcatattactgg
gtttgtaatctaaattgaaaactgctatatcagtatgaaaaaatattttaaataagtact
ttttccacacatactcaggaaatactagtttctatttagccttcaaatttggcatcatac
aaatctctttattattaatctgccaaagtatcagacaaaaaatgatatagtgaagactat
ctaagaagagtttaaatgcttatagagagtaaagtgcttctccagatgatgaataagaac
gttttttattccaatgagtacctctttacttcacttgtaaaggtgtctgggatagtgttt
gcttggtaaactaatataaacttgtaaacataggctttgacatcatacacattttcaaat
ccttgtctagtttcttaataactaaattgcaaggcaaattcttttctgagctttggcttt
cctacatgtcaaatagaaatcacaccaggtatctttgtcatgatagaattgttagcatat
cacatcata
>lcl|<llId>84253</llId><geneSymbol>GARNL3</geneSymbol><baseAccNo>NM_032293.3</baseAccNo><extAccNo>BC034983.2</extAccNo>
aggatcccatcaggctccttggaaagtgcttctacttccgaagccaaccctgaggggcac
tcagccagctctgaccaggaccctgtggcagacagagagggcagcccggtctccggcagc
agccccttccagctcacggctttctccgatgaagacattatagacttgaagtaacagagt
tgaatctcatttgccatctttagttttcttatggaggtttatactctttaaacagttctg
atgtaatttctcaacaaaatgtggcttttagcctgtcagtgatctattggaccaaacctt
ctgcacactcggccagttccctctccaatgtccggtgccatctttcctgacctttgtttc
tttctgttcaggaaccatcagtccccttgtaataaaggtggtagatttcattgaggtttt
agattgaaactttgaataaatcaaaaatactcattcttatttactgcaa
>lcl|<llId>84254</llId><geneSymbol>CAMKK1</geneSymbol><baseAccNo>NM_032294.2</baseAccNo><extAccNo>AL136576.1</extAccNo>
gaaagaagggtttggtgaagggggcaagagcccagagctccccggcgtccaggaagacga
ggctgcatcctgagcccctgcatgcacccagggccacccggcagcacactcatcccgcgc
ctccagaggcccacccctcatgcaacagccgcccccgcaggcagggggctggggactgca
gccccactcccgcccctcccccatcgtgctgcatgacctccacgcacgcacgtccaggga
cagactggaatgtatgtcatttggggtcttgggggcagggctcccacgaggccatcctcc
tcttcttggacctccttggcctgacccattctgtggggaaaccgggtgcccatggagcct
cagaaatgccacccggctggttggcatggcctggggcaggaggcagaggcaggagaccaa
gatggcaggtggaggccaggcttaccacaacggaagagacctcccgctggggccgggcag
gcctggctcagctgccacaggcatatggtggagaggggggtaccctgcccaccttggggt
ggtggcaccagagctcttgtctattcagacgctggtatgggggctcggacccctcactgg
ggacagggccagtgttggagaattctgattccttttttgttgtcttttacttttgttttt
aacctgggggttcggggagaggccctgcttgggaacatctcacgagctttcctacatctt
ccgtggttcccagcacagcccaagattatttggcagccaagtggatggaactaactttcc
tggactgtgtttcgcattcggcgttatctggaaagtggactgaacggaatcaagctctga
gcagaggcctgaagcggaagcaccacatcgtccctgcccatctcactctctcccttgatg
atgcccctagagctgaggctggagaagacaccagggctgactttgaccgagggccatgga
cgcgacaggcctgtggccctgcgcatgctgaaataactggaacccagcctctcctcctac
accggcctacccatctgggcccaagagctgcactcacactcctacaacgaaggacaaact
gtccaggtcggagggatcacgagacacagaacctggaggggtgtgcacgctggcaggtgg
cctctgcggcaattgcctcaccctgaggacatcagcagtcagcctgctcagagcgggggt
gctggagcgcgtgcagacacagctcttccggagcagccttcaccttctctctgggatcag
tgtccggctggccgacgtggcatttgctgaccgaatgctcatagaggttgacccccacag
ggtcacgcaggactcggacactgccctggaaacatggatggacaagggcttttggccaca
ggtgtgggtgtcctgttggaggagggcttgtttggagaagggaggctggctgggggagaa
acccggatcccgctgcatctccgcgcctgtgggtgcatgtcgcgtgctcatctgttgcac
acagctcactcgtatgtcctgcactggtacatgcatctgtaatacagtttctacgtctat
ttaaggctaggagccgaatgtgccccattgtcagtgggtccacgtttctccccggctcct
ctgggctaaggcagtgtggcccgaagcttaaaaagttactcggtactgtttttaagaaca
cttttatagagttagtggaaggcaagttaagagccaatcactgatccccaagtgtttctt
gagcatctggtctggggggaccactttgatcggacccacccttggaaagctcaggggtag
gcccaggtgggatgctcaccctgtcactgagggttttggttggcatcgttgtttttgaat
gtagcacaagcgatgagcaaactctataagagtgttttaaaaattaacttcccaggaagt
gagttaaaaacaataaaagccctttcttgagttaa
>lcl|<llId>84255</llId><geneSymbol>SLC37A3</geneSymbol><baseAccNo>NM_207113.1</baseAccNo><extAccNo>BC046567.1</extAccNo>
gacaagttgtacaattgtgtttatctcgccattaatagtgagggaaatattctctctcgt
gctaaggagacaggctcacatattgagggagtgaccggtgcccgcgagacagaaagaaca
atgtcagccacatcaggaccgctggggcttcgagtctgccctaatttgggtttgtctagg
agctccagcctgatcttggattgtcaggcgtctctcaacactgccagccacctgagatgc
tgaccagcagtgaaggctgcactagttttctacactacaggaattactgttgatgatttt
tgctgttgtttcatgaatgtgccgagtgacttctgactctgccagcatctttgacctctg
actctgcccgcgtctttgtttggcctattgaggtttagcgttttaaccttaactgttgtt
ttggacttgaactttctctagccttgaaaatggagtgaacaggaggcaaagccacgcgtg
gtttgtgttggtggtatgttccacaaatggaagagatcattgcattttgctttggtaatg
agtttacagagagtgggtcatctttgaagcatcaaatcctgatcaaatgctcaagctgga
ccgagctgcaagcctgccttggacaaagaatccctctgttcactgtggtgggaaagatca
cactacatgcctgttgattggctcagtcactctgtgtctgatctaaacgtcattcagccc
tagaagcatgaattgcttcaaattattgtcaacttgttctcttccattttcattcaaatt
aactttgactcctggaagtattgagtcttcctttcaaggaccataaggtacatcagttat
cttgaacattctgacgtgtaaaggaccataaggtacatcatttatcttgaacattccgac
gtgtaactcacagccgaagcactccatcccagatttgttgtctgggaacttaggatcctc
taggaagctaatctgcttagtctatttttagaggattgatctctggcacaagcagcttcc
tggagttacctcagcagaagactagaattagagaaaagggaaagaccttttcttctagta
agtgtcaagtacagatgctctttgacttatgatggggttatgtcccagtaaacccattgg
aagtcaaatgcatttaatacccctgactggacaccacagcttagcctcgtccaccctaaa
tgtactcagaacacttagaattgcccacagttgggcagaatcatctaacacaaactctat
tttataatcgagtgttgaatatatcatgtaatttattgaatattgtacattatgttgaaa
ttgcaaccatttcacaccattgtaaagtccaaaaatcagaagctgaggactgtctgtaca
tgacattgaatcacatgaatggattactagggcctgaggggtgtccgttctttagaaaaa
tgtagagtatatatatcttcagggctgtgaattccatactagttatcaatattttaagat
cattctgtatatacatattttaaattatgcaagcaaactaggaggagaatgtgcaatttt
gagggatacctaatttgcattcggttaggggatatttttcaacctcttgctttatactct
gatatggggtgtgtttatgaacttgttaatgttatttaatcatgcagatttccaatcagt
gtattgctcatttactgacaaaaagggaaaatacgaaacacagaaagggaaaataaactg
acttttataatgaa
>lcl|<llId>84256</llId><geneSymbol>FLYWCH1</geneSymbol><baseAccNo>NM_032296.2</baseAccNo><extAccNo>\null</extAccNo>
gggacatcaaagacgtcagactggatggcgagtcccagtgaggcgatgtgggcagaggag
ctccgagccgcccacccaaggtggcttcacatccacacaggcacttcccatccacctagg
tttggcttagcagaaacttcttttcattcttccaaagcatcgatggtcttcgcgtctcct
caggaggtctcccaggaggaattcttggatggtgtcctcatgtcggcggagaacagtgct
cagagctggcgcttgcagacgcagctgtcgtggggcagggcggtggcgccttcctgacct
ttggaagacatgacaaagctgcctggacacggacgcccctgctgtacggccacagcaccc
ctgggtttgcagagcacgcagccttcctagggctttccacctggcgaggccccgctctgc
tcagcacggtgcaaagtgaatgctgctgtcttggagcctgggcacgtttggggaagttcc
tgcttcaaactgagctgccccgcataggccaggtcaacccacaccaatctcttctggaca
ggtgctgggtaggccttcctggtctctggccgcctgctgccagggtgtggccatccccag
caaccggagctggccaaaccagaggcctcgctccgcactccacactttcctttctgtgct
ccttccaagttaaattaaaccccctctccacgattcccacggcaggcgtcattcccgaga
tgggagccagtccaggggtcagcaggagccagcgctgggcacacgtgccctggctgaggc
cagcggcatcctgggtggcccaggtccatcctgggcagcaaaggcgtgtccccttctgtc
agacagcttcacagagtgtggcttcaccagtcagagggagcagtccggagaggcaagatg
accccaccgggactgcagagcctcctccttactaacaaggacctgtccgcagccgcgagg
tccttcactcccaccctgtaattgtggggggagtgccagcaacaggcctgtcccctggca
agttggccacggaacccaccatgcactgcaaggctgtgacagcctgggcacccctgcttc
tcctctgcttgtacggttcccccaataaatcctattttccatctcaccgtgtggagctgg
tacttgttcacatccctcttgcagcaacagttggccgccgtgaaaccacactccgtcaca
tctccatgccagtgcccagggggagacccctccccatgcctgggctgttacagtcacctg
gcccagacgtaacctggaccaagagtggacggagacacctggggttggggcctctggaag
ggctgctggggggccagctgcagcctgtggcctctcccaggcccggatatggcaggacat
ttgcgtcgtgttgctggaagaggcaggatgctctgttctcgccattagcctgcgttacgc
ctagactcatctgcataagcctgggcaagtggcacccctgggccaagggcagacttgccc
acccgtccatcctttgcctatggcagaggacacacaacacagtggctgcgctttgggcac
tgttctcggccctgaagcatcctgccccgaggctgacctaactgcccccagctggactca
tggccaaggctacagacccagtactccaatcccgactcccactgtgtggtccaaatgtgt
acgcccacaggaggcagccatgcccgaggaaggtacttgctgaaagatggtccagttcat
gccgccaccagctggacctctgatcaggccccctgcagaaggggaagctctccacatgcc
caagatacgagagaaacgcccgggtcacagcagcctgagtcactgcagcctctgctacct
gccaagcctgcgccctccacctgtgggctccttgcctctgtgatggggcctccacggcca
gcatcttcccgccatggtcacatgatgccatgccctgctctgggcacccctaagcgggta
tgaggcgaatcagaggaagaatatcggcttctcttcccttttggatatttgcgtcattga
ccgggactggcccactcttcctctgcctcacgcctgctttgaccttagaagacagacggc
agctcgcgttgctgggctgagattctccaatggacgtgaatttagatgatgctgttgcct
tgggtggcttcatggccaccaacccgcaccctggtggccactcagccatgacaagggcct
gacagccactaagtgagcttcagagccttccccttgcaaagttccagggccaccagatgt
cgcctgcccagtcactgtcacagagttaaagcgtgcgggtgaacgctggccgcggagcgt
gcagcccggcagcagctcagcggggcagctcctgcttccagccctgcctctgctggtgct
tcgcccacaaaccctgctgtatgacatttgcaccacatggtgtgtgtccgtgccctttga
catgacagtgccaacaacatctcatgaaatttaaaataaatccccaaggcatcagaaacg
ta
>lcl|<llId>84258</llId><geneSymbol>SYT3</geneSymbol><baseAccNo>NM_032298.1</baseAccNo><extAccNo>AL136594.1</extAccNo>
ggtctggcctaggcccgggatcggaccaggctccctcaggaccccatcctttcctgcccg
gaccgtgaattcatctccttgaagccataacgtccgagctgctggtgcggggcagccctg
gccctaggcttcctaaccctggaagcgagaggatgagaggaggccggcccagctccttct
ttcagggtgggggtcattcagcctccactgtgtctgtcttttcttccctggggctccccc
tcgaggcgaggggccatgcatgtctgggggacccctgccccccaaaaccctctgtctgtc
tctgtctctttgctgtttgtccaagactcagtgtcccgacccttgttctcgccgtgaatg
tcaatgggccaatcctctctgtcctttcagacacacacacacctgtgtccaccccttctg
ttcgccacaccctgcgtctggccggtccccccactgctgctgctatcaacgccagaataa
acacactctgtgggtctcactccaa
>lcl|<llId>84261</llId><geneSymbol>FBXW9</geneSymbol><baseAccNo>NM_032301.1</baseAccNo><extAccNo>BC004290.1</extAccNo>
ggtctgtgctgagggcaacctggtggtggccggctctggagacctgtcgctagaggtctg
gaggctgcaggcctgagcaggtgggcgtggatgtggatactgcctgccggaggctgggct
tcctcctctgttcttgggggaccatccccaatgttggtgctgcctccgccccgtgggcct
agggcacaaggagtcccagccacattcgggtgagcgtcctggcctgggccctatgcccgg
gggaagggtgaaattggggttcaggcccacccagggggccgcttcccactcttgggccct
ggttttgttatgatttggatgccccgctctcagttgagagcgaaggagaaataaacctga
catgttggtgcttgg
>lcl|<llId>84263</llId><geneSymbol>HSDL2</geneSymbol><baseAccNo>NM_032303.2</baseAccNo><extAccNo>BC004331.1</extAccNo>
agggaaactaaaaccaacaatggcattcatgtcagggaaattgaagattaaaggtaacat
ggccctagcaatcaaattggagaagctaatgaatcagatgaatgccagactgtgaaggaa
aatataaaaaaaaagtcgactgctatgctcaaaaagtaaaaaaagctcaacagttaaaat
ctaatgtttgttttctttcctgttatattataaggatatgcacgtttgttctggaaaaga
tagaatttgtctctaaaagacttgaaattgtaattaaaatggcaagctaatcaaacataa
gcttcattaagtgggattctaagacagtctgtgtttttatatttcaagggtttaaccctt
tgagccttacatctcattcactgtctttctccaagaaaagtattttgggcggacagtcag
atcaagcagtaaaattagctctttcaaatcttcttgtcatgtaaaatgaagctagtctgt
tttaaaatttttagttttggattgtatactaatgaaaatcttaatgatgtttttgatttt
tatatacttattttaaagaaaatcttatatagtacattttacaaaaattataaaaaatga
attagtactggcgaggactaaatgaaacaataatttttcattttgataactagctttcca
ggtggacttagccataggaaaatattactaatgtaatttaacaaattgctgcatgtattc
catttaaaaatatgtttaaattgtcctaaaacaaaataattttctccctaggagtatgca
tttggctacagtgttttgaaacagaaaccttagaataggtcattggtatgggctgaactg
tgtatcccccaattcatttgttgaggtcctaactcccatttcttttgaatgtgactgttc
ggagatgaggcctttaaagaggtgacttaagttcaaaggaggctgttagtctaatccaac
atggtgtcctttggacataagagataccagcaatgtgtgcacagaacaaagaccaggaga
ggacacagtgagaaggcagttatctgcaagcaaagagagaggcttcagaagaaacaaaat
caccagcaccttgatctttgacttctaatctccagaatagtgagaaataaatttctgttg
ttaagccgtccactgtgggaggccgacgcaggaggattgcttgaggccaggagttcaagg
ccagcctggacaacatagtaagaccctatctctacccccctaataaattaatttaaaaag
ccccccaatctgtggtattttattatggcagccctagcaagctaatacagtggtttgaga
ggctgggagggttgaggggaagataaacttttaaaaagctcttatctttcatttcaatca
gttaaaaatacttgctcagtgtaacaattttgcttctcagcttccactctaatattgttg
tgccattaagcaatttagctaatcctgacatttcttagattcataatgttaggagcattt
aatctgtattttacaagttaggaagcagaggatcagagatgggaaaggactagcccaagg
ccaacattaacaagccctctaacaaaaactttacaatacatttatgttgaatggaactcc
aagatctcacctctccatccaggaatggagtccatgtaatcaaagtgaacttaaaaatag
gacagtttcaacaagtcaggagattcacagcaactgatcaaagggagtccagtcaacgtg
agcaagcgtgattatgatgaggaagccccctctgctttaatccacacaaggaacgtaacc
tgaagtaacctgatgttaaccaatctgctgtgtctactatgctgtttccttgttcctgct
agtgctgctttacaaatgcagaccattctatcatacctggcggggcttctgttttatttt
gtaggctggatgctacccagttcatgaatcgctaataaaagccaattagatcttta
>lcl|<llId>84264</llId><geneSymbol>HAGHL</geneSymbol><baseAccNo>NM_207112.1</baseAccNo><extAccNo>BC004353.1</extAccNo>
gaaggtgttctgcggccacgagcacacgcttagcaacctggagtttgcccagaaagtgga
gccctgcaacgaccacgtgagagccaagctgtcctgggctaaggcacggcccctttcccg
ccgcggcaagagggtggggggggagggaacaggcttcggggtggggggggctctcagaca
aggcctaatggtgaccggggcctgtggtcactccagaagagggatgaggatgacgtgccc
actgtgccgtcgactctgggcgaggagcgcctctacaaccccttcctgcgggtggcgtga
gtatggctgttgtcccggggcctccaccgttacgtggacccttaggaaggcatctgggga
ctgcgtgttgggctgagtgagcatctctggcttgggggaggctgctcattaagtgcctgc
ctgcccgcccacccctcggcgccatgctcccgcgtgggcagcgggccctgcgcctcactg
cacccctccctgcagagaggagccggtgcgcaagttcacgggcaaggcggtccccgccga
cgtcctggaggcgctatgcaaggagcgggcgcgcttcgaacaggcgggcgagccgcggca
gccacaggcgcgggccctccttgcgctgcagtgggggctcctgagtgcagccccacacga
ctgagccacccagaccctcacagggctggggcctgcgtccctcctcgtgacctcggccag
ctggacccacatgagggccacctctggaaccttcttcgaggccctggccagccatctgcc
cagcctcggagggtgggcaacctggtgcttcccgggtggacacacaggaccactcagtgg
ggcctgtgtgggcgccgagacctgggtgtctgggaagtggggcacacggggcctccgaac
tatgaataaagctttgaaaggcc
>lcl|<llId>84265</llId><geneSymbol>POLR3GL</geneSymbol><baseAccNo>NM_032305.1</baseAccNo><extAccNo>BC050418.1</extAccNo>
aggaaactgattacatcatgtcatattttgacaatggagaggactttggtggtgacagtg
atgacaatatggacgaggctatatactgaagaaggactctggaccctcgtgtctttcttt
aggatacagagagtaactgtacctattatttgtttcttcagacaagcaaatcatttggtc
agagttcatataatctgtctgttccctggagatgggaatagaggatgatgacagtttatt
ttctacacttcccctccttccacatttgtatcacctttgctatcttggggaaagtgcaaa
ggacaaacatctcaattgtatgaagggagaaaggagaattgaaagaagaactggggttgt
tagagctgagatgactgtacacatacccctgcccaatttatatagctctttgtggagata
attaggggtgggagcagtttgaaggagtaagcctggttttatacttttaaataaagtgtt
tttatctgtc
>lcl|<llId>84266</llId><geneSymbol>SPATA11</geneSymbol><baseAccNo>NM_032306.2</baseAccNo><extAccNo>AY427650.2</extAccNo>
aggggctcagcccgttatgacttctcccatgagatccttcgggatgaagagtccttcttt
ggggaacgccggattccccggggccggcgcatctccgtgatctgccgctccctccctgag
ggcatggggccaggggagtctggacagccgcccccagcctgctgacccccagctttctac
agacaccagatttgtgaataaagttggggaatggacagcctaa
>lcl|<llId>84268</llId><geneSymbol>RIP</geneSymbol><baseAccNo>NM_032308.1</baseAccNo><extAccNo>BC004451.1</extAccNo>
ggcctgtgatacttgggctgtgatcctctagagccagcttggactcacatcattctatgg
ggttgaagacaactcattccctctgaggagccttgtacatacaagccttttatttataac
ttattttgtattgaaacttttaaacaatactgaagaaaaaaaaacttttccgacatctgt
tcttggtcttttgtgacgcaggttgaagggggaggaatagaaaaagacaaactgccttgg
aggagataaaccaattttatgtctatcatgttatacaaaaatctagaaataatagatttg
tacagaaaaaaatgataataaatgagaacacaaa
>lcl|<llId>84269</llId><geneSymbol>CHCHD5</geneSymbol><baseAccNo>NM_032309.2</baseAccNo><extAccNo>BC004498.2</extAccNo>
aggcacagccacttcctgcctcctgaggactcctctgacggcaggaaaactggacatgaa
tgactgcccccccgcccctcccctgcagagtggccagatggagtcctgagccctggacat
gggcccggctttcctggatatcaggacttccaataaataaagactctgtatactggg
>lcl|<llId>84270</llId><geneSymbol>C9orf89</geneSymbol><baseAccNo>NM_032310.2</baseAccNo><extAccNo>BC038856.1</extAccNo>
agaccccaagggcctgccagggacccggcgcgtcctcggtttctcgcctgtcatcatcga
cagacatgtcagccgctacctgctggccttcctggcagatgacctaggggggctctgaca
gaccctggacccagggcctcacctgccactcaaccaaagagtcctcgagccggcccgcca
aggggactgctgcttctttttctaaatgcatatttttcattatttataatttgtgtaaaa
aacacaccttcaccttacaaggtgctgaccatattaaatgttcaagttctctca
>lcl|<llId>84271</llId><geneSymbol>POLDIP3</geneSymbol><baseAccNo>NM_032311.3</baseAccNo><extAccNo>BC049840.1</extAccNo>
gcggctgagtgacagcccatcaatgaaaaaggagagcgagctgcctcgcagggtgaactc
tgcctcctcctccaacccccctgccgaagtggaccctgacaccatcctgaaggcactctt
caagtcctcaggggcctctgtgaccacgcagcccacagaattcaaaatcaagctttgagc
aggggagtgaggcagccagaagtgggggcagaggagggtggctctgtttccccaaggcaa
agcttatgaccaatgggccatcggactggagacccctgattgtgggaagggttgccaggg
ataaagagcttcctcactggatgggacccgcctttctgtgttgtgttctgccctgtgctc
ttctctctacgttaacgtttcctgtagtatgtttcttcatctcatcgccaaggtaggctt
gtgtttttcagtgtgtgcctccccgagcctcagccccaagctgatttcttatctggaaat
ggtacactgaattctctgggtggctttcttgtggccccatgggatgcagcgtgggggctg
tctgaaggaccctgctttttccaggggccgaggggctgcctttcctttgtgtgtattaag
cttttcaaacaatggaggggatggagagccctggtgtcctgacgggagccaggtcggcct
gagagctgtgccgctcctctgtcttgtcagtggaggtgcctgggtggggagcaggtctca
ggcctcttgtcctctccccagtggctccaggcctcactagtggcaagggcaggatgaggc
tgcaccgctgggaagagtctatctaagctcttggcttggagtcccgtgtcgtctccaccc
agaggaagttctccagagttcacctttcccttttccttgagttgtgctgaatgccccacc
ccagctctctttcccttctgggtgtctttgctgggagggggctgtgttgtgagccctccc
ggttctcacctcgcctggcacttaaccacaccctggttttgtgtagccgccagctctctt
ctggttgggcctttgaaaggctcagcctcccattgtgcagtgcttgggtttggagcttat
ttgaatggaagaggtcagtttgttcctggctctccatttctggcctcagttgtctacagg
acagtggtcagggatgcctggaggcatatatccagctgccaccaaggggcactgtttgtt
cccacttatgtgagtgaccccatccatccatgaccagaggattattttcctgccttggca
gaggaggaggagtcaagggagcagggcagctctaccaggcaaggtgtttccccagcatag
gcgcagacagttgggacgaaacttcagagcccaggcagtccctgaatgaccaggccagtg
ttgtcactgagtggtcccctgctggttgggagtgaagagaatccaggctggcagagctgg
agccagttggggagcacggttctgggagctctgcaaaatcagtagcaagtgctggaaaag
gcacatgccgaagatactcaagagctcccaagatttgcttgaggctagcccagtgaaaaa
aaccagagactcatgtttccaggggtcagtctgtcaggcaggaaggacccaggatttgaa
cccagcttcagtgtgcaggctctgaggctgcccaggacgggaaagtccaaggaaggggcc
tggtggtgctccacttgcagttctttaaagaatgctgctttttattctcctaaccctttc
aagtgggtgcagacttctcgttagcagctggaagacattcctcccacacttttcccttcc
tggcccaagagagcatccagaaggcagtaggacctggtttttcaggtactgggagccggg
ggctcactgcttgcactgtgcttagggtagggatggtaaatatcctccctgcatggcttt
atcctccctctcatcccaaagcaggtatcttctggttgtcacagagtttcattgagtcca
gctgcagccacgtggccatctggagctggtgctataggtgaccatctggtacattgaggg
gacctgtttgcctcctccactctataagcagtcatcttgggagaccgggaggagaaggtg
gtgggctagtcctgtgtcctcctccacttcccatgcctctatgttacccatctgtgtctc
ctgtgcagaaggagaggaaggggcattaagagatgaagggtgattatgtattacttatcc
atttctgaataaacatttgttattccta
>lcl|<llId>84275</llId><geneSymbol>MGC4399</geneSymbol><baseAccNo>NM_032315.1</baseAccNo><extAccNo>BC004991.1</extAccNo>
gaagtcataaggacgaggctccgggaagagggcaccaagtacaagtcttttgtccagacg
gcgcgcctggtgttccgggaagaaggctaccttgccttttatagaggactgtttgcccag
cttatccggcagatcccaaatactgccattgtgttgtctacttatgagttaattgtgtac
ctgttagaagaccgtactcagtaacaggccggaaaattgtgctctagaagaataaaactg
aaaaactctagagaattttttttccccattgatgtttagaaagtttgagactgaaacagg
aaaggccataaaatatctggttcatatcacctgttggacatttccttttggattcatgct
ttctggaaggtttaaattcattaacgttaatagttaattataacttttttttaacttaag
aggattcagggttaagcaccaactaaattaaatcatgctatttaatttaagtata
>lcl|<llId>84276</llId><geneSymbol>NICN1</geneSymbol><baseAccNo>NM_032316.2</baseAccNo><extAccNo>BC050653.1</extAccNo>
ctgggattgcaggcgtgagccaccgcgcccggcctgcccctttccaagagatatgctcag
cataatgagagatcaaccgtggtggggagtgggtccaagtaagggttctcattgttgcct
tttaagaggcctaagtcctgcattaactcagtccaaccattaagtgatgcaggctgctct
tccctcatgtgagaaaaacctgtttccctctggttcttcctggctttgcacctggtggct
attacaaagcagtactgcagtatgtcttggacctggaaagttggacatgtgtgtggctca
acagttttctcgggggagttcagtgaccttttggtggccaccctctgttctcacctgtga
gttcttgcaggtggcgacttcatctgcaaggtcacttacatagccccactcagctgcttc
ggaaagcgtgacgaagcagtagtcctcagtgtgtgtgtaagtgaagaggaccttgtggta
gcagggaccatgcttcattcgtggctgtgtccccatctgagggcctggtatgcaataaga
tcaataaatacttgtggaatgca
>lcl|<llId>84277</llId><geneSymbol>WBSCR18</geneSymbol><baseAccNo>NM_032317.2</baseAccNo><extAccNo>AK094305.1</extAccNo>
cttgcaccgcctgccgaatcaattcaacatggcagccatgcgctggcgatggtggcagcg
gctgttaccttggaggttgctgcaggcccgtggctttccacaaaattctgcacccagcct
gggcctaggagcgaggacttattcccagggcgactgctcgtattcgcgcacggcgctgta
tgatctgctcggcgtcccctccacagccacgcaggcccaaatcaaggcggcttactaccg
tcagtgctttctctaccacccggaccgcaactccgggagcgcggaggccgccgagcgctt
cacgcgcatctcccaggcctacgtggtgctgggcagtgccaccctccgtcgcaagtatga
tcgcggcctactcagcgacgaggacctgcgcggacctggcgtccggccctccaggacgcc
cgcacccgaccccggctcgccgcgtaccccgccgcccacctctcggacccacgacggttc
tcgggcctcccccggcgccaaccgcacgatgttcaactttgacgccttctaccaggccca
ctacggggaacaactggagcgggaacggcgcctgagggcccggcgggaggcccttcgcaa
acggcaggagtatcggtccatgaaaggcctccgctgggaggatacccgagacacggctgc
cattttcctcatcttttcaatcttcatcatcatcggcttttatatttaatcggagagaga
agggaaggggagtgtccccagccaaccccccagaaacggccttttttcctgcctctgaac
ccttggccattgatagtctacctttgctgggatccgaaggaactgtactccccctgccct
ccccgacccgcccagcttagccgatgacctgcacatcgctccactgtggtccagaaaagg
aggcctttcgatgtctgagaaagaggccccacgctgtagagtcccgaaagcccaggagtg
aagggggttcctggagtctctagggtgcttcttccagagtctgtcttcttgcttccagat
gtggtcaacttctggaacactcgctgtagctttattgtttagccccaagcaagatttatc
tcctcctgccccgcatgtgtatggtgggcctctgtaaccttgaaatgtgcaatgtgacca
attgttgactaccaaaagaaaaggtctggggttgtacgaaacttgtctttctgtgacttc
cccaagccgcaggtgagacctggtccagggtaagaatgggatcggtggagagcctgtcgt
tcctcccgctaaggtcagccccctggggcactcctccttatgttgatagcatgtaggagt
gagaaaaagtcattgagcataaggaatgagtgttcctgtgcccatatttaatgtgtgacc
ttggagaagttactctgtaggcatgacagcagaggagaaaatcatttggcatcttgaggt
ctgtcatgctttattatccatagtttttggggggttttttgttttgttttgtttttgaga
tggagtcttgcgctctgttgcccaggctggagtgcagtggtgcgatcttagctcactgca
acctccacctcccgggttcaagcgattctcctgcctcagcctcctgtgtaactgggatta
caggctcccaccacacctggctagtgttttgtatttttagtagatacggggtttcaccat
gctggccagactgaggtctcgaactgccgacctcaggctgtctgcccgtccagcctccca
aagtgctgggattgcaggcatgagccactgctcccggccctattatccatagttctaatc
cacagggattacagcataatgctagcagggccaggttcatccttgagacagtgtggctgg
ctgtcacctggtcctccctttaccagccagccccattgcacactgtgcagcccatcccct
cccagaaatagagtgacaaactctgcacttaagtcccctgtttctgtttaacttgcagtg
cttatcacaggcccttccttaattttttaaacaaggctgcttgaggctggggtaaatttt
ggggctttgggagtacacaggactactgagggacggggagttggtggcttggtgttcatg
gtggagacttggttctttacgcagagcaggctaaaggcgtgttttttctgctctgtttct
aattcatgttaagtagttggtcatcactttggtcagagctgctgctgaagctctcttaac
tgtgagtcactggacgttggcagggagttggctgtgagattgtaggtgctcaagtgtttc
tgttcgggactgagtgtgaatctgtaaaaggggaaaatcctcgcaagaggtctacgagaa
ggatgagggcccaagtctagggtctaaacaaagccaggagtggtttggtatattactgag
tgcaatcattgcgtgccattcctgcactcaatgtattgtgtaaaatccttaggtaaaatg
ggataaacccacagctggtcctacttggcctcttgaaaaccattccatcattgtgccaat
ctagcctgaaaagg
>lcl|<llId>84279</llId><geneSymbol>C2orf7</geneSymbol><baseAccNo>NM_032319.1</baseAccNo><extAccNo>AY358605.1</extAccNo>
gctacatgatccgccgctctctggaacagcatgggctgccatgggccatcatttccatcc
cagtcaatgtcaccagcatccccacctttgagctgctgcaaccgccctggaccttctggt
agaagagtttgtcccacattccagccataagtgactctgagctgggaaggggaaacccag
gaattttgctacttggaatttggagatagcatctggggacaagtggagccaggtagagga
aaagggtttgggcgttgctaggctgaaagggaagccacaccactggccttcccttcccca
gggcccccaagggtgtctcatgctacaagaagaggcaagagacaggccccagggcttctg
gctagaacccgaaacaaaaggagctgaaggcaggtggcctgagagccatctgtgacctgt
cacactcacctggctccagcctcccctacccagggtctctgcacagtgaccttcacagca
gttgttggagtggtttaaagagctggtgtttggggactcaataaaccctcactgactttt
tagcaataaagcttctcatcagggttgcaa
>lcl|<llId>84280</llId><geneSymbol>GMRP-1</geneSymbol><baseAccNo>NM_032320.4</baseAccNo><extAccNo>BC017072.1</extAccNo>
aggttatcctacctacaaagaaaaagtaaagaaaaggcctggaggccgcccagaagtgat
ctacaactatgtccaaagaccctttattcgaatgtcctgggagaaggaagaaggaaagag
tcggcatgtagactttcagtgtgtaaagagtaaatctatcaccaatcttgcagcagctgc
agcagacattccccaggaccagctggtagtcatgcatccaactccacaagtggatgagct
ggatattctccctatccaccccccttctggcaacagtgacctcgatcctgatgcacagaa
tccaatgctgtgatgctgatcttccttgaaaccatagcatgctactcttcacagtgacgt
tgtactctcctcattctgcactgcaaggccactcttcttcattgtgagatgcacataaca
atgtttaggatattgcagtgtaggcttttttaaagaccaaaggtagctgaatggtttttt
tttaaatgagtacaactctagcattttgaagttccagttgtaaatgtatttgtttaccag
taggtttgtgaaattggttctttgtatgggggatggtcctttttcacacagctaggtctt
ttcagaagtggtggaaattggcagctggggtactttcagtttggactgatattcatcaca
cctcagataaaatgcagagtaatatatagttgcactttataaatggtggttaaatggaaa
tgttcaagccattttatagttgtgatgcacaatataatttaagtgcttctgtcaaagtat
tcctccagtacaatttgtatagtttgctgcccttgatgagcaaaaagtatttatcttggg
cttatctgaatgatcaggatgagatttaatgcccatatcttaccagttcagttatctcca
gagccatttcaccctttagagtgagtcacatgcagggagtgtgaatgtcagaggtggttt
attatccagtctgccttacccttaatctgttcacagatatttatttactaatgctttttt
tttcttaagagttatgggataggaaaatgaagtgtttgctcttcatttactaaatgattg
taaacttgagtttttcatcaaaataaaattccattgttttaatgtttctgaccaa
>lcl|<llId>84282</llId><geneSymbol>RNF135</geneSymbol><baseAccNo>NM_032322.3</baseAccNo><extAccNo>BC005084.1</extAccNo>
gggccatccatccaacctttaacttgaagagcctttcctgcagcctggaggtgtccaagg
attcccgtacagtgactgtgtctcaccgcccacaaccctatcgctggagctgtgagaggt
tttctaccagccaggtcttatgttcccaggccctgtcttctggaaagcattactgggaag
tggacactaggaattgcagccactgggcagttggggtggcttcctgggagatgagccgcg
accaggtcctgggaaggactatggactcttgttgtgtggaatggaaggggactagccagc
tctctgcatggcacatggtcaaggaaactgtccttggctcagacagacctggggtggtgg
gcatctggctgaaccttgaggagggaaagcttgccttctattcagtggacaatcaggaga
agcttctgtatgagtgtaccatctctgcctcctctcctttgtaccctgccttctggctgt
atggcttacatcctggaaattacctgataataaagcaagtaaaggtgtaaggtttcctaa
gggattacaacacagtggtttcctggtctctctccctgtcatcaatcagggtagtaactt
gacttaagaataccactttttagaaaaattacgatagagatgggatctcactaggttgcc
caggctggtgtcgaattcctggtctcaagcagtcctcccacctcagcctcccaaggtgct
gggattacaggtgtgagccaccacacctggccaagaataccacttttgaagttaatcctt
ttgtgtgatacaggatgaacttgggatgtttgaaccctggacattccaaataaagaatag
gcccctgcctggctcctgggagataacctctaagccattagaatatcttgcctgataaga
gtgtttttgtttacctgtgggccttgggccatgcagtatcagcttgaccttgcaaggtca
agctgaggagactaagttagccatgtgggcagtgaagcatgccaatgtgatcaatcccta
gtaaaagccctggacacctaggcatgggtgagctactctggttggtaatactctgtgcac
acatcattgtagccacacatcattgctgggagaattaagcattatcctgaagactctgcc
aggagaggataattggaagttctcttggaccttaccttatgtgcctttcttcattgctga
ttttaatctgtatcctttcactgtaataaactgtaactatgagtgcaa
>lcl|<llId>84287</llId><geneSymbol>ZDHHC16</geneSymbol><baseAccNo>NM_198046.1</baseAccNo><extAccNo>BC011749.2</extAccNo>
aggcactggcttactcgggtgctcttaccttctagtcacttgccccatgggaatggaatg
agctgggagccccctccctgggtgactgctcactcagcctctgtgatggcagtgtgagct
ggactgtgtcagccacgactcgagcactcattctgctccctatgttatttcaagggcctc
caagggcagcttttctcagaatccttgatcaaaaagagccagtgggcctgccttagggta
ccatgcaggacaattcaaggaccagcctttttaccactgcagaagaaagacacaatgtgg
agaaatcttaggactgacatccctttactcaggcaaacagaagttccaaccccagactag
gggtcaggcagctagctacctaccttgcccagtgctgacccggacctcctccaggataca
gcactggagttggccaccacctcttctacttgctgtctgaaaaaacacctgactagtaca
gctgagatcttggcttctcaacagggcaaagataccaggcctgctgctgaggtcactgcc
acttctcacatgctgcttaagggagcacaaataaaggtattcgatttttaaagata
>lcl|<llId>84289</llId><geneSymbol>ING5</geneSymbol><baseAccNo>NM_032329.4</baseAccNo><extAccNo>BC039028.1</extAccNo>
ggttctgtccacggtgtgtccaggaaaagaggaagaagaagtaggaggagctgtgtgccc
ggatccgaggagcaagttaatctgtcccttcattcgtgtcgcaatatttcccttcctttt
aaaactaccttgttcggttgatacttagtaactccgtggccagttgaagcgctggatgtt
tcctagaacaagaaccaccaaagcctgttcgcacagaagggcgaccttgcagggactcgc
cgccgcgacctcagtgtggcttttacaggactccccccgagcatcagcagggaccccggc
ggacgtgggcgggcgcgcgtgagctcgggctgcccggccgggcgtgcgggcggggacatg
gtaacctggtccacggagggcggccgccaccctcgcgtagctttcctgtggttttccagg
actgtccggtacagcccgggctccgcgtgccccgcccgctggagcacctgccaccgaggc
gcgcgtggggccactgccgtggcggcggctgccctcctcacactcggctccgcgccgcct
ccggccaccgtgcgctcccgcgtggggcgcctcggatgggcccgggagggctgggggctc
ttccctggaggaagcggcctccgcttcgctggcgccgcctttttagcttggacttcagtc
ctccctcggggactcacctccggagtaaacggctcttcattagcttggagtggccgcagg
tcccgtgaccagcacccgcgagaccctgtgcgacagctgggctgatgctccgtttctctg
ggaattggtgattttttactgtgaagatgaaattaccctaatagcatgaagatcgtgggt
ctgtgtgtccgtgaagtgagtcccgtctgccaggagctgacgaaccacgaatgcttctgc
ctgtgctgtgcattcccaggcccgcagctcccggtcgaggggactccgatgtgaatttgt
tgtgaatttgttgtgccacaatagcagttctggaatgaagctaggaaactcgagtgtgct
ttttgtttaatgagcgttcaccaagctgagccggagccatcctttcggtggtagttgggg
aaggctatgcagatttgctctgttgtgacgcgttggtgacggtgcccagcctgcggttcc
ccacagcatcgcaggcgctcggaaatcctctcccgtgcctttagaggaaggagaggattg
ctgaggaatgcagggacgcctgtttctgtcctcacaccacagaaagaaacctgagggaaa
actgagacgtgaggttcctgatttaagaagcctgggtttcttcatggtggggggccattt
ggaatgacagcctcacttccttctgatggctacatctgtatcttttcctcctgtgtttaa
tgtttcactagggagaggaaataaagcagaaggaacgtgtgaagctctgtgtctcagacg
gggccctcccgtcgagaagctggtagtcagtgagtgagaacaagagaacaagaacaccct
gaacagtcctggttgggatggtgtccacattcatgttctgcggttcttgaacacacggat
gcctctgggccacctgtccttttccgagggtgtgggtgggagtggatcctccgggcgcag
gtgccaggcaggtgcaggcgggcggtcggccactgctgctgctcgtccctgccagtgtct
gggcctgaaggggctccctccaagcggtgccttcctgcggcttagaagggaaagcgccag
agagggcaggctacagtgcttcacacccttcgccacggctgtgaaactggagatgggtgg
gttttgtatgttaatttttttttttgagacggagtcttgctctgtcacccaggctggaga
gcagtggcgtgatctcggctcactgcaagctccgcctcccgggttcacgccattctcctg
cctcagcccccccgagtagctgggactacaggcgcccgccaccacgcctggctaattttt
tatatttttagtagagacagggtttcaccatgttaaccaggatggtctcgatctcctgac
ctcacgatttgcccgcctcggcttcccagagtgctgggattacaggcgtgagccaccgcg
cctggccacccagctaagtttgtatttttgttggagacggggtttcaccatattggccag
actggtctcaaactcctggggtcaaatgatccgcctgcgtcggcttcccagagtgctggg
attacaggtgtcagccactgcgctcagctgggagatgaattttcatttaatgacttaact
ttttgttagcacaggttttgtgtgtgtgtgtgtgtgtgtgttttgttttttgttttgtgt
ttttgaaacggagttttgctctgtcacccaggctggaatgcaatggcaccatcttggctc
actgcaacctctgcttcctgggttcaagtgattctcttgccttagcctcccgagcagctg
ggattataggcgtccaccaccacgcccagctaatttttgtatttttagtagaaatggggt
ttcaccatgtgtggccaggctggtctcgaactcctgacctgaagtgatccacccgcctcg
acctcccaaagtgctgggatgacaggcatgagccaccgcacccggccaacacagatgttt
attgatcgtggaggatacattgtggaaaatgtttttctctcttttaccatttttgggaag
agggataggtaagtgcagggagtttgtgctgaaacagcgcctggcaatttttcagaaatg
aatttgatattgcgctccacctttgagctgttcacacctgtggctacccctggaaagcgc
tggggttgttgatgcttttggctgcccggcttcctgaggtctcgctgctttttggggaaa
gatgactggcttccctgtgggacgcttttgtctgacacgtgatgatgtggtcctgcctgc
cactgtgcaccatcccaggtattgaattttgaccttttcttttcaagtttctgtgcttag
tgtttttaatgtttacttttgccacttacaataatatcaccaaaataatatgcatagagt
tttggaagaaacatagaaaacatgagcagaatgagacaattccttgggctgtagtttgga
cccaactgaatcctgagtgctctgtggctgacgctgtctacccgtgggagagacacactc
aggagtggccgtttggccagaaaagaaggtcatggcccctggcctggcccccgccctgca
gggacacagaagccacaccatttgcaccatccacgccttgctccagaaggcctggccgcc
ttctccctgggggtgattcaaggatttggtctcggaccagacccccctccacagctgccc
ggccccagacccatctcttggattgagggtgtgtgggctggaaccagtgggtcactgtgg
cagcttcatctgagccgaaggtgtgggtcctctgtggctgtgcgattgacctcgatggga
aggagcgttctacccattttccttgttttcagtgctgcggtatcagtcagtgatctgagg
aaatcctgtaggggaaggcaggctgcagtgaaaacaggagctggtgaaaccgagccctct
gcatctgcgaatgtgccctaggtgctgctgctggggacatggatgccaagcggaggcctg
cgtggcctcctgagcagcagctgaccgcccgtctcatgctggacgggacccctgggcggg
tggacatgagaccactgttggccagggacgccgtgcggaggcctacgtggctgcctgagc
agcagctgaccgcccgtctcactgttggccagggctttgtggcgtgggtgttttccagtc
tgcctggagcagcgagaagcagctgtgcagactggtggcggtgggagggtttgctgggac
tgatggggacaccggccagcttgtctggtgtccagcagccctgccggacttggcctcctg
tcctgtcgttgggagccctggctggggctgctttgagcaatgacgctggcccagagcagc
ttcccacatgaccccagagccgagggtctgccctgtcctaggttaggtcttcatggttta
gagtaaaaccgtgagggatgttaattatgggcattgaagacttaaggttttcttaaattt
ttagtgagcagtgattggccttcaatacttgtgctgagaggaattttaagccaggggaag
tgtaagaaaatgttcccattcaggagagattgtgttggagtttctttcttcctctgtatg
tattttgtggtgtccacctttaaccacgtttcatccaaaacgatgatgcagctttaacat
gaatgttacatttttattttcaaggaattattatctatgttccctttgtaaaggaaagat
aatgttgtaaatctttttattagataatgtaaagatgtatatcagtatttttggatcatg
ttatagattatggatatattgtttaataaataaagtattttttggaacaa
>lcl|<llId>84290</llId><geneSymbol>CAPNS2</geneSymbol><baseAccNo>NM_032330.1</baseAccNo><extAccNo>BC006000.1</extAccNo>
cacatgtaaactacttgaactccatttcatcttttttcataccatctctaagattgctgc
cgcatttgcttgttaaactgaaagcatgtttcttgcaaaggctctattggaaggagcaga
tcgaggtcttggagaagctcttggaggcctctttggaggaggtggtcagagaagagaagg
aggaggaagaaatattggagggatagttggaggaattgtgaattttatcagtgaggctgc
agcagctcagtatactccagaaccgcctcccactcagcagcatttcaccagtgtggaggc
ctcagaaagtgaggaagttaggcgatttcggcaacaatttacacagctggctggaccaga
catggaggtgggtgccactgatctgatgaatattctcaacaaagtcctttctaagcacaa
agatcttaagactgacggttttagtcttgacacctgccggagcattgtgtctgtcatgga
cagtgacacgactggtaagctgggctttgaagaatttaagtatctgtggaacaacatcaa
gaaatggcagtgtgtttataagcagtatgacagggaccattctgggtctctgggaagttc
tcagctgcggggagctctgcaggccgcaggcttccagctaaatgaacaactttaccaaat
gattgtccgccggtatgctaatgaagatggagatatggattttaacaatttcatcagctg
cttggtccgcctggatgccatgtttcgtgccttcaagtctctggatagagatagagatgg
cctgattcaagtgtctatcaaagaatggctgcagttgaccatgtattcctgaagtgggaa
ctgagaagtcaagatcctccctggaggacaggactgaaaaccttgccaagctgtacacag
ttgctgataccctgtgcaacagctctcatttcctggcaagctctttcacaaccctacata
tttctgatcatgtgctgccttttactgctgaattaaaacagatatttca
>lcl|<llId>84292</llId><geneSymbol>MGC4238</geneSymbol><baseAccNo>NM_032332.2</baseAccNo><extAccNo>BC005870.2</extAccNo>
agggtgcgctggctctggccctgcctgtgggttccggtgtggtgcagtcgctggcctacc
acccaacagagccctgcctgctgaccgccatgggaggcagcgtccagtgctggcgagagg
aggcctatgaggcagaggatggagcaggctgaagccaggggacccaccaacaggaccaag
gaccgagacacagacatggaaggacttcagataccatcttattctagagacgtagctgac
caaaaagtaggggaggggctgggtctgcaaattaataaatagaagagggggtaagacctt
cctgggaccgca
>lcl|<llId>84295</llId><geneSymbol>PHF6</geneSymbol><baseAccNo>NM_032458.2</baseAccNo><extAccNo>\null</extAccNo>
actatactgtaaaaatcatagtggaaatgatgagagagatgaagaagatgaggaacgaga
gagtaaaagccgaggaaaagtagaaattgatcagcaacaactaactcagcagcaacttaa
tggaaactaggtatgaaagttaattatatgggatctgttgtcaggatacaatacacactg
atatatacatgttgaagtaatggtatgcagtaagattttttttaatcctattatgtttag
ttaagagcatgttactaaaatgctgaggattttgtaggcttgcatagtagttgtttttta
actagctgattttgtaaccataaaaacaagctatctgctttatcaataagtgtagttgta
atgtcaaatcaataagatattcacactcctcaataacattatattgattgtgttcccctc
aagcatcatattttacatttttttatcatcttttaaacaggttcatgggacagagttaga
aaactgggaatgaataagacatccataactactattcttttttcactgttttctaaaatc
aaaaagggtttgtaactttttactgcccaactcttagatccttcattgaactgcctaaaa
atgtcttgtttgttttatgagccctcactagaaggctgagtttgacatgttgatattacg
tagctatagtttgcagtttctgggaagcaattgaaacactattaaccctgtgtatagtgt
caacagttaaagcagacgaaacgaagtaagctatatttctggactgaacaaagctctgct
gtttagagcatttaagtttgtttagtggatccatactcaaaggaaagcataagcaaattt
tcctttacaatgcaaacatgccactggtggcagcacatggtaatttgtggattttttttt
catactcaagtaatggaggctagaaatgaagagaaccttctttttctcttgactttgaca
gcacatgctaaaaatctcttccaagaagtatgctaaagcttttcatttggttcctgttaa
agttgttctcactgaccagcatggactcaggcaactggtaatgataagctatgagctcca
gtgcttttgccaaaattctcttgacagcacacctcctctctttccatgttatacaaagga
cttctggcaaaatgattgagtccttcaagtttaaactaacatttggcaacagcaaattaa
acgtttttaagatgtaaagaaagggttaccgcttgctaaggacttcagacaccatgtccg
aaacctgttcctctcaagtgccctgttgtgtggaacacttcacatattggcgcacagtac
gtaaggaggtctcatgtgctgtaggagtaaaaaagtctttgcataaaacagtatttattt
ttacttttgtgaccactattttagaaactttatttaatattttaatgttttcagtcattg
ctttggttatctataaaataggcttttgtgccctacttttcttcttgtagggcttggtgg
tgttttatcgattgtcagaattgtttttgaaagcctaagaacccagctttttagaaagga
ttttcacactggcatttctaggtagtgatattttcttccacttacctgctgaagcacatt
tatgcatttctttatggcaaaaccaaataactttagttgtggtctgcctgatactaccat
agcacctcagtaccaaggggagggattttgactagttgaattattaagccaccacaataa
agcagatttttaaataagaaataataatgttaacttgactgtacattgagatattctgca
gctgatagagcagcattttaaaaatgtaacaggtggaaaattacactgtgcttaatgact
gatttttttttaaactgcgagtcccttaagatcacgtttgtcaagtgtgtattcacacat
ttacttaaatcaagggactcaatgcttgcttttattttaaccatcttttactatttttag
aaggaaactagctttagtagtgggttgccctgtatgttttctctttttgctcttaatatg
ccattgggtttttgtgtgtatgtgattttcaaaattcatgacttgaagtgcaaggacaga
tctagatgtttgtttaccaagctatgtgacttctcccaaaggatctgtactttctttcct
tacaacagcttgaaaatcattattttaaaatccttaaatcactgtgtctagatcattttt
tacattgtgtgccatagacttacccatgggacaacagagctccttcatttttggacaact
actgtaatcattttttttttaggaaaaatggaaggtgccgggggtaatcatggccagtca
ataattatataaaggagttcaaatactatagctgtcagttgatgaatttgttatgtagta
aaatgtatgactttgtatgggtttcttcagccctttttctgccactagcaaccagaatag
cactttaccttttggttggctagataagtggctgactacctgtttttctcactgtggtgt
gattggctaaacaatctcgcattaaaaattcaaatgtaaattgaattcacatgaaaaatc
atgtttggttgtaaacctccaatgttttgattctctaatcatgttttcgtcacatgctga
gtaaaagtgccttacaatgtaaaaattgtacagtacttatgttcccaagtagcatcatca
tcttctgggtagtaattacattgtggtattaatatttagaaaaatggacctcagcagtgt
atttactgtacatctcttaagtccttaactgtagttttaataagcatgacattatttgat
aagtatataacatttacatcatttcaaaaaatactgccgttactgtcttttatgcatatt
ttagcctgaaattttgaagcgtcttttttctttcttttttctttttttgttttgtttttt
gttattgatattaaacagtgtaatctttgcaagcgtatattgaagattattctggagcat
ttattgccttaccagaaatgttagtaggaaatgttctttagagtagaaagatagacttga
gtttctatacttttaagaagagctctttgttcctgggggaggggggcagggggtgaattt
tactttcatctcaagttattaaaaacccacaactgaagtaaattttatttcaagaatcag
cagttttagaatttcagatagtacttgctcagaagtacatgctactcaagatattaagag
ataacaagatctgtagatctgctattgaatcagaatctgtgtacttgaacaaatgtgtga
atctcaaatatctcaaagcaaaagaaaaagtgttctagagtgttgttgcttttttaaaaa
aagcgctgaagttagaccaaggtatacagttttgttctaacagacatttaggttaattgt
aaagataaggaatgcattatgggtcaaaaatcaaacattcctctcatgttatgtatattt
tgttcctgttatattggctttattttcaaaattgtagtttgtagtattagtttcctttta
ttggtattcttgcatatactattcattcaataaatgacttatgactttcata
>lcl|<llId>84296</llId><geneSymbol>SLD5</geneSymbol><baseAccNo>NM_032336.1</baseAccNo><extAccNo>BC005995.1</extAccNo>
agggactacgtgattgacctggagaagggctcacagcacttgatccgatacaaaaccatt
gcacctctggttgcatctggagctgtccagctaatttaaaactaggcataaacagccagg
catggtgactcaggcctgtaatcccagcactttgggaggccgaggcgggcggatcatgag
gtcaggagttcgagaccaaccgaccaacatggtgaaaccccatctttactgaaaatacaa
aataattagccgggtgttggtggtgtgcacctgtaatcccggctactcggggggccgggg
caggagaatcgcttgaacctgggagcaggaggttgcagtgagccgaggtcgtgccattgc
actccagcctgggtgacagtgagactttgtc
>lcl|<llId>84299</llId><geneSymbol>C17orf37</geneSymbol><baseAccNo>NM_032339.3</baseAccNo><extAccNo>BC063395.1</extAccNo>
ctcattgaggccatccgaagagccagtaatggagaaaccctagaaaagatcaccaacagc
cgtcctccctgcgtcatcctgtgactgcacaggactctgggttcctgctctgttctgggg
tccaaaccttggtctccctttggtcctgctgggagctccccctgcctctttcccctactt
agctccttagcaaagagaccctggcctccactttgccctttgggtacaaagaaggaatag
aagattccgtggccttgggggcaggagagagacactctccatgaacacttctccagccac
ctcatacccccttcccagggtaagtgcccacgaaagcccagtccactcttcgcctcggta
atacctgtctgatgccacagattttatttattctcccctaacccagggcaatgtcagcta
ttggcagtaaagtggcgctacaaacactaatgctaactagtgtgtgtttttatacgtcca
gtctgggaatgtggggggcacagaagtccggtcagcccagcctttgtaccgccagggtgg
ctgtgctggctgggtgggctttctggacagctactccttaggtcagtgagctcctctggc
atagccaaggcaaggaaaatgagtcccacagtagaccctgcctcgtctttcccccaccct
acccaccactctcctcactcacaaggaggaaataaccccattctggtgagtggccttagg
aattagttcgttctaaataagaatgatctggtcgtcaaagggctctcagatctgaatcca
gcttcccgatctcccccaaccctgaagctggagaactggatgtctggctcctcatccaag
ctttctgaagattcccagccactccctccaggaaaagaggaattgagtgtaaggtgagca
ggaagggatggcacagagccacccccagacataggccggtgcctagctgttttccaaaat
atatttgcaaatggacaaagtgggtgtggagaaggaccccccacacttgcctccccatac
aacacccattctccccctgggtctttatttcatctttaaaaaaacaaaacaaaaaaagta
aaaactaaacagaaaagcactctgta
>lcl|<llId>84301</llId><geneSymbol>DDI2</geneSymbol><baseAccNo>NM_032341.3</baseAccNo><extAccNo>AK057374.1</extAccNo>
agagaaaagtggtaaagaatctacctcactgggaatgtcatcattaccaacttcagatgg
gtttaaccatcccgcccgttcttcaggacagagtcctgatgttggtaatcctatgagtct
tgctcgctctgtctctgcttcagtctgccctatcaagcccagtgactcagatcgcattga
acctaaagctgtgaaggctttgaaggcttcagctgaattccagctaaactctgaaaagaa
agaacatctttctttacaagatctttctgatcatgcttcctcagcagaccatgctccaac
agaccagagtccagctatgcctatgcagaattcatccgaagaaataactgttgcaggtaa
tctggagaaatctgctgaaagaagcacccagggcctcaaatttcatctccatacaagaca
ggaagctagtttatctgtcacatctactaggatgcatgaaccacagatgtttctaggtga
aaaggattggcatccagaaaatcagaacctgagtcaagtgagtgaccctcagcagcacga
agaaccagggaatgaacagtatgaggttgcacaacaaaaagcttcacatgaccaagaata
tctttgtaacataggggaccttgagcttcctgaagaaaggcaacagaatcaacacaaaat
tgttgatttggaagctacgatgaaaggaaatgggctcccacagaatgtggatcctccaag
tgcgaagaaaagtattccatcttcagaatgcagtggctgctcaaattcagaaacatttat
ggaaatcgatacagctcaacagtccctagttactttgcttaattcaacaggcaggcagaa
tgccaatgtcaagaacattggtgcattggatctcactttagataatcccttgatggaagt
agaaacatcaaaatgtaacccttcatctgaaattttgaatgattccatttccactcagga
tttacagcccccagaaactaatgttgaaatacctggaacaaataaagaatatggccatta
ctcctctccaagtctctgtggcagttgtcagccttctgtggagtcagcagaagaatcttg
cccgtctataacggcagccttgaaagaacttcatgaacttttggttgttagcagtaaacc
agcttcagaaaatacatctgaagaagtaatctgtcaatcagaaaccatagctgagggcca
aaccagtattaaagacctttctg
>lcl|<llId>84303</llId><geneSymbol>CHCHD6</geneSymbol><baseAccNo>NM_032343.1</baseAccNo><extAccNo>BC006123.1</extAccNo>
agggctgaggagcagacatcattccctgccctggcagtgacttggagccctgaagaaggg
accaatcatgggaccacagccactgtgccctgccgtttcctgctgggcccctgcatatgc
ccctgagcctggggctgccacgtgtttaggaaacaaagtatgcgctactgtctgaaaaca
aataaagcagatgcctttgttttcagtc
>lcl|<llId>84305</llId><geneSymbol>WIBG</geneSymbol><baseAccNo>NM_032345.1</baseAccNo><extAccNo>BC006135.1</extAccNo>
atatgaaaacaagtatgtgaagtttttcaagagtaaaccagagttgcccccagggctaag
ccctgaggccactgctcctgtcaccccatccaggcctgaaggtggtgaaccaggcctctc
caagacagccaaacgtaacctgaagcgaaaggagaagaggcggcagcagcaagagaaagg
agaggcagaggccttgagcaggactcttgataaggtgtccctggaagagacagcccaact
ccccagtgctccacagggctctcgggcagcccccacagctgcatctgaccagcctgactc
agctgccaccactgagaaagccaagaagataaagaacctaaagaagaaactccggcaggt
ggaagagctgcagcagcggatccaggctggggaagtcagccagcccagcaaagagcagct
agaaaagctagcaaggaggagggcgctagaagaggagttagaggacttggagttaggcct
ctgaggcctttggggaatagggaatggactgcagaacaaaccgtggggctctctggggtc
tgggggaatacgggcaacagcagtcaggaggggtaccccccatactggcttccacctcct
gcggcccagctctgtcctccagagcctagcgtctccctcaatccttcccttttcttccca
acttctactttttggactttccccctcccattcccagtgttcaaaatctcagtgactacc
ccaggtacctttgctgctgatttgggtgtcttgtttaaaagaaaatcaggtgggtgggaa
tctcttggagaactgaggctgagggtagagggagtatgcccaagtcttggagtcttggtt
cctgttcgcggtgtttatgggttatttccctctccatccctcatttttttttttttttta
aaaaaagcaaaaatgagaataaacacaagtagacatgtc
>lcl|<llId>84307</llId><geneSymbol>ZNF397</geneSymbol><baseAccNo>NM_032347.1</baseAccNo><extAccNo>BC006172.1</extAccNo>
atttttcctgaagaacacatcgtcaataaatcacctgcacccaaatctccatctcaggcg
ctacttctggcaaggcatatcatgaggctagtgaagcacctacaagaaacttataactca
aggttgtaaaaatggcatggtgactcttacaatcatatcacagtgggcctctccaacaat
ttaaacctcatgacctaggtgaaagctgtgaaaggatccacattaattcttcagaggcag
ggctaagactttcaagactgaaaagagactagcataaggagacttaacaggaacccagtc
aaggccattcatggccatgggaccacgcataaatggagaacgagtaaattttgctaagtc
caaggacattggagagatagagtcactattactgatatggtgactgagtcaacaacatac
tgccactatgaagtaataagaaaataaaaagttaaaaaatgtaacaga
>lcl|<llId>84308</llId><geneSymbol>MGC3047</geneSymbol><baseAccNo>NM_032348.2</baseAccNo><extAccNo>BC017312.2</extAccNo>
agggttccggaaggagaactgcaaatagggaggccctgggctcctggctgggccagcagc
tgcacctctcctgtctgtgctcctcggggcatctcctgatgctccggggctcacccccct
tccagcggctggtcccgctttcctggaatttggcctgggcgtatgcagaggccgcctcca
cacccctcccccaggggcttggtggcagcatagcccccacccctgcggcctttgctcacg
ggtggccctgcccacccctggcacaaccaaaatcccactgatgcccatcatgccctcaga
cccttctgggctctgcccgctgggggcctgaagacattcctggaggacactcccatcaga
acctggcagccccaaaactggggtcagcctcagggcaggagtcccactcctccagggctc
tgctcgtccggggctgggagatgttcctggaggaggacactcccatcagaacttggcagc
cttgaagttggggtcagcctcggcaggagtcccactcctcctggggtgctgcctgccacc
aagagctcccccacctgtaccaccatgtgggactccaggcaccatctgttctccccaggg
acctgctgacttgaatgccagcccttgctcctctgtgttgctttgggccacctggggctg
caccccctgccctttctctgccccatccctaccctagccttgctctcagccaccttgata
gtcactgggctccctgtgacttctgaccctgacacccctcccttggactctgcctgggct
ggagtctagggctggggctacatttggcttctgtactggctgaggacaggggagggagtg
aagttggtttggggtggcctgtgttgccactctcagcaccccacatttgcatctgctggt
ggacctgccaccatcacaataaagtccccatctgattttta
>lcl|<llId>84309</llId><geneSymbol>NUDT16L1</geneSymbol><baseAccNo>NM_032349.2</baseAccNo><extAccNo>BC006223.2</extAccNo>
aggtgctgggcctcgtgcgggtcccgctgtacacccagaaggaccgagtcggaggcttcc
ccaacttcctgagcaacgccttcgtgagcacggctaagtgccagctcctctttgccctca
aggtgctcaacatgatgcccgaggagaagctggttgaggccctggctgcagccaccgaga
agcagaagaaggccctggagaagttgctcccggcctcctcttgagggctgcctgagctgg
tggcaccctcccctgggccggaagactgggaattcctgctaagtgtggcttctagagtgt
ttgtgtgtaccccgcttctgactgcctagggcgagtgggcatcctgtcatcatctccact
gtcccaagcagtcactaggtggcggccgggccagctggaacccagcccatcctctcaggc
agagcagggtggtccgggcacactgggcctgcctctccagcctcaggatgctcttgttta
ttctgggctcagaccctcctcttgtacgtctcatcacagctggtagagacccaggagtgc
ctgattgtcccacaggggtggcgcacagctctgggaccactcagaagatgggatgtgtgg
gtggaggatgccttgtctcggtcagctcattcctgcctccttcctgagccagttcagggc
ctgggggagagccagcttggggtaggaagttaataatactgttaatttgggttgttgttg
gatttactttgctagattttctctttcaccacgtgtgaactgtgggtgaggtttcaaagt
agcttcaccccacgtggcttggttcccagggacagtcagggcctcgggggcccagctatg
tacaacgaagctgtcgaaggagaagacaataaagtcgctccgcagctgc
>lcl|<llId>84311</llId><geneSymbol>MRPL45</geneSymbol><baseAccNo>NM_032351.3</baseAccNo><extAccNo>BC006235.2</extAccNo>
agacggtgatgatccctggccctcagctgaaaccagaagaagaatatgaagaggcacaag
gagaggcccagaagcctcagctagcctgatgacaaaaatgacttctagggtgaagcctgg
gtgatgaggctgctggaagctttgaagtctcccattcccctcatgctataaaaagaacta
cctttgttctctcccatcctgctcaggtcttttcagcagtctcatcatcagcaaccatga
ctgatgactgggccctagcaggtggcaggtataacatggccatggacactcttctttttt
aaattttatgtctagcttctgagtctagatgaaagacagtatgtttcagagaacattgga
tatcagtttttcccacagcagggactgtgagagacaaccagcagcatcctctttgtaatc
acagggcagggatcagagtttgaaatgaaatgttgtcagggtgttggaaaaattttggtg
agttctgcacatttcccctggttcaggctgggcatggaccagccttcagatggcagaagt
ggaagatgagcctacttgtgagcgatgtgactttaaggaaatgaagactggggaagaata
attagtgtttataagacatttaagaggccctttttcatatactgactcactgatgaatca
gcatttgcattttatggaaaaatataaatccaaagaaataatttatccctta
>lcl|<llId>84312</llId><geneSymbol>BRMS1L</geneSymbol><baseAccNo>NM_032352.2</baseAccNo><extAccNo>BC006250.2</extAccNo>
agtgctgtaattacaacaattaaccatgatgaagtttggtttaagaggcctgatggaagc
aaatctaagctttacatttcacagctacagaaaggaaaatattcaattaaacattcataa
tcatgatttaagtgttatctaaatttaccttattagtgttaccaaatgtaagtgccatga
gagtaaaaaaatgtattcaataacttaatattctcactgaatcatgagagaatgtgtatt
tgtaggtagtactctaaatagatctcattgatatgttattaaaagaaacagtaataaaaa
ttttatcacga
>lcl|<llId>84315</llId><geneSymbol>MON1A</geneSymbol><baseAccNo>NM_032355.2</baseAccNo><extAccNo>BC047022.1</extAccNo>
ggtgacaggcgcctttgagctctacatgtgttacagccccctggggaccaaggcgtcagc
cgtcagtgccatccataagctgatgcgctggatccgcaaagaggaagaccgcctcttcat
tctcacgcccctcacctattgatgggaatgtgtgcgggctcagccttcctggacacacta
ggtgtgggaagccataggagcctccagatgggggctggcctctcttgcccagccagcggg
cagggactgtgggttggtgaatgcattaaagtgctttggggaa
>lcl|<llId>84320</llId><geneSymbol>ACBD6</geneSymbol><baseAccNo>NM_032360.2</baseAccNo><extAccNo>BC006505.2</extAccNo>
gcctctgcctgtgagtttctggatattgtagagctgctgctccagtctggtgctgacccc
actctccgagaccaggatggctgcctgccagaggaggtgacaggctgcaaaacagtttct
ttggtgctgcagcggcacacaactggcaaggcttaatcaaaagactggaaaactgcagtc
tgtaatagcataaggcttccattatgaaagaaaactacaaaaataatacttcttttccac
ccgtctttggtatgtattggctaataaaatcagttctgtggaactggga
>lcl|<llId>84321</llId><geneSymbol>THOC3</geneSymbol><baseAccNo>NM_032361.1</baseAccNo><extAccNo>BC006849.1</extAccNo>
aggggacaaactatgggaggtacagtgtgagtctccgaccttcacagtggcgtggcaccc
caaaaggcctctgctggcatttgcctgtgatgacaaagacggcaaatatgacagcagccg
ggaagccggaactgtgaagctgtttgggcttcctaatgattcttgagaggaggttgtagg
gagaggaggccccggcagaggtcttccttcatgtggttagtttggtctgttctctcggag
ttggtgggcaccctaaatatttgtaagttggtataaattgtaaacgtctctggtcaggct
gcgcatttcgttcttttgctttgtctgtgtattagctctttccattctttgcccccagca
tgagttaactcgcgtggactctgcagtgcgagtagtgaccccagcataccttgtcctctg
gacctcctgtcttctctgcttctgggtgcatggtagactttgtggcatttgatacaactt
ggacaatacctagtttggagggaggggaatggaagggcatggaagtttttttaaataatt
aaaaatatatacatataattttgagaattgagcatttaataaactgacttttgttattat
ggaa
>lcl|<llId>84324</llId><geneSymbol>CIP29</geneSymbol><baseAccNo>NM_033082.1</baseAccNo><extAccNo>BC007099.1</extAccNo>
aggcaaagaagaggaaaagagcagagcgctttgggattgcctgatgaagagttcctgata
ctttctgttctccagtgttttccatttctctccttcttcttggtcacatatatgcctaaa
tgcacagtcatgtgcctacgtcctgcctcgcaatgagggagcatgtaccccaggtacatc
catgaactgcggcagcagtttgacttattgctgtttcagctttaaggttgttgtgttttt
gtttttgattatgttgcttgttaataaaaaaaaatagaaaag
>lcl|<llId>84327</llId><geneSymbol>ZBED3</geneSymbol><baseAccNo>NM_032367.1</baseAccNo><extAccNo>BC007239.1</extAccNo>
agcgtgcgggcgccgcagaatgaggagtggcgagccggcctgcaccatggaccaggcccg
cgggctggacgacgcggcggcgcggggcggtcagtgtccgggactggggccggcgccgac
gccgacgcctcccggccgcctgggggcgccatactccgaggcctggggctacttccacct
ggcgccggggcgccccgggcatccgtcgggccactgggccacctgccgtctgtgcgggga
gcaggtgggccgcggcccgggcttccacgcggggacctcggcgttgtggaggcacctgag
gagcgcgcaccggcgggagctggagagcagcggcgccgggagctccccacctgccgcgcc
ctgcccgccgccgcccggccccgctgcggcccccgagggcgactgggcgcgcctgctgga
acagatgggcgcgctggccgtgcgcggcagccggcgggagcgggagctggagcggcgcga
gctggccgtggagcagggcgagcgcgccctggagcggaggcggagggcgctgcaggagga
agagcgcgccgcggcccaggcgcgccgggaactgcaggccgagcgggaggcgctgcaggc
gcggctgcgggatgtgagccgccgtgagggcgccctgggctgggcccccgctgcgccgcc
gccgctcaaggacgaccccgagggtgacagggacggctgcgtcatcacaaaggtcctcct
gtaggggtgtggccacttccccaccccaggacagcgcttctccgtccaatgccaatgcct
tcagaccccgctgggaccgaagccgtaaccgaagccaggcccgcagccgctactcactcg
gaagctccagctaactgtaggatcttccacaccctaaggcttcagcttgagaagcacttc
gaagccagagcagaaccaaaactcacttccatggggtcaccgggggtgcctgggcggcct
ttcgtgggcatgcacgcaaggaattggggtggcacacgggacacccgagagctccaggag
ccccgtgaacccagaccacccagtgccatggccacttagggctgggaacccgaacctggt
gactttgaaaggatagagcttcattccataccaaagacttatcacaccatgtgcctatac
acccagcagcccaaggtggagggtgcgtggaaatgagaaagctttttaccc
>lcl|<llId>84328</llId><geneSymbol>LZIC</geneSymbol><baseAccNo>NM_032368.3</baseAccNo><extAccNo>AK025913.1</extAccNo>
ggctctggagacaaaattcttgctctggcaagttttgaggttgaaaaaacaaaaaaatga
catggtgcagaagcttgtaacattgatcacattcttaatgtaaatggtgtctttcttctg
gggttttcagttattgcaaagaaatgaagagattctggaaatgcatcaataacctaagaa
aaagcgacataaaaatatacttatggcttgtgtttatgctcttcatcattgtgcgttgtg
tgcggttacctgcttgagtgatcctgaacttgttgcgacagagggactcactggactctg
ttcgttatgatttgtctgtttaagagagaaaacaaagtggacttgatttttattaaggct
gtttgtttttaagtgttgatagtgaacgaaaagatgtgaagtaatgatatttttctgctt
acaacttatccccactcattggagtgaacagtgacgcaagctcaatagacttcataagtg
ttcatagaattttacaattctgagtgatcttagaaatcatttctgtttttacaaacaagg
aaactgaggtccagaaagagcaagcgactttgcttaaagtcgcatcagagagctgagggt
aagactcaggtgtcctgactcccagtttagtatcttttgaattttatttctgtaccattt
aaaaaaaataattaacactatttgtgcaagtcagtgtttttgaaaattcagtgtcccaat
aaaaagtggactgcacactaagggaccatcccccagcctgtaagctgtctgtattaatgg
ggcccgttgtatctcggaattttgaggttggaacaatgggagccctgttgagcgtttcct
aaagtgacttagccgcctgcgttgtttgaccagggaagcaacaggaaatggcagctagag
gccctccctgtgcgtgacctcttgtcacactcagaggggggtaactgtcagctgttatct
actcttcaggttttggagaaacacaaaataagttatgaggaaaagcaaatttctctcctg
agtatttacatgtctctgtatgctcaaatatgcagatgtgtccctatgcgtgtatattag
cttattttttaggctctagccattttatattctttcatgtgcttctcaatattctttttc
tttgcactttatacaaattaaaagcatttttaaagcttcttctgtactgtaaactactag
gtgctttgccaaccagacagattagaggacctccgctacactgatgccttatttggaact
taaaagaggtgaaattcatatatcataaaattcaccattttaaagtgtaccattcgttgg
cagaacatttacagtggtgtgcaaccatcactactctctagttgcaaaacattcttatca
cccccaaaggaggccctatacctattaagcagttagtccccattcccttctcctccgact
gctaacaatagccactaatctgcaccctgtctctgtggatttacctattctggatatttc
atataaatggaatcatatga
>lcl|<llId>84330</llId><geneSymbol>ZNF414</geneSymbol><baseAccNo>NM_032370.1</baseAccNo><extAccNo>BC071937.1</extAccNo>
aggtgctggcagcagcccccgaagaccccagggcggctccgacgcgccctcaggtgcgtg
caggtgaccaccagggaggggtggaggggctttctttcctgcgccctgcggggtccggtg
gataccaggaggcagcagtgctcatccccttcccagggggcacaaatgccaccgtcccga
aatacaggatttttgccttaa
>lcl|<llId>84333</llId><geneSymbol>PCGF5</geneSymbol><baseAccNo>NM_032373.2</baseAccNo><extAccNo>AL832496.1</extAccNo>
agtcataccctatggtactgcagtatcgaccaagaattgatttcggttagaccaaggggc
ccagacctcactgagatgaatcctgcactatttgtttactcgtcaacagattgcacagtt
aacggtgtgtggactagaggaacacaaccagattttcagcatgcaaataaggccattgtc
tatctctaaattgtcagttgcattcatgttgtttctattaggagcaaaccaagtgccatt
ctgctactgaaccatctgcataaggtatttgtgttgtctcaaagtgtgcaagtcatggta
aaaatcagttagctgtgccgccatgattcacccttctgaatattttgcttgcctgttcca
agattgttctaatgtttaattacactagtaaaatggctcaatttttgtggtgttgcagtt
ttcacatacttactcttttattcttgtttaaatagcgtactctacaagaaactaataatt
atatcttgaaattattttgtatggaaatatatttagaaaagtggtttttgagccactgtc
ttgttcttgataagctttttgtgtgaaaaaaagttcattcttgagtgtgcaagtcctttt
gccaagaattccaattattctgtaacattagagcacaatataattgtagacattctaagc
atctgtccgtgtagtctaccaattgcacaaggaaggcatgttagccctccagattgaaaa
tgtatgtgacctcttgaactgaagttagattcccaaccattcaaaatgttggcagctgat
cacatttacttctgataaaagtaatgtgtaagtaaggttaatcttctttcataatgcctt
atgacaagcaggtgctgcttcatgaaacgtcattgtatagcccatttcatgtatcattac
attgttgctgttatttaatgagtgcattatttctctttttaagttggccttaggtatatg
tcattgtggcatgcagagggttatgacgattttaaatattaggatttttagagcacataa
cattagctattttatggatttcaaaagtctcaaaacagttgtagattaagactgttagtt
acctttcacatttccaaactatgtgcataaaatagaataaatgcagtatagaactatgct
aaccaaaattaataggttaagggtattttattttaaatcctgtagtaattggggaaatga
gaagattattattttatacatgagttcattaagatcagaaatacaaaatgtcctgtattt
tgcagttttgttaagtcttccattcgttttaggattagtctgcaagtcaaagaaagtctt
gttaccttaaattatatgaaaactgtcattttaaatcttttaatatttacagttttcaaa
aaccttacttggaaattgctttgaaacaaacaagctaacctttgaaacttaggaaaaaat
cttgaaagttaggaaaaatatttgagaaatatgacgagcacaatctgtgtgttacacaca
tttagtttttatactgcatatgtggtaaatgtgtcacattttccagtaaaatgtatcaga
aatcaatgccttctgaatttcaaaatgattcttagaaataagatattgtacaactctagc
aaacatacaaagtacagctaaatcttaatatatttcactatgtaaaaggctgaaacttca
taattatctgttccttctatctttttttgagtcaaaaagtctattaaatttttctgttgt
tgttccaactttggtgaaaaaggttatggcaatactttaactttgttttgttacattgtt
tttgttcttggaatggctcacaagcagaatttaaaaggcagattttcattaactataaat
ggctgaaaaaactgaatttactatctagctacagaaattatttttctatggtgtgaaact
gttcccagacatccctaagaacttttacaaattattataaatttgtcacacctaggtcag
cgattaaaatagtgttttgcaaatggaattttaattaactcaaaatgaattaagagtgca
ttttaaaaatcacaagtgagactttgatgttttggccccccagccaaaacttaatggtca
taaatgaattttatctacaaaatctctttaaatttggctggttgccttgtcatatgtatt
tcactattttccaaggaaatatataggaagcaattatgaaactgagaatagttttatata
gaattcttttatttactgataatgcattaacatttttattgaaatgcaatggaatatgtg
ccaaaacacgtgaaaagcttacataaagaaaggcatcagttgtcgtttggagaaaggtac
acatttttttgatggtcctaagtgatatggtattactactagaatcacagatttcttcaa
ctgacttattttggtatattcaactacagctttctaaggataggactactttcatgtcta
gtaatacactgtattccccgttaattatcccttaagtcagattgtagaatttgcaagaaa
ctaggtatagaaaaaatgtacaggcaacttttgtggttagctttataaatttagggtgct
tataaaatgataaaatgaattctttaaataacctataggaatcatctgaatctgtaacat
cagagactaaaactaaaagttttctttaatctgttgtttcttaagcaataaactgaaaga
cctt
>lcl|<llId>84335</llId><geneSymbol>AKT1S1</geneSymbol><baseAccNo>NM_032375.2</baseAccNo><extAccNo>BC007416.2</extAccNo>
gccctcttcgcccgacctggaccgcatcgcggcgagcatgcgcgcgctggtgctgcgaga
ggccgaggacacccaggtcttcggggacctgccacggccgcggcttaacaccagcgactt
ccagaagctgaagcggaaatattgaagtccagggagggagcgccccgggccgcgtccgcc
ccgtcccacactacgcccccgccccactcccggggcctgctaatctgaggccgatccggg
accggcctccttgcgtctcccattcccaagattgtcccgcctctgccaatccccgccgtc
cttccagcccacgacctgccgcgccgaggagcggcatctgtcccgtttcccgattgggtc
tgtcgtctctctccgcctagcgacagattccttctattaagggattggctcgctgagttc
taagctctaaatgggtcaactcctttgttttccgcctagcgacaagggatttgctcgcac
ggcattggctccatcccctagtcgctggacagctctttttttgattggctcaaatcctgt
aaagggcttgaccagtctctacatagtcaccgtccgcttttcctgagttctccctcccaa
ttggctccagcttcctgggggcgtggccaagccctcctcttcccagaattggcccggggc
cttcaatttacgttctttacactacggggactggggtcgtctttgcccacgtcccgacaa
cttgttccctgaccccctcagggatggccccaaactgtccctgcctctggcacccccttt
cattggttccatccatccccacaacagcctgccaatcgaagcccgtccctgcatccagga
tggtaccagctcccgcccctcgccccccacctccacaggtgccttaaagggccctcgtcc
acccaaggtggggggcaggggccctcactctccggccctggtgtgggggagagagtgagg
ggttgggggatcggcagttgggaggggcgctctgagattaaagagttttacctctgagat
aa
>lcl|<llId>84337</llId><geneSymbol>ELOF1</geneSymbol><baseAccNo>NM_032377.2</baseAccNo><extAccNo>BC007516.2</extAccNo>
atctgtcagaacccgtggatgtgtacagtgattggatagacgcctgcgaggcggccaatc
agtagcgacacagaggacccgccccctgagcagccccgcgtactgtggatccagctgttc
ggttctggtccagagacattccaggggtccagggtgtgggtcctgggctgtcacagccgt
gtgtgtgtgtgtgtgtgtgtgtgtgtgtgtgtgtgtgtgtgtagtgggtgtgcgtgtggg
tgtgggtgtgagtgagtgtgggtgtgtgtggctgcacgtgtcactggggtggccgtgagt
gtgtgctcacaggtacgcggtggtgtcgggttcctgggcctgaggggcctgaactgatct
cacttggctccgaaagcctttgctgtgttccctgcagcccctggccccccagccttgggg
ctctggctccccccggcggaattgggggactgtttcctgacatcctggacaagggaagcc
cactagaggctggaacaggacctctccagcctcctcaccagcaccgtgcccatctcaact
ggacttcccgccctccttctccaccttctagtgcccgtggccggggattcaaagccgccg
ttccccaggtccctgggctgggccctgacagggagccgcccccctccccatggtaaccag
gaagcccgtttcatgttcagttgcttttgtagaggaagcaagggctgggatggggacagc
tgtcaatcacaagcccttaaataaagcagccagcgcaca
>lcl|<llId>84340</llId><geneSymbol>GFM2</geneSymbol><baseAccNo>NM_032380.3</baseAccNo><extAccNo>AF111808.1</extAccNo>
gggttattcaactgtgcttcgaacgctaacatcaggctcagctacttttgccttagaact
atctacttatcaagccatgaatcctcaagatcaaaatacactgctcaaccggagaagtgg
tttgacctaaatgttttagtttttggagagaaattcaggagcacctagctacttcatttt
cagtaagaacaatttttattgctttatttattggacgaataaagtactgtttcagtacat
tcagagaactagataaaagatataacttaagctttgatagtggcactggagccacccgtt
ttaatttatataatgagaaatgtgctttgatgtttaaagccactgtacctgaatcatgct
gttcatctatgaagttattactataagtagccttcagaagagtggtatcacaaagttgtg
tttcttttgtgtccttaagcttgtctcacaagaaagatgccaggcctctaaatgtaataa
gatagagggtcaaaggttcaatcaataaaaatattttattcaaaaaacagtctaatatct
tattttacatgatttcaaaataaagttgattgtagtaca
>lcl|<llId>84342</llId><geneSymbol>COG8</geneSymbol><baseAccNo>NM_032382.2</baseAccNo><extAccNo>BC017492.1</extAccNo>
gggctggaccccaatggagaacaggtggtgtggcaggcgagcgggtgggcagcccgcatc
atccagcacgagatggaccacctgcagggctgcctgtttattgacaaaatggacagcagg
acgttcacaaacgtctattggatgaaggtgaatgactaaagctttgctactggggctgag
gattccggataccaagacgcaaacactttcactttgagctgggcaaatcttacttggcat
caacttggatggctcgcatatgacaggaaactggattgccaaggcatggcagactgagct
ggaggaagatgtcagaaatgtttgccctgaaatcagttacggacaaaatgttggctacaa
cttgaggagaaaaatcacccccaaaggagtggacatttcctaacaattctgtatggagga
aggtggggtaattgcattcgtctgcagtagacacgagttcctcggacctgtataatctcc
caaagccaaggtttggtaataatgtagtccccaaatacctgaaagctgtctttaaaaatg
caggtaagcatgtgactggc
>lcl|<llId>84343</llId><geneSymbol>HPS3</geneSymbol><baseAccNo>NM_032383.3</baseAccNo><extAccNo>\null</extAccNo>
agaaacattgtcaattgttgctgtggaactagaactgaaggatttcatgaatgttctccc
agaagatggtactgcaacatttttcttgccatatcttctctattgcagtcgaaagaaacc
attgacttaaaggtatcatttgaaaaataccataatggcatttgagactgaatttctaaa
aattgaatgccaaagtacaagtagaggagttttttattttatatatcacacacacacaca
cacacacacacacacacacacacatatatgatacaaatgctttcaggctgcttaccttac
cgtgtagtggtaactattcacttcttaatttatgacctcaatcaatttaattgtctagaa
tgtaaaaagtctttaagacataagaattcctcaaagaagccatacattttttaaggtggg
gattgacttttattccaaggaacaacatcagttcactgttgttggagacatgacaatcat
tttcatcccaagaacactttaaggaaacattttacaagtatgcttgaaagaatgtcacta
actggtccagaattttatcttcttgatttttccagatttctctatgtttttgagaaagat
gttaatgttttgccatggtaaaagatttcaaacctcattttttttgttccttttcttgtt
acttttaagaaaactcatgctctgtttctctgaatcaaatgaagtagaagtttacaaagc
taactttcttcttgtctagctattaacatgatttgtcaaatgcatgtttttttcagccaa
agccttgtttccatttttgttgatgtgtactcttgctcttttagctagagtgtatgtgaa
aataaagaaatacatcattgtattcacaaccatgtgtcttcatttataactttttgttta
aaaaatttttagttcaagtttagttcattgatattatcctctgaatgcagttaaggctgg
gcagaaattctactcatgtgacatctgccacaggtctattttgaagcttttcttctaatg
gcaatgtttgtccttaccaggatttaatctatagaattgtctctcaactctgcttttctc
cagttccagataacgtccttaagaccatctgttcaggggttcacaaaactcaaatttgtg
tcattctattttatttattttattttttatttccttccctcataccttgcccattccctc
tgaatattaggtgtgatgtcaacagcatgttagaaggatcaatgggaaggcaatgattga
aaacatttcaatgaaccttaatagtgttcctttgaggagcacccaggagaatatctggtc
atagatctttttttaaatgcagttttataaaaccctaacagcggtgatatcattagactg
tatgaatcagttttattacctagtgtacaagtgtcagtcatgtatc
>lcl|<llId>84364</llId><geneSymbol>ZNF289</geneSymbol><baseAccNo>NM_032389.3</baseAccNo><extAccNo>BC036823.1</extAccNo>
caggatcgctacggttcctactgatccgagctctgtgactcaggcttacgatggtgacgg
caacaagaactccacagttcccaggctggggatgctttgccttgtggaagctggggagga
tttgttacttcgtatgtgtggtgtgtgtgtggggtggcctttgaggcgctcactcctgtg
aggggaatggtcagtaccagcccttgtcctctgcctgtggactgagccctttattccctc
tcacaccaccctccgtgtgttagactcttgtccttctgtcctgcccccacagctgctgct
cacttatcctgccatactgggaaagggggttcccccacgatggcttattctgggtccaga
ctttccccaggtagggaaagcggaaggtagaaggctttttttgctggctctagggttctt
ctagttcgaggccttgggtccccatcctctggaaccagggggaggcctggaaggagttca
ctgtagacccgtcccatggggaaagaggctgcggacttgctgctgctgctgctgccagtg
gcctcttctgggtgccaggagaggggaaggacctttgtctgggcgttaccaagggctgga
aactttacctggtacctaaaggtttcatttgggatcagaccggagacccttgggttctcc
cgtctcaccacccctttctacagtaagcacttggaagattgtttcagggtgtctcagggt
ccctctgtaccatctgctgtggaatgcaggaccctctgtgacattctttatcccttcttc
cccgggttggtggccatggagggtcttgtctgctgtgattcgactctggatgctgtgagc
ttgatgctggccagggaagcagaggatgtgagaggcagaggcaggctcctggggctgagc
tccttcctctgcatcattctgggcttggcctggacagcacccgccagtgagagctgtggg
cctcaccctctggcagctgagccaagcactgtcattcttggtgccatcttcccctgccgc
accggcagtctcagcccagcccccacctttgggttgtaggttgggctcccaagcaacaca
gaccactcttccccttgcccctcccccagagggacttgactttctttctggactgtttgt
attgaaacaaagtggtgtcaaaataaagcccctgcagggcctggctccctgttggtctga
gtgaa
>lcl|<llId>84365</llId><geneSymbol>MKI67IP</geneSymbol><baseAccNo>NM_032390.3</baseAccNo><extAccNo>BC024238.2</extAccNo>
ccagggccccacaccagtttgtacaccaacatttttggagaggcgaaaatctcaagtggc
tgaactgaatgatgatgataaagatgatgaaatagttttcaaacagcccatatcctgtgt
aaaagaagaaatacaagagactcaaacacctacacattcacggaaaaaaagacgaagaag
cagcaatcagtgattttcaatgtattatatttcttttgaaaaatataatatttttatgag
agtggactttgtatttcactaggtacaatggaatacaacctttgacaagattttcagagg
aaaaatacactgtttggtcaagttaaggaaagcagtgtgtaattttggattgcctgccct
tggctgaaatacaggggtgcataccatcttgcagtggcttggctgacattgcctctttgt
cctggcctctagttttcttttgatatttcatagctctccttagtttactctgcctggata
gaaagttgaccactaactgcaggtttaagtactaaactgcagccttttctgtcgccagca
attaaagaccaccaatcttgtttgtccatctacatggtttgtcggggacatttaactcat
ggaggtgctttagatttcaacatcagatggttgaagctggaagtttaattatatgtagag
tgagaaggcagttccagttttagcacagatttgtttatgtgttcagattttaatagagat
tcaaaaatgactcatttttaccaataatgttaaattagttttggttgtgctagcatgaat
taataaccaccattttataccagtatcatcagtgaagaattgtatttcaagattcaaaca
ataaccagcaattaaacttttttctacaatgtatttgtttgcgagtaggacttgggagtc
attggaaaaaaaaaataataaattttccccttcattaac
>lcl|<llId>84366</llId><geneSymbol>PRAC</geneSymbol><baseAccNo>NM_032391.2</baseAccNo><extAccNo>\null</extAccNo>
agaaaacatctactttgaaacatctactgggcgagaccaggagtgatggctcagcctgta
attctggaatttcgggaggccgaggcaggaagattccttgagcacaggagttccagacca
gcctgggcaatgtagcaagacgctgtctctatttatacaataaaatttttttaaaaaagg
aa
>lcl|<llId>84376</llId><geneSymbol>HOOK3</geneSymbol><baseAccNo>NM_032410.2</baseAccNo><extAccNo>AK090540.1</extAccNo>
gggaatgaccctgcataaaaaggcagctgaagatagactggcaagcacaggctcagggca
gtcatttctggcgaggcagaggcaagcgaccagcagcagaagatcatacccaggccacgt
gcagccggccacagcaaggtagagaagttgtgccgctcaatcacagacacctgcacccac
aacatacttctgttacacacaagaacatttcaggaaactcagccagcttattttttgttt
ctcttctatgtcaatacttagtgtttctcattttgaggactttttctctctcctgtatct
ttgttttagtttctttggtttttattttgtagtcctttcagttatttttaatgtgccaaa
aatttgtacatgttcaattaaaaatgttgtataatagtgtaatacttttctttgtatgaa
aatgtcctcttcttcaaaggtataggctttgtaatgaattagattttctgccaataattg
atatacaatttatattctttattgtgcctgtgtgttaccatgctaagaatgtctttgttt
aaagggaattaatctttttatgatgtattaatctgtgttttcaattgttttccaagtaca
gttcaaataacttgcatatttactatacaaaatggttgacaagtgttctttttgcaaaga
cttgaatacattggcagaggtgctaatcacatcttccctaaggcacctggaagaattatt
tgaggaaaaaatgagttttcacattgttttataggaaattaaatttgtccaaagatttgg
agactatttttaaaacataaatacataaaatttcattatttcctgctatcttgtttgctg
gcagaagtgaatgtttggtgaggttattttgggataaattacaaaagaaaaaaaattaga
cactgcattaatttcttgttcttttggaatatcttagtaactgaggatcattttctaaca
atgtggttgacataccttcagttgctttccacatctaaaagagttatctttcatatatgt
acaagttattggtagtcttatttttgggctgtttgttgacttatgccccatttgttttac
ttgttctttaatataaacccttccattttttaacaattcctaacacttgatatcttaata
tcagtcactaacattagtaacttcttgtatgttatattatggcagatctctttacgtttt
ttctcacatctatctgctagtccaggaatttgttactaaatagattttcttggatatttg
gttgcctcaaagtgcttacatttgttaacagattgtaaaccacatttatttacattgatg
aatgggctgttgaataatcattgtaaagcactttgtatatataaggtgctatataagtgt
gaaatatcattcatttataaatgaaatgccttctaactttccatattg
>lcl|<llId>84418</llId><geneSymbol>ORF1-FL49</geneSymbol><baseAccNo>NM_032412.2</baseAccNo><extAccNo>BC013643.1</extAccNo>
cagtgtatgtggtagaagaccaaagaagagatgagctaggaccatccacctgcctcacag
cctgctggacggctctctgttgctgctgtctctgggacatgctcacctgaccagaccagc
ccagccgtcctgtcctgccagctctgctgccacctctgacaggtgtgcctgcccccatct
cttctgattgctgttaacaaatgactagctttgcacagacacctctaccttcagcactat
gggattctagattaatgggggttgctactgtttaattcagtgacttgatctttttaatgt
ccaaaatccatttcttattgatctttaaagatgtgctaaatgacttttttggccaaaggc
ttagttgtgaaaaatataatttttaaattatacattcaaggtagtggccaaatgtaacac
atcaatcatggaatgatttctctgctaacagccgcctgtatgtttcaataaatttgtcca
aagctc
>lcl|<llId>84419</llId><geneSymbol>NMES1</geneSymbol><baseAccNo>NM_032413.2</baseAccNo><extAccNo>AF228422.1</extAccNo>
agcttataacaatcaaccaacaatggaaacccattgaagagttgcaaaatgtccaaaggg
tgaccaaatgacgagccctcgcctctttcttctgaagagtactctataaatctagtggaa
acatttctgcacaaactagattctggacaccagtgtgcggaaatgcttctgctacatttt
tagggtttgtctacattttttgggctctggataaggaattaaaggagtgcagcaataact
gcactgtctaaaagtttgtgcttattttcttgtaaatttgaatattgcatattgaaattt
ttgtttatgatctatgaatgtttttcttaaaatttacaaagctttgtaaattagattttc
tttaataaaatgccatttgtgcaagatttctcaaagattaggtatatatttaaatggaag
agaaaatatttttatgggagaaaaatacatttgaaccatgaaatttcatcttttaaataa
catccagtacagatttctgtgtaa
>lcl|<llId>84432</llId><geneSymbol>PROK1</geneSymbol><baseAccNo>NM_032414.2</baseAccNo><extAccNo>AY029225.1</extAccNo>
aggtccccttcttcaggaaacgcaagcaccacacctgtccttgcttgcccaacctgctgt
gctccaggttcccggacggcaggtaccgctgctccatggacttgaagaacatcaattttt
aggcgcttgcctggtctcaggatacccaccatccttttcctgagcacagcctggattttt
atttctgccatgaaacccagctcccatgactctcccagtccctacactgactaccctgat
ctctcttgtctagtacgcacatatgcacacaggcagacatacctcccatcatgacatggt
ccccaggctggcctgaggatgtcacagcttgaggctgtggtgtgaaaggtggccagcctg
gttctcttccctgctcaggctgccagagaggtggtaaatggcagaaaggacattccccct
cccctccccaggtgacctgctctctttcctgggccctgcccctctccccacatgtatccc
tcggtctgaattagacattcctgggcacaggctcttgggtgcattgctcagagtcccagg
tcctggcctgaccctcaggcccttcacgtgaggtctgtgaggaccaatttgtgggtagtt
catcttccctcgattggttaactccttagtttcagaccacagactcaagattggctcttc
ccagagggcagcagacagtcaccccaaggcaggtgtagggagcccagggaggccaatcag
ccccctgaagactctggtcccagtcagcctgtggcttgtggcctgtgacctgtgaccttc
tgccagaattgtcatgcctctgaggccccctcttaccacactttaccagttaaccactga
agcccccaattcccacagcttttccattaaaatgcaaatggtggtggttcaatctaatct
gatattgacatattagaaggcaattagggtgtttccttaaacaactcctttccaaggatc
agccctgagagcaggttggtgactttgaggagggcagtcctctgtccagattggggtggg
agcaagggacagggagcagggcaggggctgaaaggggcactgattcagaccagggaggca
actacacaccaacctgctggctttagaataaaagcaccaactgaa
>lcl|<llId>84433</llId><geneSymbol>CARD11</geneSymbol><baseAccNo>NM_032415.2</baseAccNo><extAccNo>AF322641.1</extAccNo>
cagaaagctgctgccccggcctgagacggaggaggagttcctgcgcgtgtgccggctgaa
ggagaaggagctggaggccctgccgtgcctgtacgccacggtggaacctgacatgtgggg
cagcgtagaggagctgctccgcgttgtcaaggacaagatcggcgaggagcagcgcaagac
catctgggtggacgaggaccagctgtgaggcgggcgccctgggcagagagactctgtggc
gcggggcatcctatgaggcaggcaccctgggcagagagatgcagtgggtgcggggggatc
ctgtggcccacagagctgccccagcagacgctccgccccacccggtgatggagccccggg
gggacagtcgtgcctggggaggagcagggtacagcccattcccccagccctggctgacct
ggcctagcagtttggccctgctggccttagcagggagacaggggagcaaagaacgccaag
ccggaggcccgaggccagccggcctctcgagagccagagcagcagttgaatgtaatgctg
gggacaggcatgctgccgccagtagggcggggacccggacagccaggtgactaccagtcc
tggggacacactcaccataaacacatccccaggcaggacagatcggggaaggggtgtgta
ccaggctatgatttctcttgcattaaaatgtattatta
>lcl|<llId>84435</llId><geneSymbol>GPR123</geneSymbol><baseAccNo>NM_032422.1</baseAccNo><extAccNo>AY181241.1</extAccNo>
tgctggatggcctgggagcccagcctgggcgccttctacggcccagccgccatcatcacc
ctggtcacctgtgtgtacttcctgggcacctacgtgcagctgcggcgccacccagggcgc
aggtacgagctgcgcacacagcccgaggagcagcggcggctggcgacacccgagggcggc
cgtgggatccggccaggcaccccacccgcacacgatgcccccggcgcctccgtgctgcag
aacgagcactcattccaggcacagctgcgcgccgccgccttcacgctgttcctgttcacg
gccacgtgggccttcggggcgctggcggtgtcacagggccacttcctggacatggtcttc
agctgcctgtacggcgccttctgcgtgaccctgggactcttcgtgctcatccaccactgc
gccaagcgtgaggacgtgtggcagtgctggtgggcatgctgcccgccccgcaaggacgcc
caccccgcacttgacgccaacggggccgcgctgggccgcgccgcctgcctgcactcgccg
ggactgggccagccacggggcttcgcgcacccaccgggcccctgcaagatgaccaacctg
caggccgcgcagggccacgccagttgcctgtcaccggccaccccgtgctgcgccaagatg
cactgcgagccactgacggcggacgaggcgcacgtgcacctgcaggaggagggcgccttc
gggcacgacccccacctgcacgggtgccttcagggcagaactaagccgccctactttagc
cggcacccagcagaggagcccgagtacgcctaccacatcccatccagcctggatggcagc
ccccgcagctcgcgcacagacagcccccccagctctctggatggcccggcggggacacac
acgctggcctgctgcacccagggcgaccccttccccatggtcacccagcccgagggcagt
gatgggagccctgccctctacagctgccccacgcagccgggcagggaggcagcgctcggg
cccggccacttggagatgctgcggaggacacagtccctgccctttggtggccccagccag
aacgggctgcccaagggtaaattgctagaaggcctgccgtttggcaccgacgggaccggc
aacatccgaacgggaccctggaaaaacgaaactactgtgt
>lcl|<llId>84436</llId><geneSymbol>ZNF528</geneSymbol><baseAccNo>NM_032423.2</baseAccNo><extAccNo>AL833325.1</extAccNo>
agagaggagctctaaattgggaagtaatgcaggaaacaagccttgtaaaaatcaacttgg
attcacttttcagttacatctgagtgatctacagctatttcaagctgaaaggaaaatttc
tgggtgtaagcattttgaaaaacccgtcagtgacaattcctcagtttcaccgcttgaaaa
aatttcttccagtgtcaaatcccaccttttaaataaatatagaaataattttgatcatgc
tccattacttccacaagaacagaaagcacacattagggaaaaagcttataaatgtaatga
gcacggccaagtctttagagcatctgcaagccttactaaccaagtaatccataacgcaga
taatccttacaaatgcagtgaatgtggcaaggtctttagttgcagttcaaagcttgtgat
acatcgaagaatgcatactggagagaagccttacaaatgtcatgaatgtggcaagctctt
cagtagcaattcaaacctttcacaacatcaaagaattcatactggagagaagccttacaa
atgtcatgaatgtgacaaggtctttcgaagcagttcaaagcttgcacaacatcaaagaat
tcatactggagagaagccttacaaatgtcatgaatgtgacaaggtcttcaatcaaattgc
acaccttgtacgacatcaaaaaattcatactggagagaaaccttacagttgtaataaatg
tggcaaggtctttagtcgccattcatatctagcagaacatcaaacggttcatactggtga
gaaaccttacaaatgtgaagaatgtggcaaagcattttcagtgcgttccagcctcataac
ccatcagttaattcacactggaaggaaaccttacaaatgtaaagaatgtgacaaggtctt
tgggcgcaagtgtttcctgacctctcatcagagaattcatactagagagagaccttatgg
atgcagtcagtgtggcaagatctttagtcagaaatcagaccttatacgacatcgaaaaac
tcatactgatgagaagccttacaaatgtaataaatgtggcacagcgtttagagagttttc
agaccttactgcccattttctaatccatagtggagagaaaccttatgaatgtaaagaatg
tggcaaagtcttcaggtacaagtcttctctaaccagtcatcatagaattcatactggaga
gaagccttacaaatgtaacagatgtggcaaggtcttcagtcgcagttcaaacctggtatg
ccatcagaaaattcatacaggagaaaagccttacaaatgtaatcaatgtggcaaggtctt
taatcaagcatcataccttacaagacatcaaataattcatactggagagaggccttacag
atgtagtaaatgtggcaaagcatttcgagggtgttcaggccttactgcccatcttgcaat
ccatactgaaaagaaatctcatgagtgtaaagaatgtggcaagatcttcactcagaagtc
ttccctcaccaatcaccatagaattcacattggagagaaaccttacaaatgcaccctgtg
cagtaaggtcttcagtcacaattctgaccttgcacagcatcagagagttcattcatgaga
gtccctacaaactgtatggcaaaaccatcatcatgagttctagcattaatcaacatcagt
gagtccatactaagtggaaatcatataaatgaaatgtatgtgacacaggctttatcaagg
cctgccaaatcactggacatcaccacatcactgtggaggatgaaagcacacagatgaatt
gtgtgtacttgggctattattcaaggaccattgctatagaacacgataggatttacacaa
gaagtaactctgtctctggttctctgatactaatctatgatattgcatgatgcagaataa
tgctaagtcaaaatatgttgaatctcatgacctgatgtatatcaaaggtgcaacggcttg
taaatgaccagttttattcaggctataaagcattcaattatttggggcttatagaaaagg
ctactttactctttgtgacttcgaaatcttttcatgtgccttccatacaggccattcact
gtggtccctgggaaagaatcagtaggatgacagggctgacttcattagctgaggattatt
tctatccaatttcctgatgaaggacattgccttttgagattaaatattgtctgatttaga
gagcatggaggtgggcagagtaacataaaactgatgaccgtcatcatactgttgcagtta
gcacactttctcctgacataagtgcacagagcttcagtgtccaccaactgaccatgaaat
agagtatgctgtaatcttaaggcataggttattagtgggaagagagtaataggttgctag
tgtctgattatatggtagaaataatgcaaggaaaaaggtagccaccttctccattgaaca
gcagtacctgctgtttagcaaagactgatgagaagtagacttttttttttttggagatag
agtctcactctgttgcccaggctggagtgtagtggtgtgttcttggctcactgcaccctc
cgcctcctgggctcaagcagtccttctgccttagcctcctaagtagctgagactacagac
gtgcgccaccacacccagttcatttttgtatttttagtagagacagtgtttaccatgttg
gccaggcaggtctccaactcctgacctcaagtgatatgttcacctcagcctcccaaagtg
ctgggattacaggcatgaaccatggtgcccagcctcatttttgaaatggaatagagaaca
gttatatcacagttgagagtttaatcaaaatgaccggatcagcatattctttttttagat
gagacagagtttcgcccttgtcacccaggctgtagtgcggtggcgcgatctcggctcact
gcaacctccgcctcccgggttcaagcaattctcctgcctcagcctcccaagtagctggga
ttacaggcgtgtaccaccatacccagctaatttttgtatttttagtagagatggggtttc
accacgttggccacactggtctcaaactcctgacctcaggcgatccatctgcctcagcct
gaaagtgctaggattacaggcgtgagccaccacacctggccagctcagcatattcttaag
taggattcacatttaattcttggtattataagttgcaaccatttgatttagaatgtatgc
agctctcatgtttgtagtaataaagtttcatttttcctaagta
>lcl|<llId>84437</llId><geneSymbol>KIAA1826</geneSymbol><baseAccNo>NM_032424.1</baseAccNo><extAccNo>\null</extAccNo>
tttgaaattgaggaggaggaagaaatgttgtcatccgtcataccagattccaggagagaa
aatgaacttcccgatttcccccacattgatgagttttttacccttaactcaacaccatct
agatctgcatatgatgagcctcatttgctcgtaaatattgagaaacagaaactagagttg
gaaaaacgacgactggatatcgaggccgaaaggctgcaggtagaaaaggaacgcctacaa
atcgagaaagagaggctgcggcatttagacatggaacatgagcggcttcagctagagaag
gagcggctgcagattgaaagagaaaagttgaggttacagatagtcaattcagagaaaccg
tccttggaaaatgaacttggtcaaggagaaaaatccatgcttcaaccacaggacatagaa
acagagaagttaaaacttgagcgagaacgcttgcaactggaaaaggataggctgcagttt
ttgaagtttgaatctgagaagctgcagattgaaaaggaacgcttacaggtagagaaagac
agacttcgaattcagaaagaaggacacttgcagtgatttttccaggcttccatttagcaa
atgtttgaaaactctagatttttctcatatcaggtgatataatgatggttgctggattag
ctgtggtttcttgtctaatgtcagtgttcagtaggaaaaagttatatgtggataactgta
tgcctaagtagtatataaaagctgtgccctagcgtaaacagtatagcagaaacttactgt
gctggactctttaccttataatattacatagagtcttgtattgtctgtgtacccagagtt
tacaattatgtccatataaaattctagcccagaagttctcatctggggtagattttggcc
ttcagaagaccaatttggtgatgtctggagacatgttgggttgtcaaaactggggtgggg
aaaaggttgctactgtgcaatgcatacctcctcaacacccccccacactcagtaaagaat
tttccaacccaaaatatcattagtcctgaggttgagaaaccctgtcctagcctaactgtg
tacctctatagctatgttttatagttttagaatattaaaacctcagatatttatgtgggt
aggtacttaaatggccaaaaactttaactatgaaatgttactgtgtagtatattgaatat
aggaagtgatgaagattataggtattttattcccatgtttccatctataaatagccttct
cagattcagaaaacaatacagagaacatcagaaattttctaaaatgggtcactttgaaaa
gaattctttttctcactattaatgctttagaagcaagacgcaattttaaagctttagttc
cttttctttcagtcattgtcttagtttgggtacaaaaatgtcatttcagtaatgtactga
aatcttataagtgaatagttgaagctagtaaaaatgataccagtataaaaatggtacttg
tagtccatgagcttgaacccaatgactgattgtttgacttttaaaataagtaatagcagc
catttgggagtagggggtaggtggggaagatgtactccgtatcaaataataatgatgttg
aaataatgatagtaggtatgtattatggattggagaagcacttattacactatctaacct
aatatgtagaacaattcttgagagttgtatctgtcgttatttctgaatgtgaagctcaga
gaagtgacacagagtaaatggctgatcttctatattgtagtatattttgtccttccctct
tccctgaggaacaaagcacgtatctttagtctctttgatatttattctgagaccaagggc
ttgcttgacctgatgattttccttcagctctctgaaggtgctttttccacaatccaagtg
attctgatacacactaaagttgagaatcactgcactagatcactttgtgttttctgattt
tcaaggttgatacgtagctttaatacagctcttctgttgacagttattactttaattttg
catttgttccttgtaagaatggctggaaactgtgtgttgacatttgaggatgggtatgca
aggaaaaaatatacttctgtttacttactctgactttgaaatagtgttatttttctatat
ctgaaataaatgcttctaccatagaaataaatttgcctatactatctga
>lcl|<llId>84439</llId><geneSymbol>KIAA1822</geneSymbol><baseAccNo>NM_032425.3</baseAccNo><extAccNo>AY358173.1</extAccNo>
agctgtaaggccagaagcgccatgcccggctatgtcccagctccttccgtgtgcagctca
ttgacgtctcagccgttcattttacagtggtggaaatgagcacaaagacacgaagtcatg
ggcctggggcccagggccagggtggggcccaggccactggctccagagccctgccctaac
cccttggctgtgtgccttcacctcaccctcttcaagcaccttccccaacccacgttgccc
tccaggcctctgtccagcccttcctcagctctcatcactcagacttggtaatccctgggc
tacacgactgactctctcccagctgctctgggagtctcagggccaagcctgtatctcttc
actctgcagaggccgcccaggtgctgggaatggcacggagcagagactcaggaacacttg
atgaataaatgagtgatcagctttc
>lcl|<llId>84440</llId><geneSymbol>RAB11FIP4</geneSymbol><baseAccNo>NM_032932.3</baseAccNo><extAccNo>\null</extAccNo>
agctaatggaagccctgaaggagcaggaggagatcaacttccggctgaggcagtacatgg
acaagattatcctcgccatcctggaccacaatccctccatcctcgagatcaaacactaag
gcacggggctggctgcagagcagccttaggaccctgggaccaagggcagaccctgcccaa
ggatgcaggcctaagccgggcctcacactcacactgtaaatgtctctctggccaccatgc
gttacgtgtacccgtgtatatgtggggaggctgtgcacacgagcgaggggtgagtggccg
tggctgtgggcagcatccacacggttagccgtgcatgcactttgtggcccctttgcaagg
ggcagagggtactggaagtgggaggaggcaaggtctgctatcaggagttactgtaaaaac
aagaactggaagctcgtgtttccggtactgggtaaaatgattctacctctggggataagg
attcacattcgctctagtacgatgggctctttcaccccactcctagtccccttgggagtg
ggagcaaaattgtgatctttcctaggagtttgaatgccccatatttgtgtcctcgccagc
tctttggccacctttcaagccccagtgttcaagctcagagaggatgaaggggcatctgga
gggtccatgagatggggccctcaccaaatgccttggccaccggccagcagccctctgtga
tgtgtgtgcagagtgaacagaggactcaggtttcatagcagctagtgcggggcatcctca
tcctgtacctatagagttcgtgcactcccccatccatgctacctacctccccgtttctgt
ttcagttttaagacaatgaagcagcattcactgcgtcattgtaacatgaagggataaaaa
tgaaggagaaggagggtttgggatgggtgtctaaggcaggagttgacatcgggcaaccaa
agaaatgagttttggggaggaacacaactcccatcccagtcagtttccttcccatggctg
catcttaagatggatgcacggagaaaccgtctgcctggctccctgtcttcattctccacg
cagcctggtgatggcaggcctgggtttggatttcagaatcctagctccgggctccactcg
tgtggcagcaagactgcttcgttccagcgtttagaaacacacctgtatttgattctcagc
caggggagcactcgctgcactggtgggaggcggttgggaaagttgcaggaaaaccttagt
cttccatccttctgacccatggtggaaattcacaccatggatttttaatggatctttgtt
ctaggcagctgggaatagacatggtacttaccttagagttttccaatttatctcaatttt
atatggcttgtgattcattttcttaatccaaatatatataaacgtgtgtggtcttattct
tccccctgcagtttcttgctttcttcagcacatcttatagtatgagaaggaaggtttggg
catgttgggaagggcggtggagggggagttgcagaaagagagggcagtgagggtgaggag
aggggatctggggacttgggtgtgacacctgcttgacagaggcagggctgtggccaggac
caaccttcaattccattccaatcagcctttgcatttgttggatctcgtggcttcttttta
atcttttgttggggattagtttcatgctgcacataatggggttgcactggtctgacccag
gactttggagccacccacactgggaagactaggctaggcagtcggtcttctaggagtttc
tcagccccttaggacgcgggtctccttgggctcccccaagggttctgcgaagaggcagtg
gaagaaggcatgaggagagggtctcttgagaatttgccaataggaaggagtggccacggc
tgaaaggaacaagacagatcctgacatagctttggcctgggtgttaggtcagaaggagta
ctggtgcgtgggggccttaccccagggttgagtattttatctgtaaaatgttatctgccc
tttggctgcattggaatttcagagaaggctgcagaggcctgggttacacagcctgagtca
caacgtgggaaggaatctctgccacgggaaaggtgggcggaagcagctggcagcctgggg
cgtgcttcaggctcctccctctaaggggcgccatgggaacaggctccggagggagccggc
gtctgaaaggcccccgggacctgctgcagtgccagaggggcctctggagcaggcctggct
tttaaatggggggctgaattccagctcacacacacctcaagtccaaccttactttcttca
gccagaatacatttcttgtaaaacctggcttgttgcttggcttttaaagatggtgtatgt
ttgtaaaaatattcttctgggctcaaaagctagcttgagggggcagatgccccaggtgtc
ccagctccacagcccctggcagatcccagaccccttggtggcaggtcccagagcctaggt
ggtaggagcttgatctttgtttctgcccttacccctcagtagtggggctgcgaggtagta
gacaggatgcccagttaagtttgaatttcagatagaaaataattttagaataaatatgtt
ctatctaatacatgggacagatgttatttttagagataggatcttgctctgttgcccagg
ctggagtgtagtggtatgatcatagctcaccacaaccttgaactcccaggctcaagcgat
cctcccgccttaactgcctgagtagctgggactacaggcatgcaccaccacgcccagcta
atttttcttattttttgtagagacagggtctcactgtgttgcctcactcgagctgctgac
ctcaagtgatcctcccacctcagcctgccaaagcactgggattacaggcatgagccacca
tgcctggccaggacatatttgaaatggggagattttaaaaattctgatgattagactgaa
tcctcagacgttctggtttgattgttgtgggtgtagcccaggcatgggattttttaaaga
gctgctcaggtaattccaatttaattgcgtgtcctacttgggttttttgtttgtttttat
tgtttttgctaaacctggcaaccctaccgagtagggattagcagtaacttatctgaaatt
tagaggtgttttgggggtggggcgagggtttctgtagtagactcagattttacatggccc
tgagctgcccttgcgttcagttggaagccacgcaaaatgaactgaaccaggagtgagctt
cgtgtacattatctattagaaaatgaagtaccttctggttcagctagtccctgtgcgttg
agaggctttaagaaacttctagtaaaaatgtttttttcttttagctttgaattggccaga
gtttatcctagattattttattttaaattggtagaattctttgcgaactgtcacagagaa
attccttttcatgactttatttctgacctattaaaacatgaacaggccaggcatggtggc
tcacgcctgtaatcctagcacttgggaggcagtggcaggcggatcacttgagctcaggag
tcctaaaccagcctgggcaacatagtgataccttgtctctaccaaaagttaaaaaaaaaa
aaaaaaaagctcaagaacctgcacgagggcctaaaacagtgggctcagctttggctgtgc
attggaatcacctggggagatttgtaagcttctgctgtctgggctgaacccccagaggtt
cggattgaattggtgtggggtgtggtccaggcatcgagatgtgtaaagacctccccaggt
gatgatatgcagtccgaggttgagactgccctgtcctgcaaggtcgttggccagaggtag
aggaaactggtcaaagtggctgttgggcttgtcaagcccgtggctgaatgacagtgagct
ctcttgctgggagggttccttttcctgttgttgaatggtcctggcctgcaggatgggagg
ccagatgccttcaggagctggtggatccagctgttctcaccagcctggaggttagcagac
cagagtgggtgggcaggaccttggcctggtgcccctggaatcagtgggtggcatgtgttg
ggatatactggctacaggctcatctcaaagagcaggtagaacagagtcagcagggaactg
acaggtggggctgtccccctgaaagcagccgcagaaacagctgccacctatttgcatagc
tgagcaggaggacatactgtctttgtgggttttgcttctggtctgtttcctgactgggtt
gataaagggagtcccagctcgttccctgttagccaaaccagcatcctactcacacaccgg
acactccaggtgctagtccactggtgctggtgttcaggggagttggggggggggggcgcg
gggacagaagcgcgggttcttggttccaatgagggacttagcagaagcctccaggggcca
gcagggccaggtgaaactgggagaaatgaagccctctgtgtcctgtgtgtgtggtggggt
ttaatgcattagcaaatttaaacttaaaaactaactctaggccgggcacggtggctcaca
cctgtaatcccagcactttgggaggccaaggcaggtggattgcctgagctcaggagttcg
agaccagcctggacaacatggtgaaactcttgtctttatttttttaaaaaaacaaaaagt
aactttcgatgtgatcataccaggaaagttttgcgtggtcaccatgccaagaaaatgact
ttggttgcccagcagatccacagcgactctttctcaagggctactgtggattctagattg
aggaaaggggccacttaggactcagtgctggtatcctccacagtcctttctcccagactc
tggccctccctttgggacccaggaaatcccctctagggtgacgctgctggctaggaagac
tgaggtctgctgcgccaaggggcctcaagttagaagggccatgccgttcagtggatgact
ttgagcgctgatcctagggacctgccaggtcctcacttcctgccctgggtgcacacatga
atggggcagccagcaggaagcgggagaggctggaaccaggagcctgccctacctgcatgg
caggacaactctgaggcccttctgccatattctctgctacccaccagagaaaataggctg
ccttctagaaagatttgtttctaaaagcgtagaccctggggaagtataatgtcaccatgc
tcaccaggcgaggtttcccatatgacctccctgccccgacctcgtaggttgctcctttcc
ccatctgtaaggtagagatgtctgccccggagctaccagctggggatggcatccaggcca
tgtctcctgcaggatccaagtgctgttgtccccagggtgaccctgcctcctgctggggcc
catccgctttgctgtgctgcacaggctgttttcatctgcatggtttggggtctttgtcct
tgtgccttttcttccccatcgccactgtacaggattttccacattgcccactgcctcctt
ttctacatcgtctcatctccctggcctttcccgagccctgtaaatgtgtactttttcaac
gtgcctcccccaggtgaggccagctctcccgggcacattcgtccacaaggatcaggcccc
acttacccttggctcgctcagcctgtagacttggtaactttgtacagaatctttcattat
tgtcttaagcatggggggctaggacccacttagtccctcctccagcctgcagctaattta
ggagccttgcattccagaaaagggcaactttgtgtaaagcagcttctcccacagagcttt
ccctgcattgttagtgatgtcgggcaaagcatcactctttaacctggggcattggcccca
gcagggatatcatgggaccgcagccgctccgtgcactgtctctgcccccagaggaagccc
tgtccatggttcctggtgcacggccacaggcctgccttgaggccaccacatctggtgtct
agaacagctgcgggccccacttgggcagaaggaagaggtgctagctgctgcccctgcctg
ctgtgaacacctgcccagcccttccttgtctgctgaggtgctcagaccagagtgccatta
aataccaactgatgtcacggagcggacggtgcattgccaaggactcacagctgtgggctc
ccttccagctcctcccactttcttggctgggtcttctgaggcctacgtggaatgaactac
acatgtggcctcatgcccaagggtttgttagatggcctctgactctgtgggattcaactt
gacttttttgccccaggaggctctgtctggaaacaggcttagctttagtgctggggtggg
acctgccctgtgggccccagggaggggacagtgggggtgaggccctgaggctgtccaggg
tctgagctctttgcctccaacctgcttctgccccaaaaggaacaggctgttggtggcagg
ctcctcccggggagctgtactgtacagaccaaggtgtaaataaacagtttgctcttctcg
c
>lcl|<llId>84441</llId><geneSymbol>MAML2</geneSymbol><baseAccNo>NM_032427.1</baseAccNo><extAccNo>CR627398.1</extAccNo>
ggtggctcatccacaataagcttaaactctaaccaggctttggcaaacccagtttcaaca
cacaccattttaactcccaattccagcctcctgtctacttctcacgggacaagaatgcca
tcattatctacagcagttcagaatatggggatgtatggaaatctgccttgtaatcaacct
aacacatacagtgtcacttcaggaatgaatcaattgacccaacagagaaacccaaagcaa
ttgttagcaaatcaaaacaaccctatgatgccacggccacctaccttagggccaagtaat
aataacaatgtagccacttttggagctggatctgttggtaattcacaacaattgagacca
aatttaacccatagtatggcaagcatgccaccacagagaacatcaaacgtaatgatcaca
tccaacacaactgcaccaaactgggcctctcaagaaggaacaagcaaacagcaagaagcc
ctgacgtctgcaggagtccgcttccccacaggtacacctgcagcctataccccaaatcag
tcactgcaacaggcagtaggtagccagcaattttcccagagggcagtggctcctcctaac
cagttaacaccagcagtgcaaatgagacccatgaaccaaatgagccaaacactaaatggg
caaaccatgggtcccctcaggggtctgaatctcagacccaatcagctaagcacacagatt
ttgcctaatttgaatcagtcaggaacagggttgaatcagtcgaggacgggcatcaaccag
ccaccatccctgacgcccagcaattttccttcacccaaccaaagttccagggcttttcaa
ggaactgaccacagcagtgacttagcttttgacttcctcagccaacaaaatgataacatg
ggccctgccctaaacagtgatgctgatttcattgattctttattgaagacagagcctggt
aatgatgactggatgaaagacatcaatcttgatgaaatcttggggaacaattcctaaaga
agaaagggaagacaatttacaaactccaagcactaaaaggcagtatattacagaaactct
gtagaggctgaactgttgatgttcaggtggactacatgaagataacatgcttaaaaatgg
aaagcagaaagtaactgcagtgatgaacattttggtccaaattcttgttttaaatcttac
acctgaaagtaaaatattgggatcacttttccctgtctaaactccaggatacagtatcca
atttatccaaacagaactgtggtgtcaatgtgtaattaattgtgtaaaatagccttccca
agtttctttttccctggaaaataaaaaaggtaatagaacttgtagtttatttaaacccca
tgtcatgaggaggtactagttccaagcaacaaactccttaatttgctctaatagataggt
atggtttaatctttccattgtgtcttttcatttaattttcctgaagcttgcaggatagat
tgaaatgttataggtttgtttggagtaaccaaacagtatgcaaattaagaaaaagccaga
gaacctagaaaacatccagtggattacagaatttcttccccatattcactcctcactttt
acaattttcccacaatcctctacttcagtgggatgctgtgtctagtgattaaacaaaaat
atagagctgtgcaatttgattttggcttccacaacgaatatctgaatccattccaaatga
aattttagatataacaaagacttgtcctaatcatactgaaatattggtgcacacctctct
gcattagatttcacttttttaaaaaacccagtggacattgctataaataagatttatttg
gctacaaataacctgggatgttgcttattatgattgatgcctgctggtttgttcccaagc
tgagtgaaattgaacctcgtcctccctactcattttgatgactgaggctggtttataaga
aaaggaagtttggagaagaaaaccgagattagaaaatatcatgttttggttggagataag
aaccagggatggcaagtaccagtgtgtacaaatgtatttcacggagtttgaaggaacgca
taatcaagagggaaaacaatttgtccttcattggacgtattatttggatttgggtgagca
acaaaatggaatgtggtctgttaggagcattctgtttgttcttttgtccctgatgtgatg
aatcattgccacatgctagatggactcttcatatccaggttttgtccctcagggctgagc
actgtattaaagagtttttgttgagtcatttaaccttagtgtccacatccagatcagctg
taaaatggggaagacgtgtgctgatttggaatgaatgcaaaatatcactatcattttcct
aattacagaggagcaaaggttatcttcagccctttcagttctatgctcacatattcaaat
atcaaatgtaatttagctgaagttatttaataatcaagtctttcaatatctgttcaaaga
aaaagaacacactttgaaaattctgcaaagctgtctcccagtctttaaaatgtctggaag
cactctccttctttacaataccaacatcactggcccagaatcttccctgtgctagtttgt
aaatataaataaattacttgttttgtaaacttttgtaaagaatattttggtagaaatact
tcaaacatattctttgggttatatttatacatatgtgaaataaatatactatcaaaaggt
tatattttatacaaaaagtaaattgctaccttttgtatgctaatatgcaaagttttgtat
aatatgatggtttatttttagctctacacttaaaccataggtggttgagtgggaactttt
gaaaactatcaagaggcttgttagacaaatttatattctgaaacctcaataagaaagcat
tccaggtttcaatccttgttttttgtcctgctcccaaattcttttttaaacccatagttc
ttgtgtcttatttgattcttctgctgtgcacattgtattggtccttgttgcatgtagtct
actgtgtgttttccgattttataaggcagcatttctccatacaaaaagaaaaaaaatgat
gtacatataaacgcttttgttgtatggctcctccatgttactgtatatatctgccagcac
ttcccagttacactcctgtgagtcagcttatttttaccctaacataaatagtatgttttg
tagtagttatcaaatttaagagataaagcaatcagaatgtttggattttcttctatctta
atgtgaatttcataattaatgtctatttattcagctattcattaaaatacaggattcttt
gggaaaaca
>lcl|<llId>84443</llId><geneSymbol>KIAA1817</geneSymbol><baseAccNo>XM_042978.4</baseAccNo><extAccNo>AB058720.1</extAccNo>
caggtctgattgtgctggccacaatcactcctgaatcatcgctggactcaggtcatgaaa
ccaactcttcagagctcacagacatgtcagagatgatgtcggccatgaagcagcaccaga
acaccacctacttcctggcccagcacctcaacaaggacagcctccttgcccgcaaggacc
tgcccttccggatccagagctgtgcagcccaggccgttcttacggccccttactctcttg
ggcgcccggatcccaacccatctctccaacccattgccacaggccagagtcctggccccc
ctggcgctcggaggaagctgccccagtcagagggccaggtacagggagaacgaacatact
ccttggcagtgcacccagcactgtccccacagcttagtgaacagaagaatctgagtctgc
tgtccccagttcctgaggacaaagggcctggccacactagggcaggcctagaaatgtcac
tgagggcagccacatcatccctcagtgaagagcaggtctctgagctgagggacaacctgc
ccaaggaggtcaggttgagccccaagcttatcctcgacccaaagagcagtgtgacccctg
ccatcatctcggccgccctacagcaagtggttcacaataagagtctagtcactgctggtg
gggctttggggaacccccccagcaggggtgagagaaggctggaggccagcatggggaggc
cagaggttagcatgatgagcagcagtgccagtaagaatctgaagttcaaaattagcccca
gtgctccagagacctcatggaattctcaacatcagctgggtgcagaggtctcttccagcc
ccagagcacccacaggcagccgggctgacagcctgcacctctcccaacaagaggacagtc
tgcctgttcaaaatttccctcccaaaagctatcttttgcgaacaagccgagagtcagtgg
gcaagcaagctacaggggaggtggcaggcaaaggcgggccagtgggtggtaagcccaccc
tgcagaagcagggcaccatctccagccaaggggagaaggcgcagctggagagcacaccca
aaagaagcaagctcgaagagaccagcctggttccccgagctacctaccccatggctctgc
agagccccagctgccagtcaagaagccacagccccagctgccagcctcatggccacagcc
ccagcagccagtctcgaggtcagagccccagctgccaacctcgaggccagagcccactga
ggtctcaggctgccagccggcaggtgagcaccatgccctctaggaagcttgaaacaactc
tcaatggagcccactcgacctctgaaggccctgccaaacccaagtcatcccgaggtcctt
tccggctacgcaatttattctctgccaccttcccaacccgccagaagaaggagacagatg
agcggcaggcccaactgcagaaggtaaagcagtatgaactggagttccttgaggaacttc
taaagccaccaagccagggggagctgccaggcaccgagtacctgcaacctccagcacctg
gccgctgcagctgccagctccgcagcagccctgtgcagcaggggcctggcatgtcccgtg
agcagaggcgcagctgtgactgcaagcgcatctgccgggggggccggccacaagccaccc
agacaccagtgcccagcctccgggggagggaaagggacagagtcctccctagccagaggc
agccagaggctggcccaggcgtgagcctcagcagccccatcaatgtccagcgcattcgtt
ctaccagcctggagtcccgagagtgccgatcggaccctgagagtggtgtttcgtgcctga
ccacgtgtgcctcggggggcgagtgtctgggagctcccaattacaggaaactgatgcgcc
gctacagtatcagtgagctggaccagggtgacagggcctcgctgacctcggatgtctacc
cacatcctcccctgggcatgctgcccagggaggccaaggaggtagaggcaagcctcccca
tagccttgggtcccaaaagcaggtctctggagtcaccgacgctgggagacccctcctacg
tccaggttgccccagagaccaaaggccccagacagatggccgtgttctcactgcccgagg
aggtgtaccggaagcctgccgagctagacgaggacagtgagagcagcaagtgctgctcca
tccgctactgcttctactaccgcaagtgtgacatggcagatgatgccagtgatggcaagg
atgagctctcctactctatccccatgaagatcctgcctggcatgaagctggacgagcagg
tggtgcctgtggtgagcaggaccctgcaggtgctggatgctgctacctgcagcagcagca
gccctgaggcctcccgcactcaggagattgacctccgtgtgtccaccttcgaggggagcc
tggccaagatcaatgccctgcgggcccatgcctatggcctccctgatggcttcctggctg
cccggctggacaccaacgagctgctgacagtcctgcggcagtgtgtggccagccccgagg
cccgtgcccccaagccctatgtgtctcagatctccgagtataagcttgagctagctctca
agttcaaggagctccgggcctcctgccgccgtgtggccaatgtggacaagagcccaactc
acatgctggcagccatcacgggcagcttccaggtgctgagcagcctcattgagaccttcg
tgcggctggtgttcattgtgcgctccgaggcccagcgccaagagctgctggccaaggtag
aagaggtggtgaggaactacaccttcctgctgcgtgcagctgaggagtccacagcccgta
accttaaccagcagcagcagcaacaacaacagcagcagcagcaacaacaacagcagcagc
aacaacaacagcagcagcagcagcagcaggtggcagcagctgcaggggcagccacagagc
atccaccaggctccccaacttcggcgactgttatgagcacattcacccactccttaaaaa
cccttattaagtagggcatctgcccacacctgtcccccttccccaaccatggccccaggt
ttgagctttgtggtccttgcatcttgtggtgagtgtgtgtgtgtctgctgggccagtcag
ggtccaagagcccatcagtctccggggagtggaaactctcttgattgaggctctctctta
agggctgcaggcttagctgccgccctgggtgtcctcaccccttccctggcctctgggcct
cactgtgagggcaaaggcccctcttcactctgctcacagcagagctgtattttatctctt
ctctggggctgagaggtgacatcaggctcacttcctgctcaatccgtgttgggcgctggg
ggagccagggcctgaagcaagcggaccctcaggctttgagctcctcgtggcatcggctcc
cctgctgggagcagtggcagtagcagcaggccacattgccgtgccgaggggagagggcgc
tcagtccagatgtccccatccaccttgggctcacactcacctggtagatgccaccctgag
ggcctgtgcctgggtgagatgtctgcagaaaacagccacactaggctgtttgcagcggcc
caactggccggcagcctggtgagccctcacctccaggtccagtagctccacaccagccat
ccccaaagtgccctgcccctcactgatgggcagggcagctcagtccactagggagcaagc
atctgggatcaccccactcattttgggtaaggtacctgatgaaaacgtctgcctggggag
acccagtgcaggcctaggagcccgcctagcccggcccagcccagctcaggggctgttgct
gcaggcatgaggcttctctctcaacatctctctaccagacagactgtccttgggagtttg
acttagctgtggatcggggaggggggtggggggaggggggaaaggggtaggggtgggggg
tgttgatgactatatcttaaacttctggaagctagcgtgatatgttaatcctgagtatat
gcttttggctgtgtattgaccctgtggatttgtctctctaagaaaagaagctgagcgcct
tacccggtgcagtcctgcacctttctccctctctggagccatctggaagggaattcacac
tgtttaacatccaccttgacacacacctcctattgccaccaccgctgccaccaccaccgc
caccaccgctgccaaccctccccccacgccccccacccccgcaaccttcctgggagtgaa
gacacggagtccctaccaactgtcccactgtagggaacaaagaaagccaatgtttcttct
gtatagattgcttctcgtccgcctctccatatctccccatttcccacacccttgtgccct
gtgtctgcctctgtttcatcactgtgtcagaggcccatgtgaaatctttcattctgatgt
gagttttataaagatgtacactgtgcttaatccctgcccatccttggtagcccctagtgc
aataaagtctccctgagtggtgagttctcccggcaaggaggaggggagtttcttctgcag
aatccagcccctcacttccttgcttctcctcccccaggaccaagttgttgaatgggccag
agatgcagccagtggggaatccttttcccctcagccactgcaagctggagtgctgatatg
gtcttctttttctcccaacttcgccactcagcccctgcctgtgtcattccaccgccatcc
ttcacctctccctcagcctcatggagaggaaacattttctaatgtctgtatatagtatat
atactacataaaatatataaattatatatatactaatttatgtcttgtttttcaaacaag
aatgattaaatctattcatcttactatccc
>lcl|<llId>84444</llId><geneSymbol>DOT1L</geneSymbol><baseAccNo>NM_032482.1</baseAccNo><extAccNo>AF509504.1</extAccNo>
aggtaactaggatttctacctcaaccgcgagacctatgcaaggacggtgtggaccaactc
gcgcccgcggcatggtgcccgccggcctgccgggctcccacccctggacggcagaggcaa
ggacggacgggagctccactgtgaatcggcggcacgcgccgcaggaggctgggactggtc
cagtttgtactgtcgatagttttagataaagtatttatcattttttaaaaagta
>lcl|<llId>84445</llId><geneSymbol>LZTS2</geneSymbol><baseAccNo>NM_032429.1</baseAccNo><extAccNo>BC006212.2</extAccNo>
aggtgtgccagaaatcaggcgagatctccctgctgaagcagcagctgaaagagtctcagg
cagagctggtgcagaagggcagcgagctggtggctctgcgggtggcgctgcgggaggccc
gtgctacgctgcgggtcagtgagggccgtgcgcggggtctacaggaggccgcccgagctc
gggagctggagctggaagcctgttcccaggagctgcagcgacaccgccaggaagctgagc
agctgcgggagaaagctgggcagttggatgctgaggcggccggactccgggagccccctg
tgccacctgccaccgctgacccattcctcctggcagagagtgatgaggccaaagtgcagc
gggcagcagccggggttgggggcagcttgcgggcccaggtggagcgattgcgggtggagc
tgcagcgggagcggcggcggggtgaggagcagcgggacagctttgagggggagcggctgg
cctggcaggcagagaaggagcaggtgatccgctaccagaagcagctgcagcacaactaca
tccagatgtaccggcgcaaccggcagctagagcaggagctgcagcagctcagcctggagc
tggaggcccgggagctcgctgacctgggcctggccgagcaggccccctgcatctgcctgg
aggagatcactgctactgagatctagggccctcagcaaccagctctgtagggagctctgc
cagaggggcagcagctgcagatccacttaggccccagggtccacggatggccccaaaggc
tgagggccccaaagccacttgtctcctaggatccaggcctctgggcttctgccaagaact
cagggtggccctatgacttggaggagcaagatcagaccgctcaaaggtccccgtgttcac
tgttacccagaggctcttgttactacccacttcattccccaccgctgccagtgccactgc
caaccctgttcacaggcgcttccagcccactccagccaggggagcagggaagaagaaggg
gctccctcctcttcacattccccccgaccccaaagccagagaaagccagatggcaccagc
tgctccggatgtgcctgcccacattgggggacagggccgggcctgggctcggttcccagg
tttgagctctgcagcctctctcctggagtgagggggctgaagtcagaccaaaggaagaac
tcagaaatgtcttgtttatttgtgtttgtgaccaagcagcctctcccttcacccaggttt
atggcctcgttttcacttgtatatttttcacactgtaaatttcttgtacaaacccaaaga
aaaaattaaaaaaaatttttttgtttaa
>lcl|<llId>84446</llId><geneSymbol>BRSK1</geneSymbol><baseAccNo>NM_032430.1</baseAccNo><extAccNo>AF479827.1</extAccNo>
ccctggcagacgagaagaacggggcccagacccggcctgctggtgccccaccccgaagcc
tgcagcccccacccggccgcccagacccagagctgagcagctctccccgccgaggccccc
ccaaggacaagaagctcctggccaccaacgggacccctctgccctgaccccacggggccg
gggagggaggggacccccctccaccccccttccgtgccccccaactgtgaatctgtaaat
aaggcccaaggaacatgtcgggaggggggtggacacaaaaaccggccttgccctgcaggg
atggggctccacaggccgtgcccaactgggggtggttctaggggaacagggggcggggga
gctgtttctattttatttattgattaatttattattttatttattgatcaatctctctgc
ggggtggggtgggggagggacgggagctggttggggtggcttagcagatccggacagggc
cctctgtccctgtgtcgtccccaaccccctcttcccgggcccctcctcccctggtcctcc
ccccacgaccttctgtacggatttgctctccggaaggaattctggtttcgcgtgatcctg
cctgcgtccgtgtctctgattccgccggcggcaa
>lcl|<llId>84447</llId><geneSymbol>SYVN1</geneSymbol><baseAccNo>NM_172230.2</baseAccNo><extAccNo>BC030530.1</extAccNo>
ccagctcctgagtcagtgggcacagaggagatgcctgaggatggagagcccgatgcagca
gagctccgccggcgccgcctgcagaagctggagtctcctgttgcccactgacactgcccc
agcccagccccagcctctgctcttttgagcagccctcgctggaacatgtcctgccaccaa
gtgccagctccctctctgtctgcaccagggagtagtacccccagctctgagaaagaggcg
gcatcccctaggccaagtggaaagaggctggggttcccatttgactccagtcccaggcag
ccatggggatctcgggtcagttccagccttcctctccaactcttcagccctgtgttctgc
tggggccatgaaggcagaaggtttagcctctgagaagccctcttcttcccccaccccttt
ccaggagaaggggctgcccctccaagccctacttgtatgtgcggagtcacactgcagtgc
cgaacagtattagctcccgttcccaagtgtggactccagaggggctggaggcaagctatg
aacttgctcgctggcccacccctaagactggtacccatttccttttcttaccctgatctc
cccagaagcctcttgtggtggtggctgtgccccctatgccctgtggcatttctgcgtctt
actggcaaccacacaactcagggaaaggaatgcctgggagtgggggtgcaggcgggcagc
actgagggaccctgccccgcccctccccccaggcccctttcctctgcagcttctcaagtg
agactgacctgtctcacccagcagccactgcccagccgcactccaggcaagggccagtgc
gcctgctcctgaccactgcaatcccagcgcccaaggaaggccacttctcaactggcagaa
cttctgaagtttagaattggaattacttccttactagtgtcttttggcttaaattttgtc
ttttgaagttgaatgcttaatcccgggaaagaggaacaggagtgccagactcctggtctt
tccagtttagaaaaggctctgtgccaaggagggaccacaggagctgggacctgcctgccc
ctgtcttttccccttggttttgtgttacaagagttgttggagacagtttcagatgattat
ttaatttgtaaatattgtacaaattttaatagcttaaattgtatatacagccaaataaaa
acttgcattaacaa
>lcl|<llId>84448</llId><geneSymbol>ABLIM2</geneSymbol><baseAccNo>NM_032432.2</baseAccNo><extAccNo>AL834195.1</extAccNo>
agagacacttgtcgcccgaggagttccaggaagtgtttgggatgagcatcgaggagtttg
accgcctggccctctggaagaggaatgaccttaagaagaaagcccttttgttctgacggc
tgccagcctgccccactggtgtgtgccgggcgccgaggccaggggcccctggcgagaacc
gcacacacccctcccacacaccttgctctggcttctctgtgtccatggggtgggcgggag
ggggtcccccagcaggtgcggcccctgcacctgccggcgacactcctgccggtagtttag
ggccgagacggctagcttcacgccacccttccccgctgtggcttggtgtcagggagaggc
tgtagagtggctgtgtcgggcatcagatggagcacacaggtggctgcagcccagcccacc
ttcccagcgttctcgaggtgccctggccccggtgctgggcacgtgggggacagaggtggc
cgggacgtgagctgtgaggcttgttgatgatggttgctgacaccatcatcgggggtgggc
acacggcccttcggagcctgggcagcctggcctcacaggcagactcgcagacggggcagt
gagcgtctgggacagtgccaagagtggggtgtgtgatttttgcaggcgtctgtgatgggt
ctctttagggacaaatgtcaacaagggacaagacagggcaccttccgccagcgcccctcc
atgcgctgcgttcctcctccagatcgacccctagatgcctacacaatatctttaaagtaa
cacagaagtttttattttattaaaaagtatagcctacttaaacgcgagatgacatatata
gagtttaattttacggtccctccgcaggggagcggcctccagccttattctccaccgctc
ggatctgtgtggtttcagtctgttcttggtgtggtcctcatacacagagctccctgtcta
gtttcttttctttttcttttttctttttctcgtcacacaggtaaccttaaagacagaccc
ctctaaagaacgctttgtaaatacatgtgaggtatagccaccactgttttccttgctgtt
atttttccaagtcttggggagaaaacatcctcctctgatggccaaagccctggaatcaag
ggtttccacgtaccctgcctaatacccgacgtagctcttgatgcaccgtccttgtgctgt
ggctggcggtgtctcagcctgaaacataaaccccacatgccccaggagcgatgtgctccc
tgaaacagacaaccacacgctgttggggagagaaggatggagataggatggagataggat
ggagatgtggctcttctcatctttgaagccagcagggcatcccggagcaggaggctggcc
gggctccccaagcgaaggcgttggtgtctgtcattaggtgtgtgttagggtgcagcaccg
gccgtcacaggatgctgataagcgcgctgagaggtggatgaaacaccaaagtctgtttcc
ccgtccgcagtgggtgttgcctctttgtgtgtgtcccgatgttcctgcctgtgagtcggc
cttactccgtttccttagcgcccatgacacgccaagtcccgtttcgcactcggcttctca
cccgcccagctcggctagggagggggagtttttagcacctaatatgcttcctgccattgc
gcaatctgagcctgagcaactggaaacccccatttctcattagtgcaatgtcatatctga
tcccaggaagcctggaaaataaaagacgatgcattataacttgcggaagtacaa
>lcl|<llId>84449</llId><geneSymbol>ZNF333</geneSymbol><baseAccNo>NM_032433.2</baseAccNo><extAccNo>AF372702.1</extAccNo>
ggagcaacctcagcctggagaaaaactctataaatataatgaacttgagaaaccttttaa
cagcattgaaccacttttccagtaccagagaattcatgctggagaggcatcctgtgaatg
tcaagagattagaaattccttcttccagagtgcccacctaattgtgcccgagaaaatccg
tagtggggataaatcctatgcatgtaacaaatgtgaaaaatccttcagatacagctctga
ccttatcaggcatgagaagactcatactgcagagaagtgctttgactgtcaagaatgtgg
gcaagccttcaaatattcctcgaatctccggcgacacatgagaacccataccggagagaa
gccatttgaatgtagtcagtgtgggaaaaccttcacgaggaactttaacctgattttgca
ccagagaaaccacacaggagagaagccctacgagtgtaaagattgtgggaaagccttcaa
tcagccatcatccctcaggagccacgtgagaactcacactggagagaagccctttgaatg
cagccagtgtgggaaagccttcagggaacactcttcactgaagacacatctgcgaaccca
taccagagagaaaccatatgaatgcaaccagtgtggcaagcccttccggacgagcactca
tctgaacgtgcacaagaggatacacacaggggagaaactgtatgagtgcgcgacttgcgg
tcaggtcttgagtcgtctttcaaccctgaagagtcacatgcgaactcacactggagagaa
gccctatgtgtgccaggaatgtgggcgagccttcagtgagccctcatccctcaggaaaca
tgcaaggactcacagtggcaagaagccctatgcatgccaggaatgcgggcgagcctttgg
tcagtcttcacatcttattgtacatgtgagaacacacagtgccgggagaccctatcaatg
taatcagtgtgagaaagccttcaggcacagctcctcactcactgtacacaaaagaaccca
tgtgggaagagagaccattaggaatggcagcctgcctttatccatgtctcatccatactg
tgggccccttgctaattaacttccattttgtaaaaatataaacacatggggctatgactt
tccctcgtaatactcctttagctgcatcctgtgtttcaatgtataatattttcattttgg
tttaattgtaagtattgtcttaacctccattatcgtttattctttgacccatctattatt
tggaattagatttttcaaaactaatatgtggatatattttcatagaggtataatgactta
tagtgaaatgcatacatctgaagtgtacagttggatgagtttgacagatgcatacatgca
tgtaaccaccaccccattccagatatagaatgtttctatctctctggaaggttcctgcat
gttatatggctatttcttagttgcctttttgttgttggtttctaatttaattacatggtg
agaagagtatgtggcctctttgttactgagtcataggtatttgctgagatttgctattag
gtctggtgtggcttattcttctagctgccaacccaaattaccccttcctccttagaaaag
aacctgggttttctgttcagattggcagtgtgcactattaaaaagcttccatctcccggc
tgggcacggtggctcatgcctctaatcccagcactttgggaggctgaggctgggggatca
cctgaggtcaggagttcgagatcagcctggccaacatggtgaaatcccctctctactaaa
aatataaaaattagccaagtttggtggcatgcacctgtaatcccagctacttgggaggct
gaggcaggagaattctttgaacccaggaggcagaggttgcagtgagccgagattgcgcca
ctgcactccagcctgggcaacagagtgaaactctgtctcaaaaataataataataaaaaa
aagcttccatctcccagcccttcttgcaagcaagggcaggccatttcctccggtcctggc
tagtatgaatatgagaagtcactggatgtgactctggggaagatattgtgttcagggatg
gtttcatgtagccacatctctccacttcttgccttttggacaagtagacatgatttctag
acctagaggagccctcctgtgaccataagggtaaaagccgcaagctaagaagagggtggc
cggaagtcataaccatcttgcttctgtaatctaaaaaatatttaggatagatttaataga
attggcatatttatgtgattgcagcagccctggactatttatttctggatgtcccataca
tgaaaaatatgcacttcttactggtacagttttcttttgtttgtttttgtttttggtggg
aggtttatttcacctgaatataattcctaactgatgcacttagtatatgtcagtttttat
aaatgcttcatggatggttgaaatcaatgtattgtattctacaaatgtctgctagatcaa
gcaaatgtgtttaaaaaccatctacacatttataaatgttgatctgtgatctagcattta
ttgagagaggtatgttaaactctcccaccatgattatgtattgctgaaaaatctttgtca
ttctgtcagtttttaaatttatgtatatacatacatatatatgttttgaagcaatgaaat
taaatatagatactgacattttttacatttccaacaaattgttacttttattcttataaa
gtgatcatccttttccctattactgaacattcaaccattcattgtaatgatagtaaatac
ttatttagagtttactattaatagatagtagccactgcctgaagctttgcatcttttaat
ttagtcctcacactgacactttgaggtatgtactgttatccccaattcccagatgaggaa
gctgaggcccagcaagttaaggtgggctatcaaagtcatctgggtggcatgtgacaggcc
tgactctctctacagtggcagacccaggggactagtctccatttttacttgttctttttt
ttttttttttttttttttttggttttaaagttctcttaggtataacttacataaacgtta
ataaatcttagggtacaccttggtgaattttgtatatgtctatacccaccacggtctcca
tcaaaatattttatcgtcccagaaatttcccttgggccccacctcatcctcaaaggttat
cactattctgatgtctatcaccatagatttgtttttcctgttcatgtaaatggaaccata
aacagccctcttgtgtctgttttcttcacttaatatagtgtcattgagatttatctatgt
tgtattatcagtagtttatgctttttaattgctgtgtaatagtccatagtctgaatatac
cacaatttaaaaattctattctgtttacaaacatttgagttctgtcctccaggttcatcc
atgttatcacaaatgacagaatttccttcctcatcaaggctgaatagtattccattgtgt
agatataccacattttctttatccattcatccaccgatggacagttaggttgattccata
tcttggctattgtgaataatcctgcaggttttattgttatgaataaagctgctgtgaatg
ttcttgttaag
>lcl|<llId>84450</llId><geneSymbol>ZNF512</geneSymbol><baseAccNo>NM_032434.2</baseAccNo><extAccNo>BX647996.1</extAccNo>
aggactggttcgttgtaaacccaacaacaaccaaaagctttgaaaagctgatgaagataa
agcagcggcagcaagaagaagaaaagcggaggcagcagcacaggagcagaaggtctctaa
gaaggcggcagcagcctggcattgagcttcccgagacagagctgagtcttagagtaggga
aggatcagaggaggaataatgaggaactggtagtgtcagcctcctgtaaggaaccagagc
aggagccagtgccagcacagttccagaaagtaaagcccccaaagactaatcataaacgag
gaaggaaataggcagtcagtgtaaaagtgctcctaggaaagcagatgtgatgctgttgtc
acggggacctgtgctgggaggactgagtgaagattctttcagctgtttgtgtaaggctgt
gactttctcagctccttcctcctgtgtaaatttcactgtcttcccttcttacattttgat
tcccccctccccttttagtaggttttcctgctattcctcgtcaagtcctcttgttttttt
atcttgcccaaagagctccctctcaaggccaactataggctcctcttgccctgtacaaaa
ctaagaaacctctttggttgtcctttccttcctggggtatagaatgttcttggaagctcc
attgatttagtagctgctccatcatctagcttgtgaaaccattccaaactaattttttaa
aaccataactgatttgtcattttgtatttgtgatataacaagtctagaagttagaactgt
tgtcattcacataataagattactctgtctccttgggaaaaaaactttatggaggctgtt
tgtcctctcaatatggttttaagattgaaagtaagaaaacggatttaggatgaaaactct
agaactaccctatgctgtttatactgggaaatgctttgtaccaagtagcagtgactagac
ccacagacatgaaaagcaaccttaggagtaaagtgacccaaacattaaaatgacaggaaa
gagaaagtagaagcagcaataaatactgccccaactttcctggagcccgaggcctcatcc
atagctatgatcacttgccctctgaagcttatttttgcttctttggttttaagaattgag
aaatatcacattgcccctgatgttttgacagtctcctagtgctcctggtagtgccactaa
gggaaaaccaaggtgcgcattccttctccctggactttaccttacttgttagtctacgcc
ccactgtttccacccatccccttagccaacctctgtctttttgaattttctgagaatatt
gtcctatcctcttttatatatggagttctctcctctttatatcctgagactttgacacca
gatgtagatatttatctggagctggaaagaaaaattctttttctgtacctcatgcctatc
tggtaatgtttaatgggttatttctctttgagggtggctttctctggaacattggttaga
gcagctttgttgtcgtgtttctggattctcttccccattttgcgtaaatattggtcttat
atattcttgcctattttgtggcatatgccacataaaaaatgaacctgatatagacaagta
ctaccttttcaaattctgaaaggctattaccactttaactctttgtgctcctccaaatag
ctttaaaatgtgggcttttgtgaagaccactttcaaacaagggagcactgaaacctgaat
tggatactgccagaataggtagttttgaaacaagttaaggacatggtatatgcactctgc
attttcattggcagtgtgcccttaaagccctttcagtagatgagggttgtcagggaggag
aaatgaagaagctatgttaatttctggtgagtaagacctggggaatgtttggcaatgaca
aaagaaataaatgactctcagaa
>lcl|<llId>84451</llId><geneSymbol>KIAA1804</geneSymbol><baseAccNo>NM_032435.1</baseAccNo><extAccNo>AB058707.1</extAccNo>
ctggtgcaactattatctcagccactggagcctctgcactgccactctgcccctcacctg
ctcctcacagtcatctgccaagggaggtctcacccaagaagcacagcactgtccacatcg
tgcctcagcgtcgccctgcctccctgagaagccgctcagatctgcctcaggcttacccac
agacagcagtgtctcagctggcacagactgcctgtgtagtgggtcgcccaggaccacatc
ccacccaattcctcgctgccaaggagagaactaaatcccatgtgccttcattactggatg
ttgacgtggaaggtcagagcagggactacactgtgccactgggtagaatgaggagcaaaa
ccagccggccatctatatatgaactggagaaagaattcctgtcttaaactaagtgcctta
ctgttgtttaagcatttttttaaggtgaacaaatgaacacaatgtgtctacctttgaact
gtttcatgctgctgtgttttcaaaagctgtggccatgttcctaaattagtaagatatatc
cagcttctcaaaaaatgtatatgattgctgttagccatgtctattgtttttcctctggat
tcttttcttataacttggaatacacaaaagtataaaacaagagatgtgcaccaatgaaaa
ctatgctgggtcgaattaccttcagcacaatgttaatgttttcgttctcatttatgcctt
tgtccatttgcacacaacagaaattgtaatgagcttcactatttttgtttctttccttcc
ttttttttcttttttcctttctttcctttttcttgtcttgtttcttgtttttttctcttg
tagtttcttttcttaattgtcatttttgcaacaaaaagccaagaaagagctttagtttct
tggcaagaataatgtgatattagtaagtaaaggttcttaaaagtctgatgactggaatag
atataaagtcctgtttaaactacctaaccttggctgtgggccgataatgcatatgtccag
ttctcacttaaattatgcaatgatatttctctctgaggaaattatacggaatgtaactta
taaaagctttactgaatataagttataagcattttattcattagaactccaaaatagatg
ttcaaagttcagtccttgccatttgactgagaccacatggtgtgccccttgagtgaggct
aatctttaggtttttcctatagaaaacgttcttcctccatcagtagccctttatttgata
ttcagaagtggaaagctttttcattctccagtagaacttttaaaaattgttacagatacc
tagctcttcacagatatcatgtattgtaaacagtcatgtgtcttaattttattttctcta
tttgagtgcataattatcctaataatcccaaagacactgacaactcaaggaacagcagta
cagtactattagaagttaagtatgttgttgttatttcacatttcatttaattgtggataa
atgttagacatctgttgaaataagctcatatggtggaaacgacaactatattatgaatta
ttttcagaaatggatctttgaatagcagatcaggatttaaataataaaattatctatgaa
tcacttttatggtcatacatatatgatacaaatccagagttattggtgcagaaatggcta
cccgagagcttggtaaatttgccttggtttcttatgttaaatgtattgtgcttcccttct
gtctctagaatgtggctcttcagaagacagacaattgacatttaaatttttccaaacaat
gaaaaactaaattaaaaacattgcttgatatttcatttaaaattgcaccttgcttaaggt
ttactgaataactgaaatgtcagcaatttaaaataaattcaattgtgtgataaaatatct
cacctataatagaagaaaaggaaaatcatattatttggcaattttgcagcattgtggttg
cctaacaggtatatccagcagatgagaaacagtatgaaaggattgtattaacatggtaag
ttttgccctaaggaaaacgatcttgcattctggattcttgcagcaaagtctcaggtactt
aatacgttttcttgttttatcatctgttctatgattcggcttcactttgggtggttattg
aattatgtaacagagatttggttttcccaaaatgttatcacatttgaaactatgattgct
ttgtgttcagtccttttggaacacgtagcttccagcttaagggtagaggaaatatatacc
taaaatcatcaatacatgaaagaaaaaggatggaaactatgtcctcagttttacttctac
caaaacatccctgtatgtgtgtgcatgtatgttggcgtgtgtgtgtgtgcatgcatatta
gtaaatgtgtgtttgcatgtgtgtgttggggagtgtatgtgatctgggtgtttgtttatc
tctgttattattcccctttagctttattttagtcaactctacattatgatgaatttcaaa
atgaagctgtattaaaataattgtaatataacaattcaatctcacatgttactgcagata
gttaacttttgctgcaatctattgtacatttgcaattttctgtgttagtaaacttagcag
aatctggttatttatttttgtgtaggcttaatgttcactgaaagataagtcaattactgt
tagtaaaaaattaaggtactctcactgcagagatttaaggcctgggcctaatgtgctgta
ttatgaagccttgtgactgaaaaatatgtttacatacgttgtctatttttttaataaact
tttatagctggtctatttgctcagt
>lcl|<llId>84455</llId><geneSymbol>KIAA1799</geneSymbol><baseAccNo>NM_032437.1</baseAccNo><extAccNo>BC015814.1</extAccNo>
ggtttgtcaacatgtaatgcctttgaatgaacgacaagaatggatatattattgtatata
ttctcttatttcttaaataattatacttagaacttaccaaactaagaattatttcagatt
tagtctgttatttattaaacaactaaatgctacttaactgatgtacctaaataataatct
attcaatttatatgcattttcattttatgtccatggtatgtactttattattaaaatata
aataatgctttca
>lcl|<llId>84456</llId><geneSymbol>L3MBTL3</geneSymbol><baseAccNo>NM_032438.1</baseAccNo><extAccNo>\null</extAccNo>
caaattgatggagaagcatttctacttatgactcaaacagacattgttaaaattatgagc
attaaactgggccctgctctcaaaattttcaattccatcctgatgttcaaagctgcagag
aagaattctcacaatgaactttgaagatggtgaattctgaataccatcagcattctgctt
taaagctcatgttttattcaaagcacaaggacggttataactcctaagtgagaagtctcc
aaaactcaaaagagcaacactatcggattatttatattactcaagagacaatatatatga
attcttatgaaagtgcttgagcttttaaccaggtactgtctaacaacagtcatcttttgg
ttctgttcactgagctaaatttatctttgtaaatctttttgagtctggggggtgggggga
aggggggcttcattaattatttatggtaatggggggcagagtaagaacttttggcatttt
gtaaacattgttgaattctctttcatgtacactgtttctttttcaatactttcagaaacc
tttttatataatcaaatttcaatttaaaccaaattagtcgaaacctggctaagtttagcc
agtaggactgttatctgtattgttaattttgtgccatattttgaattgcaacattatgct
aagtataactttgcaagtcatgatattgcctaactgcttgtcataattgtcagggctgaa
tagttgtaagaatgacttttctttgaatcagtatttttccttttgcacgcattatgaaat
gttaaacaaattacttttcaccagcatctttactataattaccaaaaacatgtatataaa
agaatgaaattgaaaaataaaatatataaacataaataaattaggtagtgtattttgagt
ggcatcagtctcactcatcttggtgccccggtgtttacaagagccagatggtgtcagagg
agtacgcagttgtatgcagttatggttggggggaatgtttgtgagggtcttgaactattt
atgagatgatcttgagcttctaattttcattgatgaaattgtggtggtttacagagacta
agagctcattctgtcaacagaaacactaatctgtacagagcgctgtctcaggtcatgcat
tgtcctccaaacccaaaggtttttttcagggttggctagagagcgagtattgtgattttg
ctgaaaagacaaggtgtgaaggagcaacttcagttgacacaaaatttgaaatgctcacag
atcagggaggtgatttcccaaagtaattgcccaagaacctccgttttggaaggattcctt
tttctgtagaatactttgcctcgatatataagcatacagatgcactttaaatgaaaaccc
ttgattataaattgatagctggtagtgtttcttttgcaagaatgcatttctaaggcaaaa
ggtaaattattttgtccgtcttttgatgtactttctgattccaggattggatatttattc
aaggactattttaaaaatagaaagtaagtttgtagcatgctgtctgaattctggggtaag
ttccacctcttctttagttgctttcgttttttatgatgtaggacttcctttgatatccct
gttggaagtccattagcagtcctttgcatttgccaattcaaggtaaaacagggtcagtga
catctgcagtgtcccagtcatttatttgcatgaatctgcttaaataagttttttgttgct
gttttttcttttttatgttttgttcagaatttgtacattcaagttgtacttgttatatct
gacatgaatgaaataaaatcttaattacaga
>lcl|<llId>84457</llId><geneSymbol>PHYHIPL</geneSymbol><baseAccNo>NM_032439.1</baseAccNo><extAccNo>AL834339.1</extAccNo>
gagaacatcatgggaatgctatgcagccatctgtcaaggataacagtggtagccatggct
ctcctatcagtggaaaattagaaggcatcttcttcagctgcagcactgaattcaatactg
gaaagccaccccaggattcaccttatggaagatacaggtttgagattgccgcagaaaaac
tttttaaccccaatactaacttatactttggggacttctactgtatgtacactgcttatc
attatgtgattcttgttattgctcctgtgggatcaccaggagatgaattttgtaagcagc
gccttcctcaactaaattctaaggataataaatttttgacctgtacagaagaagatgggg
tgctggtttaccaccatgcccaggatgtcattttagaagtcatttacactgaccctgtgg
atctttctctgggcaccgtggcagaaatcactggtcatcagctcatgagtttgtctactg
caaatgcaaagaaagatcccagctgcaaaacctgtaatatcagtgttggacgttaatgcc
cacttttcttattcttactcagccccttttcctcccttaggagcattggtcctctgttgt
ccatttttatcaccagatgttttccactgaagcatgcacatgccactgtcaccaaaacaa
acaactaccactttccaaatttcattcagaaccattttagtgttttcctattccctaccc
ctcccactactttcaatgatgaaataccctaagttaagttctccttttgacactttattg
cctagatgctgcaatgtttttatgtttcctttatgccaaacataacaaaacagttatata
gactgctttagcaaagtacacaataatggcttataaatggtgtttaaatatgcattcatt
ttaatctactgaacaaatattgggataactccaaaccgcatgaaagggtgtaattgcagc
atgagttaaatcttgaagcctagaattgtcagcacttccaacttcttgtttgacagtgtt
atttatgttatttatattagctaacaggaaacaactactgtgtttcaacataataaatat
aatagaaaaatattttatttgtattgttgtataaaatatttacaatcatatagaatatat
agagttacattttaatagcaactgtgtacatgtcacgaaaccatttcccttatcaaagat
gtaatttgtaaacctcaaatagttgtgtatctgtcctgttagaagtagatgacttcaatt
aaacaaatttatgaaggacattattctgattcataaaagttataaaatattaggtaaata
cagagaaaacaataagcctctgaaataagtctgtttctgaaatagtcaatagtcttccca
tccaaactataagagaatgtgaatttcttcaacatcatacttaaacattacagaaaatag
aaatacaaacaaggttggtacatgagagaaaatgttgaccttttacttccttttacaaaa
atgaaaataataaacatgttttcgtataaaataacacaaaatgatatacactgaagttga
tgaagcaaataaatattctggcttctttttcaaggtatcagggcaaacaatttccaaact
tttcattttgtacagaaggatgaataactacagctcatgggaaatgttttgactttacaa
agtatagatgttggaacattaagaaaaatgtatattcccaatgaaaaaatagttatatca
tcttatagtaaaccaaaagattagcaataatactatggacacattagattatatactaca
gacacatatctatccaaaatacctattttaaatttttaatacaatattttattttaatat
aaacatctgtcagttatagacaaagataataattcacaaagtacatgctatcagaatgaa
ctttggtaaccagaaatgtaaaatttcaaataacggataaaataatgtgttatttttata
gagaaagaaaaaaaatagcaacacaatctagtttattttagggtactgagagcctagcag
acttaaaggacaaggtagtaaatgttttatcactcaaaaatccattagaagtttcaaata
aattgctttcttgctagctgtattccttcctacttgaaaagcgaatttcttttcctccta
tgattgattttttaaaatcatgctcttttccatacatcaacataaacagtctttggatac
taaataaactttccctaacaag
>lcl|<llId>84458</llId><geneSymbol>MLR2</geneSymbol><baseAccNo>NM_032440.1</baseAccNo><extAccNo>AL834245.2</extAccNo>
ggcgacctgggagacccagccagtaccgcccagacggacttcggagtggtgatggggtac
ctccaagaagcttacaggatggaaccagggaaggttttggacactccacatcactcaaag
ttccactggctcgatccctgcagattagtgaagaactactgagcagaaaccaattgtcca
cagctgccagccttgggccatctggattacagaatcatggacaacacttaatattatcca
gggaagcctcttgggcaaaaccacattacgagttcaacctcagccgtatgaagttcaggg
gaaatggtgcactcagcaacatcagtgaccttccttttcttgcagaaaactctgcctttc
caaaaatggcacttcaagcaaaacaagatggaaaaaaggacgtgagccattcatctcctg
tagatttaaagataccacaagttcgaggaatggatctttcttgggagtctcgcactggtg
atcagtacagctatagctctttggtaatgggttcacaaacggagagcgcgcttagtaaaa
aattaagggctattcttccaaaacaaagtagaaaaagcatgttagatgctgggcccgatt
cttggggctcagatgctgagcagtctacccctggacagccatatcccacatcggatcaag
aaggagaccctggctccaagcagcctcggaagaaaagagggcgttacagacagtacaaca
gtgagatactggaggaagcaatctcagtggttatgagtggaaaaatgagtgtttccaaag
ctcagagtatttatgggattccccacagtacactggagtacaaagtaaaggagaggctgg
gcactttgaaaaaccctccaaagaaaaagatgaaattaatgaggtcggaggggccagatg
tttctgtaaagattgaattagatccccagggagaggcagcacaaagtgcaaatgaatcaa
aaaacgagtaggaatactgtagagtgccaattactgtacaaactgggtgagcactactgc
atcattgttcagctatcattgcttgcacgtaatttcatttactgtgacacttgcttcttt
gcagattttgcattgacttgtgtgtacagagatgaaatgtgcattctgaatgttgcatat
tttaaatttttcatgtgcagtatggctcggaatatgtttggccttttgcatgtttctcta
caaaagagaattgagttacctcacagagaacagatacatggaagtggactccttgcctgt
agagcctgcatgcttttttgtttttttttgttgttgttgttttttcttaagttatatttg
tttttactttttaaaaaagaagaggaaacaaagcccccttttagaaactacgtctgtcat
actgggagctttatcactgcaaattggaaagccatcttatacaaaattattcacattttt
catctacgattcaactaatcgaaggattaaactaaagaaaaaactaagaagaacaatgaa
cctttgactttgagaaatttggttattcactgacataattattgggtcatttatagttac
attttataattttcttctcactattaaatttatttaaattagcaagctattagtgctcac
ccagaggggaaggtggtggaaaatgtgcacacactaccttcagaaatgcttcagttaatt
actttgaacactacctttgctgtaatttcatttgagattttctaagggtagaatttggtc
tcaccaacaagtgaggatatagccttatctcatggaggacgagctccgtatttactcagg
agcagtcagggtacattacataaaacaatggaggatgcctcattttagcaaactaggttt
ctttgtattcttcagtccttttacagaattgatgtgctaactgaatatcattgcagcaac
tagactaagatattcaagatctctttattggggatgggagaaatagggaaagaaatgtgt
ataagtaattatgatattgcaaaagtgatacttagattttacagcctcagtagtctgccc
agtgtccacattaatgaaggatccatgtttgtagtgagagaaaaaaaccccaaggtaacc
cgatatgatttaggatgcatatcagttctaacaattcaatcagaagtcaagctcattgga
attccttttttaactgatccaaatactagtagaagggggagggagaggtgttgggttttt
tttttaagtttttatttaattttgttggttagaatttttttctgtttttggcatcctaca
taataccccccttcttgactttttctgataattagctgatattcatggttgtttagcaca
cagttcaggacctttgagatcatgtttgtataagcactccttgaagaatatctaagcttt
ttctgagatgggcttttgaaattataataagggaagtttattttctgcggtttttgcaag
aataagcaaagcccatggaatttaatttttcattgtgatcagattaaaattactatttgt
gcaaaacaaattccacaccacatgtactgtatattctaatctgctgagaaaggtggtcag
gcccttctaaatgcttaaccaaaaacaaacattattggagtttcagtgtaaaataaaatt
aaaattggagggttggttagattgatttcagatggatactaacagtttgaggggaggtcc
agatatttccaaggcataaattcttgcctggaaactttggagcaattaattaaattaggt
taagttttccctcagcaacctgtgtgttcaaaggttaggcacaccattgctgttactaaa
atacatgcactgctcattcttgacatagcttgggtgtgggttcctcttgttttggttatt
ttgtgtagcagtttaatcagtggataactgagcctgtttcctcttagctttctagacttc
ttaacagaaaaaacagtttgggttcaatagcattttatgattctacaatattttgtcacc
tagctggaagttgcaataaaaattccttatgaaatatatggttttcatctgtgattgaag
gaaatcatagaaagtttgctgaaagcaaagggctaagcttatgaaggaatgcctcctttg
ttacacactcaagaatttgtcagcacacaattaattgcagccatagtacctttttgcgta
acgtttgggatattcagtagcccaggattgctacaaaaaggtcctttgagaaaattaatt
tgtgcttgcttttatcccctctcagaaagacatcactaaaggcccattaaaaatctggcc
ctaaaagttcaacttttgtagagtttattgttcagagaggtttaatcctatgtggtagtc
tatataagtgatgtatgagttgagttatgtaaattttgtcattgtagtgtacatggagtg
atcattttactaacataaatattttctatgtgtgtttcagtggatgacaatcgagcagca
gaagaatggtgtgcctaccctttaatgctgcagtttaagagaacttgtattgtgtcattt
cagattgtaggctgagagttgtaaatagtgaaaatttgagtacttctattatttgttttg
gttagaaagtgaatttaaaaaacaaaccaaactctaaactttctcagattaaaagtcctg
agacctgaagattgtaatattcatgtctgtgaagcttttaaacattacacttgagatcag
tcatgacttgatattcaggtaaattttcttttccaagaagcttttgaataagcatatttc
ctccaaaggtctctctctttctctctctttttttgagtgtagattattttaaagcactaa
ttgcattacattggtaactgcaatataaaatagccattattgttttgtgaagcatggttg
aaattagctagtggtcccttttgaatttcatgagcctctcaaaaaagaaaaacttaa
>lcl|<llId>84460</llId><geneSymbol>ZMAT1</geneSymbol><baseAccNo>NM_032441.1</baseAccNo><extAccNo>\null</extAccNo>
agaatccattgttatcaatctagtgaagaattcaaggaagacacaagactcttaccaaaa
tgagtgtgcagattacatcaatgtgcagaaagccagaggactagaggccaagacttgttt
cagaaagatggaagagagttctttggaaacccgtagatacagagaagtggtcgattccag
acccagacatagaatgtttgaacaaagactcccatttgagactttccggacatacgcagc
accatacaatatttcacaagcaatggaaaagcagttacctcattcaaagaagacatatga
ctctttccaagatgaacttgaagattacatcaaagtacagaaagccagaggactagatcc
aaagacttgtttcagaaagatgagagagaactctgtggatactcatgggtacagagaaat
ggttgattctggacccagatcaagaatgtgtgagcaaagattttcacatgaggcttccca
gacctaccaacgaccataccatatttcaccagtggaaagccagttacctcagtggctacc
aacccattcaaagaggacatatgattctttccaagatgaacttgaagattacataaaagt
gcagaaagccagaggactagagccaaaaacttgtttcagaaagataggagatagctctgt
agaaacacacaggaacagagaaatggttgatgtcagacccagacatagaatgttggagca
aaagctcccatgtgagactttccagacctattcaggaccatatagtatttcacaagtagt
ggaaaaccagttacctcattgcttaccagctcatgatagcaaacagagactagattctat
tagctactgtcaactcaccagagactgtttcccagaaaaaccagtacccttgagccttaa
tcagcaagaaaataactctggctcatacagtgtagaatctgaagtttacaagcacctctc
ttcagaaaacaatactgctgaccatcaagcaggtcataaacagaaacatcagaagagaaa
acgacacctagaagaaggcaaagaaaggccagagaaagagcagtccaagcataaaaggaa
aaagagttatgaagatacagatttagacaaagacaagagcatcagacaaaggaaaagaga
ggaggatagagtcaaggtcagttcaggaaagcttaagcatcgaaaaaagaaaaaaagcca
tgatgtaccctccgagaaagaagaacgtaagcacaggaaagagaaaaagaaatctgttga
agaaaggacagaagaggaaatgctttgggatgagtctattcttggattttgaatgtttag
ttttgtttacccaaggttgaattgaaaaaaaaaaacagtcaatatggatttagaaaaagg
aacacctgatgaagaaaaggagaggtagatacagtcagtgtcacttcaggacacttaggt
tttttttgtataaaaatttaaattgaattaaaagaaggaaaaaaaaagcccaaacttaac
ctctgagaaaagaacataagaactcaaggagaacataagagaaaaggaaacctgttacag
aaaagacaagaatctgtgttttggaatgagtctattcttgggtattgaacttttagtttt
gtttgcccaaggattaattgaggaaatcagctaagaaaatggactttagacaaaagcaag
aggatcagatgaagaaaaggagaggtagatacagtcagtgtcacttcaggaaagctattt
aaaaaaacttgaaatttaattgaaagaagaaacaacaacaaaaaagcctaaacctagcct
ctgaacaacactaacatgagaacacaagaacttaagagaaaaagaaacctactcaagaaa
agacagaagagacagtgatttgggatgagtctactctaggattttcaactttttagtttt
gttccttcaaagttgaaggaaaaaaagtttggttttataaaattcatgttattgtaattt
ttctaggtggatggctactttaatctctaaaaaagccaagtgaagtaaaagtattcagta
tgccttttcctcaagttactttccttcattttcttaaaaaagaaaaaaaattattaaatg
tttctcacatatctcacatataatgtaatttccctaaatgaagttgtctctacttctgct
catcaaattgctgtgatagtgaattatttattcatgggagataatttattttaaaggaca
gaattaccaagcgttacaaaatcagttctttccttggttttgtgttagtgttggtggtat
tttattgttgtttttctgtgtttatgtgtctcagctttctccaaggaatatgtatgaaat
aacttaaactgattttttctttgttaaatctaatttgcagtgtatttttgcattttctag
ttctgaaagtggaaaatgaaacagtctataataaacttagatgatatatagttttaaaac
ggtctcaaaaagtactgatataaggtcagtctatattctggaaatgtttatattaaagtg
ttttaatttcta
>lcl|<llId>84462</llId><geneSymbol>KIAA1786</geneSymbol><baseAccNo>XM_038436.12</baseAccNo><extAccNo>AB058689.1</extAccNo>
agattgcgccactgcaccccagcccgggtgacagagcgagactccgtctc
>lcl|<llId>84464</llId><geneSymbol>BTBD12</geneSymbol><baseAccNo>NM_032444.2</baseAccNo><extAccNo>AL442083.1</extAccNo>
agttcttcctcctgtgagtttggagcggcatttgagtctgcaggtgaagaggagggcgag
ggggaggtcagtgcctcgcaggcagccgtgcaggcggcggacacagacgaggcgctgagg
tgctacatccgctccaagccggccctgtaccagaaggtgctgctgtaccagccctttgag
ctgcgggagctgcaggcagagctgaggcagaacggcctccgtgtgtcctcgcgcaggctg
ttggacttcctggacacccactgtatcaccttcaccactgccgccacccgcagggagaag
ctccagggcaggaggcggcagcctcggggcaagaagaaggtggagcggaactgatggggc
catcccgaccccaccccaacctgccatcagcagcccccacccccgccatttgcagggagg
acctgggacacccagcgtgggtcaggcctccacaggcatttctgggcctggggaccacat
cagctctgcgctgtgatgatgaccacagcccaatccagggcttcctcctctgggctctgc
tttctagggtggcatttggagcatgtcacccactggatttacagactccagccccttcct
ctgtccgtgctcacagtgtgtctccctttttggttttctttttttttttctttttgagac
agtcgtgctgtgtcacctaggctggagtgcagtggcacaatctcggctcactgcaacctc
cgcctcccgggttcaagcaattctcctgcctcagcctcccagatagctgggactacaggc
acacgctgccacgcccagctgattttttatattttagtagaaacggggtttcaccatgtt
gctcaggctggtcacaaactccagagctcaggcaatccgcctgctgcggcctcccaaagt
gctgggatcacaggcgccagccactgcgcccggcccagtgtgtctcccttaacccaagag
ggccctcagctgtcccagggggcagtgggccatcaccagctggccagggcatggcctatt
ctgccacatttgccaccctctgagcccaccagtcctgggcacagctgccctacatgtctg
tcctgagatggacgtcaggtccagcctgccccggcagcccgggcccgtcctcctcagcac
tcaggccaaccccagccaccgccagcctgagaccaggtgtcctgaggctccctgcactgc
cacagcccagatgcagttctcctgacccagccgtgctacccggacacttgtcattgttac
cagcagtctccaaactggacagtgcacaagggcccagaacaactctgatgccaccacaaa
acaaacatgttcactagcggattccattctttgggttaaagctgcctccagcctcaggag
cagtgtggaggaagatgagggccaggaaagaaggaaaccttggtttctccatccttgtga
atgtcctcgtctgtttcaaatacagtgcagtcagttttatatgatgtgcaataaaccaaa
aaggctttattaa
>lcl|<llId>84465</llId><geneSymbol>MEGF11</geneSymbol><baseAccNo>NM_032445.1</baseAccNo><extAccNo>AK090663.1</extAccNo>
gagcccacagtcagtgtggtccaagaaggttgcggtcataactccagctatatccagaat
gcatacgacctacctaggaacagccatattcctggtcattatgacctcctcccagtaaga
cagagccctgccaatgggccgtcccaggacaagcaatcttaagagggataagcttctctc
ttgcagtgtgctctactgaatattctgactctgaaagaagacagtcccttgacttgaagt
aatggtacagactggctccagctgcatgttagttattacgttcacctggaactaaagaag
agcgtccaggtgggactgggataattgttcaaggaattgtgttctcaaaggcaaatccta
tcacccactcagccccaaatgccctggattatatgatttttaaaacattttaagatacag
ctactcatcaacatcagctaaatatagctgatatatatatatatatttatctgaaacgtg
atattttaaaaacatgtaggtttaacaaaccttcctaggacaaaaaggagactggggagg
gaagaggattactttaaagcacctgaaacgtatatgtacttttggttgctgttaccatca
acatctgttttattaccgaagacaattagtacacagacatgaactgttcttaaacagaac
agtcttaaaatgtctgtacatatctgtctggtccatcaaattacaacagccaagattaca
gaatctatatagtctaatgctgacaacttctattttaaaaaacaagactttactttcttc
tgccccctaagtgataggtttaaacacacagagacacacacacacgtttccaaagtgcag
cagtgtctctttcagtctacaataagattcctagggcagctttatcaaattttgccaatt
caaagttcaaggacattacaagttagtcctggctttgtcatatctacttagtccatccga
cacctgaatcattccatgtaaaacagagctctaagatgatcctttaagcaagcagtcata
gactggtcgggattaagtaaaagacggctagttggcctcctcattttatttggtcagcat
cccttgactcaagagtacttgctttcaagttcttcataaatcttgagattgacgtagtat
gaaacctaaaagtatacaggaaattggacaaatgtggatacagcaagtttacactgctta
aagtacattatgctttttaatggaactaaatgatcaaaaaaagaatggactgtaaccagt
tgctgtaacatgatgtaaaaacgttactgtaaacagcatgaggatatgaagtccttccac
cttctatcttaaaactactacttactgagctagcccaatatgcattacaatgagctaatg
ctccagatcccagtattcagatgtgtctataccttccactatgaacacagataaactgag
gctcagataagtccaaatgaaatgaaatcaactcccaagccctaaagagaaccttctcac
aagaattaaaaacaaaaagggcaaacctaggaagctaacggctactcctgtaccactcta
ttcactggtacagtccagccagtaaaaaacacttccaaaaagatacacagaagaggaact
aaatgactgcgaagctggaatactgctacaggaagtatgagagttctgaaacccttgata
gaaactggaagcctgccatggaacacaatactttgggcaataatcagaaaaagcaaaaaa
ataaataaatgagtacatctccccttcccacatcactcaaggcataagcagattttactg
ttagaggaaaatatgtaatacttacatgaatgttgcatgtgtgcatgggagcaactgagt
agcaatagtaaatttactttccaaaaaagccttattaaaatataaatattagaaaattac
tttggagacccaagtaaatatttctcatacatatgtagaaagaaatataggtaagcagct
tacctcagtatttcagggcagcaagtgtttgtgaagcaaggatgagcagcatgaagatgt
cagatcagcaaggagaaacttcaactcaatcccaggttttctcttcttcccttatcctgc
atgtacaataactgctgcctggcaaactgcaaacaagcagcatcactcaagtttgaagtt
tcgccgcttttgtcaactatcctctgggcaaaggtattcagcaagaggtggaatggctag
acactgaatcaagagatttcagtgttactctggtcaagttagtcgccctctctgggctcc
ctttttttctatgcataaaaaggggagaagcagagagtgggaagacagctctactaaccc
ttcagctctagcagtccatgactttttaaggaaatgtaatacaagtcaaaccaggcaata
cagaggagaagggaaaggcagagggtgtgattatggtgacaatagctgccttcccctatc
gaacagttatcagtaaaagacatttcaatcttacaaagcaactgttagaaacttctgtct
aacaccatcacaaataggttcatggtcagcctaaacatgtatactgtgcattttatgggt
gactttgaaagatctgttcaattatttttcagaaactaaattttcaaaaaattaatatgt
gtacaattaaaatgaatgaaagaaaaaccattattgtacagaggtattaatgagactatg
aaacggcaatacttttttaaatcacagatttgtaatatatgttcactgtgcagagggatt
gtaccttgtacaaaataaaacaaatttctcaaactaattt
>lcl|<llId>84466</llId><geneSymbol>MEGF10</geneSymbol><baseAccNo>NM_032446.1</baseAccNo><extAccNo>CR749437.1</extAccNo>
gaacctacagtgagtgttgtccaaggagtattcagcaataatgggcgtctctcccaggat
ccatatgacctcccaaagaacagtcacatcccttgtcattatgacctgctgccagtccga
gacagttcatcctcccctaagcaagaggacagtggaggtagcagcagcaacagcagcagc
agcagtgaatgacaccaaaggaccgcttggtagccactggaaccctttccagaactgctg
tttggttcttctccatcctcaattttgccactttcatgtgaatgttagtcaattcggtgg
gcaatttttggacatgaaccagaaagctgaaagctgaggctgacacggactgtaggtgct
ttttgttcaggtggattcgaaggagttagagatgtgatttgccattgctgttagttttag
aactatacccgtgaagcatgacttattgtaagatgttggctgaaagcatgaacttgcaga
actccctcggagacgcaggttgcagtggacattgggattgttgcttgaaaaattaaaatt
tgaatattttctctctcatttgcatcatacagctctacctaggattgtacagtttaccat
aaaatttacttcatgaaagtgggaatcactgaacatgtagaagacaaggaacatattgtt
aactcctgattcttaactttattcaactggactcagaattgtagggataatatgaatgca
ggaggaaacattctgtcaggcggtatgactggacagactttgaatatactctaaaagtgg
acagaaaatttacgaaaatcttagattttgtttagaatgagaaaatatacaattagaatt
attttagaaatagtaggaagtattgcagaagtcaatacacaaatgtgccaggcagaggtg
gttttctctgtttgactctcaaccaacttcagatctatgacattattctgatcactggct
ccatcatacatattcaccacttgagattcataacatatcaatagttatttcataaatata
gaaatgaaataattttatttttgacagactggatggaatgagtgtgtaatgattgataaa
ggttgtaaattttaaatgcaagatgacgcttacgttctgtaaaccattagtaatacatgc
tgtaatatagaattagtggaacattttgattaatctttccctagaagtgactgaaatatt
tttgtgcatatttgagaaagggaactttccttttattaattgtcaatttagagaaactat
gcttaagctggtcttttgcattgctaatgtgacatgtacccaacttttcattaatttgta
tttccatttttaaattgcatattctatgttttgtagtgtttggattgttaatgaaaaaat
attatatgttcgttattccttgtattattgccacttatcttttgcttgataaaaatgcgt
tgttcttttttcttttggagggacaagatgaaaatatataatttgaattgattaaaattg
gtcgttactaaaatagtatagtaaccacaagtgattggcttataaatgaagtagaaatgc
tttttaatattccaaaatagagttccttttgatctgttggtgctgagccttggttaaacc
agggagaaggggagcagaaaggaaacgttgttactgatgagtaccacagactcatcttaa
aaaaaactctcattatggtgatcatagaattgaccatccaaactgggacactcttgagag
taaatggagggcattattaataattatcttgtaatgaacttaaatctggactgttccagg
caaaccagacttatcttgcaatatgagaatgctgacacaatgcaggaaagccagtttccc
ttttgttgatctacttgaccaagcaaaggggctgaaaaactgaataaggaaacaacttta
taagagaaacagtggtcttcaatcttttaaagacatgaaatcctatatggcattctgtct
cagtgagtcagttaacaaatacgtatgtgcaacccttctgctagtagtgcacataagtga
ttatccctgccaggtatcgagttggaatatccagttatttcatgtcacacatcggcacgt
atgatggtggtttggtcagatggataatacagcagacacacttagaacactcactgcact
ggtggctgttcattttgaggaactccaaagtcaattcaaggaaataaggaatgacctgga
acaggccttagaaacaattgatttattccaatagttaaccactggctggctcccaactct
aggtgataggcatctaattgagacatgtgtgagtcaatagccatcggggtcctttttggt
gagaagaaataagacattttctcccttttaaagatcatctcttcagagctgcatggtaaa
tttgaatttccccattgttctctagagataggtcaaaaaaacaactgtttcttttcttat
tccactattaataaattgaaagcttgctgtacaaaggcaacagcaacttaaaaaagaaaa
tctggacaatagatgtggactccaaggggccactgccatcccttcctgtgtgctcttttt
gacaagtaaatcactccagttagctgatgtcctgaaatgacatttgtacctgaggcaatt
cttattagagcttactcaggacttttcaaacatcaggacacacatagcaatttggatgtt
gtaaaactacgtgttacatttggagaggtcttgttgagaaggcaaaattttctaaatatt
ttgatatcaatttgggtaaagaaaggaatacttttgttagaatgagaattaaagagaaaa
caaaagaatcttggcaaaattttccctctgaaattacaaactttaggaacttttccagat
gtatcgaatttaatttgacattgatgtcactcttcataccaagtgaatctattctcatga
actttgaacccatgttaattttggaccctataactaatttcctttctgtatcccatggtg
gtcaaagcagtaaaggagtttagagatacttagcaaatgccattcatatagtattgttag
ccaaactattattccttccttagaagttgatgtatcagaaaatttataagttatttgtat
ttatatataagtacatcagaacttgcccacatgataactcatgtttgctttaataaggaa
aatatgttatttgaggttaattatatgatagtgaggaacattttacaattatttacagtg
tttgacattaattgctgtcctatgatacagtagtaatgttaacagagagtttaatatgtt
tagcattatctttatggaatttatattcaccaatttcaggaaaaccaaccatagaacttt
ataataggacagttataacctgactgaaccaaatccatcagcataatgactgtgtgttct
gagaaatgcaaacaactttatgaaagtgtggtcatcttgacccccaaagagccacagtag
ctgtcaattattgagatttttaaatggtaaatattgcaaaagttaaacaagggtaccaca
atatcatttataattgatgtcaatattagtagtccactttatgcttaaaataaaatcata
aaaaatcaagttttaaggttatattttttaaaataatgaattttctatctctaggcaaca
tgtctttattattcaagctgaatgtttaagagagattttggtcttaaaggcttcatcatg
aaagtgtacatgcatatgcaagtgtgaattacgtggtatggatggttgcttgtttattaa
ctaaagatgtacagcaaactgcccgtttagagtcctgttaatattgatgtcctaacactg
ggtctgcttatgctagttcagtatttggtctaggcttcattttgatatgactgaattgca
atctatatttttaaaaagaaaaatcaaaatacattagggtttacttggttgtggcaaaca
aacaaaaaatgctttcagtgttgaaatatctctattttccaaagatgataaactttcatc
gttcttagcctacattgtcatttatatcaccaaatgagtttatagattaatgcaataaac
tttctaataa
>lcl|<llId>84467</llId><geneSymbol>FBN3</geneSymbol><baseAccNo>NM_032447.3</baseAccNo><extAccNo>AY165865.1</extAccNo>
ccaggtgaacctggccacccttgactccgaggccctgctgaccttgggcctgaacctctc
acacctgggccgggccgagcgcatcctggagctccggccggccctggagggtctagaggg
ccggatccgctacgtcatcgtccgcggaaacgagcaaggtttctttcgcatgcatcacct
ccgtggcgtcagctccctgcagctggggcggaggcggccggggcctggaacctaccggct
ggaggtggtgagccacatggcaggaccctggggtgtccagccagaggggcagccagggcc
atggggccaggccttgaggctgaaggtgcagctgcagttgctttagttgggaggagcctc
agtgggccccagctgtccagagaagggggattctggaactgggaaggactgatccccaga
agcgatggctgaccagattgaaccccgaaactcaggaagagtgaaatgctacacgacaac
ctcaggcaagcccggcctctgcctgggcctctgtgccagccccgggggccccccagttac
tcagtctttcctggagacagcaagaagctgcaatgtgcaatccccctgcccccacagcca
aggtcaggaagaggccctgtggtcaccgtgtctggccaatctcaggctttcacttctgta
ctgcactgtggcttgccctggcggggggcagggggttggcaggacatggcaatgggcaac
tggggtgggcacagggcttattcctcggagtagaagggtgtacagggggcccagactcca
cagtgacttgccacatttgccccccatttggagaatgcttttatatcaaaagtggagacg
ataataaagttattttgggtta
>lcl|<llId>84498</llId><geneSymbol>KIAA1838</geneSymbol><baseAccNo>NM_032448.1</baseAccNo><extAccNo>BC012177.1</extAccNo>
cctccagaaagagtatggagagaaaaagaggcacacctggacgcagagccctgccagcgc
cctcctctgctgttgcagctgcaaggagaccatgcctgtgggagccaggcctcgcttgca
tgaagaaggaacgatgcctttttcaatggtgtctccctcccattgtgcagaagagctttt
gttggcttctctcccgagcttgtgcctgattctgtggcccaaaacaatcattgttaacat
cttcatgtgtttcattctgatctttcattcatatatatgatgcctagctaatttcatttt
aaaataaatgggaatctgttgtattctgattttttattagcaacactagattatgagggg
ttatctcctgttattaaaaagtcagaaaacacta
>lcl|<llId>84501</llId><geneSymbol>SPIRE2</geneSymbol><baseAccNo>NM_032451.1</baseAccNo><extAccNo>AL834408.1</extAccNo>
gtctctgcaagggccacagtggcagagcgtggaggaggcgttcccccacatctactccca
cggctgtgtcctgaaggatgtctgcagtgagtgcaccagctttgtggcagacgtggtgcg
ttccagccgcaagagcgtggacgtcctcaacactacgccacgacgcagtcgccagaccca
atccctctacatccctaacaccaggactcttgacttcaagtgacagccccaggtggccag
gcctccaggaggcaccaggcaggccctgtatcaggctaggacgctctgagctgtgcatgt
acatatatacatatatagatacatttataatatatacacacagtctatatatttatatac
actgtttcctggccccagagctcatttgggttcaggcgcacttcaaaaccctccctgggg
gaggctgtttcttctcaggattccttgccagggaggaaggggagggaacagggtgggttt
tctcactgaagagagaaagcagaaggttctagatcctggcacagactgcatcccatgttc
ccatgctcttctccgtccccaggaatgcgaacggcagtttcccttccccagtggacgtct
aggtggggacagggtatcttggctcccagctggaccagagtgccctgcttgcctctgctc
tccctttgtggggactcaggcagcagaggcatctgggaagtctctgagtaggcagggtcc
tcctgggaggcacccccacctgtttgaaaggtctggccaggcgtggtggttcaggcctgt
aattccagcactttgggaggccgaggagggaggatcacctgaggtcaggagtttgagacc
agcctggccaacatgatgaaatgttgtctctactgaaaatgcaaaaattagccaggtata
gtggcaggaacctgtaatcccagctacaggggaggctgaggcaggagaatcgcttgaacc
cgggaggtgtaggttgcagtgagccgagattgcaccactgcactccagcctgggcgacag
agcgagactctgtctcgaaaaaaaaaaaggtccgtgccaagctgctccctgcccttgccc
tttccctttccctggggtccaaaccacatgtgtcctgcctctcctggccctaccacattc
tggtgctgtcctcactcgcccctggcccagaggctcctgaagatgctgggcggtcctggc
acagggaggagcagctctgtaaatctgtgcacatggccactcttggcctaataaaggagg
tctcacagtc
>lcl|<llId>84502</llId><geneSymbol>JPH4</geneSymbol><baseAccNo>NM_032452.1</baseAccNo><extAccNo>BC055429.1</extAccNo>
gggagctgccaaccccctggtggtgggagccgtggccctcctggacctcagcctggcatt
cctgttctcccagctcctcacctgaggctacttcctggcctggttctggctttggttgcg
tgcctcttcacccctttgacctgccttttttctcttctcctcttcctggctgtgttttct
cctatctttctttctcttcttcctttcttttctgtgctcctttgtttttttctctcgctt
tttctttccctgtcttctttcagattatctcatttcttctggatctgtctctgtattcct
cactcccttccccatcccaaccccttctttctctagattgtttacatatgaagggctttt
ctctctcagagttgctgtcttctctgagacacacaaatctaagtcagaccattgctccac
gccctcccaccttttctttagacctcaacttcgctgcgggtgggggtttggtgtcctaag
gagactcctggaagctgaatggagaggaggaagaaaatgaagaaggagtgattgaatgtc
gggcaaggcactggctgagctgctgtggctccctagcctaaggggcctgctgtccctctg
aggcctagtgaaaaagctgcaggaggtgcatcctccacctctaatcttggaggctattat
cttacctccaagcactgagctgggttactgcccaattccatccttccctgaaggagagaa
gggaagtgaaaagtagagtaactccccagcatttccctctttttctcctcatcggccagc
ccctcctccagccccctctggtggcatgccatgccaagagcaacgtgtaaaggaacagag
aatatccaatgcagtcaagtccaccctgcccagactttgccactgacttctcccaccctt
ctgtctcccccataatagtttatttggttggtctggactcacttgtggcctttgattaaa
ttcctaaggggcctgaagaagacatttctactgcagagggttagaggcacttgagcaagg
cccccacatcccaactctgggagttgtggtgggaggaggcacttctgggggataggacca
gacaagataacaggagctcacatggaagcagaagctgtgacaagtttagtagtcccaaaa
tgggttatatcccttccccctttacatcagaatcttgtgaaatgggaaaacaacagaagg
aggggatcaaagatagctgatctcacatgcttcccaggcagggcagaggtgggagtcaaa
cccgggtgacaggtgggtggagagcactgtttgaggttgtggctgatccctctctggtat
tagtttttcccctgggagcaggaagccctaggaagaggggactgcagggtccccagggga
tctttcctccctcccctgcatgaggcagaggcaagctgcctgccaaccccctccctcaag
gaatggccttgcccaggaatgcccaccacacataccctcttctttttttctagtcaaact
cttgtttattccttggcttgcctccctccttcctcccctctcaacctttacttctgattt
ctatttcatggaatttgggattgaagttaaactacaacagtgccaccaacaccaagtctt
gcaggaaaaaaatacaaagaaatttaacaaaaaaaatatattaataaaaaagttcaa
>lcl|<llId>84503</llId><geneSymbol>ZNF527</geneSymbol><baseAccNo>XM_030378.5</baseAccNo><extAccNo>AB058732.1</extAccNo>
cttcccaaagtgctgagattatagggatgagtcactgtgcacagctactaattgattttt
gatctatgtatggcacctgatttcatcctcgagagtgacgtaaacctaagctactggttc
attctctgtttatatagttaaacttcacttgtaatgttgataaaatcttttgtacccatg
tgtttagcttcagtgtattttacaatctgatgtttctcctcacaatgaagtactaaattt
tgtttcttttcaactgtacaacccattgtcttgtgatatattgacctgatctcttaggat
tagtgaaaatttatgctttattaatatttgattgttattaggaccatctagagatttctg
tttatgtgtgtgtatgtgcatctgaagatgtgtattttatttaaattttttgtattaagt
gcc
>lcl|<llId>84504</llId><geneSymbol>NKX6-2</geneSymbol><baseAccNo>NM_177400.1</baseAccNo><extAccNo>\null</extAccNo>
aggtctggttccagaaccgccggaccaagtggcgcaagcggcacgcggcggagatggcgt
cggccaagaagaagcaggactcggacgccgagaagctgaaggtgggcggctcggacgcgg
aggacgacgacgaatacaaccggcccctggaccccaactcggacgacgagaagatcacgc
ggctgctcaagaagcacaaaccctcgaacttggcgctggtcagcccgtgcggcggcggcg
cgggggacgccttgtga
>lcl|<llId>84513</llId><geneSymbol>HTPAP</geneSymbol><baseAccNo>NM_032483.2</baseAccNo><extAccNo>AF212238.1</extAccNo>
aggaccctttaaatggtgaaaatgggcagatgaatagcaataagtggacctttgttactc
ttctgagttagaaaaattctaatttagtacactctgaacaaagcttattatacttactta
agatgtgttttgatttggtgttcagaaagcaacctgacaatgataatactgtaactatga
taaaattgagaataaaaagattttatttagaa
>lcl|<llId>84514</llId><geneSymbol>LGP1</geneSymbol><baseAccNo>NM_032484.3</baseAccNo><extAccNo>BC022784.1</extAccNo>
agctggaccactgccttcaggaagcctctccccgctacaagtccctgcggttctggggca
gcgtgggccctgccagagtccacctggtggggcagggagccttccgagcactccgggcag
ccctcgctgcctgcccctcctcccccttcccccctgcgatgccccgggtccttcggcaca
ggcacctggcccagtgtctgcaggagagggtggtgtcctgagtcaagtcctgccccaccg
cccagctccccccagaggccacctcgcccctccctctgggacctctccggatggggagtc
cttggccagggtctctgactctgtgtcacctgacatttgcccatgagagccgctgggcct
tagagaggccttggcccagctgaccggttctgaagtatgggcctccggggttagcagatg
ccagcagtgcctgcccgtgtccccatgtcccggcatgaaggacactgctagagagttacc
atgcacaccgatggtttcctgtatcacagcccaaagaggttctctggtggccacagctgt
gtgctcagtcagtgcactgggcaagctagaagtgttggggggttaatgtccccaggagca
gcaaccctgagtcaataaggagcaggacctcagcttcattgtccttgagcaggacaattc
tgaagtgtattctacataaactctcagaggatgcccagcaggatggagtcccagttgccc
gcagcagtaacccactcattcatgtacttcctgcgggggctctcccttccctctcttccc
cactcccccgccttgggcttcctgggatggctcccaaataaacctcttgcacccaga
>lcl|<llId>84515</llId><geneSymbol>MCM8</geneSymbol><baseAccNo>NM_182802.1</baseAccNo><extAccNo>\null</extAccNo>
caggttgctgattttgaaaattttattggatcactaaatgaccagggttacctcttgaaa
aaaggcccaaaagtttaccagcttcaaactatgtaaaaggacttcaccaagttagggcct
cctgggtttattgcagattaaagccatctcagtgaagatatgcgtgcacgcacagacaga
cagacacacacacacacacacacacacacacacacacacacacacacagtcaaatactgt
tctctgaaaaatgatgtcccaaaagtattataataggaaaaaagcattaaatataataaa
ctaatttaagaagtgataaagtctccagatgcagtagctcacactgtaatcacagtgact
caggaggctgaggtgagaggattccttgaggccagggttcgagaccaaccttgggcaaca
tagcaagaccccatttcttaaaaaaaaaaaaaaaaaatttaaacttagctgggtatggtg
gcacatgcctatagtctcagctacttgtgaggctgaggcaggaggattctttgagcccag
gagtttgaggttacagtgagccacaatcacaccaatcactgcactccagcctgggcaata
aagtaactcttgactcaaaaaaataaaaaaaattgtagtggtagccatgtgttaattgtt
aaataaattctccaaagggctaaaagtaaattacttataaattttttatagttgtatttt
tgacctgccttttatatgtatgaatatttcatagttttgcatatcagatgtaggcataca
gacaaatacataaaccaatgaatatattacatattctgtgttccaataaaactttattta
tggacactaaaatttgaatttcataaaattttcccatgtcaagaatacaa
>lcl|<llId>84516</llId><geneSymbol>MGC3248</geneSymbol><baseAccNo>NM_032486.2</baseAccNo><extAccNo>BC004191.2</extAccNo>
cccaggactcttctcaggggagctcccggagtgcactcaggagctgatgattgacgtcac
caagagctactaccagaagtttttgcccctgacgcaagtctagcatctctgcctcatgtc
ttgaatctgcttgagctctaagatgaacctggggacaaagtgagccagtcagcacctaca
aagagcttttgtgtctttgacatctaccaccctcctccttttaaaaaatttctttagaat
ttctcaatcttcaaggctctaagtgcttaagaattcactaacagacagaccatctggagg
agctgtcttcaaatgctgtgcttacaccttatctatgaacagtcactttgtaccattatc
tgtggaacacagaatcatctgttcccaacactccagccccttggtcctgtggatggctgg
atcccgcctgaaacggacctgcagagcagcagcacccttccggtgtggaggctatgtagc
tggtgcgctgctcacggccattcactgcccatgctgagcgcctctcacacaggtaatgcc
cagcttttctgctgctaacacatttggccagttgttgcagttgctcatcatcttgggaaa
ggtgtttgtgacttttcagagcccagattcctgttgtctattaaaacttgaagggagggg
tgaatagtgtttctctcttcttcccaaaatgaccttagctgtcctaggatagttagtaaa
agactttttagcattttgacctagggcctttggctttcactaaaagtggggacctcagta
tcccagattgtaattttgccaagtgttagatttgagtctctcatgtggatgcattagtca
ggtggttactccttgcttcaaggtacttaccttatttcattgaagacaccgcatttgtga
actcttgcttcctggcctagaaccattcagcctaccctgtatttgccataaactccacaa
ttcacaccaaaatgtctgtacttagagctaattcgcatatatacaggaagggctcttaga
atcagtttgtgggcacagagcctcaggagtaaatgaagttactagggctgttcttaccat
ctccttctggccaaatagcacaacatttcctcgttctgctctgacctcttagcttagaag
gaagattcagaagtgaggggctaagaaggttgtccttgcctaatgctctgatctgtaagt
gaatagggcagaacagttcagccttgaggttagaatttagcaggagctatcctgacttaa
tatccagttgtggggtttgcaaaacaaaacagctgtatgtaatcattgccactagttcca
tctagaactcctttctagtttgttatttttaaaatgtttatacataaaaccaccaaaata
catagcttcgacaagatggaagtttatttctctctcccataacagtgcagtgatagtcag
ctggtccaggccaggcaaggggctggtccatgatgtcatcaggcacccaggttcctactg
tcttgccatgtggccacagttagcaacaaaggaggctgtaaatttagtttctacttgggc
agccaaaactctgaggaaggagattctgctagtaaaaaggagtgggggaagaatggccat
tgggagacaacaagcagactcaaccaggcctctttgttggcttcctttcctcctgctgca
catgagccttcgccttgcatttggagccatgacagctgatagctccagacctgcatcctc
ctagcttgggggctctgaatgaaaggtttcttcccttccagttcgaatttggaaactccc
aaagttctcaatggtttgttgtgagttccatgtcctcttggatcagtcactgtggccatg
catgtttggccacatgattaatccagtctgggtcatgaccttttcttcatccaaaacaag
gtgatgggaagacaaaaacaatagctactacaaacaataggagtttataattatgtgctg
atgtattcgaagatgtgttgacagtcgtgagtgtgtatcctaggaaaggcgagctggact
ctgtctccatggtggctctcaccccagggacctaggaacagcctgtcaccacacaattac
ttttataaccctggagatgaaaatctccttgtcctcaaaatacttccagaagaacaacca
gatgggaaggaccttggttgggactctttccagttcacttggggcagagggaatttaatg
gctcacgtagctgaaaaggatgggctagattgggcttcaggctgcatcccaggactccaa
acagggatctgtctctttggctctcagctctgctttcatttgagttggctttattcttgg
gcttcacagtgtggccccacagcaccagttattgataaaaagagctcccctttgctgaca
gaactgctggatttggttctcattggtccagacgaggaaggtatccagcctcaagtcatc
attgtggccaggaagatggaatacaccaaatggacaggcctggcatgtacccacagagac
tgagagttggtgctggtggttgtggtggcagatgatattacctgaagaagggacgaatgg
gtgctgggcaggacaaagcatcagctgtccagttcaggcctctcctctttccctggtgtc
ttcattttcctccgtctccctgctgtcccttaccctctgcccaatctctcattactcctg
gtcttgggagttgccttctgaggatactccactgggggtacctgagcctggattagaggg
cagggggaggatattgcctagccaaagtgggtgttcaataaagaaccatttggagatggt
>lcl|<llId>84517</llId><geneSymbol>ARPM1</geneSymbol><baseAccNo>NM_032487.2</baseAccNo><extAccNo>AK055346.1</extAccNo>
cagttacccagtggagcgtggtctcattacttcatgggaggacatggagatcatgtggaa
gcatatctatgactataacctaaagctgaagccgtgtgatggcccagtcttgattactga
gccagcgctgaacccactggccaaccggcaacagatcacggaaatgttttttgagcatct
gggtgttcctgccttctatatgtccatccaggctgtgctggctctctttgctgctggctt
cactactggccttgtgctgaattcaggtgctggggttacccagagtgtgcccatctttga
gggttactgtctgcctcatggtgtgcagcaactggatctggcaggccttgacctcaccaa
ctacctcatggtgctaatgaagaaccatggtatcatgttgctcagtgcttcagacagaaa
gattgttgaagacatcaaggagagcttttgttatgtggcaatgaactacgaagaggaaat
ggccaagaaacccgattgtctagagaaagtttaccaactacctgatgggaaggtcatcca
gctccatgaccagctcttttcttgtccagaggccctcttctctccgtgtcatatgaacct
tgaggcccctggcattgataagatatgcttcagcagcataatgaaacgtgatacaggcct
gaggaattccttcttttccaatattatccttgccgggggatcaacctctttccctggttt
agacaagcggttagttaaggatatagcaaaggtggctcctgccaacaccgctgtgcaagt
tatagctcctccagaaaggaaaatatcagtgtggatgggaggttctattcttgcatcctt
gtctgccttccaggacatgtggatcactgctgcagaatttaaagaagttggacccaacat
agtacaccaaagatgcttctgaaatacagataaaatggttggaagaaaatgttttgagta
tatgtgacagaaaactttggatattatatgtttctgggagaagagaaaatacttcaccta
ttgggatgccaatatttctgttgtatttctataatgggtttgggggataataatggtgaa
gctcaagaacagatgtctattgagtagaaccaagttaaaataatgtttcccatagtgttt
cttctataacttgacgttggtgagcttatatttcccttggaagagagcatttgtggtaca
atatgctatgtgccaaatgagtgataagatttaagcttattgaagtttagggaaagaagg
ttgctgtggtgaggaacgagactccatagcagaggtatgccatcatggaaggggtggcat
tgggatggagcgcagatatccaggcaagcatactaaaatgaacaagttgctaaagatgag
aatgaacaaagcatattcagggcatgtttaatagactgattttgttttt
>lcl|<llId>84518</llId><geneSymbol>CNFN</geneSymbol><baseAccNo>NM_032488.2</baseAccNo><extAccNo>AB049591.2</extAccNo>
agggctccgtcgggcacgactgggcggccctcaccttttgtctgccctgcgccctctgcc
agatggcgcgggaactgaagatccgagagtaaggaagttccctgtcttccccgtcctttt
ccaccagtctcgcctctggccttctctggccactcctgggagggactgcctcaccacccc
tgtcccgctgccagaaatacacccacaataaaaacctgaaaaccaa
>lcl|<llId>84519</llId><geneSymbol>ACRBP</geneSymbol><baseAccNo>NM_032489.2</baseAccNo><extAccNo>BC033010.2</extAccNo>
aggtgtcccgcatgagatgtctgcagaatgagacttacagtgcgctgagccctggcaaaa
gtgaggacgttgtgcttcgatggagccaggagttcagcaccttgactctaggccagttcg
gatgagctggcgtctattctgcccacaccccagcccaacctgcccacgttctctattgtt
ttgagaccccattgctttcaggctgccccttctgggtctgttactcggcccctactcaca
tttccttgggttggagcaacagtcccagagagggccacggtgggagctgcgccctcctta
aaagatgactttacataaaatgttgatcttca
>lcl|<llId>84522</llId><geneSymbol>JAGN1</geneSymbol><baseAccNo>NM_032492.2</baseAccNo><extAccNo>AK074760.1</extAccNo>
agtgtgaccctcaagtatgaaatcaagaagctgatctacgtacatctggtcatatggctg
ctgctggttgctaagatgagcgtgggacacctgaggctcttgtcacatgatcaggtggcc
atgccctatcagtgggaatacccgtatttgctgagcattttgccctctctcttgggcctt
ctctcctttccccgcaacaacattagctacctggtgctctccatgatcagcatgggactc
ttttccatcgctccactcatttatggcagcatggagatgttccctgctgcacagcagctc
taccgccatggcaaggcctaccgtttcctctttggtttttctgccgtttccatcatgtac
ctggtgttggtgttggcagtgcaagtgcatgcctggcagttgtactacagcaagaagctc
ctagactcttggttcaccagcacacaggagaagaagcataaatgaagcctctttggggtg
aagcctggacatcccatcgaatgaaaggacactagtacagcggttccaaaatcccttctg
gtgattttagcagctgtaatgttggtacctggtgcagaccaggccaaagttctggaaagc
tccttttgccatctgctgaggtggcaaaactataatttattcctggttggccagaactgg
gtgaccaacagctatgaaacaaatttcagctgtttgaagttgaactttgaggttttttct
ttaagaatgagcttcgtccttgcctctactcggtcattctccccatttccatccattacc
ccttagccattgagactaaaggaaatagggaataaatcaaattacttcatctctaggtca
cgggtcaggaaacatttgggcagctgctcccttggcaggctgtggtctcctctgcaaagc
attttaattaaaaacctcaataaagatggccctgcccacactgtgccttgtgtttggggc
ttgatagagtgtgaaaggtgtgttgcttgaaaggtgtggccttagacactaggagatgat
gggtagaagctccttgagaaacctagcagtggccatagagaagtagactgggtatgggga
acctaagtcatagttgtaacctacagctgattggtaagaactatgggccagacatttaat
ctctccatctatgaaatagtccattctcatttatctagcttaggttatgggctcttcttt
tagttggatattcacatttatctttcagtgttaactgggtatcagttatgagtctactac
tgtataatggcatccaaaagaattttaaagtacctcggtttatagggatttacaattcag
tagaaacttgttattcatgtgaaacagtgaacataatatctaatgatgtggagcaagtac
attaaaaacaggaaggaagagatctgtgattaaactaaaggccctttcacacct
>lcl|<llId>84524</llId><geneSymbol>ZC3HDC8</geneSymbol><baseAccNo>NM_032494.1</baseAccNo><extAccNo>AF334161.1</extAccNo>
aggtagcaatgtacagataaagagtactttaacgcccatgcgtgttcaagactgttcaag
actggtgatttggagtagtttacaagattcctcattcagagtgccctcttgtgtgactgg
ggtgatgtgcagcttccataatggatgggacagagagctgggatctaatgtacaagtgaa
gggcttggtcttccctgagacattccagccattggaataggagaggagcatatatggcag
aggtgatggctggtgggtaaatgtgatagtaaattgtagaaacctcttctgattgattgg
atttccttaataaaatcggaagcaaggttaggctgagtgagggtgagtaaagaggtagag
gaggtttgaggagagagaactgctcggaagacattggtagatggaccataaaaacagagt
tagttctctttatgacattaaatagttttacaacatatttttaatggttcacaatttcat
tttagggcttaaaataaattatggttctatgatttttttaaaccagtttcctattgttag
acatttgtttccagtttcttactattataaataaagtgaaacaatatctcttactatacc
atttctaa
>lcl|<llId>84525</llId><geneSymbol>HOP</geneSymbol><baseAccNo>NM_032495.4</baseAccNo><extAccNo>BC014225.2</extAccNo>
ccagaaatggtttaagcagcgcctggcaaagtggcggcgctcagaaggcctgccctcaga
gtgcagatccgtcacagactaaggagatggcaggcattgacagcttcactccatgaaggc
catctctgtttctctcctccgcttaaccaagctgttgtggtttttcagcatagtgttgta
tgttccattgctagctgtcctgctgtttaacacagtgttgtattttttttctaaatgtac
ataattagaaaagaaaataacaataggaagctatgtgtatcttctgtgtaaagcagtggc
ttcactggaaaaatggtgtggctagcatttccctttgagtcatgatgacagatggtgtga
aaaccatctaagtttgcttttgaccatcacctcccagtagcaatttgctttcataatcca
tttagcaatccaggcctctgttgaaaagataatatgagggagaagggaacacatttcctt
ctgaacttacttccctaagtcactttccttatgtatcatctaatacaatgatggttgagt
gaaaatacagaaggggtgtttgagtattcagatttcataaaacacttccttggaatatag
ctgcattaacttggaaagaagcctgttgggccagaagacagaaactccaactggcaaaaa
agcaagcatctaagaaaaaaaaccaccaaagttcttgaatttactatatttaaatgcatt
ggttaagtttattttgctaaataaagtgaactgctttttgtctctaaaatgatattctaa
ataaaaccttaactttttgttgaa
>lcl|<llId>84527</llId><geneSymbol>ZNF559</geneSymbol><baseAccNo>NM_032497.1</baseAccNo><extAccNo>AL389937.1</extAccNo>
ggagagaaaccattttggagaggaactgtttgactttaaccaatgtgaaaaagccttgag
tgaacactcatgccttaagactcacaggagaacttactttagaaagaaaacctgtgagtg
taatcaatgtgaaaaagccttcagaaaaccctctatctttactttacacaagaaaactga
tatcggagaggaacttcctaactgtaatcaatgtgaaacagccttcagccaacatctaca
tcttgtttgcaagaaaactagccaaaatctacatcttgtttgcaagaaaactcacactca
agagaaaccatataaatgcagtgactgtgaaaaaggcttaccttcctcctcacacctcag
agaatgtgtaagaatttatggtggagagagaccatatactcataaggagtatgtcgaaac
cttttctcattctacagccctttttgtacacatgcaaactcaagatggagaaaaattcta
tgaatgtaaagcatgtgggaaacccttcactgagtcgtcatatcttactcaacatttaag
aactcatagtagagtgttacctatagaacataagaaatttggcaaagcctttgctttttc
cccagatcttgctaaacatataagacttagaactagaggaaaacactatgtttgtaatga
atgtggcaaagaatttacttgtttctcaaaactcaacattcacataagggttcacactgg
agaaaaaccgtatgagtgcaacaaatgtgggaaagccttcactgattcatcaggtcttat
aaaacacaggcgaactcacactggagaaaagccttatgaatgtaaggaatgtgggaaagc
ttttgctaactcttcacatcttactgtacatatgagaactcacactggtgagaagcctta
tcaatgtaaggaatgtggaaaagcctttattaattcctcttcctttaaaagtcacatgca
gactcatcctggtgtaaaaccctatgactgtcaacagtgtgggaaagccttcattcgatc
ctcatttcttattcgacatttgagaagtcacagtgcagaaaggccttttgaatgtgagga
atgtgggaaagcctttagatactcctcgcaccttagtcaacataaaagaatacatacagg
ggagaggccatataaatgtcaaaagtgtgggcaagccttcagtatctcatcaggccttac
agtacacatgagaactcacactggtgaacggccctttgaatgtcaggaatgtgggaaagc
ctttactcggtccacatatcttattcgacatctaagaagtcatagtgtggagaaaccata
taaggaatgtgggcaaacctttagtaattcctcatgccttactgaatgtgtgtgaattgg
ggctgatacttggaaagaatgtggtaaagccactacttcctcacacttactgaacatgta
ctcattcatagtggcaatgtacacagtcataaggaatgtgggaagccttccttggtgtct
cagatcttaacaattccaatagaagagaagacatatgaatgtaaggaatgtgggaaaatc
ttggctccttccataggccttactattcatgtgtctgtgcatcctaggaaacaaactgaa
cgtaggaaacctgtcgatgcttacatcttactgagtctgtttgaactcatgctggagaga
aatgctatgaatgtgaggaaggtggaaaagctttcattattttcctcgggccttactgag
cttgtgagcacattggatataaatgcacgtcctctggctgtaaggaatgtgttgaaacct
ttcactctgccttataccttaatattcagctgtgatctcacaagtgtgaaaaatcttatg
aatgtaaaatgtgtggagattcttctttgtttttagcttccactttgggaacatgtcaaa
gcacacattgagaagtcccatgagtgaaagagatgttggaaagcccttgaacttggtcgt
taggaaacatccacactgaagaggaacctgactgtatggaaggtcaaaaaggctgtatta
atttacatgcaaaaagtcacactagaggaatgccatatcagaatgcttttggtaaatata
catgttttaaagaggttatatatcattaataaaaatatctagctggtctgaa
>lcl|<llId>84528</llId><geneSymbol>PEPP-2</geneSymbol><baseAccNo>NM_032498.1</baseAccNo><extAccNo>AF317219.1</extAccNo>
agatttggtttgagaatagaagagccaaatggaggagacatcagagggcattaatggcaa
gaaacatgctgcccttcatggcagtgggccagcctgtcatggtaaccgcagctgaggcca
taacggcacccttgttcatcagcgggatgagagatgattacttctgggaccacagccatt
ccagcagcctgtgtttccccatgccaccctttcctcctccgtccttgccccttccactca
tgcttcttccacctatgccacccgctggccaggctgaatttggcccattcccttttgtta
tcgtgccttctttcacattccccaatgtctaagggatagcctctgtgccactttttgcca
gagtgtctttgagccagattcatattttgcatagcaccccatcaaaagtagttcatcaaa
tgtctattaaacgttttaaagaaaagtacatcattgacccatttttagggcacttgtaaa
aatgtttctataaatatgtgaagggtatgtacatttgttttgtgtgtcacatggggtcag
taagttctcaataaaaattgttaagaaatgccattcaaacc
>lcl|<llId>84530</llId><geneSymbol>KIAA1853</geneSymbol><baseAccNo>NM_194286.2</baseAccNo><extAccNo>AK125400.1</extAccNo>
cagtgcccggaaacgccccatcccctactatcggcccagcccctcctcatccggcagcct
cagcagcacctcctcctggtacagcagcagcagtagccgctcggccagccgcagctactc
ccggagccggagtcggagccggagccggagacggagccggacccgcacgagcagcagctc
tagctcccgcagccctagtccgggctcccgcagccggagccggagcaggagccggagccg
gagccggagcaggagccagagccggagctacagctcagcagacagctactccagcacgag
gcgctaagtgcccctgagccagctgcccgtgggggccccttcgcgctgccagcctccccc
aaccacctgccctccccgccttcttggtgacaaatagtgagggctcctataccttgtcct
tcctgcttgcctaggggaagaggagaagagggtaagggggcttcactctctagatcagcc
tgctaggagcctctaccagcatcatcctggggcccagctcaggcctgggcatatggaaag
aaccatcatcttgtggcacaaaaaaagaagaaagaaaagaaaacttcaaggttttgtgag
aagcaatgggtctgtgactcaaaaattgagccctggccaggaaaatgtggagacagttct
tctcctccactgctcacaggaggcccgtggtaattctccccacctccccggatgccccac
tagtccaacttcatggctgcacgtggatggacccccatgtctgagaggggtgaaagagga
gaccaatggcagttcaggttcaagataacggggtcaggcctttaacttcctcaaacaggc
ccaagcaaaggctggaagacatttgggtcctagaagaagggatatccttgaataccagat
ggggacgtttgacttggtgggaggtgtcaggagataggagttggttaagatgatagatag
aaaaacggaagggttcagctgctgctcccaatacctcagcatggtaaggggacagagccc
agcagatcccagctgtgaagaggccactgcatggctgacacaaaacacctcttggccatt
cacaggggccctgcaacctcacgagaaaggagatagtggaagagtcaggacaggttggtc
tccagccccacttcccaaatatgcctcagccccactagctggcaccaacttaattccacg
ggaccatctgctgaacattccccagtgccatggccagttgccaggccccagcgccagcca
gtctggccttaccctccggttggcgcctgccagccccctcccctctgcccaggctgccac
gccctggatgccacccagtgcagcctggcacctacccacccacccttcagcttaagccac
tccccttgcctctcaggaattttgccaggatggggcacagcagctcaggtttgggggaaa
agacccgaatccagagtgcaggggagaggggcttggatatgccatgtcttgggctcctgc
tggcttctgaggtttcttgtcagcttgggaaagacccacctttatttttgccctcacccc
aagtcccccctggctggggctgggcagagagggtaagctgatctccgatccacaaatacc
accagctgcttcatccacagaaggcgctaagaacggggaggtgaggaataagatccttaa
aataaactcttgggcatccccctcaccagctgactggctttccggaggcttgtgggtgag
tttcaagtttgtggtggcaacagcagcaggacagggcacggagggagcgagggagagagg
accggtcccagcttttggatattttgggttatggggaagcaagggccaaacattctttat
ccctcccaccccagggaaaacatttggaaaatagtcctttttcttggaagcagtgacgtc
tccctacccaatctttcccatcctatcaacccatggggctagagactgccatgcaaccac
caccacgacagcccttcctccatcagaagacaggagtgagggccccgggcagcagtggac
gacccagcctccccataccgggcctctggcccagacctaagccctgcccacaaagactaa
tggatgccagtgctgtcactgcagaaggccagatggcaggtgcctgggacaggggcaggt
gccccggggagggcaagtacagccactgtaaataaccctcgtccctgcccaggaacccag
actggacttcagtctccctccatggagacaaaggcttcccagagccaccaaaaaccttct
tagcaggacagctgtgagaggcatcagaacctcacgttcggactgccttcatcaagacaa
ctctaggggaccattttgcctggggctcctagcaaacctttttatttattttatttattt
atctatttatttatttgatgactgtctctctttctcgccattagcagtattgaattattt
atttatacagaggttttgtgtgtgtgtgtgtgtgtgtgtgtgtgtgtgtgtgtgtgtgtg
tgtgtgttggggggatctcctaaattatttctgtgcatctcctttttttttctgctgttt
tttatggatgggatttgagaggccaaaggtgagtgggctattggccttctccctgaaggc
tctaagcctggaacaccctggggttggcccagaaggaggcacatcagtcccaaaattcat
cacttaacccagcgtccaggagggtcaggcctgtaccccagcctcctgtcccccaggaac
ctcacaggggtatcaaaaagatgtaaacagcccagaggcttatgagctacagtgatgaat
tgacacagtggagttgcaacttaggtgggggttggagtcgaaagttggcaaatggggcca
aggctgcacaaagtcgaaatcccttgtgaatgtcccttagggaggcaccagattggagac
agatgtgctatctcctaacagagtgatgaggcttcagttgagtacttgctgaagtagttg
ccttgtattttgagggccatggtggatgaaaatgatgtctggtttagtactggaattgca
cttggggttgacaaggtgctcacaccatgagaatggaggcaggaattgagctgactgagg
gaagatgcaccttgatctcaccctcactccaaggcacatagcaggatcactccctagctt
ctctgagcacacctagttggtttcatgtatgttacacatgcttccactccacagtaccta
atttctctctgtcccctgagatctgaaggctaccttgggaagaggcatcagccatcttgc
ttgagaaccaccaagccaaaagcaaaagcttttatctatgatctcttgctgtttcatcag
gggaaagcacaaagctatttctgaaattaggaaaaaaaaaaaaaaggtggaaggagcagc
cagatgttccacaggaccccaccaagaaggtcatttccaaacccatcctggaagggccca
ggatccaaaggtcatcagtcctgcttatctgaccaactggcagtgtcttctggctgctgg
ccggagacagctcttgccctttccaaagtcactgtccactgccttgcaattgccagcttg
tctggtccagctttgggtttggtgagacttttgcaacatccctggttgtttccctggcaa
tgtgactatccagccctaacccaaagcaagggagtgcccctttcctgggtgaagtttaca
agaaggctgcttaaatgcctgcttcggggaaatctctgcctctctctctctctgtctctc
tctctgtctctctctctgtctctctctctctctctctctctctctctctctcagtgtatt
tctctactttcttttacatttcctttttttctatccaaaaacaatgtgcttgttgaggca
ctggtaaccctgattaaccagaacctcccattcccagtatcgctgttcctacgcccattt
caccctcattaccttctgcttccaaggaatatgacagatcaccaggatgctgctcgtcgt
gaggatttatctcaaaaaccaacatccaaaatgggagggagatgtggcttgaggtcaagc
gccatgcatcccaagcctttgaccttcccgctatggaagtgcactggatgacagaaactg
aatacattgctccctttccctagggcaaagttcgacctctgttaagtggagggatttgtg
agataaaaattcaaaatgttggcctgaggcctgagagtgtcaccaaagacagagggagct
tcactgagactcagagggaaaaggaaaagagcctcaaacatttttaggaggttgtccatc
atgaaagtaaaaacgaaaagcaagatttgatctcccttcagttaattaggcaaggctaag
taactcaaagccccctattagtaacattctggttcactgaggtttgatcatattcctatc
tgcattccttcccttctttgaaggacagctgatctttcagaagcagaataaaattaagat
gttagaacaaaggtctcagtctcagagaaccgcatcacttcatttgctcagacccatcct
cttttgcaaaagggtctgcttggagaggccaaaattcagggtgctctcaaaggcaaagaa
agcacattgttttccttctccagtccaactttcatcttttcttctgctgttttcttttcc
cctcttctttttcacaaatgttcaaaatggtctcatgcgcatgtgtcttgccccactttc
ccctttagctgaacagaaaattttgtctcagtaaaacgaagtcaaaaaacaggattcctc
caaacatgcctcctcccgcactggccagccgagtccagctgagaaacttatgctagattc
aatgtcattgagcaatgctttattgaagtctcgttcttctcacttctgcaccagtgagcc
aatgatactgacagaaatgtcatctctcttctatctgtggttgctgtttttggagtaaaa
gtttctgtgtgtgtttttttagttcttttgatggctgttgttttgcattgtaaataccat
gatgggggacccccatcagaacatggcttatttaataatttatttcgtatttattgagta
atattgggaaaagagaaggaccacctctttccctgaattgctattgagaattggtccatc
tcccagctccaggtgctgctgtctgcagcaagggcattactgcccaggtaaggagtgcta
gaatcaccaagcaaattgaaattggcagaaatggaggcttcagtcacacaaattagactc
aaatggaactaaaacactggttatctccaggaaaacctcatttagatggaaattaatgga
agaataaaatgcctacacatgaaccaacttctattaaaaagtcacaactccttgaaaaaa
aaaataaagaaaaattgtaaactcttttttttttctggccaaggaaagctatgcctcatc
ttctaacgagccaagccaaaaagactgcaatggtattcctatgtgtttctttggcctgtg
tatcagtctgaatgaaatggaatgggtctctagcctcagtcttgtcatctgtaaaatggg
gcttgtcctatatattatctgcaagacgtgggaaatgggggctcaagccctgatgctatg
gactccatactgttggatatattgtctcttgtgtcttctgctgactgcagattaaagggt
gtcaaccaaggaaggaaacaaaaaagtagggcctggacttcatttgcagaatgaggtcat
agtcgttgagtcccacagtcatatatgggagacctcaagttgctgtcaccttgataactc
ttgtatcctgggttaaagccctctgtatttagtttgaacttctctctaagccccgtggtc
caaagtcatcacgggagagaccaagatgggcttaccttgccctgctctggatttaaccat
tgttcattgtcaggctatatttttgtacaatcattcaaataacccagtgacataggtcat
attgccacttttcagaggagaaaactgaggctcaggagggggagttgacatgcccaagct
cccttgagctcagatcagcttgactcaatgtccaacattcccttggtagctttttctccg
gggtcctgtgctataagaacttctctctgcactgtatttttttttctcccaattcttagc
tatttcctcaagcaatgattggccaaggacctagcataatccaccacattggccaagggg
acgtggtgcaccccaaggccatttctctgcattggaggctgcgaatctcctctggaaaat
tcccaacccgaggacccaccatgagcccagctcagcctgaccagacagcctctgcctgga
gcattcacatcagatggaaagaagctgctgtgtcctccagcatcctgggaccctgtcctc
tgcccagtgacacagcagccatggctagcttgatttctggtctccaaagctaagcataac
cttcccggggtttctggtttttcagcctgtacgaaacatgtctctgttctaattaaagtt
cccatggtatggtgttctcat
>lcl|<llId>84532</llId><geneSymbol>ACAS2L</geneSymbol><baseAccNo>NM_032501.2</baseAccNo><extAccNo>BC032076.1</extAccNo>
ggtggtgaaacgtcttccaaaaaccaggtctgggaaggtcatgcggcggctcctgaggaa
gatcatcactagtgaggcccaggagctgggagacactaccaccttggaggaccccagcat
catcgcagagatcctgagtgtctaccagaagtgcaaggacaagcaggctgctgctaagtg
agctggcaccttgtggggctcttgggatgggcgggcacccaagccctggcttgtccttcc
cagaaggtacccctgaggttggcgtcttcctacgtcccagaagcagcccccaccccacac
atgacccacaccgccctcacgtgaagctgggctgagagccctttctcccatccattggag
gtcccaggagtgtcacccatggagaggctatgcgacatggctagggctggttctgccatc
tgagtttggtttcctggaatgaaaaggcattgccatctccattcctctgccctcttgagc
cagcacaggaaggtgaggccctgggatagcgcgcctgctcagataacacagagctagtta
gctagtagcaaccgtgttttctccagatctgtctagatacaaaggtcagaaatcttattt
ttatacttttatattgtggaagaacagcatgcaacactcacatgtagtgtgtggatttac
ttgaacatgttctttttaacatgtagttatgaaaatctccttttttgcctctactggtga
ggaaacatgaggatcagaggccacatttttaattattgttagtgtatttggaagtctgaa
ttggagatgtttgtacctctgtctaaacagttcccttgagaacttccaagcctccggcat
cttttcctggtgagtgtttctcctgtgcttggttgtgtataatggagctaactcctaagc
ggtggggtgaatgtggccgccttagttctgaagctactccagttatgttctgtttcttca
agctgtgatccagaaagatttttgtgcccccagatgcctcttgataggagaggcaacata
ctccaaatagttgggttcttcagggaagctattagaaactcaggtgacttgttagagcac
taacttggtcagagccaaatcctggcaaacgctgcctgaccttcactctgtggttggggc
ggtgagaaccactgaggtccaatgatgagacttggaggtctggatccagtctctctttgt
tttaatgtgacttaggtgctgtcaacattagcaagataatggaaatcacgacgccagtgg
gtgcttacctccctgctaggcatgcaggggctggcggttggcaggggaaggaggcccagt
gagccgggtcccttaggggagggagagtttgtcctctttgccccacagtctacccttcag
ggccttgtggcagtgccagtgttcggggggtgtctgggccactgagtacccactcggtcg
tggttgtgctggcctcttgggtgagtgaacctgtgaagcccaggaggtggtgttggctgc
agggtacacaaatactgagtggtggtcttttgttacaggcttagcaacaaagctgtgccc
tgggcatggggggctgtagtgtagctacagttgtgcgtttgtgaaatggcttagctttcc
atgttgctgagaggaacctggacatggtcccgggcatctgaatgatctgtaggggaggga
gttcaaataaagctttattttgttca
>lcl|<llId>84536</llId><geneSymbol>C21orf67</geneSymbol><baseAccNo>NM_058188.1</baseAccNo><extAccNo>AF380178.1</extAccNo>
ggagcactgccacgagaggggatgctgccgtggctgcgccagcttcagccctttccctgc
accgagatgtcccagtgagcggctgggtgctcacagttcccgttgggccatcagaggaag
atcaaagatcaaccctcccccatgggctcctgcctgcctgccaggtgggtttcctgcctg
tctcccagcccccaagagctccacggactctgccagtagctgctttaaaggagggaggga
gttttctgatcctctggacatccctggggctggagctatgggctgagccataggagagcc
agcccagctccctgggggttgggggctgtgtctctccatcccttagtaaaaatacagcaa
ctcccaactcaa
>lcl|<llId>84537</llId><geneSymbol>C21orf69</geneSymbol><baseAccNo>NM_058189.1</baseAccNo><extAccNo>AY035381.1</extAccNo>
aggttttcctgtctcctggaggacaaggatgagggctttccacttgagtctccctggtgg
agcccagctcctgacatacctggtaaaagttctcaagagaagaacatggaggaggaatgt
ggataacaaccctggctgcctgtgtgttccaagctaggaagatgtaatgtccccacaaac
ggggtaaatggcttgcctgcgtcacagctgtctcaagcccaggccctgggcgccagccca
agcccaaggactaggtccagagccacacagcgccaggccacatccgcctcacctgggacc
ctttgtggggtacagtctccggccccacccagacctgctgaaggagagaccccatggcaa
ggactcagccacctgcagtttcataagcccccagtgggttcctaggcatgaagaccaccg
gttagaggctgaactggcaggaacctgtctccagccccttctcaccccagccgggccctg
cctcagaggcagcacccaggacgtggccatgacccgtggactccactcaatccctcttct
ccaggagccatgcaaagtgtcagccagccaggcccctggaaggcagtcatcacctcttaa
ggcattgcgggtgtcggtcctgcaactgccaggtgcagcacacgacccgtgtccggtgtt
cgatagcagggagccatgacctggcaacgattccacgctcaaaggggcacccggggggcc
ctgggtcggggcggatcagctttccctgggcacatctgcctcattccagatctccagggc
tcatgtctgtgacagggagggaaggctctgccctggccttccgtcagctctgccagtgca
ggctgggcagcctgggctttagagctggcttctgcccacactttctccgtgaaaggaaaa
caactatgagtctgccaaacgcatctcagatgcgttttaaaaaaattctggtccccgctc
tctgtcccatcatccgcctcggggacttcctctctccgtggttctcaccccatactctgt
cactgccacattttcacctgggcctggcctttgtctccacctgaaactcctgaaaatctt
gaaatggatttctaggtcactggggactccggcagcacattcggcttcagaataaagggc
gcccgcggtcccccagcacctccccaagccacacccctagcttccctccctatccctgca
gcctgagggtcccttcagccacccttaagtccccacctgggctcctgccccgcccctggc
tagcagcgccttctccaccggggccccctctgctcacagagccccctcacctccctgggg
atgaggggccaggccatgaccctgaaagcctagccctggccttgacctcccaggagcgcc
ctccccgccctctcccggccccggccccgtcctctgctgctggcctctgggtcgtgcccc
gcagactgagctgcgcttgggggtcctggcggcctgggccgtcccgcaccgaacccaggc
ggtcggagcccggcggggaggcgcgaggtccttctgggggctcctccgacgcctgaggg
>lcl|<llId>84539</llId><geneSymbol>GPR145</geneSymbol><baseAccNo>NM_032503.1</baseAccNo><extAccNo>AF347063.1</extAccNo>
gctgcaatcccagtgtaccaaaacagaragtgatgaagttgacaaagatggtgctggtgc
tggtggtagtctttatcctgagtgctgccccttatcatgtgatacaactggtgaacttac
agatggaacagcccacactggccttctatgtgggttattacctctccatctgtctcagct
atgccagcagcagcattaacccttttctctacatcctgctgagtggaaatttccagaaac
gtctgcctcaaatccaaagaagagcgactgagaaggaaatcaacaatatgggaaacactc
tgaaatcacacttttaggaaagtacatggatcaccatgagtctagacatgattgtctatc
ttactggtattattagaaagggcaggtgtaccgatatgtttatgcccattcttcttgtgt
acttgtgactcttagcagcatggaagagaagtgtaaccatgcaaatacaatgagcttaat
atgctaact
>lcl|<llId>84541</llId><geneSymbol>TA-KRP</geneSymbol><baseAccNo>NM_032505.1</baseAccNo><extAccNo>AK096640.1</extAccNo>
ggagaattttttctcttctatgagcctcaaaaagactactggggtttcttaacccccatg
actgtgcctagaatccagggcttagcagctgtatacaaggactctatctactacatagct
ggaacctgtggaaatcatcaacgtatgtttactgtagaagcctatgatattgagctaaat
aaatggactcgtaagaaagactttccatgtgatcagtccataaatccataccttaaactg
gtacttttccagaacaaactccatttatttgttcgagctactcaagtgactgttgaagaa
cacgtcttcagaaccagcagaaaaaattccctttaccaatatgatgacattgctgaccag
tggatgaaagtgtatgagaccccagatcggctctgggaccttggccggcattttgaatgt
gctgttgctaaactgtatcctcagtgtcttcagaaagtactctaaatgagtagcaggcct
tagtgcatcactggcatctcattcttaggaaacttgtctttgatacaaaagagtgctgac
agtatttcagaaagctgagagagttttatacatggaaaatgggtatgcttaaagattgca
gggtagggagggattttccttcatccttgtgacatttcatttcagtaaggaaaagataac
aaagtgcaattatcagcatttttttttcctggcataaaattaatcatttcattttataat
tttgtgataaatagtaactgaggtaccagatgaatcaggacaactatgcactcttataag
agcatttagggtattattgggtaaagacgtctaaacttgtttgatgtgacttttaatttt
aaatacgggtaacaatctgaggcaatatcactaggactttagctgtgacctctctaacac
agagaagcactaacttagatcctcattcttaatatttatatgtatctatttttgtgtact
gttttcaagtgtactgagatttaaatgtgttctattattagagtagatcgaagaaaaaat
tagtctcagaaagagcttttagtctgattgtttccatttcccatgtaattttaagttaag
ctaaagttttaaagtggcagttttctgtcgatgactttttcaagtgctaacactgtctct
tttgtgaaaatctggaaaagtgctcatattcacaggtggctggtgctagtctaacttaat
tcatgtgtataactagatggatttaaatggtctgagcctatgcctatctttcaaattggt
gtggatttcatggccatagtactttacctgttgaactcttgtgatttcacaagattctct
acttatgtgataggagggtatggccagttattcatctaactggactcaatcttagaatag
taggaacattatacccagtttgcactaacatgggccatttgtagcccaaccttctcttcc
atctacctgtccattcattattggtacaaggaaaggtaacttatttctcttctgcacaga
gcataatgtgaagttttatacctacttttaaaattctgctttccagaaacaaaattcctg
cagtggtctaatttaatgtctttaagtttcatattacaattaaaacctcatttttttttt
ccatttttgcacttaacagtgatgaatacttttacgttggaatcctccttctagctgaag
gtgattgaaaaggaaaagagtgagtgaacagaaccatagctttctaggtactaaagcatt
ttttgcatttaactgatgaaatttctaacaatcatcagttaggaatattaacatgaagga
taaaccaacttatttgtatacctaaggcaggcatttggatcagtaacatgttttactaag
cctagagtaattcgtaaagggtataagcataggacagattttgccctcaatcacaatatt
tgtattcacttgaaagcaaactggcatggttcgtattttaaaaatcttgcacaaattgta
atgtgatactgtgaaacaaattgaaaacattgcctctttgcatcacatacctcgtttttc
agaaactttccaaactgctttacatagacctctacaagtagggaatgttttctgaagcag
aagttaaaatggacagcatttctagaattaacattttaaaatctagtcttagctagatat
gtggtttcttcttattggtgttgatagtatgtctgtaatctctgtataaactttgtcaac
atttttacctccccagttttatcttctgttttgtttttgtttttatcatcatgatgtttt
ggagttattactgtgtattttagaaatcattctttacagttttgcattgctgaggagaga
gaaaaaacaatttttttgcaagagatgttcatgtaatttatttttgaaagctttgttgaa
taagatttcctgccgctttttgacaatcttgtgtatttagaaaaatgtattacttgaaaa
catgacatagaacattgagttagcaatttacatgggctgtatgttatataagagaatgac
atactgtggctaattcaacagtagatttattcttttagcctgcacaacagttgatctttt
ggctatgacaatttgtatggagggtacgatctaagttaagtgtgtcaaaagcaaggctta
ggatttgttatgggagtagaatatatattgaattttgtatgaagaactatttgtttaaat
tatatagctgggatattttgccactgttaaaatggattcagaagaggtcctagaaaagta
agattagtgacatgtgtgggtttatatttagatatttaaggtgcattttcatagtgtggt
aagaccttaagtaaaaggcacaatgggtactacagaattaaaatgtaggtctaacataat
gccagttccactttaactttgtttttgcatttgaagaatgtatgtagcactttcctatat
atttgtcacacattgaaaactggactgggtataactatgttataggaaagtagaaattgt
attctttattttccatctttgttttctgttctacaaagttgatgcttaagcatcaagctg
attttattggtcatgagaacaaatggatgtgatcatgaaggaatcagattccctatgtaa
agcagtttaaaatggaattcaatgttcagtgctcaggtatgtagtaagtactgtagtcct
gtgggggcaaatgtgtagatatttttaaacattttgccataattgcacaattttttgcat
ttttacctgatgtcattgtttcttataataaaaccttttctgattgaaaa
>lcl|<llId>84542</llId><geneSymbol>KIAA1841</geneSymbol><baseAccNo>NM_032506.1</baseAccNo><extAccNo>BC070104.1</extAccNo>
gtgaggcagagacacaaagatatggaagaacattggacagatttacatcgatatattaat
taaggtgatttcagagttggagcaggagaggaagccttatagatatttttttttcttttt
gcttgcttgtattttctttttaattattattcagtatttcaagtagacagaaaagtacag
aggataatacaacaaatatccaggtacccaccacccagcatttttacatagtagcatttg
atgttttgaaataagacataaaacattccaaataccctatcaccgaggatcctgcatcct
cttcttttcccagaagtgaacatttctctgaatttgatgcttattatgcccatgcatgtt
gttatacttttactacatattttatgtagctacagcataatatgctatgtttactttata
tagtgacctcatactatacatatcctcatgcaattttttagactctgtttgagaattata
tattttgattcaggtagcttaagtttattttagctactcagtagtaatgtattctattaa
tctactaatatatatttcttgtctatggaca
>lcl|<llId>84545</llId><geneSymbol>MRPL43</geneSymbol><baseAccNo>NM_176792.1</baseAccNo><extAccNo>BC041165.1</extAccNo>
ccagacctccccacagtggatcctatctcatcctcattgacctctgctccagcccctatg
ctgtccgcagtttcttgcctcccgattgtccctgcactgaccactgtgtgctcagcgtga
aggctgcatagaagtgtgtacggcttgaggtttcagcatccaggctgcagaccccacgca
gtgtctcatacagtggaatgtggcagatgagacgggctttcaggaaggaagtccacttct
tctgcaggatcttcttccctcccaggtctccctggggaggtagaggcacgggataagggg
ccagggtcagaggtccagcctctatacccgtgccccaacgtcagcccaatccaccttgca
gacacgagccacacgggccacacggtgactgctgcggctctgagtgaagctgccagagcc
ctcctcagtggcacgctccgtgaagaagtagtacaccttgtcatcatcacccactgcact
ggccttgctctcccgcacgaggacggagaacacaaactccgcatctgtgggtcaggcagt
ttgagaggcttttgagacaggctggggattcctttcccccactctgaggctgacccctca
cttgacaacacacaggaatggaatggacaggctcacctggggatttgggggtggggtggt
cagctggccaagggagtaaaaatgaagaaatagtcccctaccccccatcatcctgtgcct
catcctcctaaccattgagccaatgcattggtgtctcctcagttctcagggagtgtgggt
ggcggctccggcggatgtcaggaatgctccggaattcatacctagtggctgtgtagaggc
ctccatctggcgtggggatattccaggcatgagagacatgtcatattcaacagggcacat
gacatatacatggtggcaggtcctagagatgagatccacatcctaaaaataccatgtctg
tgatagggaagaaggcctgctcaccaatgatgaggcctgtgaagccacgggctgggtcat
aaggacacttctccttcccctcctcgaagctggttggcaaggtgaaggcctcagcatcct
agggaacaaggaaccagcagtaagtggttccgaagacaggcagggacagtggctcaaagt
cagatcagtctggggtcagggatcagcgatcagggataggggcaggttgtatggcagatg
cacctgacagcaataacttaagcatcccctgagaatgaccttatggcctcaaaacaatgt
atgtttggagttccaaatctgcaagtggccaacctagagattcactccttatctatgaag
aacatctgagcccctagcccatcctgtggaacacatgctgtccaggggatcaaggccctt
tgttttgggttaaatgaagtttgccaggtggaggtgattagggggaggatgctaagtgaa
aatgctataaaaactgcatggtttttacaaaggggaatggttctccagtgcagcccgccg
ccactggagtgccctgtatggaagtccccttaataaaccatccgtctcctt
>lcl|<llId>84547</llId><geneSymbol>PGBD1</geneSymbol><baseAccNo>NM_032507.2</baseAccNo><extAccNo>\null</extAccNo>
cagagagtgtgcaccccagattccttgtagtactcctattgctactgaaaggacagttgc
acatttgaacactctgaaggaccgtcacccaggtgatttgtgggcccgcatgcacatctc
atccctggaatatgctgcaggagacattacccgaaaagggagaaaaaaagacaaagctcg
agtgagtgaactgctccaaggcctctcattctctggtgactcagatgtggaaaaagataa
tgagcctgagatccagcctgctcaaaagaagttaaaggtatcatgtttcccagaaaagag
ttggaccaaaagagacattaaacccaattttccaagctggtcagcactggattctggact
tttgaatctcaagagcgaaaagttgaacccagtagagctttttgaattattttttgatga
tgaaacattcaacttaattgtcaatgaaaccaataattatgcttctcagaaaaatgtcag
cttggaagtcacagttcaggaaatgaggtgtgtgtttggtgtcttacttttgagtggatt
tatgaggcatcctagaagggaaatgtattgggaagtctctgacaccgatcagaacctggt
tagagatgcaatcagaagggacagatttgaattgattttctcaaacctgcactttgcaga
taatggccacctagatcaaaaagataagtttacaaagttgagacctctcataaaacaaat
gaataaaaatttcctcttgtatgctcccctggaagaatactattgctttgataagtcaat
gtgtgaatgctttgatagtgaccaattcctgaatggaaagcctattagaattggctataa
aatttggtgtggtacaaccacacagggttatctggtttggtttgaaccctatcaagaaga
atcaactatgaaggtagatgaggatcctgatcttgggttaggtggaaatctagtgatgaa
cttcgctgatgttcttttagagagaggtcagtatccctatcacctgtgttttgatagctt
ctttacaagtgtcaaattgttgtcagccttgaaaaagaagggggtgagggcaacaggaac
aattcgtgagaacaggaccgaaaaatgtccccttatgaatgtagaacatatgaaaaaaat
gaagagagggtattttgatttccgaatagaagaaaacaatgagataattttgtgtcgttg
gtatggggatggcattatcagtctgtgctccaatgctgtgggcatagaaccagtcaatga
ggtaagctgttgtgatgctgataacgaagaaatccctcagataagtcaaccatccatagt
aaaagtgtatgatgaatgcaaggaaggtgtagctaaaatggatcaaattatttcgaaata
cagggtgaggataagaagcaagaaatggtactcaattttggtgagctacatgattgatgt
agccatgaacaatgcatggcaactacacagagcctgtaacccaggtgcttctctagaccc
cttggattttcggagatttgttgcacatttctacttggaacacaatgctcatctgtcaga
ttagggtacataaaatggacatagtgcagacattaataagacatagaaaaataataatta
tacatgctgttgtaccctcccaaagtaaatctgatatatgtaatgaagttattaaataat
acttttaaaaatcagacatttatatagagtttcaaagactattgtaacaagtaatgttaa
aaattgtctgtgagaatgttgaactgtagtacctttctctatgtcaagttttgtgtcaga
catgggaaatcatgtatttgttcaattga
>lcl|<llId>84548</llId><geneSymbol>FAM11A</geneSymbol><baseAccNo>NM_032508.1</baseAccNo><extAccNo>AF530473.1</extAccNo>
ggtggtttggtatccgcaaagatttctgtcagtttctgcttgaaatcttcccatttctac
gagaatatggaaacatttcctatgatctccatcacgaagataatgaagaaaccgaagaga
ccccagttccggagccccctaaaatcgcacccatgtttcgaaagaaggccagggtggtca
ttacccagagccctgggaagtatgtgctcccacctcccaaattaaatatcgaaatgccag
attagatgccacttccggggacagagcttaagtggactgggacgcactctctccgccttc
ctctgccccctcgttcaccccgcagaccagaaccagtactggagctgggtctccaggtac
gtccatctcatgccttgtttgcatccagcgcctatcagccactcaccacgacgggacgcg
gaagtggcaggtgacgggggtgtgtgccagcagatgcggatgccaggaagagtgtgagaa
caggggtgggattaccgtctgtctgggaggggctccaggtacccctcttccccgtcagac
ccactgggagatggctgcttgccaggcccccagaaggaacatctgtctatacggtgctga
aatcccaatcaaaagtattgtttagaaatgtatttctccacagggctgacctcctgcagc
tcgctgagcactcccaggtcctcagcactcccaggtcgtggctggggcagtcagtaggaa
ctgtaactatgtctctgatgcaccacgtgtttagacacagcacagtccttttttctgttc
ctactgtggaagtagtttctctttgggcatgctgacagcagtttttcatagcctcacgga
tgagccctttctacgggagtgactccatgcttgtatacagagtatttatacaaatgtttt
agcatcttcatatgcggtgttaacccctagttctgtacagcatattctgttcaagtattt
ttttacaagcttgtgctgtaggcacatgccttctgctgcagaagtggacgcccgtggcac
actccccccccccccccgtggggtgccacgccttcatgggacattgccacttctgccctg
gaactcgtgcaggtacgtagtagctgctactgccacaacggcaacaccaagcaagagatg
gtccatgcttttctgacgttctcagaatagtggctagcttcaaacctgacaagcgctgct
tgaagccggaacactagagaatgttgctgagagcagaaacggccacgcgggtcacgacta
tgcgtgggaaagtctcaagcttccctcctgccagcaacaagaaggctttggagtaggcat
gatgttttcacgtgtgcgtgccgtttctccaagcactgcaggttccaccgtgtgtcagag
gctgcaagtttaacatcctcctgcctgaaaacaaataggtcctttgctgaaaagagggta
aaaaaagagctttgatcttctcagccaggagaagagggtggtgttttcacgcgggcaact
gctcgccggcctacatggggttaattcaagtctgctgcgagcacgactccgcccttggca
ctggcctccagcaagccctgttctctttggggtacaggggaacgggatggtttagacttt
cctgctcagtgtgtaaaaaatgtagctaaagccactatttttgctctccttaagctgttc
aataaaccggttcctcatttta
>lcl|<llId>84549</llId><geneSymbol>RBM13</geneSymbol><baseAccNo>NM_032509.2</baseAccNo><extAccNo>BC028230.1</extAccNo>
aggatatggataaactggatgccagcagtgatgaagatcaggatggtaaatcctccagtg
aggaggaggaagaaaaggcccttagtgcgaaacacaaaggcaaaatgcccttgagaggac
cactgcagagaaaacgagcctatgtggaaatagaatacgagcaggagacagagcccgtgg
ccaaagccaaaaccacgtgatttccctttcagcatttatacccaggactgaacatgcaga
actgtttttttttttttatcttaaacacatacacacctccagtttttgctcttttgtgtt
gtactgaacacaatatttgtgtttttattatttatgccacgtcagtggggcaagaaatct
ggagtgagtgaagaaagctaagttgtgaacaagagtgtttttatagcatatgtgttgaag
taacagcttgtgcccgagaaacttaacagatgagttcttgaatctgggatgagatgacgg
atgtaaatatttctaaattttaaatgctacattacttggtgtccttttttctcccaaact
ttatttagaaatggaaggagttcaattttttcttgttctactttccctattcttatggag
gtaaaaggaaaggaaggaaggaaaaagcagctttcacttacaaagtttcgtgtaaaaata
tctttttttcttaaataactccattcatacaaattgggatgggaagaaaatcctttcctc
ttgggaaagtaatacaagtcttaagttccattgtagggtgcgccttcagaaacctgctgc
acttttctgatatagttcaccacttttctgtcttcacagctttggggaattttggccagg
agaccctgaaacatgaaaccaaacaggctttgatattttttttttaattactttcccctt
ttgcttgattcttcttccttggtatcatattcaaaggaggaaagaatggatgacacttag
ggacaggtcactaagcagaataggtattagttggttttttattatttttaaatttatata
gctctcatgtattgaaggtgctactttaaaaactgtgttaatgtacttgcaaatctcctg
ctggctcatgaaacagcagaattccagccaaggcaaattcagttggatctagggcttgaa
aactgcccaagattaaagagctaagatgaaatagtttgaataaactggtaaaataacaat
tcatactatctctacatatttttaggatatgaatttttttttcctgctgggtagattgtc
cagtgacttatggcatgaatttcttttcatgctaccttcaatcttcaactaaagatttct
aaaaggggtaagaaatgaggcagtagtttattaaatacatagaagtacacagctattata
tgctgtggctttgagaagttaacttttgtggaatatgaaaccaaaggaagaatttccatg
tagataaattaagaatagggaaaaacatctacctaaaagatggttgtccctaaaaaaact
ggaaacatctgaaatgctctatttatgttattattcctgggagcttatagcccattattt
ttactttttttttttaattcagaagactagaacagaacttaaattttacaaacttttgat
cataatgcttttgcccatactgtctcgtccttagccccagtgacatgtgctgatcctcct
gcctttagttctaaatggttctgaatagctttaaaagatgaataagaaaaaagatcaagc
tcttttgaggctagagggctcatatggagatctaaaaccctccatgttcatttccagact
tggtcaggcacatacatagtaaattataatcaatcatgggaattacataaggataatgag
gcccaactgaaaccaagtttcagtctgccttacctttacccgtccttgagaacagcggtc
caggagaatcaggcagtctgtggcctcctgtagcagggcgctcttaacagactcaggtgt
aaggtttggatcccttgctacatcacaaatcagtttcaagagggccttcagtaagaccac
aagtctgcaggaaactctggaatcaggaagaaaagctatgttcatactctaaatctggat
attaaaattggaagagacttcaaagactgtcaagtggaaagctatcatttcctaaattaa
ggaacttaggtcaaagttaaatgaaaaagacctaaaaacagaaccaaagacagcctctag
atttcttaccctcaagtctcctgttagcatactgcctatacacacagacacaccctctgc
cacactgctctcttccttccagaagcttggttctactgtaagcaacagctccttcatggg
ctgagaaggggaaaccaggatctccccaaccaagggcctatacttttatttttcaactct
attaactgaactatgcttggagagagccctgaatcctttaactttaatgccatcttaggc
ctggaagttagagtgagggaaatgagcttggcttctgggactgtgtcaagttgaattttc
tgtcatttaatttcagatcctagctcatcatcagtgaagtccagcctacttacttgtaac
tattaacctttctaaaagttttcatcgccttggtaaagctccagaaatggacaatgctag
tgactgcacaatattgtgactgtacttaatgccactgaactgtacactttaaaatggaaa
atttatatgtatttttaccacaataaacaaaaaaccctaaaaaaactttaatgaaaggtg
gaaaataatttaacttacaatgtgaaaatacaatgtgaaatgtacaataaatcatattta
tgga
>lcl|<llId>84552</llId><geneSymbol>PARD6G</geneSymbol><baseAccNo>NM_032510.2</baseAccNo><extAccNo>BC060797.1</extAccNo>
agccacagcaccagaccaggggctatttttgtgacccacataggtggcccattcagcctc
aaggggaaatccagggtaggaggcagcagctctgctggactgggctcagcagtcccattt
gggatgtaagcctctattgcctctaagatgacccttttcctgtgggttgactgactctga
gggcgatttcggaaatgttttcagcagaaatgaaggataagcatcgcacatgtccagcaa
tgtctttgagaatgcagtcatttgcacgtgagttctcatctttgttttctgaaacagacg
tttcttttagtaagtcacaatacatgctaattttcatttctagaatggtcactggcagtt
ctcacttttaactataagaagtcacgtggaacttagtgatttttaacaaatactaaattc
atcctcactttatgttgatcttccagcaacgtttatatatttagtaattttaaaaattcc
tatttgatacaattaaattttatataatgtgttttgcttgaataaaatgttacatttata
ctttgagaactctgaccaaatctttcatacagatacaggtaaagaaatatttttctaggt
tgtcggagctgcgtacctcccgctgcttctccttgtggtccagcaccacctgctggtcag
tggcagaactgtcctgacttcgtgaacatggaactgctaagagggaaaactgcatctcag
cattttcattttttctgaatattaagtgaaaagcaagttctatttgtaagaaatagcttt
tgctgaggagttgtgaattcctgcacctgtgtttgatgttatttgtatgcaatggattgc
tggccctttgttcctaagcaagagaagaccaaagatgcttccccatgacctctccggtga
ggatccgcaccccccggacttgctctctgatgaagggcatgtcgttcagtgccccagcag
tcagaagcagtttttgtggaactaaaactaataatgttaccctcacaaaggaaatgttct
tttactaagtaagttattgctgattcttgaatgtctgttatataactgggtcggctatca
agaaggaaggttatatttcttatcacattttaagttgttaagcaaatgtgagtttttttt
taagaaatgaggctttcactgagatttgtgtgctattcataattttaggaattactgctt
agaacagctgcttgggtgtatttttctacacaggtctgtacttctgccactttctccttt
taaaaaaacaaaactatgcatattatgtattaaagttttcttggttttatatatcagaga
ataaaaacttttttgacttttgagtaa
>lcl|<llId>84557</llId><geneSymbol>MAP1LC3A</geneSymbol><baseAccNo>NM_032514.2</baseAccNo><extAccNo>AF276658.1</extAccNo>
ggcgccgcctgcagctgaaccccacgcaggccttcttcctgctggtgaaccagcacagca
tggtgagtgtgtccacgcccatcgcggacatctacgagcaggagaaagacgaggacggct
tcctctatatggtctacgcctcccaggaaaccttcggcttctgagccagcagtagggggg
ctcggcctgggagtcggggggccccggtcaggccctgcccagagagctcctggttcctga
actgagctgcctctaccgtggtgggctgggcaggcatgtgcccccctagtcagagggcac
caacccacctactctgcccctgggtggatcctgggccggtcgtgttagggttgtccctct
gggtgctggctggtgggatgggggagggtggggagcagctcccagcacccctgctgtgtg
gttcatcttttttttaggcccctgcctgtctgcccatctgcccctcacccacccgaggct
ctgcccaccgcctggacctgcccacccctgaaagactggcccctggctccccgcccctcg
gtctccacgtggtgtatggatctgtggtcattgtccctctgcagaataaagattgctcag
gcctgcctggc
>lcl|<llId>84561</llId><geneSymbol>SLC12A8</geneSymbol><baseAccNo>NM_024628.4</baseAccNo><extAccNo>AF390442.1</extAccNo>
ctgcaggagcttgcggtcccctcaggagcagatcatcttggcgccgtccctggctaaggt
tgacatggagatgactcagctcacccaggagaatgcagacttcgccactcgggatcgcta
ccaccactcctccctcgtgaaccgggagcagctgatgcctcactactagatgcagtgctg
ggaccttcctcttttggagctgtcccatgtacagtggacccaagctcaggaccttcgtgg
agctgcttctccaacctgagaaactcaagacccatcctcccgctgtcactttggacaatg
gaaatctacattttcttttccctttttttttttttttgagacagagtctcgccctgtcac
ccaggctggagtccagtggcacaatcttggctcactgcaacctctgcttcccgagttcaa
gcaattctcctgcctcagcctcctgagtagctgggattataggcatgcaccaccacaccc
agctattttttgtatttttactggagacagggtttcaccatgttggccaggctggtctcg
aactcctgacctcgtgatccacccgtctcagcctcccaaagtactgggattacaggcgtg
agccaccatgcctggccagaaatctatgttttcttagaacatgtggaagaaggaaaaaga
caaaaaaggaaatctggattctgaggaccacgtctcacccagggtgacatcaggaatggt
gctagcctctgcaacacgacacccagtctgaagagctctatacaggtactaagactagca
ggggacaccaagactctgcacaaccagattgcttgtgcagagggccacaataagtgtatg
ttttatattttattgtattatttattcaaaaataaataatacactcacatgtttccacac
ccaaaagatatatagagtgaaaagtctccctccaatccttattctccacctgctcagttc
ctgtctaccctggcctagaggtaaccactattctcatccgtacatccagcatttctttat
ggatatacaagcaaatgggaatgtagagtctcacattctctctttatacacaaaagttag
cacgttatacacatgttctgcaccttgcttttttcccttaacaatctatcttggagacat
ttcatatcaattcatatgccatttgttcatttttttcattgtataaatgtgttataattt
atttcgccagttccacaatgatgagcatttggattctttccaatcttttgcaatgacaat
cagctctgcagtgaataatcttgtacaaatgtgcaagcataaagtgtatctctaggataa
attcccaaaagtggaattgcaggatcaaaaggtacatgcatttgtaaactattattgttt
agtgagggtctttttaattaaagaattaacatgaattgcct
>lcl|<llId>84569</llId><geneSymbol>LYZL1</geneSymbol><baseAccNo>NM_032517.3</baseAccNo><extAccNo>BC021730.2</extAccNo>
ggcaaggctggaagaaacattgtgagggcagagacctgtccgagtggaaaaaaggctgtg
aggtttcctaaactggaactggacccaggatgctttgcagcaacgccctaggatttgcag
tgaatgtccaaatgcctgtgtcatcttgtcccgtttcctcccaatattccttctcaaact
tggagagggaaaattaagctatacttttaagaaaataaatatttccatttaaatgtc
>lcl|<llId>84570</llId><geneSymbol>COL25A1</geneSymbol><baseAccNo>NM_032518.2</baseAccNo><extAccNo>BC030649.1</extAccNo>
ggcttccctggtccacggggtgagaagggtgatctaggagaaaagggagaaaaggtgacc
tctccatcccagcatgtaccttgtttgattcttctcctgctgtctgctttgctgttcagc
ttgtgtgattccatttgacacttaatctttctccatcctgtgctccaaaaacatactgat
gcctgatttaaggaatcaggtcttcagagaggaatgaagaaggctgtactgccagatata
agggcactgcctggcatagaagaaaaaattattatcaccagatattctagctacagtttt
tcaaccacctgacaccaatttatggaaaaataaaggatttttgaa
>lcl|<llId>84572</llId><geneSymbol>GNPTG</geneSymbol><baseAccNo>NM_032520.3</baseAccNo><extAccNo>AY203933.1</extAccNo>
cagaaacttccaacttggagcacttgggccacgagacgcccagagccaagtctccagagc
agctgcggggtgacccaggactgcgtgggagtttgtgaccttgtggtgggagagcagagg
tggacgcggccgagagccctacagagaagctggctggtaggacccgcagggaccagctga
ccaggcttgtgctcagagaagcagacaaaacaaagattcaaggttttaattaattcccat
actgataaaaataactccatgaattctgtaaaccattgcataaatgctatagtgtaaaaa
aatttaaacaagtgttaactttaaacagttcgctacaagtaaatgattataaatacta
>lcl|<llId>84612</llId><geneSymbol>PARD6B</geneSymbol><baseAccNo>NM_032521.1</baseAccNo><extAccNo>BC060847.1</extAccNo>
tgatccgcccatctcctcccaaagtgctggattgcaggcatgagcgcctagccaggaagc
tatcttttcttgagttatgaaactttgcaacagttgttcaaattggtgtttgtccttcct
atagctttcatattttcaaattaattctgtatggctatataatttatgttttaaaaggca
attctcttgactttggaaatatggaagtctctcctttaacctattcttgttcccattccc
agtctcatttgaaatcattccttttattgttagtgtgtgtatttttgttggtgtgctttt
aatgcatccaagtatgcatcattttggataaaaaatacatccaaattaagatgttttaac
acataggacaaacttgtgcactttttatgccaaaaaaaaaaaaattgggttttccttcat
gggatttctagaaacactgcctacactttatgaaaactacatagtattcacctgtgacag
gtagagtttgtcactattaattttatgaggctatttattactttccagtgcatccactta
gaacaagctaagagtaaggctgctaactttaattccttgcctgattttattgtacagtgc
acaagcacaatggtatgcttgtatatagaaactaaaaatactatgaagtacataagttcc
ctatggcttatggagagttatttattaattaactttatggtagggctagtatgaatacct
ttttaacaattgtgtgctattacaacaatgaagattcaaatgactccgctttgaaggatg
ttttctctatatggtaaaatatatatgaagaagtcttgattacgtgaagatcacttgact
cagaatacttcaatgtattttgttcacattaccactaagcatattatcagtaaactatta
actgactgcacattatgtaatacgttgtactttttgttgaattcaccgaagttcttccat
ttatatactatttttaatggcattccggctttaacattctgtgagtcttataaatttgac
tcttgaatggcaaaataatgttagtatgtagaaggttaactttcatttataatataagtg
gtgcaggggttcaacattttaagtaaaaatatttttacacactacctctctttttttttt
tttaaagttttaacatcagaacttttgggggaaaaactacttcagggcttgactttttgt
acaaattttaactgtaaaatacagatttatcttgtacgcattcatggaaatggaaatcaa
agctgctattgctttttattttaattatcctgttaagggtatctatcaatggtattttca
agtagatctctgtttcttaaattattggtgaaataattgattactagatatattgtaaaa
ccaatagatcctggttatacgataaaatatcagctcattggtaggctgaatcaattattt
caagtgcaccttattaacaaaagtatcagtggatccaacataaaattttatagtactaaa
tgtcaagcctaactgtgaattttgttctgtatcttaagtaaatttatgataatgttctcg
agctatcaacaaaatatatgtacttttgtgagctatgaattttctaattaaattttacat
gctataa
>lcl|<llId>84614</llId><geneSymbol>ZBTB37</geneSymbol><baseAccNo>NM_032522.2</baseAccNo><extAccNo>BC006315.2</extAccNo>
acagatttagcccctccggcagtgttgttcccttgacagagagacacagagccagaagtg
agtctcctgggagaatggatgagcctaagcaacccagctcccaggtatggagttgtggat
ttagaactgctttggtggttggaggaattgctactgtgtatgaatagaaaataatgaa
>lcl|<llId>84616</llId><geneSymbol>KRTAP4-4</geneSymbol><baseAccNo>NM_032524.1</baseAccNo><extAccNo>AJ296168.1</extAccNo>
cttcctggaaacccacccagaacctccaccctctgacaccatggtcaactcctgttgtgg
ctctgtgtgctctgaccagggctgtggcctagagaactgctgccgtcccagctactgcca
gaccacctgctgcaggaccacctgctgccgccccagctgctgtgtgtccagctgctgcag
accccagtgctgccagaccacctgctgcaggaccacctgctgccaccccagctgctgtgt
gtccagctgctgcagaccccagtgctgccagtctgtgtgctgccagcccacctgctgcag
accccaatgctgccagactacctgctgtaggaccacctgctgccgccccagctgctgcag
gccccagtgctgccagtctgtgtgctgccagcccacctgctgctgccccagctactgtgt
gtccagctgctgcagaccccagtgctgccagaccacctgctgcagaaccacctgctgccg
ccccagctgctgtgtgtccaggtgctacaggccccattgtggccagtctctatgctgcta
gcccatctgctggcaaaccacctgctacaggaccacctgctgccaccccagctattgcat
ttccagctgctgccagccttcctgcagtatctctagcagcagtagctcctcctgctgtgg
cttcagctgctgcaggctctcctgctgcatctccagttgctgccgccccaactgctgcca
gaccatgtgctgccgcccaacctgctctagtgcttcttgctgctgaggctgtcatctgga
ctcaccagattctcatcaaccagcattcttgatgtagctcatctatgagctgagttatgg
gaagctagttggaaaacttcagttccaaccaattcttagattgaatctggcctccaaata
tatgctccccccacattttacctctctaccaaatgaacataagttgtaatttgctctgaa
atctgtcaactatcttaattgaaatatttgctctctgccataatttctcatatggagcta
ttccattttaaacaaatatttatctaaataaatcttaaataaattttcaggcatagaa
>lcl|<llId>84617</llId><geneSymbol>TUBB6</geneSymbol><baseAccNo>NM_032525.1</baseAccNo><extAccNo>BC002654.1</extAccNo>
ggccagacgggtgcagggaacaactgggcgaaagggcactacacggagggcgcggagctg
gtggacgcagtgctggacgtggtgcggaaggagtgcgagcactgcgactgcctgcagggc
ttccagctcacgcactcgctgggcggcggcacgggctcaggcatgggcacgctgctcatc
agcaagatccgtgaggagttcccggaccgcatcatgaacaccttcagcgtcatgccctcg
cccaaggtgtcggacacggtggtggagccctacaatgccacactgtcggtgcaccagctg
gtggagaatacagacgagacctactgcatcgacaacgaggcgctctatgacatctgcttc
cgcactctgaagctgacaacgcccacctacggggacctcaaccacctggtgtccgccacc
atgagtggggtcaccacctcgctgcgcttcccgggccagctcaatgctgacctgcgcaag
ctggcggtgaacatggtgcccttcccgcgcctgcacttcttcatgcctggcttcgcgccg
ctcaccagccgcggcagccagcagtaccgggccctgaccgtgcccgagctcacccagcag
atgttcgacgccaggaacatgatggccgcctgcgatccgcgccatggccgctacctgacc
gtggccaccgtgttccgcgggcccatgtccatgaaggaggtggacgagcagatgctggcc
atccagagtaagaacagcagctacttcgtggagtggattcccaacaacgtgaaggtggcc
gtgtgcgacatcccgccccgcggcctgaagatggcctccaccttcatcggcaacagcacg
gccatccaggagctgttcaagcgcatctccgagcagttctcagccatgttccggcgcaag
gccttcctgcactggttcacgggtgagggcatggatgaaatggagttcaccgaggcggag
agcaacatgaacgacctggtatccgagtaccagcagtaccaggatgccaccgccaatgac
ggggaggaagcttttgaggatgaggaagaggagatcgatggatagtcggaatagagccgc
cccaactcagatcctacaacacgcaagttccttcttgaaccctggtgcctcctaccctat
ggccctgaatggtgcactggtttaattgtgttggtgtcggcccctcacaaatgcagccaa
gtcatgtaattagtcatctggaacaaagactaaaaacagcagagaattgcgggttctacc
cagtcagaagatcacaccatggagactttctactagaggacttgaaagagaactgagggg
ccacaaaataaacttcaccttccattaagtgttcaagcatgtctgcaaattaggagggag
ttagaaacagtctttttcatcctttgtgatgaagcctgaaattgtgccgtgttgccttat
atgaatatgcagtatgggactttgaaataatgattcataataaaatactaaacgtgtgtc
ttca
>lcl|<llId>84618</llId><geneSymbol>NT5C1A</geneSymbol><baseAccNo>NM_032526.1</baseAccNo><extAccNo>AF331801.1</extAccNo>
agggccccttaaagggctttctggaggcactgggtaggttgcagaagaagttctactcca
aaggcctgcggctggagtgcccaattcgtacctacttggtgacagcacgcagtgcagcca
gttccggggcccgggctctcaagaccctgcgcagctggggcctggagacagatgaagcct
tgttccttgctggagcgcccaagggccctctccttgagaagatccgcccacacatcttct
ttgatgaccagatgttccatgtggctggggctcaggagatgggcactgtggccgcccatg
tgccttatggtgtggcacagacaccccggcggactgcacctgcaaagcaggccccatctg
cacagtag
>lcl|<llId>84619</llId><geneSymbol>ZGPAT</geneSymbol><baseAccNo>NM_181484.1</baseAccNo><extAccNo>AK122912.1</extAccNo>
caggtggacgtcctgtactccagggtctgcaagcctaaaaggagggacctaggacccacc
acagacccgctggaccccaagggccagggagcgattctggccctggcgggtgacctggcc
taccagaccctcccgctcagggccctggatgtggacagcggccccctggaaaacgtgtat
gagagcatccgggagctgggggaccctgctggcaggagcagcacgtgcggggctgggacg
ccccctgcttccagctgccccagcctagggaggggctggagacccctccctgcctccctg
ccctgaacactcaaggacctgtgctccttcctccagagtgaggcccgtcccccgccccgc
cccgcctcacagctgacagcgccagtcccaggtccccgggctgccagcccgtgaggtccg
tgaggtcctggccgctctgacagccgcggcctccccgggctccagagaaggcccgcgtct
aaataaagcgccagcgcaggatgaaagcg
>lcl|<llId>84620</llId><geneSymbol>ST6GAL2</geneSymbol><baseAccNo>NM_032528.1</baseAccNo><extAccNo>AB058780.1</extAccNo>
ggaatcctcatcatgatgtccatgtgcagagaggtgcacgtgtatgaatatatcccatcc
gtgcggcagacggagctgtgccactaccacgagctgtactacgacgcagcctgcaccctc
ggggcgtaccacccactactctatgagaagctcctggtgcagcgcctgaacatgggcacg
cagggggatttgcatcgcaagggcaaggtggttcttcctggcttccaggcggtgcactgc
cctgcaccaagtccagtcattccacactcttaaaaagggtttcttgggaatcaatgtgca
ataaggtactactgttgtactcaaagtcacaaaagaatacttgaagatagattttagaca
gtgtagttttgagtctttaaacagtaatttagtggtggtcatgataatccttctctttct
aagccattgagtatgtattactgctttgaacatagaaatggtttttttaaaaaaataagg
ctcaagaaagatgcaaaaccaaggatagctagaaagaaaacacatgtatgaccatgggta
tgatacctccagaaatgttaacaacttattcttctgccatgagtacccctcatcagggtt
ggtttcaatgacaggttttggtgatgttcctgaccatatgaagtggtttatgtttagaaa
cattcaaattgagggacatcatttacagcatcgagtgtgtcagttatacatgcattcatc
attaaatatcctaggttttatgacagacattgaaattatcactcagatgtgtttaacagc
aaaaaattcccagcacatcctggcaaaggcttttatttccaaccgttgcattcttcatct
ctgcctcccattgcccactgaatgctttgctttctgtgcatcaagacagagttctaaaac
cagaaaacatccatcttgaaaggtccaagaaaaagccaaattccatatagcaccacagag
gaggccctttgtttccctgcagtatttcaaccaggaacattagtatcacatccaccagga
ggcacatcactggcaagtaacatagaatcacagggctgcaggtgcccctggacactcccc
ggttctggcttttctgccttgtacctcctcacctgcagatctaccctgcagcttttgcat
agtcagtgacacacttgacaattggcacagctgtgctggggaagacgggagacaccttgc
tccttccaaactagaaggaaagattttggagccatcaccctgtgcttctagggatgcacg
cctgtctttattatacaggtttcttgcaggtttttatcagccagtgggaactccacagtg
atgagcactgaatcttcactaaatcttcctacagacatttaggaatccagtccttgcttt
tgcagatatgttttatgtcagcagcatgacaaagccatataattaaataatttatgtgaa
agcattgcttattaacaaggaaaatatgtagatgcttcagagggaaaggcagctagaggg
aaattttcatcccaatatgttagctatattcagggttgattttttctttaatctcaactg
tcactgatacattgaaaaatttttgctatgaatatagtgaaacagaaacattctgtaata
ccttaattaaacatgctattatttcaatgtataaccaaaacatatctccatggtacagtt
aagacttgttgcaatgacaatagcagcttaattaaatgcgttctcccttgcaaaatgtat
gaatgtcaggagagtttagtggaaaagttttctttgtttcaggattggtttcttctagac
tgttctcaggactactttcttgagcaagaatggcttacagagactgaaggcttctgtttg
gttagtctattcagcagatatggagctggaaaacaagacatctcctatagcttgctataa
tagtgaaggagaaattggaaagttttaatcacaataatatccaataaaagcccattttga
gagttttgttattaagtcaatgagaagggataggtaactttgtcctatatattaacttat
gtctaaatagacatggttaagccatgttcctttctaatttcttttcttttcttttttttt
tttttttttttgagacagtctctcgctctgtcgcccaggctagagtgcagtggtgcgatc
ttggttcactgccagctctgcctcccacgttcacaccattctcctgcctcagcctcctga
gtagctggggactacaggcacctgccaccacgcccagctaattttttgtatttttagtag
agacagggtttcaccgtgttagccagggtggtctcgatctcctgaccttgtgatctgcct
gcctcggcctcccaaagtgatgggattataggcgtgagccaccaccgcgcccggtcattc
ctttctaatttcttgaaaaaactttgtcttgtccttatgtttacatgtgtgtaataattt
cagcaactctggaatgtgggtgaggtggctgtggtggatgaatattactccctaccctcc
ttggatctttctagatcttccagaccattaaatgcccctgaagctccttttatagttttg
caagtggatttacttgtagacatccttactatccagcataatcccccttggctgacatga
gaacttggttagaggagaatttattggggtcagtgtaaatattcaagttcaaaagcctca
gaacccaacactttaaagatttttaaatggaattttgtcgtagtcattgtacttttaaaa
tagtactttcagtttcattgaggttacaagaaagactgaagagtacaaaggaaatttagt
tacaatttttgcatttattatggccttaaagactcttgggaatcaggctctgttcaacag
tcaataaatgtaatacacacattaatatagtactgactgggcgttcttctataaaagttt
aagttctttggcttctaagaaaatgttgggcagttacagttaacttgatgactacttctg
gtattagccaaatgggtcctaagtggcagcattttgccagacattgactaaatccttaca
tgccacatttactgaattccaataaacatatagttcttctgtggagtagttaacagtaag
tggcagctcactgaatttctcccaggttctgtctcttccaaaatcctccatcctctctta
tgaagggaagctgataaaaaaaaatcctcttggtgcaagctgaagctgttaaggattcct
tttttcactctcaggaccaacagacattcttttgtatttcaagataatttcacctgttgt
tgttgttgttgttgttgttgttgttgttgttgttgttacaaagaaacaaattttgagcag
caatgacaattcaaccatatctagattctccctaccttatttctccagccagtcacacca
ggcagacgggtaacctttaacagacctggtgttctcatggaataccgatgctcgtcccag
ggagctgacctttctcactatgtccttatagagctgctcttacagagaactttgtgctca
ggaccaagggatggtcaattaaaagttgcatgtaagcatcaggcttggatgggcaaggga
gggcttttatacatctttgaacgaccaggtctttccttgtctgcctgaaggcagagcttc
gagaaacagcacttcccatgtgtctggtcctcttggtctctcagccagacacttaatcaa
tcctggactctccagtagtcctcagtcattgtagccatagcatctgcaaaaaaagaaatg
ctaaaataatcattagcgttttcaaaattaggaaatcaaagtagctgggtcactctctta
catgtgtatgagccagttaattctgctggacagatcatacttacgctgctgattgactct
tctgagcagtaacacatctcctgaattaattaggtaggtcccgtttgggtgctttaagtg
ggatcagtcttagatgagtgccagtatgtgattgaatttcatacgcacaaatgccatgat
tcaagttctctctccagtttttcttatagatcaacacacagtacatgtggtcagttactt
ggttgaatttctgcttagctgtggtaagagacagagaaagggagtgaggtgggaccaggg
gaattatcagaaagacatgagtgaacctattggccaggtagcttccaagtatgttctatt
gtattgtctgttttgattctgatagtttagaactctttctgatagtttagaactcttacc
cagtggttacatgactgatcaaggcaactccatctggaaattaattgcttgggtaaaatg
tccctgagtttcaacttgtcttttatctctggatattctcttatgagattattatgcatg
tttctgtcacatgggcattatttacacacttgataaatgaaaggtatttctctgtccgtt
caaggaaataaaatgtaagttcttgttttattaaatgaatgaagccttttggttaaaaaa
aaagtaatgtaatatgtttctgttcaaacttgagctaatgacatttaaggaattaaagac
attgatctagttcttagtatgaaaagtgtacatgtagatatagttatataattgtgtata
tacatatctacacacatggttggttttatattgctttttcatcaatatttttgactgaaa
cctttacaataaattttattttaattatgtaaccactaatattttgagagaaggaagcaa
atgttatatgtccttctgttaaaagaaaaaaaattcagtcctccgccaaccgcttcccac
acactcatactctgcacatcttggctacattaaaatggactgacagaattatttaaaagg
cactatgaaggtagaacactaccttaatattttatcctagtcagaagcctgatttaacac
tgaactttgaagggaagcttagctgtagctcatggctttcaaagattagaagaaacattt
actggttctatggaaaatagtcttcttgctaggtagattggaaacaaagaaattgcattg
gtggtgttaaaatctaacatttataacaaatcctgttttattctagatgaaatacttaga
caattcttccagtggaaaccagtgaacttttttaacagctttgggaattcttttgtatga
taatttttaaaatgaaatgtgtactcttcaaactaattaaagcttgaagttttccaggag
tcgcattttaaaagtgtttgtacacattttaacacttggatattttctattttggttttg
tatatttttatgtatacacaatgtacagacttttttcttgtaaataaaacatgttttcat
ttgtct
>lcl|<llId>84622</llId><geneSymbol>ZNF594</geneSymbol><baseAccNo>XM_290737.3</baseAccNo><extAccNo>AB058774.2</extAccNo>
ctcagctttggcagggaaaggtcttctgagttctttgttcctccctcttagactgcccag
tataatgaagagatgatatttgtattttaggaattatagaatgatctacttatcatttca
gattctgaagacaggaataagatgaaggaatggaaatcaaagatggaaatttctgaagaa
aagaagtcagcaagggctgcatccgaaaaactccaaagacaaatcacccaggaatgtgag
ttagttgaaaccagtaattctgaggacagattattgaagcactgggtaagccctttaaag
gatgcaatgagacatctcccttcccaagagagcggtatcagggaaatgcatattatcccc
cagaaagccattgtgggagagattggccatggatgtaatgaaggagaaaaaatactttct
gcaggagaaagctcccatagatatgaggttagtggccaaaacttcaaacagaagtcagga
ttaactgaacatcagaaaattcataatataaataagacctatgaatgtaaggaatgtgaa
aaaaccttcaacaggagttcaaacctgatcatacatcagagaattcatacaggaaataag
ccatatgtgtgtaatgaatgtgggaaagactctaatcaaagttcaaatcttattatacat
cagagaattcatacaggaaagaaaccttatatatgtcatgaatgtggaaaagacttcaat
cagagctccaatctggtgagacataagcaaattcacagtggtgggaatccctatgagtgc
aaagagtgtgggaaggcttttaagggaagctcaaaccttgtcctgcaccagagaatccac
agtagggggaagccatatttatgcaataaatgtgggaaggctttcagtcaaagcacagat
cttattatacatcacagaattcacactggagagaaaccctatgaatgttatgactgtgga
cagatgttcagtcaaagttcacaccttgtcccacatcagagaattcacactggagagaaa
cccctcaaatgtaatgaatgtgaaaaagccttcaggcagcattctcaccttactgaacac
cagagactccacagtggagagaaaccctatgaatgtcacagatgtgggaagaccttcagt
gggcgcacagcttttcttaaacatcagagattgcatgctggagagaaaattgaagaatgt
gagaaaaccttcagcaaggatgaggagcttagggaagagcagagaattcaccaggaagag
aaagcttattggtgtaatcagtgtggtaggaatttccagggcacctcagacctcatcaga
catcaggtaactcatacaggagagaaaccatatgaatgtaaagaatgtgggaaaactttc
aatcagagctcagaccttctgagacatcatagaattcacagtggagaaaaaccttgtgta
tgtagcaaatgtgggaaatcttttaggggcagctcagatcttattagacaccatcgtgtt
catactggagagaaaccctatgaatgtagtgaatgtgggaaagcctttagccagaggtca
caccttgttacacaccagaaaatccatactggagagaagccctatcagtgcactgaatgt
gggaaagccttcaggcggcgttcactccttattcaacatcggagaattcatagtggtgag
aaaccctatgaatgtaaggaatgtgggaagctcttcatttggcgcacagctttcctcaaa
catcagagcctgcatactggagagaaacttgaatgtgagaaaaccttcagccaggatgag
gagcttaggggagagcagaaaattcaccaggaagcgaaagcttattggtgtaatcagtgt
ggtagggctttccagggcagctcagacctcatcagacatcaggtaactcatacaagagag
aaaccatatgaatgcaaagaatgtgggaaaactttcaatcagagctcagaccttctgaga
catcatagaattcacagtggagaaaaaccttatgtatgcaacaaatgtgggaaatctttt
aggggtagctcagatcttattaaacaccatcgtattcatactggagagaaaccctatgaa
tgtagtgaatgtgggaaagccttcagccagaggtcacaccttgctacacaccagaaaatc
catactggagagaaaccctatcagtgcagtgaatgtgggaatgccttcaggcggcgttcc
ctccttattcaacatcggagacttcatagtggtgagaaaccctatgaatgtaaggaatgt
gggaaactcttcatgtggcacacggctttcctcaaacatcagagactgcatgctggagag
aaacttgaagaatgtgagaaaaccttcagcaaggatgaggagcttagaaaagagcagaga
actcaccaggaaaagaaagtttattggtgtaatcagtgtagtaggaccttccagggcagc
tcagatctcatcagacatcaggtaactcatacaagagagaaaccatatgaatgtaaagaa
tgtgggaaaactcaatcagagctcagaccttctgagacatcatagaattcacagtggaga
aaaaccttacgtatgcaataaatgtggggaatcttttaggagcagctcagatcttattaa
acaccatcgtgttcatactggagagaaacctcatgaatgtagtgaatgtgggaaagtctt
tagccagaggtcccaccttgtcacacaccagaaaatccacactggagagaagccctatca
gtgcactgaatgtgaaaaagccttcaggcggcgttcactccttattcaacgtcggagaat
tcatagtggtgagaaaccctatgaatgtaaggaatgtgggaaactcttcatgtggcacac
agctttcctcaaacatcagagactgcatgctggagagaaacttgaagaacgtgagaaaac
cttcagcaaggatgaggagcttaggggagagcagaaaattcaccaagaagagaaagctta
ttggtgtaatcagtgtggtagggctttccagggcagctcagacctcatcggacatcaggt
aactcatacaggagagaaaccatatgaatgtaaagaatgtgggaaaactttcaatcagag
ctcagaccttctgagacatcatagaattcacagtggagaaaaaccttatgtatgcaacaa
atgtgggaaatcttttaggggcagctcagatcttattagacaccatcgtgttcatactgg
agagaaaccctatgaatgccctgaatgttggaaggccttcagtcagaactcacaccttgt
cagtcatcaaagaattcataccagagagaaaccctttgaatgtagcaactgtggtaaggc
cttcagtgggtggacagcttttcttaagcaccagaaacttcacattggaaaggaatttga
agactgtaagagtctacaaacaggacctattctaataggtagcagaaacctaatgaatgc
agtaaaactaggaaaagtctgatggagaccacatcttattgcactacaaatgagttttat
tagaaaaaaaccatgggaaggtgggaaagcagagaaaatacctactggatttttcaaacg
taagtataatcaagtggaaaagccaaaagctcttggacataatcaccttttttttttctg
tctcagaactgacactagaatatggtcccaacgatacaattttttaaattatttattttt
taacatacaaagagatgaggtctcactatgttgcccaggctggacttgaactcttgggct
caagcactcctccctcctcagcctcccaaagggttgggattaccggcatgagccactgca
ccagccccaggggtctaattacttgagaatgttttaagggatgtctatcattattaaaat
cattataaatcactttggcaacaaccccaaaactaaattattcatggaaagagccatttc
aatcttgacttcctagtcgagtgacaagtttaaatgtgggaaaaaaccctgtgaaagtaa
tgagtgtaggccaggtgcggtggctcgtacctgtaatccagcactttgggaagccaaggt
gggcagatcacgaggtcacgagttgatcatgaggagttactatgcccagccaacatacta
aaaccccgtctctactaaaaataacaaaaattagccaggcatggtggggcacgcctgtag
tcccaggtacttgcgaggctagggcaggagaatcacttgaacctgggaggtggaggttgc
ggtgagccaagatcatgccactgcactccagcctgggcaacaagtgcgaaactccatctc
aaaaaaaaaaaaaagtctaactcttctgcttgtctttacaatgctgtacagtgagagcta
atgtttataaggataaacaggatacttacagggatttgaaggtaatttaattcagtggtt
tccaactttttaatcaccaaggccttctttttactcccctatgtcctgtgtcttaaaaga
ttatgtttaccaaactgcatttattaaagaattatattttgctacataaaggcatgtaca
acacaaatcatgcttctgactggcaccatgtaggcagacctaggtactaaaattccagcc
caaagcaaataatttaccattttcattagtctttttattccttttgtgggcaaacatatc
gtctatgttaggctttttgaaatattaactatgacttgtaaactccagattaaaaactaa
ccaattcatctttgatggagcttgaatcaaactaagggtattggacttttgaaagattga
aatttttgttacagtatggaatgtttttaactgaatgttgaaataaaagttatttaagaa
tt
>lcl|<llId>84623</llId><geneSymbol>KIRREL3</geneSymbol><baseAccNo>NM_032531.1</baseAccNo><extAccNo>AB058770.1</extAccNo>
aggaccccaccaatggctactacagcgtcaacaccttcaaagagcaccactcaaccccga
ccatctccctctccagctgccagcccgacctgcgtcctgcgggcaagcagcgtgtgccca
caggcatgtccttcaccaacatctacagcaccctgagcggccagggccgcctctacgact
acgggcagcggtttgtgctgggcatgggcagctcgtccatcgagctttgtgagcgggagt
tccagagaggctccctcagcgacagcagctccttcctggacacgcagtgtgacagcagcg
tcagcagcagcggcaagcaggatggctatgtgcagttcgacaaggccagcaaggcttctg
cttcctcctcccaccactcccagtcctcgtcccagaactctgaccccagtcgacccctgc
agcggcggatgcagactcacgtctaaggatcacacaccgcgggtggggacgggccaggga
agaggtcagggcacgttctggttgtccagggacgaggggtactttgcagaggacaccaga
attggccacttccaggacagcctcccagcgcctctgccactgccttccttcgaagctctg
atcaagcacaaatctgggtccccaggtgctgtgtgccagaggtgggcgggtggggagaca
gacagaggctgcggctgagtgcgctgtgcttagtgctggacacccgtgtccccggccctt
tcctggaggcccctctaccacctgctctgcccacaggcacaagtggcagctataactctg
ctttcatgaaactgcggtccactctctggtctctctgtgggctctacccctcactgacca
caagctctacctacccctgtgcctgtgctcccatacagccctggggagaaggggatgacg
tcttcccagcactgagctgccccagaaaccccggctccccactgctgctcatagcccata
ccctggaggttgacaagccagaaatggccttggctaaaggagcctctctctcaccaggct
ggccgggagcccacccccaatttgtttggtgttttgtgtccatactcttgcagttctgtc
cttggacttgatgccgctgaactctgcggtgggaccggtcccgtcagagcctggtgtact
ggggggagggagggaggagggagcctgtgctgacggagcacctcgccgggtgtgcccctc
ctgggctgtgtgaccccagcctccccacccacctcctgctttgtgtactcctcccctccc
cctcagcacaatcggagttcatataagaagtgcgggagcttctctggtcagggttctctg
aacacttatggagagagtgcttcctgggaagtgtggcgtttgaaggggctggagggcagg
tctttaagatggcgagactgcccttctcagctgataaacacaagaacggcgatcctgtct
tcagtaaggctccacgagaagagaggaagtatatctacacctcaaccctcctagtcacca
cctgaaataaatgttagggacactactccaacatgtttgttctgttcttttgttcctaca
aagccacaggaagaacccaagagctcatagaatgcgttgggaacccaaggttctctgccc
tcctttgattcaatcatcctagacaataaaggcagttgatagctctg
>lcl|<llId>84624</llId><geneSymbol>FNDC1</geneSymbol><baseAccNo>XM_027658.8</baseAccNo><extAccNo>AL832410.1</extAccNo>
aggctactatcgccagtatcgtcaggagcctgtcaggtttgggaacatcggcttcggaac
cccctactactatgtgggctggtacgagtgtggggtctccatccctggaaagtggtaatc
acaggaccgtcatgctgcaagcttgccctgcccagccccaccaactaagtcgcactaggg
gctgtgagcaaagacagccagcgtgctcagccccgctgccctaggtgccaggaaggtcat
agatggacactggccattctggtcatctcagtctggaactcagtcccacttcttggcctg
gacaatgaacaggattcagttttgctgttaactttgcttctctacttttttttgtttgtt
tgtaatagcacatcccagagacatcagaaaccagcaactgattcagtgtgatttccagac
tttttaggcatgaaattcggacacttcagtatttccaggaatagcatatgcacgctgttc
ttgcttcatggaatgctacatgctttctgtttttctcattttggatttctccaaaactaa
ctgaatttaagcttcaggtccctttgtatgcagtagaaaggaattattaaaaacaccacc
aaagaaaataaatatatcctacttgaaatttactctatggacttacccactgctagaata
aatgtatcaaatcttatttgtaaattctcaattttgatatatatatgtatatatgcatat
acatatccacacttgtctgcaagaatattgattaaaattgctaaatttgtacttgttcac
caga
>lcl|<llId>84626</llId><geneSymbol>KIAA1862</geneSymbol><baseAccNo>NM_032534.1</baseAccNo><extAccNo>AB058765.2</extAccNo>
agccaagacccatgagaggctgctcccccagggcccgcctgagctgcccagtgagtctcc
ccctccggagctgccccctccggaagctgcgcctcctgtgttgccagcctcctccctgca
gccgccatgccactgtgggaagcccctgcagcaggagctgcacagcctcggtgctgccct
tgcggagaagctggatcggctcgccacagcgctggcaggcctggctcaggaagtggccac
catgaggacccaggtgaatcggctggggaggcgcccccaaggccctgggccaatgggcca
agcttcctggatgtggaccctcccacggggacctcgctgggctcatggccctggtcacag
acatctgccctactggaggcagaagggacccacgaggcctaaaccaaagatcctgcgtgg
ccagggagagagctgcagggctggtgacctgcaaggactctccagagggaccgctcgccg
ggcacgtccgctgcctccagacgctcccccggcagaacctcctgggctccactgcagctc
ttcccagcagctgctgtcctctacacccagctgccatgctgcgccgcctgcacaccccct
cctcgcacataccgggggccaccagagcccccttccccctttagtgcctgctgccttacc
cctgcagggagcctctcctcctgcagccagtgcagatgcagacgtgccgacctcaggagt
ggcaccagacgggatcccagagcggcccaaggagccgagcagcctgctgggaggagtgca
gagggccctccaggaagaactgtggggtggggagcacagggacccgagatggggggcgca
ttgatggcattcctcttctccacatctgctcgttcttgccgagggtgcagtggtggcgtg
gaagccctgtcaccccaccccaggccaccctctcccagaggacgccatctcccttactgt
tgctgggagcctcgccctttgtcccaactgggtagagcccccaggtgctgtttgctcagg
aggctgctgtgggggtgccttcctcagcctctggccctcttggctcagattcaatcaaat
gttgcttccctctcctgtctttcccactggagccgcccaagcttgtaggtgggtggtgtg
cataggccacgtgtgccccacatatgcagggggtgccccacacagctagagcggccagga
gagcgcctcctaaccaccagccgttcctgatctcaggagccttgaagggctgggctcttg
ccttcctggagtaaatattggcacagatttcatttgagagaactcagccccctggtctaa
gctggacttacctctgtggattctgaaattaaagaagtgagttgctaagg
>lcl|<llId>84627</llId><geneSymbol>ZNF469</geneSymbol><baseAccNo>XM_040592.6</baseAccNo><extAccNo>AB058761.1</extAccNo>
aaggtgagatggggaccagcagcaaggagccggaggacccagggacccctgagaccgggc
gctctggtgctaccaagatgcccagggtcacctgcccttccacaggactgggcttgggaa
gaaccacagccccaagcagcacagccagtgacttccagtctgactccccccaaagccaca
gaaatgcctcccaccagactccccagggggaccccctcggcccccaagacctcaaacaga
ggtcccgtggctataaaaagaagcctgcatctacagagaacggccagtggaagggccaag
ctccacatgggcctgtgacctgtgaggtctgcgcagcctccttccgctccgggccgggcc
tgagccggcacaaggccaggaagcaccggccacacccgggagcccccgcggagccgagcc
cagcggccttgcctgctcagcagcctctagagcccctagcccaaaagtgccagccgccca
ggaagaaaagccacagggtgtctgggaaggagagaccaaatcactcacggggagacccca
gccacgtcacccagccaccgcctgcccagggctcaaaggaggttctcagagcaccggggt
ccccacacagccagcagctgcaccctccaagccctactgagcatgaggtagatgtgaaga
ctccggcctccaagcccagaccagaccaggccagggaagatgagctgcatcccaaacagg
cagaaaaaagagaaggccggaggtggcgccgagagcccaccgtggactctcctagccact
cagaggggaagtcaaataagaaaaggggaaagctgagagggagaaggctccgggaggaga
gcattcttccagtctctgctgatgtgatttcagatgggcgcggctccagaccatcccctg
caatggccagttacgcagcctctccgagccactgcctctctgtggaaggagggcctgagg
ctgacggggagcagccgcctcgcttggccactctgggacctggggtgatggagggtgcag
cggagactgaccaggaggctctgtgtgcaggggagactggggcccagaagccacctggag
atcggatgctgtgtccagggaggatggatggtgcagctctgggggaacagccaactgggc
agaagggagcctcggcaagggggttctggggaccaagagagaccaaggcgttgggtgtgt
gcaaagagtctgggagcgagcctgcggaggacagcagcagggcccacagccgatcagagg
aaggtgtctgggaggagaacacgccccccttgggccccctgggttttcccgagacttcca
gctctccggcggacagcaccaccagcagctgcctccagggcctcccggacaacccagaca
cccagggtggagtccaggggcctgaaggccccactcctgatgcctctggctccagtgcca
aggatcctccaagcttgtttgatgatgaggtctctttctcccagctcttccctccaggcg
gtcgcttgactagaaagaggaacccgcatgtctacgggaagcgctgtgagaagccggtgc
tcccgctgccaacccagcccagctttgaggagggcggtgaccccacgctgggcccagccc
gcctgcccacggacctcagcgactccagctccctctgcctctgccatgaggacccgtggg
aggacgaggatcccgcaggtctgcccgagtccttcctcctggatgggttcctcaatagca
gggtgcctggcattgacccctgggcccccggcctcagcctgtgggccctggagcccagca
gggaagctggtgcagagaagctgccctcccactgccccgaggacgatcggccggaggcca
ttcctgagctgcacatggtcccagcggcttggcgaggcctggagatgccggcccctgccg
atgactcctcctcttctctcggagatgtgagccccgagccccccagcctggagagagaac
gctgtgacggtgggcttcccgggaacacccacctgctgccgctccgtgccacggactttg
aggtgctcagcaccaagtttgagatgcaagacctgtgctttctgggaccctttgaagacc
ccgtgggtctccccggccccagcttcttagacttcgagggcacggcgagctcacaggggc
cacagagccgaaggacagaggaggctgcaggggcagggagggcccaaggcagaggccggc
cggccaagggcaggcgggcctcctacaagtgcaaagtgtgcttccagcgcttccgcagcc
tgggcgagctggacctgcacaagctggcccacacgcccgcgccgccgcccacctgctaca
tgtgcgtggagcgcaggtttggctcgcgggagctgctgcgggggcacctgcaggagaggc
acgcgcagagcaaggccgggccctgggcgtgcggcatgtgcctgaaggaggtggccgacg
tctggatgtacaacgagcacctgcgtgagcacgcggtccgcttcgcccgcagggggcagg
cgcggaggtccttgggggacctgcccggaggcctggagggcagcagcgctgtcgcccacc
ttctgaacagcatcacggaacccgcgcccaaacaccacaggggcaagcgctccgccggca
aggccgccgggagcccgggagacccgtgggggcaagagggagaagccaagaaagacagcc
cgggcgagagggcgaaaccccgggcacgcagcacccccagcaacccagacggggccgcga
ccccagacagcgcctctgccaccgccctggctgacgccggcagcccgggcccccccagga
cgacccccagcccgtcccccgacccctgggccggcggggagcccctcctgcaagccaccc
cggtgcacgaggcctgcaaggacccctcccgcgactgccaccactgcgggaagcgcttcc
ccaagcccttcaagctgcagcgccacctggcggtgcacagcccgcagcgcgtctacctgt
gcccccggtgcccccgggtctaccccgagcacggggagctgctggcacacctgggcgggg
cgcacgggctgctggagcggccggagctgcagcacacgccgctgtatgcctgcgagctct
gcgccacggttatgcgcatcatcaagaagtccttcgcctgcagctcctgcaactacacct
tcgccaagaaggagcagttcgaccgccacatgaacaagcacctcaggggggggcggcagc
ccttcgcgttccgcggcgtgcggaggccgggagcgccgggacagaaggcccgggccctcg
agggcacactgcccagcaaacggcgcagggtggccatgcccggcagtgcccctgggcccg
gcgaggacaggcctcctccccggggaagcagccccatcctgagtgagggctctctcccgg
ccctgctccacctgtgttcggaggtggctcccagcaccaccaagggatggcccgagaccc
tagagaggcctgtagaccccgtgacccacccgatcagaggttgtgagctgccatccaacc
accaggagtgtcccccgccgtctctgtctcccttcccagctgccttggctgatggcagag
gagactgcgcgctggacggagccctggagaggccagagaacgaggcttccccaggcagcc
ccgggcctcttctccagcaagctctccctctgggggcatctctgccgcggccgggagcca
gaggccaagatgcggagggaaagagggctcctctcgtgttctcagggaaacgcagggccc
cgggtgcccgtggcaggtgtgcccctgaccatttccaggaagaccacctacttcagaaag
agaaggaggtgtcctcaagccacatggtgtctgagggggggccccgaggcaccttccaca
agggcagcgccaccaagcctgcgggctgccagagctcatcaaaggacaggtcggcagcat
ccacccccagcaaagcactcaagttcccagtgcacccaaggaaggcggtggggagcctgg
cacccggggagctggcccgtggcacagagaatgggatgaagcccgccacccccaaagcca
aacccggccccagctcccagggcagtggaagccctcgccccggcaccaagacaggaggtg
gcagccagccccagccagccagcgggcagctccagagcgagacagccaccaccccagcca
agcccagcttccccagccggagccctgcaccagagaggctccccgctcgagcccaagcca
agagctgcaccaaggggccaagggaagctggtgagcaggggccccacgggagcctaggtc
ccaaggagaagggagagagcagtacgaagaggaaaaagggccaggtcccagggccagcca
ggagtgaaagtgtggggagcttcgggagagccccctcagcccctgacaagcccccccgga
cccctcggaagcaggcaactcccagccgcgtgctcccgaccaagcccaagcccaacagcc
agaacaaacccaggccgccaccatcagagcagcggaaggcagagccgggccacacacaga
ggaaggacagactgggcaaggccttcccccaggggagacccctgctcaggccccccaaga
ggggcacagctgtccacggtgctgaacctgccgagccacacacccaccggacggccgagg
cccagagtgacctcctcagccagctcttcgggcagagactaactggcttcaaaatccctt
taaagaaagatgcttccgagtaatttctaggagcaagagcctgggaccggagctgggcgt
tcctgtctcggcctgcctccttggccagctccggctccctgagatggtccactctgtggc
cacttgacttcttgtgcaactgctcaggccttgatgtcagagctgaggtggtgatgcttt
gaacagggcccaggtgggcagcattccctttcttgctggaaggctgggggtgaaagacgg
ggccactgcagcccttttgagaccacacagctgttttcttggtaccaagtacttgaagag
acagcagcccatcccctcagcccacacccctgcgccctgtgggcaccgacaccacagaag
ccaatgtttggagatttgcacaacctcccgttcccccacatggagaagggaagtaagttg
aggcagccgtgggatggtggtaggttccctcttagtcttgctgctgttgctggaattcca
aagtgaccttagaaaccacgtgggggaaggcagtgctcactacttagaagggttgcttct
gagccgcctggtcccccaagagcacaacaggcctcctccctctgaccacagggtcatgcc
tcctccctctgaccacagggtcatgccagcctccatttgctctgcgggagaaaagcccat
ctctagcacaccttgaccccaggaaccgggttcccgtatggaactgggaagaaaccgccc
ctgtgccagctcccgcgggccctcctcgttccctcccagcctccatggccgccctctaga
gcctccctgctgtacggagctctgggctccgcctatttgcaatgttactctgaagtttct
ggtgctatttttgtgttgtaatgtgaatacaggcttccttgatttttttttttaatgggg
gtattgggtgggacagacggggtcagggaggccccaccatggcttgtcgagggcacgggc
acctgcatggcggcgctctccctgcctcccctgccgggctgcaagcctgaggtctgtgct
gccagacggggatgctcagggctggggctgcagagccgctgccctggccagggcaccctc
atgcaccgacccaacccaggcctgggacgcacgtgtcctctcacagcgtcgtgcctgtga
aggtgggtcaaagggtgagagggcttccttctcacccttctctccataagtatcttgaag
atccatggtttgttttgctctattgtttagtttttacttgggtgcaatgtgtacgtcaaa
agtttttattttgatatttgaaagagaccaaatcaggcccagaccgcctctctggaaggt
gttgtaggccattcaaaacgcctccggagtgtcgcaaaccaagtgcggaggggccctgag
gttgtactgtaaacatcatagtgacttgtcttttcaaatatattcccactattttcgc
>lcl|<llId>84628</llId><geneSymbol>NTNG2</geneSymbol><baseAccNo>NM_032536.1</baseAccNo><extAccNo>BC013770.1</extAccNo>
ccaacgtgtgcgacgacgaccagctgctgtgccagaacggaggcacctgcctgcagaacc
agcgctgcgcctgcccgcgcggctacaccggcgtgcgctgcgagcagccccgctgcgacc
ccgccgacgatgacggcggtctggactgcgaccgcgcgcccggggccgccccgcgccccg
ccaccctgctcggctgcctgctgctgctggggctggccgcccgcctgggccgctgagccc
cgcccggaggacgctccccgcacccggaggccgggggtcccggggtcccggggcggggcc
ggcgtccgaggccgggcggtgagaagggtgcggcccgaggtgctcccaggtgctactcag
cagggccccccgcccggcccgcgctcccgcccgcactgccctccccccgcagcaggggcg
ccttgggactccggtccccgcgcctgcgatttggtttcgtttttcttttgtattatccgc
cgcccagttccttttttgtctttctctctctctcttttttttttttttttctggcggtga
gccagagggtcgggagaaacgctgctcgccccacaccccgtcctgcctcccaccacactt
acacacacgggactgtggccgacaccccctggcctgtgccaggctcacgggcggcggcgg
accccgacctccagttgcctacaattccagtcgctgacttggtcctgttttctattcttt
atttttcctgcaacccaccagaccccaggcctcaccggaggcccggtgaccacggaactc
accgtctgggggaggaggagagaaggaaggggtggggggcctggaaacttcgttctgtag
agaactatttttgtttgtattcactgtcccctgcaagggggacggggcgggagcactggt
caccgcgggggccgatggtggagaatccgaggagtaaagagtttgctcactgctgc
>lcl|<llId>84629</llId><geneSymbol>KIAA1856</geneSymbol><baseAccNo>XM_376567.2</baseAccNo><extAccNo>AB058759.1</extAccNo>
agcgcgcgctataccagtcctcgcatgtggacgaaaatgacgtgcagacggtgtcgcaca
agtgcctggtggtgggcctggagcagtatgagcagatgctgaagaccaagaagtaccagg
acagcgagggcctgtactacctcgcgggcacctacgagcccaccacgggcatgatcttct
ccacggacggcgtgcccgtgctctgctgagcccgccgggccctgcgggccacctgtgccc
cgagggcggccagggacccatctccatcactgccatggcgcggagaccacgtgcgttgtg
tgcatgcgagcgctcctgcaggcgtgtgcatggggccaggtgtgcacgtggatgcccggg
tgagtgtgtgtgcatgcacgtgtgtgcacgcatgtgcacatgcctccagccccaccttcc
aacccctcagtgcccccaggacaggggcccctcttagctatcagggtatggccggaccgg
cccttcctgcccagcacgttgcaagcacttggccaggccggccctccaggctgctgctgc
gtgggggcccgggtgcccccaggtccatgcagactggggattcggtggggaggggcgctt
ctaaggaaccaaactgacgctcactctgggcttcccaagcacccttagcatggagcccac
cccaaggcctcccaccgtgcatgggacagggcagcccgatgccagctggcctacctgact
gtgccaggggccctgcccccaccctctcaggatggcctagacttggggaacagagccggg
tggggttgcagcccggagtgtctgtcaaaggcaccaggtggagagggcccggcacaggcc
caccctggtccaaaccctcacactacagaaaaccccaatggtgctgaaactgtcgcccgg
ccacgcctggcccctccccacccaggagggaggtggcacttcttaacctgtacagtttta
ttgtaccaagagactcgccccgcccctgtatcataagcctttaaatggagtcaacttttt
aattatatatataaagataaatatatataaatatatatataaactttttaaaactgtgaa
aaatagctatgaaattataaaaaaaaacattctgacgtgcagaatattattttttatttc
ctgttagattatagtgtctagcaccggcttcaccggcctcccagtccccagcacaccccc
cgcccaccccaccaagtgtactgtactcaccccccaggatagagaagtgtttgttaggga
gagaagagggagaggcaggagccggcccaagcccagggtccctgcttgggccccagaaag
cacttaaccaggccccaagccttcaagggaaaccaaggcctcaaccagacaatcttgagg
gaaggaaaagccagactttgggtttgttttttgggggaattattggtttttttttttatg
tttcttttggaattttgtttgttggcaaattctgtgtgatcttttttcataaaaaaaaag
aaaagatttaattggaaaaat
>lcl|<llId>84630</llId><geneSymbol>TTBK1</geneSymbol><baseAccNo>NM_032538.1</baseAccNo><extAccNo>BC036764.1</extAccNo>
agcaggctccagctgcagacgcccccagggtcggccactgctgctgacctccgccccaaa
caacctcctggccgcggcctgggcccagggcgagcccaagccggagccaggcccccagcg
ccgcgcagcccgcgcctccccgcgtccacatccgccgcgcgcaatgccagcgcgtccccc
cggagccagtccctgtcccgcagagagagcccctccccctcgcaccaggcccggcccggg
gtccccccgccccggggcgtcccgccggcccgggcccagcctgatggcaccccctccccc
gggggctccaagaaaggacccagagggaaactccaggctcagcgcgcaacaaccaaaggc
cgggcaggaggcgcggagggccgggctggggccagataatgacgcccgctgctctccgcg
gtcccccaccctcaccccggccccccacccgcagccggccacactggagcagctcccagc
acagccttacgcgcccgacgcgcgccacccgcggccccagctttccgcctgcacccgcga
ggacgcgcgcgagcacacgcggcgccccgccaggccttagggcccgtgggggacgcggcc
ccgcgccgcggggagggtctgcctccccttcctcgccctgtgtcctctcatcctcccgcc
gcccgtcaggccggccagcctcacatcagtctctccgccccggggaaggctcagccactt
ttcatcgaggactccacttctggggacgcctggttcgttcgcccaccaggcctaggctac
gctccatgctcccccagcaatctctgcctacacctcctgcggcgccttgccctcctccga
cccctttccagccaaagtccccccaccccttcagagaagcagcctcaaattccagaagtg
gaggctccagcctccccgcgagggtccagccccacagtcttctgggagccattgtggcca
gggacggcctctggactgccaggctgggttggggacccagggaacatcggtctactcagg
tgtgagggggcaggtctgacctgccccaaagttggctccatcctggacaactcggtgaga
ggcagtgggcaagtgatcttggagatgggtgggcaggtgattctgtgggcaggggatgtg
ctcccctgcacctctggggtgcagaaacctcttgcctccagatttgggtggagcctctgt
gggaaccataggaagtgtgtgggctgccttcctgggcaagtatttcccagtgggaagttg
gagggggctttaacaaagttttactccctcccctgttcccctgatctagtgctcaggacc
cttcaccatcaggaattccttcctgtcatctaacctcagtcctgcctactgcagttccag
ccaacctgctctttcctgagttcaaagcaggtggagactggctggttaccatctttgcac
tggcccttcggagattcggggactcagttctggtggggtcaccctccctgtcctcccgcc
tgtgggagggagggagggctggctcaggcatcgtctcccgcaatgggcagagagagcaga
gacaggtggaccaacagacagctggcccctggaggcagaaaggcccttctaacttccaga
ttgtatgcttgagtgatgggtccccagcccaagcccactcttccctcagctcacccttca
gcctgttccttcttgccctgaccccagcccgtgcagctgctctactccaggaatggatgt
ggggactcttcctgggttctggctcctgcatagctcaccccacctcatcatgagcctcaa
ctgcctacatctggggcaagcagcacaccggctgcagatgggacagccagccctgcctat
ctggacaggcccctgcagcctctgtcccctggcctagcctctctgtccttccctgagtca
cagagagcaagccaagacatccagggaaagaggaagaaaggccttagtgtgccccagcag
tctggctgcgtccagccaccatcacccggaaggatgcccacaaggcagctgaccctgaaa
gcagcctccccctcatggagagtcagcagcttgggcagccacttccaggccagggtggtg
gcttctctgcagaccagctgaggggaggactcctgggtggacagcctttgacgtccaccc
cacgctgatgcagaagctcccagaacactcaggaaacttctccggacagagccctccttg
tcaacttgaggccctcccaaggccctctactgccctctgggtccagcagagggagtggag
gaagggccactgcctcccacctagagcttctccgaatgacaatcagctcgtgccaggtgg
ggaccaggatatgactcctggtgcccaggccctgggcctgctccttgccaccaaccgaac
cgtgaatgtagggcccccagcctcacctctgccccaggaccaacaacaccctggtttgga
gctgggaggaagaagggggcctgagagagccccaggtccattctacccccagcttcactc
agcactggagctggcagagacgcaaaacccagtctgcccttgggattccaaacctcccta
gggctcccaactgacctcaggcctctgagtcactgaatgtcaccaggagaggtgggggag
ggaaagtgggccagtggggagggggtcacctaggggactgcctctgtgcctctccccagg
aagcatccagggcagaggaagccacatctcccggtgcccccaaccccagctgcagcctcc
tccccctgagcattcattctctccaccaggcctccaggtcctgagcccttcctctgtaaa
agtgtcacaccacctccctcagcacttccccatcacaacaacctatgtcactgactcaga
tgcagggtctgctcaccccaacacatgccttccctccccagccacaccgtgcacgaaggg
ggcacaggagaggagaggggctgtgccccaggctccccatttcccagctcctcacagagg
cctggtttgctcagtcttctgaactccagggaccagccctggtgggcatggggtggggag
cagggagttgcccttcccctccctcgggaagccacctaagaatgtttacatgccaaacag
aatgtaacacccctccccaagcccttcccagtcactgcatggcctctgcccatcctgcac
ctgtccaccccaccccaacaccctggaagccactgtcaatgattagatcgggtctcggaa
gggaagtagccatcacaccattaaaaagcctgtggacctttt
>lcl|<llId>84631</llId><geneSymbol>SLITRK2</geneSymbol><baseAccNo>NM_032539.2</baseAccNo><extAccNo>CR627412.1</extAccNo>
aggtttgcctgtaggtacctgagttgacaccgaaggtgcctaaagatgctgagcggcgtt
tggttcctcagtgtgttaaccgtggccgggatcttacagacagagagtcgcaaaactgcc
aaagacatttgcaagatccgctgtctgtgcgaagaaaaggaaaacgtactgaatatcaac
tgtgagaacaaaggatttacaacagttagcctgctccagcccccccagtatcgaatctat
cagctttttctcaatggaaacctcttgacaagactgtatccaaacgaatttgtcaattac
tccaacgcggtgactcttcacctaggtaacaacgggttacaggagatccgaacgggggca
ttcagtggcctgaaaactctcaaaagactgcatctcaacaacaacaagcttgagatattg
agggaggacaccttcctaggcctggagagcctggagtatctccaggccgactacaattac
atcagtgccatcgaggctggggcattcagcaaacttaacaagctcaaagtgctcatcctg
aatgacaaccttctgctttcactgcccagcaatgtgttccgctttgtcctgctgacccac
ttagacctcagggggaataggctaaaagtaatgccttttgctggcgtccttgaacatatt
ggagggatcatggagattcagctggaggaaaatccatggaattgcacttgtgacttactt
cctctcaaggcctggctagacaccataactgtttttgtgggagagattgtctgtgagact
ccctttaggttgcatgggaaagacgtgacccagctgaccaggcaagacctctgtcccaga
aaaagtgccagtgattccagtcagaggggcagccatgctgacacccacgtccaaaggctg
tcacctacaatgaatcctgctctcaacccaaccagggctccgaaagccagccggccgccc
aaaatgagaaatcgtccaactcctcgagtgactgtgtcaaaggacaggcaaagttttgga
cccatcatggtgtaccagaccaagtctcctgtgcctctcacctgtcccagcagctgtgtc
tgcacctctcagagctcagacaatggtctgaatgtaaactgccaagaaaggaagttcact
aatatctctgacctgcagcccaaaccgaccagtccaaagaaactctacctaacagggaac
tatcttcaaactgtctataagaatgacctcttagaatacagttctttggacttactgcac
ttaggaaacaacaggattgcagtcattcaggaaggtgcctttacaaacctgaccagttta
cgcagactttatctgaatggcaattaccttgaagtgctgtacccttctatgtttgatgga
ctgcagagcttgcaatatctctatttagagtataatgtcattaaggaaattaagcctctg
acctttgatgctttgattaacctacagctactgtttctgaacaacaaccttcttcggtcc
ttacctgataatatatttggggggacggccctaaccaggctgaatctgagaaacaaccat
ttttctcacctgcccgtgaaaggggttctggatcagctcccggctttcatccagatagat
ctgcaggagaacccctgggactgtacctgtgacatcatggggctgaaagactggacagaa
catgccaattcccctgtcatcattaatgaggtgacttgcgaatctcctgctaagcatgca
ggggagatactaaaatttctggggagggaggctatctgtccagacagcccaaacttgtca
gatggaaccgtcttgtcaatgaatcacaatacagacacacctcggtcgcttagtgtgtct
cctagttcctatcctgaactacacactgaagttccactgtctgtcttaattctgggattg
cttgttgttttcatcttatctgtctgttttggggctggtttattcgtctttgtcttgaaa
cgccgaaagggagtgccgagcgttcccaggaataccaacaacttagacgtaagctccttt
caattacagtatgggtcttacaacactgagactcacgataaaacagacggccatgtctac
aactatatccccccacctgtgggtcagatgtgccaaaaccccatctacatgcagaaggaa
ggagacccagtagcctattaccgaaacctgcaagagttcagctatagcaacctggaggag
aaaaaagaagagccagccacacctgcttacacaataagtgccactgagctgctagaaaag
caggccacaccaagagagcctgagctgctgtatcaaaatattgctgagcgagtcaaggaa
cttcccagcgcaggcctagtccactataacttttgtaccttacctaaaaggcagtttgcc
ccttcctatgaatctcgacgccaaaaccaagacagaatcaataaaaccgttttatatgga
actcccaggaaatgctttgtggggcagtcaaaacccaaccaccctttactgcaagctaag
ccgcaatcagaaccggactacctcgaagttctggaaaaacaaactgcaatcagtcagctg
tgaagggaaatcatttacaaccctaaggcatcagaggatgctgctccgaactgttggaaa
caaggacattagcttttgtgtttgtttttgttctccctttcccagtgttaatgggggact
ttgaaaatgtttgggagataggatgaagtcatgattttgcttttgcaagttttcctttaa
attatttctctctcgctctcctcccctcctttttttttttttttttttctttttcccttc
tcttcttaggaaccatcagtggacatgaatgtttctacaatgcatttcttcatagatttt
gtttatggttttgtttcttttttcttctttgtttttcagtgtgggagtgggaagaggaga
ttatagtgactgaagaaagaataggcaaacttttcaaatgaaaatggatatttagtgtat
tttgtagaagatctccaaagatcttttgtgactacaacttcttttgtaaataatgatata
tggtatttccatcgtcagttaccgagtatagccactgggtatcactactttgtgttaaag
tgccttcgcactttaagtacattacttaaatgttgcttttagctttgataaattgaaaat
attttaatgtgttgtatttttgaaattgaaaacactgtaaaatagattgatgtgtcagct
atattaagtcaacgtacagtttgcttgagttatagaaaccagcctgtcatcaaatgattc
tagttctaggactttgtaggcttaactataaaatatttcctttcctctgggtttaagtga
ttttatttaagtcaactaaggggatttaacagtggactagaggtaataagccacctcagt
caggattaataattcattaataaaatatatttaacccaa
>lcl|<llId>84632</llId><geneSymbol>KIAA1914</geneSymbol><baseAccNo>NM_001001936.1</baseAccNo><extAccNo>BC035713.1</extAccNo>
aggaatgggagaagaaaggagcaagttagaaaacaagcttcatctaaagactctcatgtc
aatgtggaccttggtgacaatcctgctttgttaaagcaaaaactatgcgaaagggtgagt
ctgtttagaagaaaaagcaaagactgaggtactgtgaatggagagcttcagctaagagga
ggctctgtcccttttcagagccaaaggaaataatacaacaaaaaggaggcttctttggag
acctaagtctattggatgtaaacaagacgttgtatttagggatgttctgtgtttctttct
tttttgaagttgtcatcaattgctttactaagatttttaaatagtgaaaacctcctgttt
agactttggtggaagatgaatcaaggaagcagggccctgtcttatgggtcacgtgtcttt
ggtgagtgagaagacctaaactcctggccatcatctcttatccaatacttagcagttggg
gattaaaccatccttgccttcagttctctccaatattaccaggcccaactcagtcttcag
tgattttaaacagcattgacatcatctgtaaaaccatcatctgtaaaaccatctatgaca
tgagttttgagaaacaataatggggaaaatatttgggaccaagctgaagcactaatccca
ctaagttaaagacttctttccagtccaaggcaggcctgaatcaactgtctttaaataaaa
ttttaagtgatgctgtattatatataggaaaaaatgcttaaaatcctgtcatttagaaca
gtgaaaagtatcttttgagattaaagtgactctttactgtaggaaaaatattactctgtg
tttacagattcattgctgtggtcaggccatttttaagggaagagttatttaatataaata
gtctctgattttaagttctgtttaatgttcattctccttccaagaacaaagtggtgattt
ttggttagggtgatcgccctcttaaaattggcagtgctgttccttgtgctgcccctgtct
tttcctctgatggcatttttttttttttttttttaacacaggttgaaacatttcatctat
tatctctgcctcatttctggagggttgtgtatcagttctctaacacttgttcctgagaac
taaatgtcttttttattcttatttcctctctcataaacatttggtgaccttttaccaagt
ggtgagttagttaggttttttaaaataaaatgttcattgtatttgaa
>lcl|<llId>84634</llId><geneSymbol>GPR54</geneSymbol><baseAccNo>NM_032551.3</baseAccNo><extAccNo>AY253982.1</extAccNo>
caggggcaggtgctggcagagcgcgcaggcgccgtgcgggccaaggtctcgcggctggtg
gcggccgtggtcctgctcttcgccgcctgctggggccccatccagctgttcctggtgctg
caggcgctgggccccgcgggctcctggcacccacgcagctacgccgcctacgcgcttaag
acctgggctcactgcatgtcctacagcaactccgcgctgaacccgctgctctacgccttc
ctgggctcgcacttccgacaggccttccgccgcgtctgcccctgcgcgccgcgccgcccc
cgccgcccccgccggcccggaccctcggaccccgcagccccacacgcggagctgctccgc
ctggggtcccacccggcccccgccagggcgcagaagccagggagcagtgggctggccgcg
cgcgggctgtgcgtcctgggggaggacaacgcccctctctgagcggacccggtgggaatc
cgagcggctccctcgggagcggggactgctggaacagcggctattcttctgttattagta
tttttcttactgtccaagatcaactgtggaaatattttggtctcttgtgacgttcggtgc
agtttcgttgtgaagtttgctattgatattgaaattatgacttctgtgtttcctgaaatt
aaacatgtgtcaacacaggactttctggatcattccagaaagtgtcagacgttttctcat
tgtcttg
>lcl|<llId>84636</llId><geneSymbol>GPR174</geneSymbol><baseAccNo>NM_032553.1</baseAccNo><extAccNo>AF345567.1</extAccNo>
caccattaggcaaagatagtttctctagagagaatcatgcctgctaattacacgtgtacc
aggccagatggagacaatacagattttcgatactttatttatgcagtgacatacactgtc
attcttgtgccaggtctcatagggaatatattagccctgtgggtattctatggttatatg
aaagaaacaaaacgagctgtgatatttatgataaacttagccattgctgacttactacaa
gttctttccttgccactgaggatcttctactacttgaatcatgactggccatttgggcct
ggtctctgcatgttctgtttctacctgaagtatgtcaacatgtatgcaagcatctacttc
ttggtctgcatcagtgtgcgacgattttggtttctcatgtacccctttcgcttccatgac
tgcaaacagaaatatgacctgtacatcagcattgctggctggctgatcatctgccttgcc
tgtgtactctttccactcctcagaaccagtgatgatacctctggcaataggaccaaatgc
tttgtggatcttcctaccaggaatgtcaacctggcccagtccgttgttatgatgaccatt
ggcgagttgattgggtttgtaactccgcttctgattgtcctatattgtacctggaagacg
gttttatcactgcaagataaatatcccatggcccaagatcttggagagaaacagaaagcc
ttgaagatgattctaacctgtgcaggggtattcctaatttgctttgcaccttatcatttc
agttttcctttagatttcctggtgaagtccaatgaaattaaaagctgcctagccagaagg
gtgattctaatatttcattctgtggcattgtgtcttgctagtctgaattcatgtcttgac
ccagtcatatactacttttccactaatgagttccgaagacggctttcaagacaagatttg
catgacagcatccaactccatgcaaaatcctttgtgagtaaccatacagcttccaccatg
acacctgaattatgctaaaacaaaaaaccaaactgaatgtgacctgaaatgcaagtacat
cagaacatatctgcaatacccaagccacagggaagaacttgcaaaacaacacagcttttc
agttctgctctatcttactgctatggggaattcacttcttcaaagcaggacctatttgga
gcattacgatccacgattattgatgttgacatgtccatgtagtaatttttcttcaagt
>lcl|<llId>84639</llId><geneSymbol>IL1F10</geneSymbol><baseAccNo>NM_032556.4</baseAccNo><extAccNo>AF334755.1</extAccNo>
aggatgtgaacattgaggaactgtacaaaggtggtgaagaggccacacgcttcaccttct
tccagagcagctcaggctccgccttcaggcttgaggctgctgcctggcctggctggttcc
tgtgtggcccggcagagccccagcagccagtacagctcaccaaggagagtgagccctcag
cccgtaccaagttttactttgaacagagctggtagggagacaggaaactgcgttttagcc
ttgtgcccccaaaccaagctcatcctgctcagggtctatggtaggcagaataatgtcccc
cgaaatatgtccacatcctaatcccaagatctgtgcatatgttaccatacatgtccaaag
aggttttgcaaatgtgattatgttaaggatcttgaaatgaggagacaatcctgggttatc
cttgtgggctcagtttaatcacaagaaggaggcaggaagggagagtcagagagagaatgg
aagataccatgcttctaattttgaagatggagtgaggggccttgagccaacaaatgcagg
tgtttttagaaggtggaaaagccaagggaacggattctcctctagagtctccggaaggaa
cacagctcttgacacatggatttcagctcagtgacacccatttcagacttctgacctcca
caactataaaataataaacttgtgttattgtaaacctctaa
>lcl|<llId>84640</llId><geneSymbol>USP38</geneSymbol><baseAccNo>NM_032557.4</baseAccNo><extAccNo>AL833976.1</extAccNo>
aggaacaagagttgaatgctcgagcccgggccctccaagctgcatctgcttcatgttcat
ttcggcccaatggatttgatgacaacgacccaccaggaagctgtggaccaactggtggag
ggggtggaggaggatttaatacagttggcagactcgtattttgatcctgagagagtccaa
aatgcactggtcacgaaacgtctaatactatgactgttaaaatgtcagactataacaaat
atctatcttttatttttcattagacccttatacttcaagagaacacactcagtgcttgtt
tttattttcttgacacatttattaacaaaatgcatcatggaaaaaaaatctacctcttaa
aattccatttgcttttatggttagacatgcttgaccaaaaatgttcagaagaaaatatgt
acctggtccctaattaagctgcgttaaatttggtagaagcatttaaatggtctatcttca
gttttactgaacaaaaaatgtaatttatttagcattctttataaaagaattgatgctaga
ggtaaaaaaaaatacttgtttttaaaaaatcctttacgtcttgtgtaattaccccattat
taaattcaagtccttgaaaatcaactagagattataaagtctctaaagaaggcaataaca
aaatttatcaagatatagtacttttcagtttttgtttagtgtcttcagcatcactgtgtc
tgtatttcaagtacaaatgtttttaaaaaggattctttatacatatgtgctgaattgatt
ttaagaaagttgcatgatcctgtaggagcaacatttttacctaaaaaatgctaactttat
agtatttctaattgttcaaggattttaaaattctatttcagggagtatatcttctgtggt
tttgaaggaggtgagttctgtatgtgccttgcagtactgtaattcaaaaataggaatctt
tggctgcaaaattttaatgaaatgttaggaagtaattttcgtgctaacattaaaattata
actttttgaaaggtaatagattttccagaagtaaaatctgatggttctaaatcaatcaat
gtgatagttcatttttaactcttagaagaattcagaggaaattaacccagctaagtaaaa
aatctgtcttgattttgttacttattcctcagaatattaaacattgatcacata
>lcl|<llId>84643</llId><geneSymbol>KIF2B</geneSymbol><baseAccNo>NM_032559.3</baseAccNo><extAccNo>AF333335.2</extAccNo>
ggcgcgctaggctcacaaaggcaggcacagactgcaaccctgctcagtgctccgggcgct
tcaggctggcttgggtcctgctgctccaaccccaagggccctggagcgctccctgatacc
tccatcactcaccatggccagccagttctgcctccctgaatccccatgtctctcgcccct
gaaacccttgaagccacatttcggagacatccaagagggcatctacgtggcgatccagcg
cagtgacaagcggatccacctcgctgtggtcacggagatcaacagagaaaactattgggt
cacggtagagtgggtggagaaagcagtcaaaaaaggcaagaagattgacctggagaccat
actcctgctgaatccagctctggactctgctgaacaccccatgccgcccccgcccttatc
ccccttggctctggcgccctcttcggccatcagggaccagcgtaccgccacgaaatgggt
tgcgatgatcccccagaaaaaccaaacagcctcaggggacagcctggatgtgagggtccc
cagcaaaccttgtctgatgaagcagaaaaagtctccctgcctctgggaaatccagaaact
gcaggagcagcgggaaaagcgcaggcggctgcagcaggagatccgagctagacgcgccct
cgatgtcaataccagaaaccccaactacgaaatcatgcacatgatcgaagagtatcgcag
gcacctggacagcagcaagatctcagtcctggagcccccgcaagaacatcgcatctgcgt
ctgcgtgaggaagcggcctctcaaccagcgagagacaaccttgaaggacctggatatcat
caccgtcccctcggacaatgtggttatggtgcatgagtccaagcaaaaggtggacctcac
tcgctacctgcagaaccagaccttctgcttcgaccatgccttcgatgacaaagcctccaa
cgagttggtgtaccagttcaccgcccagccactggtggagtccatcttccgcaagggcat
ggccacctgctttgcctatgggcagacgggaagtgggaagacgtacaccatgggtggaga
cttttcaggaacggcccaagattgttctaagggcatttatgctctggtggcacaggatgt
ctttctcctgctcagaaactccacatatgagaagctggacctcaaagtctatgggacatt
ttttgagatttatgggggcaaggtgtatgatttgttgaactggaagaagaagctgcaagt
ccttgaggatggcaatcagcaaatccaagtggtcgggctgcaggagaaagaggtgtgttg
tgtggaggaagtgctgaacctggtggaaatagggaatagctgtcggacttccaggcaaac
atctgtcaacgctcactcatccaggagccatgcagtgttccagatcatcctgaagtcagg
agggataatgcatggcaagttttccctcgttgatttagctgggaatgaaagaggagcaga
tacaaccaaggccagccggaaaaggcagctggaaggggcagagattaacaagagtcttct
agccctcaaagaatgtattctggctttgggtcagaacaagcctcacaccccattcagagc
cagcaaactcacactggtgctccgggactcctttataggccagaactcctccacttgcat
gattgctaccatctctccggggatgacctcttgtgaaaacactctcaacactttaagata
tgcaaacagagtaaaaaaattaaatgtagatgtaaggccctaccatcgtggccactatcc
gattggacatgaggcaccaaggatgttaaaaagtcacatcggaaattcagaaatgtccct
tcagagggatgaatttattaaaataccttatgtacagagtgaggagcagaaagagattga
agaggttgaaacattacccactctgttagggaaggataccacaatttcagggaagggatc
tagccaatggctggaaaacatccaggagagagctggtggagtacaccatgatattgattt
ttgcattgcccggtctttgtccattttggagcagaaaattgatgctctgaccgagatcca
aaagaaactgaaattattactagctgacctccacgtgaagagcaaggtagagtgaagcca
atggcgagagatcaggtccgaaatgctgcattgctgcagtttccaccactcttatacagg
aaaactgtccaaattatctaaagatcctcctgagaagcttaaaacatcttaaaatacact
gatgggaaacatgctctttcttctgcctctgt
>lcl|<llId>84647</llId><geneSymbol>PLA2G12B</geneSymbol><baseAccNo>NM_032562.2</baseAccNo><extAccNo>\null</extAccNo>
aagcagcctgtgattccctggttgacactgtgttcaacaccgtgtggaccttgggctgcc
gcccctttatgaatagtcagcgggcagcttgcatctgtgcagaggaggagaaggaagagt
tatgaggaagaagtgattccttcctggttttgagtgacaccacagctgtcagccttcaag
atgtcaagtcttcgagtcagcgtgactcattcattcttccaacagtttggacaccacaaa
gcaggagaaagggaacatttttctacagctggaaagtgagtcctatcctttgaggaaatt
tgaaaaaagacatggagtggtttgaaagctactcttcatttaagactgctctccccaacc
aagacacatttgcctggaaattcagttcttagcttaaagactaaaatgcaagcaaaccct
gcaattcctggacctgatagttatattcatgagtgaaattgtggggagtccagccatttg
ggaggcaatgactttctgctggcccatgtttcagttgccagtaagcttctcacatttaat
aaagtgtactttttagaacatt
>lcl|<llId>84648</llId><geneSymbol>LCE3D</geneSymbol><baseAccNo>NM_032563.1</baseAccNo><extAccNo>AB048288.1</extAccNo>
ggacaactcaactcctgccaagatgtcctgccagcagaaccagcagcagtgccaaccccc
acccaagtgtccctcacccaagtgtcccccaaagagcccagtacagtgtctgcctccagc
ttcctctggctgtgccccaagctctgggggctgtggccctagctccgagggcggctgctt
cctgaaccaccacaggcgccaccaccgatgccggcgccagaggcccaactcctgtgacag
gggcagtggtcagcaaggcgggggctctggctgcggccatggctctggaggctgctgctg
acctggatcctgatgctgagacaagcgattttggaggaaacaagaatcccaagggcccag
gaaaaccccatcttgatgcatgagttcccagataccctcttctggctttcacaggctgag
ctaggggttttcctgtggaaggtctgagctctccccagaaggcacttcctgtctgatgtc
caggatgtcacatgttcccttacccctgtacctgtgaaggattggcagtgcttgtgcctg
acctcatcaaaaaataaagctccttgtcctcatta
>lcl|<llId>84649</llId><geneSymbol>DGAT2</geneSymbol><baseAccNo>NM_032564.2</baseAccNo><extAccNo>AB048286.2</extAccNo>
gtgggagagcccatcaccatccccaagctggagcacccaacccagcaagacatcgacctg
taccacaccatgtacatggaggccctggtgaagctcttcgacaagcacaagaccaagttc
ggcctcccggagactgaggtcctggaggtgaactgagccagccttcggggccaactccct
ggaggaaccagctgcaaatcacttttttgctctgtaaatttggaagtgtcatgggtgtct
gtgggttatttaaaagaaattataacaattttgctaaaccattacaatgttaggtctttt
ttaagaaggaaaaagtcagtatttcaagttctttcacttccagcttgccctgttctaggt
ggtggctaaatctgggcctaatctgggtggctcagctaacctctcttcttcccttcctga
agtgacaaaggaaactcagtcttcttggggaagaaggattgccattagtgacttggacca
gttagatgattcactttttgcccctagggatgagaggcgaaagccacttctcatacaagc
ccctttattgccactaccccacgctcgtctagtcctgaaactgcaggaccagtttctctg
ccaaggggaggagttggagagcacagttgccccgttgtgtgagggcagtagtaggcatct
ggaatgctccagtttgatctcccttctgccacccctacctcacccctagtcactcatatc
ggagcctggactggcctccaggatgaggatgggggtggcaatgacaccctgcaggggaaa
ggactgccccccatgcaccattgcagggaggatgccgccaccatgagctaggtggagtaa
ctggtttttcttgggtggctgatgacatggatgcagcacagactcagccttggcctggag
cacatgcttactggtggcctcagtttaccttccccagatcctagattctggatgtgagga
agagatccctcttcagaaggggcctggccttctgagcagcagattagttccaaagcaggt
ggcccccgaacccaagcctcacttttctgtgccttcctgagggggttgggccggggagga
aacccaaccctctcctgtgtgttctgttatctcttgatgagatcattgcaccatgtcaga
cttttgtatatgccttgaaaataaatgaaagtgagaatcc
>lcl|<llId>84650</llId><geneSymbol>EBPL</geneSymbol><baseAccNo>NM_032565.1</baseAccNo><extAccNo>AF243433.1</extAccNo>
ggcatttcctgcagatcaccctgtgcgtgtgcgagctgtatggctgctggatgaccttcc
tcccagagtggctcaccagaagccccaacctcaacaccagcaactggctgtactgttggc
tttacctgtttttttttaacggtgtgtgggttctgatcccaggactgctactgtggcagt
catggctagaactcaagaaaatgcatcagaaagaaaccagttcagtgaagaagtttcagt
gaactttcaaaaccataaacaccattatctaacttcatgaaccagaatgaatcaaatctt
tttgtttggccaaaatgtaatacattccagtctacactttgtttttgtattgttgctcct
gaacaacctgtttcaaattggttttaaggcgaccagttttcgttgtattgttgttcaatt
aaatggtgatatagggaaaagagaacaaatttgaatttgtaataataaaatgtttaatta
taca
>lcl|<llId>84651</llId><geneSymbol>ECG2</geneSymbol><baseAccNo>NM_032566.2</baseAccNo><extAccNo>AF268198.1</extAccNo>
gaaaagtaatggaagagttcagtttcttcacgatggaagttgctaaattctccatggaca
tagagagaaaggaatgatattctcatcatcatcttcatcatcccaggctctgactgagtt
tctttcagttttactgatgttctgggtgggggacagagccagattcagagtaatcttgac
tgaatggagaaagtttctgtgctacccctacaaacccatgcctcactgacagaccagcat
tttttttttaacacgtcaataaaaaaataatctcccagaa
>lcl|<llId>84654</llId><geneSymbol>SPZ1</geneSymbol><baseAccNo>NM_032567.2</baseAccNo><extAccNo>BC033798.1</extAccNo>
ctttcccacccttcctccccacaaggctgtctgagatgccaccttccacctaaacatcat
ctcccaaattttaatccttaactttggtctctgacttctgcttgattccacagtctccac
ccacatttgcacaaaggaccatcacctgtccttcctggaatctctaaagttttctgcttt
ccttctgtcctgatggccagctctgctaagtcagctgagatgcccaccatctccaaaacc
cttaaccctactcctgatcctcatcaagaatatctggaccctaggattaccattgcctta
ttcgaaattggatcacattccccttcctcctggggctctctccctttcctaaagaatagc
agccatcaagttacagaacaacagactgcacagaagtttaacaatctcttaaaagaaatt
aaagatattcttaaaaatatggcaggttttgaagagaagatcacagaagcaaaagaactt
tttgaggaaaccaatattactgaggatgtgtcagcccacaaagaaaatatcagaggactt
gacaaaatcaatgaaatgttatcaacaaacctgcctgttagtttagccccagagaaagaa
gacaatgaaaagaaacaggagatgatattggaaaccaatattactgaggatgtgtcagcc
cacaaagaaaatatcagaggacttgacaaaatcaatgaaatgttatcaacaaacctgcct
gttagtttagccccagagaaagaagacaatgaaaagaaacagcagatgataatggaaaac
cagaactctgagaacaccgcacaagtttttgcaagagatttggtaaatcgtttagaagaa
aaaaaagtccttaacgaaactcaacaaagtcaggaaaaagcaaaaaacagacttaatgtt
caagaagaaactatgaaaattaggaacaacatggagcagttactacaggaagcagaacac
tggagtaaacaacatactgagctcagtaaactgataaaatcctatcagaaatctcagaaa
gacataagtgaaactcttggaaataatggagtcggtttccaaacccagccaaataatgaa
gtgtcggctaagcatgagctggaggaacaggtgaagaaactgagccatgacacctattca
ttgcagttgatggcagctttgctagagaatgaatgccaaatcttacagcagagagtagag
attctcaaggaactccatcatcagaaacagggaactctgcaagagaagccaattcagata
aactataaacaggacaagaaaaatcagaagccatcagaagcaaagaaagtagaaatgtat
aagcagaacaagcaagcaatgaagggtacattttggaaaaaagacagatcctgtagaagc
ctggatgtttgtcttaataagaaagcttgcaatacccagttcaatattcatgttgcaaga
aaagctcttaggggaaaaatgaggtcagctagcagcctaagatagaaaataccaaaagca
gatgaaaaggtgaatccttaaaaaactacatctgttacctccaacttgtcagtcatgatc
aatcatcaaaccttgggcagatctgctggttcaaccaagaaagagctatagaataaggag
attgacacttatattactcattacttcagcagttatgtaagtctggtctttaatgaccat
tgtgtctacatcaagttcataacttttcacctttacaatctgcttgttttttttgtaatt
attagatagacagcctagagtgagaagttaaaggtccaattaagttaagatctaaataaa
aaccagaatacaagggaa
>lcl|<llId>84656</llId><geneSymbol>N-PAC</geneSymbol><baseAccNo>NM_032569.2</baseAccNo><extAccNo>AF244907.1</extAccNo>
aggtgtacaaaagagccaaggcgctggaccagtccgacaacgatatgtccgccgtgtacc
gagcctacatacactaagctgtcgacaccccgccctcacccctccaatcccccctctgac
cccctcttcctcacatggggtcgggggcctgggagttcattctggaccagcccacctatc
tccatttccttttatacagactttgagacttgccatcagcacagcacacagcagcaccct
tcccctgaggccggtggggaggggacaagtgtcagcaggattggcgtgtgggaaagctct
tgagctgggcactggccccccggacgaggtggctgtgtgttcacacacacacacacacac
acacacacacacacacacaggctctcgccccaggatagaagctgcccagaaactgctgcc
tggctttttttcttccgagcttgtcttatctcaaaccccttccagtcaaggaactagaat
cagcaacgagagttggaagccttcccacagcttcccccagagcgaagaggctgtagtcat
gtccccatcccccactggattccctacaaggagaggccttgggcccagatgagccagtac
agactccagacagaggggcccttggggccctccaacctcaggtgatgagctgagaaagat
gttcacgtctaagcgtccagtgtgcacccagcgctccatagacgcctttgtgaactgaaa
agagactggcagagtcccgagaagatggggccctggctttccagggagtgcagcaagcag
ccggcctgcaggtgagcatggaggcccggccctcaccgcctcgaagccatgccccagatg
ccactgccacagcgggcgctcgctcctccctaggctgttttagtatttggatttgcattc
catcccttgggagggagtcctcagggccactagtgatgagccaagaggagtgggggttgg
gggcgctcctttctgtttccgttaggccacagactcttcacctggctctgaagagccact
cttacctcggtcccctcccagtggtcccaccttctccaccctgccctgccaagtcccctg
catgcccaccgctctccatcctccctcctctccctcttcctcccgtggagacagtatttc
tttctgtctgtccctttggcccagacccagcctgaccaacgatgagcatttcttaggctc
agctcttgatacggaaacgagtgtcttcactccagccagcatcatggtcttcggtgcttc
ccgggcccggggtctgtcgggagggaagagaactgggcctgacctacctgaactgactgg
ccctccgaggtgggtctgggacatcctagaggccctacatttgtccttggataggggacc
ggggggggcttggaatgttgcaaaaaaaaagttacccaagggatgtcagttttttatccc
tctgcatgggttggattttccaaaatcataatttgcagaaggaaggccagcatttacgat
gcaatatgtaattatatatagggtggccacactagggcggggtccttcccccctacacag
ctttggcccctttcagagattagaaactgggttagaggattgcagaagacgagtgggggg
agggcagggaagatgcctgtcgggtttttagcacagttcatttcactgggattttgaagc
atttctgtctgaacacaagcctgttctagtcctggcggaacacactgggggtgggggcgg
gggaagatgcggtaatgaaaccggttagtcaattttgtcttaatattgttgacaattctg
taaagttcctttttatgaatatttctgtttaagctatttcacctttcttttgaaatcctt
cccttttaaggagaaaatgtgacacttgtgaaaaagcttgtaagaaagcccctccctttt
tttctttaaacctttaaatgacaaatctaggtaattaaggttgtgaatttttatttttgc
tttgtttttaatgaacatttgtctttcagaataggattgtgtgataatgtttaaatggca
aaaacaaaacatgattttgtgcaattaacaaagctactgcaagaaaaataaaacacttct
tggtaacaca
>lcl|<llId>84658</llId><geneSymbol>EMR3</geneSymbol><baseAccNo>NM_032571.2</baseAccNo><extAccNo>AY358817.1</extAccNo>
agggggatgtttttccaggacaagtgaagagaaaatattaaaactagaatattcaactcc
atatggaaaatcatatccatggatctctttggcattatgaagaatgaagctaaggaaaag
ggaattcattaaacatatcatccttggagaggaagtaatcaacctttacttcccaagctg
tttgttctccacaataggctctcaacaaatgtgtggtaaattgcatttctcttca
>lcl|<llId>84659</llId><geneSymbol>RNASE7</geneSymbol><baseAccNo>NM_032572.2</baseAccNo><extAccNo>AK023343.1</extAccNo>
agcgacccctgccctccatcctgactgctcctcctaagagagatggcaccggccagagca
ggattctgcccccttctgctgcttctgctgctggggctgtgggtggcagagatcccagtc
agtgccaagcccaagggcatgacctcatcacagtggtttaaaattcagcacatgcagccc
agccctcaagcatgcaactcagccatgaaaaacattaacaagcacacaaaacggtgcaaa
gacctcaacaccttcctgcacgagcctttctccagtgtggccgccacctgccagaccccc
aaaatagcctgcaagaatggcgataaaaactgccaccagagccacgggcccgtgtccctg
accatgtgtaagctcacctcagggaagtatccgaactgcaggtacaaagagaagcgacag
aacaagtcttacgtagtggcctgtaagcctccccagaaaaaggactctcagcaattccac
ctggttcctgtacacttggacagagtcctttaggtttccagactggcttgctctttggct
gaccttcaattccctctccaggactccgcaccactcccctacacccagagcattctcttc
ccctcatctcttggggctgttcctggttcagcctctgctgggaggctgaagctgacactc
tggtgagctgagctctagaaggatggcttttcatctttttgttgctgttttcccagatgc
ttatccccaagaaacagcaagctcaggtctgtgggttccctggtcatgccattgcacatg
tctcccctgccccctggcattagggcagcatgacaaggagaggaaataaatggaaaggag
gcatatgggatttgtggacacagctgtttctgttcctgaactagaggtcttccccagctc
tgacgtggcagtgaggtgacctgaaggaaagaaaaatataaataaataccacttcatatt
tgtatagaatcctctaatcccttgtgacatagacttgacagggattgtatgccttcttta
tggatgaggaaattaaggttttagaaagcttaatgaattaaagagcttgtctaattagtt
agtagcagaacctggacttgaacctaggtctccttgctctaaatacagtgtaccttctac
tctaccagttgcgcaagaaagaagtcactgtcacagaggcaagcggtgaactaggtaaga
gttcactcatgaagaaacgagtgctctgaagagccagttaccctgtgttggctgcaataa
aggtcattacctctctagccaagagattgtttatgaggtgctctggcattttattccttc
tctctcttcctctctaactgcccctcccgtttctctagaccactgctcttccaacctagg
ccctggacctggctctggccagatccccttggcctgaagacataaggtaaagggagtgtc
tgagcttcatcccccagatccaggatcacatttcctttgaccttaagggacttccgtggc
cctgagcctgcttgtcacaaacaggctggtgggagctgccagagcttccttcctcccgat
aatgatctcccctgcctcattgctaccctggctctccactctggcagtctgcccaggcct
gaggggttgagatgcgaaaatgccatttccctgtccccctgggctacagataccatttct
ctcgttctggggactggagctggagaaggtatggcttggtattggccagtcctgatggtc
tctccaacattgcttgaccagcaccatccccttctttcttcctttatctcagtcccaaac
aagctgcattgtgtcccatgcctgttctatttcaaacccaaattcattataagacattcc
caaccctgctgaggattccactctacctatccctccccatcaactcctgtgcttttttac
tactgaccagagtcagagtaagctttggagccagacagaatcaggtgtaaatcctgactc
ccgtctacatgacctcgaacaattggcttgtctgtttctctacagcaaaatgtgaggaat
cctacctgccaaataggattccaggtaaagatgtggaaatgctatctatgaaacgcttgt
cagccccaagtactgacaggtgttagatcataactagtagtagcaatatccatctttgga
aaacacgcagaccaaggcaaatacccccactaaggtctcccgagagacttccttctgcca
gagtgatgatcatgagtgggttagaggacaagcccgcaggcagagtcctgggagggcagc
caggttgtctgagatgatgaggagagaaagtaaggaaaggatgattaaaggaaaggagag
cagatcattaaacagttctaacagaatgagggccaataagtggatgagttggtcacaaca
gccaaacgactgagtgtaaaaacaactgttacctgaaaacagaacattgccatcatcgaa
tggacttctgggattcttgaataaatctgaagtttatccaaaatctgaatttgttttgaa
ctcttgtggtcagtatactacatttaccatcctaaagagatgattttcacttgtggtgca
cagaaaagcaagatacttggggcagccgatttttctcttcattttattcttttttcacaa
ctctatcttctttattgatgatctttcttatggataatatggttttagagacattctcct
cacaaaatttaaagtggctaaaattatgccttcaatgcatcctcccaaaataagaagaat
ttccaactaaaactttttcttgaaacttgacctaatatagcattaaaagttgacctaaat
agcattaaataactagaaagttctgaagtaacctgtggtgatacaggtcagaatagttgt
agccttggggaagtataactgtgaaggggcatgggggagccttctgaggacctggaaata
ttctattcttggtctggatatgtttcctatgtgaaagctcattgaac
>lcl|<llId>84660</llId><geneSymbol>TSP-NY</geneSymbol><baseAccNo>NM_032573.3</baseAccNo><extAccNo>AY254201.1</extAccNo>
gagtaaaataaggaaggaacgttcatcactttaaactgaacctggcaagttaatttcctc
gggaatggggatgtatttttttaagcattgcagatatcaaagttctattgtgctgaataa
atgcccctttgttaacagg
>lcl|<llId>84661</llId><geneSymbol>LOC84661</geneSymbol><baseAccNo>NM_032574.2</baseAccNo><extAccNo>\null</extAccNo>
agaccaccaaatcccattgaatttctagcatcttatcttttaaaaaacaaggcacagttt
gaagatcgaaactgacttaatgggaagaacagaaaaatttagttgctactgtagatttac
atgattaagaggcagctttaattgccatgatcattccctctttttggatgtataagaacc
ttccggacaacagaacctatttctggaattgcagaagataacatatttcccttattttga
tttaatcaccataaaccatacctatttaatgagtgtattctgtgcaatttttttctcaga
ttgtctttaactttgtttttaaaatgaccttcaaaataaactgtcaaaacaccatt
>lcl|<llId>84662</llId><geneSymbol>GLIS2</geneSymbol><baseAccNo>NM_032575.1</baseAccNo><extAccNo>AK126918.1</extAccNo>
caggcgagaagccctacgtctgcccctacgagggctgcaacaagcgctattccaactcca
gtgaccgctttaagcacacgcgcacccactatgtggacaagccctactactgcaagatgc
ccggctgccacaagcgctacacggaccccagctcactgcgcaagcacatcaaggcccatg
gccactttgtgtcccacgagcagcaagagctcctgcagctgcgcccaccccccaagccgc
cactgcccgcccccgacggcggcccctatgtcagtggggcccagatcatcatccccaacc
cagctgccctctttggaggccctggcctgcccggcttacccctacccctggcccccggcc
cccttgacctcagtgccctggcctgtggcaacggtgggggcagtgggggtggggggggca
tgggccctgggctgccaggccccgtcctgcctctcaatctggccaagaacccgctgctgc
cctcgccctttggggctggcggactgggcttgcctgtggtctccctccttgctggcgcag
ctggtggcaaggccgagggggagaaggggcgtgggtcggtgcccaccagggccctgggca
tggagggccacaagacgccccttgaaaggacggagagcagctgctcccggccaagccccg
atggactccccctgctgccaggcaccgtgctggacctgtccacgggcgtcaactcagctg
ccagcagcccagaggcgttggcccctggctgggtggtcatcccgccgggctcggtgctgc
tcaaaccggctgtggtgaactgagcccatcctgcggacagttgtggtgcccccccggcag
ctcccggcactgcccccgacgaacggaaactcttctgtgaaatagcaataatgtcctact
gcccgggcagccccagcccagcccgccgggagcaaggatggtgctaggtcattcatggct
ggcctcccagcccccgggtggggacctggcctgtcatgcagggagagctgtgctcctggg
tgctgaagcctcgctcctgtctgtcccccaccacctggccctcagcttctgagaggcttt
cccctgcccgacctcctcccgtttccctctcccaccctggcacctccctcacctagtgac
cacccatggcaagttgccctctcccagcagagggggtgggtggggtggcatctgccctcc
ctgctagcaccaggctcccccttcctgagaggagcccccagggaccagaggcctgccctt
ccctcctaggcttacccagcccctgccctgggggctccttggacccctttccctctgacc
ctgcctccagagggaaagcaagacagatgcaggcccctgcaaagccccaggtagaagcat
gccccccaggacaaggcgcctcccactagttaggaggaggcccgctctgcagccgccgtc
ctcaccccaggccaggcctgcagtaccagacgggatagctggccactccacccctgcacc
ccagggtctcctccctctaccttttggggcaccctgggagcgtgggaagcaggtccgagg
gcccctgagctggcaaggggaggtgccaggccagctgtggtgccaagatactgagtgacc
tgggccctggctcagggagcatgcggggccaggcccagcgccccgtcttcctccttctac
ccccgctgggcctggcctgggcagcgccccctgcagaggcctttgggtccttggtcctgt
aacaggaagggggaggctggctggggacgaccgaccacaggctgggacacagctcctggt
ctgggggctccaagtgacagcatgcaggggagggggctcccagtcagtgctgtgttggga
gctttctggaggctgtggactgaaggccttgagggaagcagtggctggaggagggtgctg
gacccatgacacgttgcttcctctggcttttccctgctgggccgctttctcagaggcact
tccccacccctaacacccagtgggcccccccaggttctgtgccactcagagggaccctgg
caggggccagaaccacttaagggtggtgctggagggccttgtgccccagtcccatcccag
gacgccctgagggatggacgcagccatgcaccccccatctggggcctctccctgctccct
ctcccacctggcagctgggagttctggcttctaggcctgccctgtcaccaggcctctgag
tggccaggcccttccacctccccatctgtaaaacgaggcagctgcccggacagccttggg
gtccttagtggccctgcaggtcctctggcagctctgctgaccccaccctctcccggactg
cccttctgtcccagaggggtcaccctgacccggcccaccttgccactgggctttggactc
cagccctgacagggcccagccacactggctctgcccctcgaaggggctatgagcaaggta
ggagggagctggtctcctttcttcgggccccacccaggccctgagcaccccccacccctg
tgagggccccaggccttaagtccctggcggggtcatgggtttgcgacttgagcagagcgg
aggaacagggcactggaaggccgacgagctcagcatgcgactcggtgacggaccaggctc
ggcagggccggtgtactttttgtggttgtcattggtgtgttgttgcacattccaggacgt
cagtattttaacaggttctaagtgcctttctatcgtagcttatgttttcctcctcttggc
tccattgctgttagcatagagttttaaaaaaagagataagctaatgactataacaatata
ttcctccatgggagaggaagtttataaagaaacaataaaagtgagttgcaaag
>lcl|<llId>84663</llId><geneSymbol>CYorf15B</geneSymbol><baseAccNo>NM_032576.2</baseAccNo><extAccNo>AL832583.2</extAccNo>
agaaaactattcgtgataaaaattataaggtctttcaaataaaattggagcggttagaga
agctgtacaaggctcttcaaatagaaaggaatgaactcagtgagaaactgggaattctga
aagggcaggtctctgtgaaagtagcagatgtagatttagcagtgcctgtgacgcattcct
gtgctgacctggattcttccaatatgctgaacacttcctctaaaagagccccaggagtcc
atctggaggctgaccccaaaggaatgaatgaagtaaaatgctactcaaaagccctctcca
caggatctcctctaggcattgattaagattaagtgtgatcattgtactgatggatatatt
ttgtgtacatgtttctcttttagttgtaactattgattttataatgaaaatttcctctcc
tttttctaccatatctctgtttttttagaactactcaactgtgtggtaacagaaagcttc
ttaccaatttccccaactatgttgcacatcagcctcattttccccctttattggaatgca
tgttttcattgccttctcctttcaaagtgtacgtttgtgtgttcatcaccttaaattatc
ttaatttgagacttttttataatggtttcgtaatgtgaaatcaaatactaatttaaactc
tggagcccataatatctacataaaagaaaatataaactgac
>lcl|<llId>84665</llId><geneSymbol>MYPN</geneSymbol><baseAccNo>NM_032578.1</baseAccNo><extAccNo>AL834247.2</extAccNo>
gctcagtggcaccatcagatcccaccgcccatgtctgtccggcccagtggcagtcgctac
ggatctctcaccagtaaaggacttgacatattttctgccttttcctccatggaaagcacg
atggtgtattcatgctcttctcggagtgtagtggagagtgatgaactttaagaatgtcta
ggtacctgctgtgtaagagagcggactgtggagggggaatgagaacaagccagacttggt
ggtttccaagcaaccgaagttgagtaagttcccacactgctggacctgtggcaaagagtg
ctttgaataagtcagctagggattcttgcagtctcagctgagggagaaaggtagggctgt
gccttctaaagattccaacagagatgtgagaagataatacagatgaaccaaagatgtcac
acagttgccatccactgctttgggaaaaaactagcatgctcccctgctccctgttgtgtt
agggatgtttaggtcatactaggagcaattaggagccatatgcctgggctgagaagagct
aggcagtagtgaccttaggatatgactaactcaccaaacaatgccaaggagaaaggcgga
caggtcaccatcacctttcatcgattacatgtatagcagtagttttggtgaattcaccaa
atcagcttccacttagcattaggaggtcatgccatacaactcacgtatgcgggcaaacac
ttttgatttgcatatcctgggtgtactgagccacataataaggtgtcaaaatgtgcttga
gattccaaaaacttgctgaaacacttgatattgcacagtgcacttattttgtggccaaag
catggccttaccagcttgtctgcactattttcttttgggtggtgactgtttttttctgac
tttgcatatccctagacactagaactaaaggattggtaataaaccaatcagaaagaaatc
ctctgtggggtcactttaaaaactactagcttcaactaccacttacaaaatgtgcaagag
tcatcatttgcccataaaatacacctcatgggctcctacccctttccccaaaagtctgaa
agtgtaggaggaaggaagagatacaaacaaggagaggaaatgatgggagagtgttgtttt
tgtcacttgccccagcagagcaggggttttggaaggagaggtctttaatagctttgaaat
gctttgagatcattggtcaaattgcattttctatgtagagaatattctgctaggtggaaa
agttgggagaaaggggaatatgcatctttactctaatcaccaattcaaaccctgcctctt
aaggaatttttagacttaagttcactgtgatatccctagtacctagaagagtacctagca
caaagtagacattcaataaatatttgctggttgaatgaatcttctgttattatgtctatt
ataagataacctaatcttatattctgcaggaatatgccacccacacaccagtccaaacac
tgccctgggaatgctcatcacagcacagtttgctctaggctgtacagggaaatgaattgc
aggtgtctgttttcaattccctgtgctggaatccctggtgctgtctgtgccaagcacact
cagctggcattgtatttgtgtgaacagacagtaactgcttagaaaggtttgaaactgtct
tcacttcaaggcaaggatttccagcataaaaataaattcattcactggagaa
>lcl|<llId>84666</llId><geneSymbol>RETNLB</geneSymbol><baseAccNo>NM_032579.1</baseAccNo><extAccNo>\null</extAccNo>
gggatggctgtcactggctgtgcttgtggctatggctgtggttcgtgggatgttcagctg
gaaaccacctgccactgccagtgcagtgtggtggactggaccactgcccgctgctgccac
ctgacctgacagggaggaggctgagaactcagttttgtgaccatgacagtaatgaaacca
gggtcccaaccaagaaatctaactcaaacgtcccacttcatttgttccattcctgattct
tgggtaataaagacaaactttgtacctctctgtgcttatgtcatctctgttattgtcccc
agcttggggctcccctatccagaaaatgttgtcagtgtcccagtggtgacatctcagttt
gggaagtgggatgggaagttaggaaagatatgggaagaatgggaaaaacaaactgacact
ccaaacccccacttccctcatttttatttatttatttatttatttttttcttttttttca
tttttttttttttttattatactctaaagtttagggtacatgggcaacattgtgcaggtt
agtaacatatgtatacatgtgccatgctggtgcgctgcacccactaacgtggcatctagc
attaggtatatctcccaatgctatccctcccccatcccccgaccccaccacaagtcccca
agagtgtgatattccccttccctgtgtccacgtgatctcattgttcaattcccacctatg
agtgagaatatgcggtgtttggttttttgttcttgcgatagtttactgagaatgatggtt
tccaatttcatccatgtccctacaaaggacatgaactgatcatttttatggctgcatagt
attccatggtgtatatgtgccacattttcttaatccagtctatcattgttggacatttgg
gttggttccaagtctttgctattgtgaatagtgccgcaataaaca
>lcl|<llId>84667</llId><geneSymbol>HES7</geneSymbol><baseAccNo>NM_032580.1</baseAccNo><extAccNo>BC039887.1</extAccNo>
ggggttccccggtccccagtccaggacgccaaggcgctcgccagctgctacttgtccggt
ttccgcgagtgcctgcttcgcttggcggccatcgcgcacgacgccagcccgaccgcccgc
gcccagctcttctccgcgctgcacggctatctgcgccccaaaccgccccggcccaagccg
gtagatccgaggcctccagcgccgcgcccatccctggaccccgccgcaccggcccttggc
cctgcgctgcaccagcgccccccagtgcaccagggccaccctagcccgcgctgcgcatgg
tccccatccctctgctccccgcgcgccggggattctggcgcgccggcgcccctcaccgga
ctgctgccgccgccaccgccgcctcacagacaagacggggcgcccaaggccccgctgccc
ccgccgcccgctttctggagaccttggccctgagccttggggggtggtgggggcggggtc
taggggtggggtagagactccagcccgagggcagcagagggacccgggcgtccgggcgag
caggtgttggggagggcagtggggcgcgcgggctcagcgcgcgggtgagatgtggtctat
attagagtatctatataaatatatatttccctggttcctgtcccttttccctgccccaac
ttctcccttgcgtctaggattgtactctctctgcccctcagcccagtcccagtcccttcc
cgagtccctagtgcatggaataaagtggttattaaatccccgtgtgtccccgagccaggg
gcctgcctttatctcgacgtccacgcccactttcccttcccttctgtctcccaccctcag
tcctgctctccatggcccaagccccggggcagacaggtaagtaaagaagagagcagagcg
ggaactgagatcgaaattgaaaccaggtggaaagagagagatagggtagggggagaaggg
atgggggcctttaagaaaaaaacggataaaaaggaaaaattgaaataaaatcgactctgg
tgggattcgaacccacaacctttgaattgctctattcgtcactagaagtccaatgcgcta
tccattgcgccacagagccacccggcgaacggcggcgtcttgttgcttacgggtactaga
gtgggaatggggcagggttggggagcggggctaagggacttgggcgggacatgccaggag
ggcgcggtttggatctcagaggccaagccaggtagaggtagcgggcgcaaagcatgttag
ccaggtgagagagagggcgcacatgggtcgaaaaaacagggagggagagcaaccgaaaat
ggctgagcgagcgagtgcagagctccggctgcccgcttggggggtgtttccggctcaggc
gctccccactcccagatatagtcccacccaaataaactagttttgttgtaaatt
>lcl|<llId>84668</llId><geneSymbol>DRCTNNB1A</geneSymbol><baseAccNo>NM_032581.2</baseAccNo><extAccNo>BX640757.1</extAccNo>
ggaaatacagaattaacaggtcaagaagaactgatggagatatctgaagttgacgaggga
ttttattccagggctgcgtctagtaccagccagtcgggtttatcaaacagtagtcacaat
tgtagtaacaagccaagtataggaaagaaccacagacggtcaggaggaagcaaaactgga
ggaaaagaaaaagaaactacaggggaatcttgcaaagatcactttgctcgaaaacaaact
cagagagcccaaagtgagaatcttgagcttctctctttgaagagacttactttaacaacc
[truncated: 4,778,603 more chars]
