# Supplementary material for: Leveraging human genomic information to identify nonhuman primate sequences for expression array development
Source: BMC Genomics. 2005 Nov 15;6:160. doi: 10.1186/1471-2164-6-160 (PMC1314899; doi:10.1186/1471-2164-6-160)
Supplement: Additional File 5 — Accession numbers of Unique Reference Sequences (with LocusLink ID, now GeneID, and Gene Symbol). List of accession numbers of the 15,633 unique human mRNA Reference Sequences used to generate the human last exons in this study; includes the associated LocusLink ID (2nd column) and gene symbol (3rd column) for each sequence. [file 1471-2164-6-160-S5.tab]

NM_130786.2	1	A1BG
NM_000014.3	2	A2M
NM_000662.4	9	NAT1
NM_000015.1	10	NAT2
NM_001085.3	12	SERPINA3
NM_001086.1	13	AADAC
NM_001087.2	14	AAMP
NM_001088.1	15	AANAT
NM_001605.1	16	AARS
NM_020686.3	18	ABAT
NM_005502.2	19	ABCA1
NM_001606.3	20	ABCA2
NM_001089.1	21	ABCA3
NM_004299.3	22	ABCB7
NM_001090.1	23	ABCF1
NM_000350.1	24	ABCA4
NM_007313.2	25	ABL1
NM_001091.1	26	ABP1
NM_007314.1	27	ABL2
NM_020469.2	28	ABO
NM_021962.2	29	ABR
NM_001607.2	30	ACAA1
NM_198839.1	31	ACACA
NM_001093.2	32	ACACB
NM_001608.2	33	ACADL
NM_000016.2	34	ACADM
NM_000017.1	35	ACADS
NM_001609.2	36	ACADSB
NM_000018.1	37	ACADVL
NM_000019.2	38	ACAT1
NM_005891.1	39	ACAT2
NM_183377.1	40	ACCN1
NM_020039.2	41	ACCN2
NM_015831.1	43	ACHE
NM_001096.2	47	ACLY
NM_002197.1	48	ACO1
NM_001097.1	49	ACR
NM_001098.2	50	ACO2
NM_004035.4	51	ACOX1
NM_177554.1	52	ACP1
NM_001610.1	53	ACP2
NM_001611.2	54	ACP5
NM_001099.2	55	ACPP
NM_001612.4	56	ACRV1
NM_001100.3	58	ACTA1
NM_001613.1	59	ACTA2
NM_001101.2	60	ACTB
NM_005159.3	70	ACTC
NM_001614.2	71	ACTG1
NM_001615.3	72	ACTG2
NM_004924.3	81	ACTN4
NM_178042.1	86	ACTL6A
NM_001102.2	87	ACTN1
NM_001103.1	88	ACTN2
NM_001104.1	89	ACTN3
NM_001105.2	90	ACVR1
NM_004302.3	91	ACVR1B
NM_001616.2	92	ACVR2A
NM_001106.2	93	ACVR2B
NM_000020.1	94	ACVRL1
NM_000666.1	95	ACY1
NM_203488.1	97	ACYP1
NM_138448.2	98	ACYP2
NM_000022.2	100	ADA
NM_001109.1	101	ADAM8
NM_001110.1	102	ADAM10
NM_001111.2	103	ADAR
NM_015833.1	104	ADARB1
NM_018702.1	105	ADARB2
NM_021116.1	107	ADCY1
NM_020546.1	108	ADCY2
NM_004036.2	109	ADCY3
NM_183357.1	111	ADCY5
NM_015270.2	112	ADCY6
NM_001114.2	113	ADCY7
NM_001115.1	114	ADCY8
NM_001116.2	115	ADCY9
NM_001117.2	116	ADCYAP1
NM_001118.3	117	ADCYAP1R1
NM_176801.1	118	ADD1
NM_017488.1	119	ADD2
NM_016824.3	120	ADD3
NM_001122.2	123	ADFP
NM_000667.2	124	ADH1A
NM_000668.3	125	ADH1B
NM_000669.2	126	ADH1C
NM_000670.2	127	ADH4
NM_000671.2	128	ADH5
NM_000672.2	130	ADH6
NM_000673.2	131	ADH7
NM_001123.2	132	ADK
NM_001124.1	133	ADM
NM_000674.1	134	ADORA1
NM_000675.3	135	ADORA2A
NM_000676.2	136	ADORA2B
NM_000677.2	140	ADORA3
NM_001125.2	141	ADPRH
NM_001618.2	142	PARP1
NM_006437.2	143	PARP4
NM_000678.2	146	ADRA1D
NM_000679.2	147	ADRA1B
NM_033303.1	148	ADRA1A
NM_000681.2	150	ADRA2A
NM_000682.4	151	ADRA2B
NM_000683.2	152	ADRA2C
NM_000684.1	153	ADRB1
NM_000024.3	154	ADRB2
NM_000025.1	155	ADRB3
NM_001619.2	156	ADRBK1
NM_005160.2	157	ADRBK2
NM_000026.1	158	ADSL
NM_001126.2	159	ADSS
NM_014203.2	160	AP2A1
NM_012305.1	161	AP2A2
NM_001127.2	162	AP1B1
NM_001282.1	163	AP2B1
NM_001128.4	164	AP1G1
NM_001129.3	165	AEBP1
NM_198969.1	166	AES
NM_001131.2	167	CRISP1
NM_001132.2	172	AFG3L1
NM_001133.2	173	AFM
NM_001134.1	174	AFP
NM_000027.2	175	AGA
NM_013227.1	176	AGC1
NM_001136.3	177	AGER
NM_000028.1	178	AGL
NM_001138.1	181	AGRP
NM_000214.1	182	JAG1
NM_000029.1	183	AGT
NM_031850.1	185	AGTR1
NM_000686.3	186	AGTR2
NM_005161.2	187	AGTRL1
NM_000030.1	189	AGXT
NM_000475.3	190	NR0B1
NM_000687.1	191	AHCY
NM_001621.2	196	AHR
NM_001622.1	197	AHSG
NM_004847.2	199	AIF1
NM_001624.1	202	AIM1
NM_000476.1	203	AK1
NM_013411.2	204	AK2
NM_001005353.1	205	AK3L1
NM_005163.2	207	AKT1
NM_001626.2	208	AKT2
NM_001003945.1	210	ALAD
NM_000688.4	211	ALAS1
NM_000032.1	212	ALAS2
NM_000477.3	213	ALB
NM_001627.1	214	ALCAM
NM_000033.2	215	ABCD1
NM_000689.3	216	ALDH1A1
NM_000690.2	217	ALDH2
NM_000691.3	218	ALDH3A1
NM_000692.3	219	ALDH1B1
NM_000693.1	220	ALDH1A3
NM_000694.1	221	ALDH3B1
NM_000695.2	222	ALDH3B2
NM_000696.2	223	ALDH9A1
NM_000382.1	224	ALDH3A2
NM_005164.2	225	ABCD2
NM_000034.2	226	ALDOA
NM_000035.2	229	ALDOB
NM_005165.1	230	ALDOC
NM_001628.2	231	AKR1B1
NM_004304.3	238	ALK
NM_000697.1	239	ALOX12
NM_000698.2	240	ALOX5
NM_001629.2	241	ALOX5AP
NM_001139.1	242	ALOX12B
NM_001630.1	244	ANXA8
NM_001140.3	246	ALOX15
NM_001141.1	247	ALOX15B
NM_001631.2	248	ALPI
NM_000478.2	249	ALPL
NM_001632.2	250	ALPP
NM_031313.1	251	ALPPL2
NM_006492.1	257	ALX3
NM_016519.4	258	AMBN
NM_001633.2	259	AMBP
NM_001634.3	262	AMD1
NM_182680.1	265	AMELX
NM_001143.1	266	AMELY
NM_001144.3	267	AMFR
NM_000479.2	268	AMH
NM_020547.1	269	AMHR2
NM_000036.1	270	AMPD1
NM_004037.6	271	AMPD2
NM_000480.1	272	AMPD3
NM_001635.2	273	AMPH
NM_139343.1	274	BIN1
NM_000481.2	275	AMT
NM_004038.3	276	AMY1A
NM_001008218.1	277	AMY1B
NM_001008219.1	278	AMY1C
NM_000699.2	279	AMY2A
NM_020978.3	280	AMY2B
NM_001145.2	283	ANG
NM_001146.3	284	ANGPT1
NM_001147.1	285	ANGPT2
NM_000037.2	286	ANK1
NM_001148.3	287	ANK2
NM_020987.2	288	ANK3
NM_001150.1	290	ANPEP
NM_001151.2	291	SLC25A4
NM_001152.1	292	SLC25A5
NM_001636.1	293	SLC25A6
NM_000700.1	301	ANXA1
NM_001002857.1	302	ANXA2
NM_005139.1	306	ANXA3
NM_001153.2	307	ANXA4
NM_001154.2	308	ANXA5
NM_001155.2	309	ANXA6
NM_004034.1	310	ANXA7
NM_145869.1	311	ANXA11
NM_001003954.1	312	ANXA13
NM_001637.1	313	AOAH
NM_009590.2	314	AOC2
NM_001159.2	316	AOX1
NM_181861.1	317	APAF1
NM_001161.3	318	NUDT2
NM_001638.2	319	APOF
NM_001163.2	320	APBA1
NM_005503.2	321	APBA2
NM_001164.2	322	APBB1
NM_173075.2	323	APBB2
NM_000038.3	324	APC
NM_001639.2	325	APCS
NM_000383.1	326	AIRE
NM_001640.3	327	APEH
NM_001641.2	328	APEX1
NM_001166.3	329	BIRC2
NM_001165.3	330	BIRC3
NM_001167.2	331	BIRC4
NM_001012271.1	332	BIRC5
NM_005166.2	333	APLP1
NM_001642.1	334	APLP2
NM_000039.1	335	APOA1
NM_001643.1	336	APOA2
NM_000482.2	337	APOA4
NM_000384.1	338	APOB
NM_001644.3	339	APOBEC1
NM_001645.3	341	APOC1
NM_001169.2	343	AQP8
NM_000483.3	344	APOC2
NM_000040.1	345	APOC3
NM_001646.1	346	APOC4
NM_001647.1	347	APOD
NM_000041.2	348	APOE
NM_000042.1	350	APOH
NM_000484.2	351	APP
NM_000485.1	353	APRT
NM_001648.2	354	KLK3
NM_000043.3	355	FAS
NM_000639.1	356	FASLG
NM_001649.2	357	APXL
NM_198098.1	358	AQP1
NM_000486.3	359	AQP2
NM_004925.3	360	AQP3
NM_001650.4	361	AQP4
NM_001651.1	362	AQP5
NM_053286.1	363	AQP6
NM_001170.1	364	AQP7
NM_020980.2	366	AQP9
NM_000044.2	367	AR
NM_001171.2	368	ABCC6
NM_001654.1	369	ARAF
NM_001655.3	372	ARCN1
NM_001656.3	373	TRIM23
NM_001657.2	374	AREG
NM_001658.2	375	ARF1
NM_001659.1	377	ARF3
NM_001660.2	378	ARF4
NM_001661.2	379	ARF4L
NM_001662.2	381	ARF5
NM_001663.2	382	ARF6
NM_000045.2	383	ARG1
NM_001172.3	384	ARG2
NM_001664.2	387	RHOA
NM_004040.2	388	RHOB
NM_175744.3	389	RHOC
NM_005168.3	390	RND3
NM_001665.2	391	RHOG
NM_004308.2	392	ARHGAP1
NM_001666.2	393	ARHGAP4
NM_001173.1	394	ARHGAP5
NM_001174.2	395	ARHGAP6
NM_004309.3	396	ARHGDIA
NM_001175.4	397	ARHGDIB
NM_001176.1	398	ARHGDIG
NM_004310.2	399	RHOH
NM_001177.3	400	ARL1
NM_005169.2	401	PHOX2A
NM_001667.1	402	ARL2
NM_004311.2	403	ARL3
NM_001668.2	405	ARNT
NM_001178.3	406	ARNTL
NM_004312.1	407	ARR3
NM_004041.3	408	ARRB1
NM_004313.3	409	ARRB2
NM_000487.3	410	ARSA
NM_000046.2	411	ARSB
NM_000351.3	412	STS
NM_009589.1	414	ARSD
NM_000047.1	415	ARSE
NM_004042.3	416	ARSF
NM_004314.1	417	ART1
NM_001179.2	419	ART3
NM_021071.2	420	DO
NM_001670.1	421	ARVCF
NM_004315.2	427	ASAH1
NM_004316.2	429	ASCL1
NM_005170.2	430	ASCL2
NM_001671.2	432	ASGR1
NM_080912.1	433	ASGR2
NM_001672.2	434	ASIP
NM_000048.2	435	ASL
NM_004043.1	438	ASMT
NM_004317.2	439	ASNA1
NM_133436.1	440	ASNS
NM_000049.1	443	ASPA
NM_032468.2	444	ASPH
NM_054012.2	445	ASS
NM_004319.1	460	ASTN
NM_000488.2	462	SERPINC1
NM_006885.2	463	ATBF1
NM_005171.2	466	ATF1
NM_004024.2	467	ATF3
NM_001675.2	468	ATF4
NM_004044.4	471	ATIC
NM_000051.2	472	ATM
NM_012102.2	473	RERE
NM_005172.1	474	ATOH1
NM_004045.2	475	ATOX1
NM_000701.6	476	ATP1A1
NM_000702.2	477	ATP1A2
NM_152296.3	478	ATP1A3
NM_001676.3	479	ATP12A
NM_144699.2	480	ATP1A4
NM_001677.3	481	ATP1B1
NM_001678.3	482	ATP1B2
NM_001679.2	483	ATP1B3
NM_021603.2	486	FXYD2
NM_004320.3	487	ATP2A1
NM_170665.2	488	ATP2A2
NM_174953.1	489	ATP2A3
NM_001001323.1	490	ATP2B1
NM_001001331.1	491	ATP2B2
NM_021949.2	492	ATP2B3
NM_001001396.1	493	ATP2B4
NM_000704.2	495	ATP4A
NM_000705.2	496	ATP4B
NM_001001937.1	498	ATP5A1
NM_001182.1	501	ALDH7A1
NM_001686.3	506	ATP5B
NM_001001973.1	509	ATP5C1
NM_001687.4	513	ATP5D
NM_001001977.1	514	ATP5E
NM_001688.3	515	ATP5F1
NM_005175.2	516	ATP5G1
NM_001002031.1	517	ATP5G2
NM_001002256.1	518	ATP5G3
NM_007100.2	521	ATP5I
NM_001003703.1	522	ATP5J
NM_001690.2	523	ATP6V1A
NM_001692.2	525	ATP6V1B1
NM_001693.2	526	ATP6V1B2
NM_001694.2	527	ATP6V0C
NM_001695.3	528	ATP6V1C1
NM_001696.2	529	ATP6V1E1
NM_004047.2	533	ATP6V0B
NM_130463.2	534	ATP6V1G2
NM_005177.2	535	ATP6V0A1
NM_001183.3	537	ATP6AP1
NM_000052.2	538	ATP7A
NM_001697.2	539	ATP5O
NM_000053.2	540	ATP7B
NM_001184.2	545	ATR
NM_138271.1	546	ATRX
NM_004321.4	547	KIF1A
NM_001698.1	549	AUH
NM_012103.2	550	AUP1
NM_000490.3	551	AVP
NM_000706.3	552	AVPR1A
NM_000707.2	553	AVPR1B
NM_000054.2	554	AVPR2
NM_021913.2	558	AXL
NM_001185.2	563	AZGP1
NM_001700.3	566	AZU1
NM_004048.2	567	B2M
NM_001701.2	570	BAAT
NM_206866.1	571	BACH1
NM_004322.2	572	BAD
NM_004323.2	573	BAG1
NM_001187.1	574	BAGE
NM_001702.1	575	BAI1
NM_001703.1	576	BAI2
NM_001704.1	577	BAI3
NM_001188.2	578	BAK1
NM_001189.2	579	BAPX1
NM_000465.1	580	BARD1
NM_138764.2	581	BAX
NM_024649.4	582	BBS1
NM_031885.2	583	BBS2
NM_033028.2	585	BBS4
NM_005504.3	586	BCAT1
NM_001190.2	587	BCAT2
NM_000055.1	590	BCHE
NM_000709.2	593	BCKDHA
NM_183050.1	594	BCKDHB
NM_053056.1	595	CCND1
NM_000633.1	596	BCL2
NM_004049.2	597	BCL2A1
NM_138578.1	598	BCL2L1
NM_004050.2	599	BCL2L2
NM_005178.2	602	BCL3
NM_138931.1	604	BCL6
NM_020993.2	605	BCL7A
NM_004326.1	607	BCL9
NM_001192.2	608	TNFRSF17
NM_001194.2	610	HCN2
NM_001708.1	611	OPN1SW
NM_004327.2	613	BCR
NM_004328.3	617	BCS1L
NM_203314.1	622	BDH
NM_000710.2	623	BDKRB1
NM_000623.2	624	BDKRB2
NM_170735.4	627	BDNF
NM_001710.3	629	BF
NM_001195.2	631	BFSP1
NM_199173.2	632	BGLAP
NM_001711.3	633	BGN
NM_001712.2	634	CEACAM1
NM_001713.1	635	BHMT
NM_001714.2	636	BICD1
NM_197966.1	637	BID
NM_001197.3	638	BIK
NM_001198.2	639	PRDM1
NM_001715.2	640	BLK
NM_000057.1	641	BLM
NM_000386.2	642	BLMH
NM_032966.1	643	BLR1
NM_000712.3	644	BLVRA
NM_000713.1	645	BLVRB
NM_001717.2	646	BNC1
NM_005180.5	648	PCGF4
NM_006129.2	649	BMP1
NM_001200.1	650	BMP2
NM_001201.1	651	BMP3
NM_001202.2	652	BMP4
NM_021073.2	653	BMP5
NM_001718.2	654	BMP6
NM_001719.1	655	BMP7
NM_001720.3	656	BMP8B
NM_004329.2	657	BMPR1A
NM_001203.1	658	BMPR1B
NM_001204.4	659	BMPR2
NM_203281.1	660	BMX
NM_001722.2	661	POLR3D
NM_013979.1	662	BNIP1
NM_004330.1	663	BNIP2
NM_004052.2	664	BNIP3
NM_004331.2	665	BNIP3L
NM_032515.3	666	BOK
NM_183380.1	667	DST
NM_023067.2	668	FOXL2
NM_199186.1	669	BPGM
NM_004332.1	670	BPHL
NM_001725.1	671	BPI
NM_007295.2	672	BRCA1
NM_004333.2	673	BRAF
NM_000059.1	675	BRCA2
NM_207189.1	676	BRDT
NM_004926.2	677	ZFP36L1
NM_006887.3	678	ZFP36L2
NM_001727.1	680	BRS3
NM_001728.2	682	BSG
NM_004334.1	683	BST1
NM_004335.2	684	BST2
NM_001729.1	685	BTC
NM_000060.2	686	BTD
NM_001206.2	687	KLF9
NM_001730.3	688	KLF5
NM_001207.3	689	BTF3
NM_001731.1	694	BTG1
NM_000061.1	695	BTK
NM_001732.1	696	BTN1A1
NM_004336.2	699	BUB1
NM_001211.4	701	BUB1B
NM_004053.3	705	BYSL
NM_000714.3	706	BZRP
NM_001212.3	708	C1QBP
NM_000062.1	710	SERPING1
NM_015991.1	712	C1QA
NM_000491.2	713	C1QB
NM_172369.2	714	C1QG
NM_001733.3	715	C1R
NM_201442.1	716	C1S
NM_000063.3	717	C2
NM_000064.1	718	C3
NM_004054.2	719	C3AR1
NM_007293.1	720	C4A
NM_000592.3	721	C4B
NM_000715.3	722	C4BPA
NM_000716.3	725	C4BPB
NM_004055.3	726	CAPN5
NM_001735.2	727	C5
NM_001736.2	728	C5R1
NM_000065.1	729	C6
NM_000587.2	730	C7
NM_000562.1	731	C8A
NM_000066.1	732	C8B
NM_000606.1	733	C8G
NM_001737.2	735	C9
NM_004927.2	740	MRPL49
NM_014205.2	741	ZNHIT2
NM_006133.1	747	C11orf11
NM_005892.3	752	FMNL1
NM_004339.2	754	PTTG1IP
NM_004928.1	755	C21orf2
NM_001738.1	759	CA1
NM_000067.1	760	CA2
NM_005181.2	761	CA3
NM_000717.2	762	CA4
NM_001739.1	763	CA5A
NM_001215.1	765	CA6
NM_001014435.1	766	CA7
NM_004056.4	767	CA8
NM_001216.1	768	CA9
NM_001217.3	770	CA11
NM_001218.3	771	CA12
NM_023035.1	773	CACNA1A
NM_000718.1	774	CACNA1B
NM_000719.4	775	CACNA1C
NM_000720.1	776	CACNA1D
NM_000721.2	777	CACNA1E
NM_005183.2	778	CACNA1F
NM_000069.1	779	CACNA1S
NM_013994.1	780	DDR1
NM_000722.2	781	CACNA2D1
NM_000723.3	782	CACNB1
NM_000724.2	783	CACNB2
NM_000725.2	784	CACNB3
NM_001005747.1	785	CACNB4
NM_000727.2	786	CACNG1
NM_000387.3	788	SLC25A20
NM_004341.3	790	CAD
NM_004929.2	793	CALB1
NM_001740.2	794	CALB2
NM_004057.1	795	S100G
NM_001741.1	796	CALCA
NM_000728.3	797	CALCB
NM_001742.2	799	CALCR
NM_033138.2	800	CALD1
NM_006888.2	801	CALM1
NM_001743.3	805	CALM2
NM_005184.2	808	CALM3
NM_005185.2	810	CALML3
NM_004343.2	811	CALR
NM_001219.2	813	CALU
NM_001744.3	814	CAMK4
NM_015981.2	815	CAMK2A
NM_001220.3	816	CAMK2B
NM_172127.1	817	CAMK2D
NM_172171.1	818	CAMK2G
NM_001745.2	819	CAMLG
NM_004345.3	820	CAMP
NM_001746.2	821	CANX
NM_001747.2	822	CAPG
NM_005186.2	823	CAPN1
NM_001748.3	824	CAPN2
NM_212464.1	825	CAPN3
NM_001749.2	826	CAPNS1
NM_014289.2	827	CAPN6
NM_004058.2	828	CAPS
NM_006135.1	829	CAPZA1
NM_006136.2	830	CAPZA2
NM_173060.1	831	CAST
NM_004930.1	832	CAPZB
NM_001014438.1	833	CARS
NM_033292.1	834	CASP1
NM_032982.2	835	CASP2
NM_004346.2	836	CASP3
NM_033306.1	837	CASP4
NM_004347.1	838	CASP5
NM_001226.2	839	CASP6
NM_033339.2	840	CASP7
NM_033357.1	841	CASP8
NM_001229.2	842	CASP9
NM_032977.2	843	CASP10
NM_001231.2	844	CASQ1
NM_001232.1	845	CASQ2
NM_000388.2	846	CASR
NM_001752.2	847	CAT
NM_001753.3	857	CAV1
NM_001233.3	858	CAV2
NM_033337.1	859	CAV3
NM_004348.2	860	RUNX2
NM_001001890.1	861	RUNX1
NM_004349.2	862	RUNX1T1
NM_005187.4	863	CBFA2T3
NM_004350.1	864	RUNX3
NM_001755.2	865	CBFB
NM_001756.2	866	SERPINA6
NM_005188.2	867	CBL
NM_170662.3	868	CBLB
NM_004352.1	869	CBLN1
NM_001235.2	871	SERPINH1
NM_001757.2	873	CBR1
NM_001236.3	874	CBR3
NM_000071.1	875	CBS
NM_005893.1	881	CCIN
NM_004059.3	883	CCBL1
NM_000729.3	885	CCK
NM_000730.2	886	CCKAR
NM_176875.2	887	CCKBR
NM_194455.1	889	KRIT1
NM_001237.2	890	CCNA2
NM_031966.2	891	CCNB1
NM_005190.3	892	CCNC
NM_001759.2	894	CCND2
NM_001760.2	896	CCND3
NM_001238.1	898	CCNE1
NM_001761.1	899	CCNF
NM_004060.3	900	CCNG1
NM_004354.1	901	CCNG2
NM_001239.2	902	CCNH
NM_001240.2	904	CCNT1
NM_058241.1	905	CCNT2
NM_001762.3	908	CCT6A
NM_001763.1	909	CD1A
NM_001764.1	910	CD1B
NM_001765.1	911	CD1C
NM_001766.2	912	CD1D
NM_030893.1	913	CD1E
NM_001767.2	914	CD2
NM_000732.3	915	CD3D
NM_000733.2	916	CD3E
NM_000073.1	917	CD3G
NM_198053.1	919	CD3Z
NM_000616.2	920	CD4
NM_014207.2	921	CD5
NM_005894.1	922	CD5L
NM_006725.2	923	CD6
NM_006137.6	924	CD7
NM_001768.4	925	CD8A
NM_172099.1	926	CD8B1
NM_001769.2	928	CD9
NM_000591.1	929	CD14
NM_001770.3	930	CD19
NM_152866.1	931	MS4A1
NM_006138.3	932	MS4A3
NM_001771.1	933	CD22
NM_013230.1	934	CD24
NM_001242.3	939	TNFRSF7
NM_006139.1	940	CD28
NM_005191.2	941	CD80
NM_006889.2	942	CD86
NM_001243.2	943	TNFRSF8
NM_001244.2	944	TNFSF8
NM_001772.2	945	CD33
NM_001245.2	946	SIGLEC6
NM_001773.1	947	CD34
NM_001001548.1	948	CD36
NM_005505.3	949	SCARB1
NM_005506.2	950	SCARB2
NM_001774.1	951	CD37
NM_001775.2	952	CD38
NM_001776.3	953	ENTPD1
NM_203468.1	954	ENTPD2
NM_001247.1	955	ENTPD6
NM_001248.1	956	ENTPD3
NM_001249.1	957	ENTPD5
NM_001250.3	958	CD40
NM_000074.2	959	CD40LG
NM_000610.3	960	CD44
NM_001777.2	961	CD47
NM_001778.2	962	CD48
NM_000560.2	963	CD53
NM_001779.1	965	CD58
NM_203330.1	966	CD59
NM_001780.3	967	CD63
NM_001251.1	968	CD68
NM_001781.1	969	CD69
NM_001252.2	970	TNFSF7
NM_001782.1	971	CD72
NM_004355.1	972	CD74
NM_001783.1	973	CD79A
NM_000626.1	974	CD79B
NM_004356.3	975	CD81
NM_078481.1	976	CD97
NM_004357.3	977	CD151
NM_001785.1	978	CDA
NM_001786.2	983	CDC2
NM_033489.1	984	CDC2L1
NM_033536.1	985	CDC2L2
NM_006726.1	987	LRBA
NM_001253.2	988	CDC5L
NM_001788.3	989	SEPT7
NM_001254.3	990	CDC6
NM_001255.1	991	CDC20
NM_001789.2	993	CDC25A
NM_021874.2	994	CDC25B
NM_001790.2	995	CDC25C
NM_001256.2	996	CDC27
NM_004359.1	997	CDC34
NM_001791.2	998	CDC42
NM_004360.2	999	CDH1
NM_001792.2	1000	CDH2
NM_001793.3	1001	CDH3
NM_001794.2	1002	CDH4
NM_001795.2	1003	CDH5
NM_004932.2	1004	CDH6
NM_004361.2	1005	CDH7
NM_001796.2	1006	CDH8
NM_016279.2	1007	CDH9
NM_006727.2	1008	CDH10
NM_033664.1	1009	CDH11
NM_004061.2	1010	CDH12
NM_001257.3	1012	CDH13
NM_004933.2	1013	CDH15
NM_004062.2	1014	CDH16
NM_004063.2	1015	CDH17
NM_004934.2	1016	CDH18
NM_001798.2	1017	CDK2
NM_001258.1	1018	CDK3
NM_000075.2	1019	CDK4
NM_004935.2	1020	CDK5
NM_001259.5	1021	CDK6
NM_001799.2	1022	CDK7
NM_001260.1	1024	CDK8
NM_001261.2	1025	CDK9
NM_078467.1	1026	CDKN1A
NM_004064.2	1027	CDKN1B
NM_000076.1	1028	CDKN1C
NM_058197.2	1029	CDKN2A
NM_078487.2	1030	CDKN2B
NM_001262.2	1031	CDKN2C
NM_001800.3	1032	CDKN2D
NM_005192.2	1033	CDKN3
NM_001801.2	1036	CDO1
NM_004065.2	1038	CDR1
NM_001802.1	1039	CDR2
NM_001263.2	1040	CDS1
NM_001264.2	1041	CDSN
NM_001803.1	1043	CD52
NM_001804.1	1044	CDX1
NM_001265.2	1045	CDX2
NM_005193.1	1046	CDX4
NM_004362.1	1047	CLGN
NM_004363.1	1048	CEACAM5
NM_004364.2	1050	CEBPA
NM_005194.2	1051	CEBPB
NM_005195.2	1052	CEBPD
NM_001805.2	1053	CEBPE
NM_001806.2	1054	CEBPG
NM_001807.2	1056	CEL
NM_001809.2	1058	CENPA
NM_001810.5	1059	CENPB
NM_001812.1	1060	CENPC1
NM_001813.1	1062	CENPE
NM_016343.3	1063	CENPF
NM_001266.3	1066	CES1
NM_004066.1	1068	CETN1
NM_004344.1	1069	CETN2
NM_004365.2	1070	CETN3
NM_000078.1	1071	CETP
NM_005507.2	1072	CFL1
NM_021914.5	1073	CFL2
NM_001814.2	1075	CTSC
NM_000492.2	1080	CFTR
NM_000735.2	1081	CGA
NM_000737.2	1082	CGB
NM_001815.1	1084	CEACAM3
NM_006890.1	1087	CEACAM7
NM_001816.2	1088	CEACAM8
NM_001817.1	1089	CEACAM4
NM_001267.1	1101	CHAD
NM_001268.2	1102	RCBTB2
NM_020549.2	1103	CHAT
NM_001269.2	1104	RCC1
NM_001270.1	1105	CHD1
NM_001271.1	1106	CHD2
NM_001005273.1	1107	CHD3
NM_001273.2	1108	CHD4
NM_001818.2	1109	AKR1C4
NM_001274.2	1111	CHEK1
NM_005197.2	1112	CHES1
NM_001275.2	1113	CHGA
NM_001819.1	1114	CHGB
NM_001276.1	1116	CHI3L1
NM_004000.1	1117	CHI3L2
NM_003465.1	1118	CHIT1
NM_001277.2	1119	CHKA
NM_152253.1	1120	CHKB
NM_000390.1	1121	CHM
NM_001821.2	1122	CHML
NM_001822.2	1123	CHN1
NM_004067.1	1124	CHN2
NM_000738.2	1128	CHRM1
NM_001006630.1	1129	CHRM2
NM_000081.2	1130	LYST
NM_000740.2	1131	CHRM3
NM_000741.2	1132	CHRM4
NM_012125.2	1133	CHRM5
NM_000079.1	1134	CHRNA1
NM_000742.1	1135	CHRNA2
NM_000743.2	1136	CHRNA3
NM_000744.2	1137	CHRNA4
NM_000745.2	1138	CHRNA5
NM_000746.2	1139	CHRNA7
NM_000747.2	1140	CHRNB1
NM_000748.1	1141	CHRNB2
NM_000749.2	1142	CHRNB3
NM_000750.2	1143	CHRNB4
NM_000751.1	1144	CHRND
NM_000080.2	1145	CHRNE
NM_005199.4	1146	CHRNG
NM_001278.3	1147	CHUK
NM_198289.1	1149	CIDEA
NM_001823.3	1152	CKB
NM_001280.1	1153	CIRBP
NM_013324.4	1154	CISH
NM_001281.2	1155	CKAP1
NM_001824.2	1158	CKM
NM_020990.2	1159	CKMT1B
NM_001825.1	1160	CKMT2
NM_001007233.1	1161	ERCC8
NM_001826.1	1163	CKS1B
NM_001827.1	1164	CKS2
NM_004068.2	1173	AP2M1
NM_057089.1	1174	AP1S1
NM_004069.2	1175	AP2S1
NM_001002924.1	1176	AP3S1
NM_001828.4	1178	CLC
NM_001285.1	1179	CLCA1
NM_000083.1	1180	CLCN1
NM_004366.2	1181	CLCN2
NM_173872.2	1182	CLCN3
NM_001830.2	1183	CLCN4
NM_000084.1	1184	CLCN5
NM_001286.1	1185	CLCN6
NM_001287.3	1186	CLCN7
NM_004070.2	1187	CLCNKA
NM_000085.1	1188	CLCNKB
NM_203339.1	1191	CLU
NM_001288.4	1192	CLIC1
NM_001289.3	1193	CLIC2
NM_004071.1	1195	CLK1
NM_003993.2	1196	CLK2
NM_003992.1	1198	CLK3
NM_000391.2	1200	TPP1
NM_000086.1	1201	CLN3
NM_006493.1	1203	CLN5
NM_001293.1	1207	CLNS1A
NM_001832.2	1208	CLPS
NM_001294.1	1209	CLPTM1
NM_007096.1	1211	CLTA
NM_007097.2	1212	CLTB
NM_004859.2	1213	CLTC
NM_001836.2	1215	CMA1
NM_001295.2	1230	CCR1
NM_000647.3	1231	CCR2
NM_001837.2	1232	CCR3
NM_005508.4	1233	CCR4
NM_000579.1	1234	CCR5
NM_031409.2	1235	CCR6
NM_001838.2	1236	CCR7
NM_005201.2	1237	CCR8
NM_001296.3	1238	CCBP2
NM_004072.1	1240	CMKLR1
NM_181657.1	1241	LTB4R
NM_000392.1	1244	ABCC2
NM_001297.1	1258	CNGB1
NM_000087.1	1259	CNGA1
NM_005140.1	1260	CNGA2
NM_001298.1	1261	CNGA3
XM_290552.4	1262	CNGA4
NM_004073.2	1263	PLK3
NM_001299.4	1264	CNN1
NM_004368.2	1265	CNN2
NM_001839.2	1266	CNN3
NM_033133.3	1267	CNP
NM_016083.3	1268	CNR1
NM_001841.1	1269	CNR2
NM_000614.2	1270	CNTF
NM_147164.1	1271	CNTFR
NM_001843.2	1272	CNTN1
NM_000088.2	1277	COL1A1
NM_000089.3	1278	COL1A2
NM_001844.3	1280	COL2A1
NM_000090.2	1281	COL3A1
NM_001845.3	1282	COL4A1
NM_001846.1	1284	COL4A2
NM_000091.2	1285	COL4A3
NM_000092.3	1286	COL4A4
NM_033380.1	1287	COL4A5
NM_033641.1	1288	COL4A6
NM_000093.2	1289	COL5A1
NM_000393.2	1290	COL5A2
NM_001848.1	1291	COL6A1
NM_058175.1	1292	COL6A2
NM_004369.2	1293	COL6A3
NM_000094.2	1294	COL7A1
NM_001850.3	1295	COL8A1
NM_005202.1	1296	COL8A2
NM_001851.2	1297	COL9A1
NM_001852.3	1298	COL9A2
NM_001853.2	1299	COL9A3
NM_000493.2	1300	COL10A1
NM_080629.1	1301	COL11A1
NM_080680.1	1302	COL11A2
NM_004370.4	1303	COL12A1
NM_005203.3	1305	COL13A1
NM_001855.2	1306	COL15A1
NM_001856.2	1307	COL16A1
NM_000494.2	1308	COL17A1
NM_001858.4	1310	COL19A1
NM_000095.2	1311	COMP
NM_000754.2	1312	COMT
NM_004371.2	1314	COPA
NM_016451.3	1315	COPB
NM_001008490.1	1316	KLF6
NM_001859.2	1317	SLC31A1
NM_001860.1	1318	SLC31A2
NM_001302.3	1325	CORT
NM_005204.2	1326	MAP3K8
NM_001861.2	1327	COX4I1
NM_001862.2	1329	COX5B
NM_004373.2	1337	COX6A1
NM_005205.2	1339	COX6A2
NM_001863.3	1340	COX6B1
NM_004374.2	1345	COX6C
NM_001864.2	1346	COX7A1
NM_001865.2	1347	COX7A2
NM_001866.2	1349	COX7B
NM_001867.2	1350	COX7C
NM_004074.2	1351	COX8A
NM_001303.2	1352	COX10
NM_004375.2	1353	COX11
NM_078470.2	1355	COX15
NM_000096.1	1356	CP
NM_001868.1	1357	CPA1
NM_001869.1	1358	CPA2
NM_001870.1	1359	CPA3
NM_001871.2	1360	CPB1
NM_001872.2	1361	CPB2
NM_001304.3	1362	CPD
NM_001873.1	1363	CPE
NM_001305.3	1364	CLDN4
NM_001306.2	1365	CLDN3
NM_001307.3	1366	CLDN7
NM_001874.3	1368	CPM
NM_001308.1	1369	CPN1
NM_000097.4	1371	CPOX
NM_001875.2	1373	CPS1
NM_001876.1	1374	CPT1A
NM_152247.1	1375	CPT1B
NM_000098.1	1376	CPT2
NM_000651.3	1378	CR1
XM_114735.7	1379	CR1L
NM_001006658.1	1380	CR2
NM_004378.1	1381	CRABP1
NM_001878.2	1382	CRABP2
NM_000755.2	1384	CRAT
NM_134442.2	1385	CREB1
NM_001880.2	1386	ATF2
NM_004380.1	1387	CREBBP
NM_004381.3	1388	CREBL1
NM_001310.2	1389	CREBL2
NM_183013.1	1390	CREM
NM_000756.1	1392	CRH
NM_001882.3	1393	CRHBP
NM_004382.2	1394	CRHR1
NM_001883.2	1395	CRHR2
NM_001311.3	1396	CRIP1
NM_001312.2	1397	CRIP2
NM_016823.2	1398	CRK
NM_005207.2	1399	CRKL
NM_001014809.1	1400	CRMP1
NM_000567.2	1401	CRP
NM_001884.2	1404	HAPLN1
NM_000554.2	1406	CRX
NM_004075.2	1407	CRY1
NM_021117.1	1408	CRY2
NM_000394.2	1409	CRYAA
NM_001885.1	1410	CRYAB
NM_005208.3	1411	CRYBA1
NM_057093.1	1412	CRYBA2
NM_001886.1	1413	CRYBA4
NM_001887.3	1414	CRYBB1
NM_000496.1	1415	CRYBB2
NM_004076.3	1417	CRYBB3
NM_014617.2	1418	CRYGA
NM_005210.2	1419	CRYGB
NM_020989.2	1420	CRYGC
NM_006891.2	1421	CRYGD
NM_017541.2	1427	CRYGS
NM_001888.2	1428	CRYM
NM_001889.2	1429	CRYZ
NM_198324.1	1431	CS
NM_001315.1	1432	MAPK14
NM_001316.2	1434	CSE1L
NM_000757.3	1435	CSF1
NM_005211.2	1436	CSF1R
NM_000758.2	1437	CSF2
NM_006140.3	1438	CSF2RA
NM_000395.1	1439	CSF2RB
NM_172220.1	1440	CSF3
NM_156039.2	1441	CSF3R
NM_022640.2	1442	CSH1
NM_022644.2	1443	CSH2
NM_022579.1	1444	CSHL1
NM_004383.1	1445	CSK
NM_001890.1	1446	CSN1S1
NM_001891.1	1447	CSN2
NM_005212.1	1448	CSN3
NM_001892.3	1452	CSNK1A1
NM_139062.1	1453	CSNK1D
NM_152221.2	1454	CSNK1E
NM_001319.5	1455	CSNK1G2
NM_004384.1	1456	CSNK1G3
NM_177559.2	1457	CSNK2A1
NM_001896.2	1459	CSNK2A2
NM_001320.5	1460	CSNK2B
NM_004385.2	1462	CSPG2
NM_004386.1	1463	CSPG3
NM_001897.3	1464	CSPG4
NM_004078.1	1465	CSRP1
NM_001321.1	1466	CSRP2
NM_012140.3	1468	SLC25A10
NM_001898.2	1469	CST1
NM_001322.2	1470	CST2
NM_000099.2	1471	CST3
NM_001899.2	1472	CST4
NM_001900.4	1473	CST5
NM_001323.2	1474	CST6
NM_005213.3	1475	CSTA
NM_000100.2	1476	CSTB
NM_001324.1	1477	CSTF1
NM_001325.1	1478	CSTF2
NM_001326.1	1479	CSTF3
NM_004387.2	1482	NKX2-5
NM_001327.1	1485	CTAG1B
NM_004388.1	1486	CTBS
NM_001012614.1	1487	CTBP1
NM_022802.1	1488	CTBP2
NM_001330.2	1489	CTF1
NM_001901.1	1490	CTGF
NM_001902.4	1491	CTH
NM_005214.2	1493	CTLA4
NM_001903.2	1495	CTNNA1
NM_004389.2	1496	CTNNA2
NM_004937.1	1497	CTNS
NM_001904.2	1499	CTNNB1
NM_001331.1	1500	CTNND1
NM_001332.2	1501	CTNND2
NM_001905.1	1503	CTPS
NM_001906.1	1504	CTRB1
NM_001907.1	1506	CTRL
NM_147780.1	1508	CTSB
NM_001909.3	1509	CTSD
NM_001910.2	1510	CTSE
NM_001911.2	1511	CTSG
NM_004390.2	1512	CTSH
NM_000396.2	1513	CTSK
NM_001912.2	1514	CTSL
NM_001333.2	1515	CTSL2
NM_001334.2	1519	CTSO
NM_004079.3	1520	CTSS
NM_001335.2	1521	CTSW
NM_001336.2	1522	CTSZ
NM_181552.1	1523	CUTL1
NM_001337.2	1524	CX3CR1
NM_001338.3	1525	CXADR
NM_001586.1	1527	CXorf2
NM_001914.2	1528	CYB5
NM_001017916.1	1534	CYB561
NM_000101.1	1535	CYBA
NM_000397.2	1536	CYBB
NM_001916.2	1537	CYC1
XM_088636.6	1538	CYLC1
NM_001340.1	1539	CYLC2
NM_015247.1	1540	CYLD
NM_000499.2	1543	CYP1A1
NM_000761.2	1544	CYP1A2
NM_000104.2	1545	CYP1B1
NM_000762.4	1548	CYP2A6
NM_000764.2	1549	CYP2A7
NM_000765.2	1551	CYP3A7
NM_000766.3	1553	CYP2A13
NM_000767.4	1555	CYP2B6
NM_000769.1	1557	CYP2C19
NM_030878.1	1558	CYP2C8
NM_000771.2	1559	CYP2C9
NM_000772.1	1562	CYP2C18
NM_001002910.1	1564	CYP2D7P1
NM_000106.3	1565	CYP2D6
NM_000773.2	1571	CYP2E1
NM_000774.3	1572	CYP2F1
NM_000775.2	1573	CYP2J2
NM_017460.3	1576	CYP3A4
NM_000777.2	1577	CYP3A5
NM_000778.2	1579	CYP4A11
NM_000779.2	1580	CYP4B1
NM_000780.2	1581	CYP7A1
NM_004391.1	1582	CYP8B1
NM_000781.1	1583	CYP11A1
NM_000497.3	1584	CYP11B1
NM_000498.2	1585	CYP11B2
NM_000102.2	1586	CYP17A1
NM_031226.1	1588	CYP19A1
NM_000500.4	1589	CYP21A2
NM_000782.3	1591	CYP24A1
NM_057157.1	1592	CYP26A1
NM_000784.2	1593	CYP27A1
NM_000785.2	1594	CYP27B1
NM_000786.2	1595	CYP51A1
NM_021080.3	1600	DAB1
NM_001343.1	1601	DAB2
NM_080759.3	1602	DACH1
NM_001344.1	1603	DAD1
NM_000574.2	1604	DAF
NM_004393.1	1605	DAG1
NM_201444.2	1606	DGKA
NM_004080.1	1607	DGKB
NM_001346.1	1608	DGKG
NM_001347.2	1609	DGKQ
NM_001917.3	1610	DAO
NM_004394.1	1611	DAP
NM_004938.1	1612	DAPK1
NM_001348.1	1613	DAPK3
NM_001349.2	1615	DARS
NM_001350.3	1616	DAXX
NM_004081.4	1617	DAZ1
NM_001351.2	1618	DAZL
NM_014618.1	1620	DBC1
NM_000787.2	1621	DBH
NM_020548.4	1622	DBI
NM_080881.1	1627	DBN1
NM_001352.2	1628	DBP
NM_001918.1	1629	DBT
NM_005215.1	1630	DCC
NM_001919.2	1632	DCI
NM_000788.1	1633	DCK
NM_001920.3	1634	DCN
NM_001012732.1	1635	DCTD
NM_152831.1	1636	ACE
NM_001922.2	1638	DCT
NM_004082.2	1639	DCTN1
NM_000555.2	1641	DCX
NM_001923.2	1642	DDB1
NM_000107.1	1643	DDB2
NM_000790.2	1644	DDC
NM_001353.5	1645	AKR1C1
NM_001354.4	1646	AKR1C2
NM_001924.2	1647	GADD45A
NM_004083.4	1649	DDIT3
NM_005216.3	1650	DDOST
NM_001355.2	1652	DDT
NM_004939.1	1653	DDX1
NM_001356.2	1654	DDX3X
NM_004396.2	1655	DDX5
NM_004397.3	1656	DDX6
NM_005509.3	1657	DMXL1
NM_004941.1	1659	DHX8
NM_001357.2	1660	DHX9
NM_004398.2	1662	DDX10
NM_030655.2	1663	DDX11
NM_001358.1	1665	DHX15
NM_001359.1	1666	DECR1
NM_004084.2	1667	DEFA1
NM_005217.2	1668	DEFA3
NM_001925.1	1669	DEFA4
NM_021010.1	1670	DEFA5
NM_001926.2	1671	DEFA6
NM_005218.3	1672	DEFB1
NM_004942.2	1673	DEFB4
NM_001927.3	1674	DES
NM_001928.2	1675	DF
NM_213566.1	1676	DFFA
NM_001004285.1	1677	DFFB
NM_004085.2	1678	TIMM8A
NM_004403.1	1687	DFNA5
NM_004086.1	1690	COCH
NM_080916.1	1716	DGUOK
NM_001360.1	1717	DHCR7
NM_014762.2	1718	DHCR24
NM_000791.2	1719	DHFR
NM_001361.2	1723	DHODH
NM_001930.2	1725	DHPS
NM_007326.1	1727	DIA1
NM_000903.1	1728	NQO1
NM_005219.2	1729	DIAPH1
NM_006729.2	1730	DIAPH2
NM_052838.2	1731	SEPT1
NM_000792.4	1733	DIO1
NM_013989.2	1734	DIO2
NM_001362.2	1735	DIO3
NM_001363.2	1736	DKC1
NM_001931.2	1737	DLAT
NM_000108.2	1738	DLD
NM_004087.1	1739	DLG1
NM_001364.1	1740	DLG2
NM_021120.1	1741	DLG3
NM_001365.1	1742	DLG4
NM_001933.3	1743	DLST
NM_178120.3	1745	DLX1
NM_004405.2	1746	DLX2
NM_005220.2	1747	DLX3
NM_138281.1	1748	DLX4
NM_005221.4	1749	DLX5
XM_376652.2	1750	DLX6
NM_007329.1	1755	DMBT1
NM_004010.1	1756	DMD
NM_007101.2	1757	SARDH
NM_004407.1	1758	DMP1
NM_001005336.1	1759	DNM1
NM_004409.2	1760	DMPK
NM_021951.2	1761	DMRT1
NM_004943.1	1762	DMWD
XM_166103.5	1763	DNA2L
NM_001369.1	1767	DNAH5
NM_001371.1	1769	DNAH8
NM_001372.2	1770	DNAH9
NM_005223.3	1773	DNASE1
NM_006730.2	1774	DNASE1L1
NM_001374.2	1775	DNASE1L2
NM_004944.2	1776	DNASE1L3
NM_001375.2	1777	DNASE2
NM_001376.2	1778	DNCH1
NM_004411.1	1780	DNCI1
NM_001378.1	1781	DNCI2
NM_006141.2	1783	DNCLI2
NM_001005360.1	1785	DNM2
NM_001379.1	1786	DNMT1
NM_004412.3	1787	DNMT2
NM_175629.1	1788	DNMT3A
NM_006892.3	1789	DNMT3B
NM_004088.3	1791	DNTT
NM_001380.2	1793	DOCK1
NM_004946.1	1794	DOCK2
NM_004947.3	1795	DOCK3
NM_001381.2	1796	DOK1
NM_005510.3	1797	DOM3Z
NM_001382.2	1798	DPAGT1
NM_004413.1	1800	DPEP1
NM_001383.2	1801	DPH2L1
NM_001384.3	1802	DPH2L2
NM_001935.3	1803	DPP4
NM_130797.1	1804	DPP6
NM_001937.3	1805	DPT
NM_000110.2	1806	DPYD
NM_001385.1	1807	DPYS
NM_001386.4	1808	DPYSL2
NM_001387.2	1809	DPYSL3
NM_001938.2	1810	DR1
NM_000111.1	1811	SLC26A3
NM_000794.2	1812	DRD1
NM_000795.2	1813	DRD2
NM_000796.2	1814	DRD3
NM_000797.2	1815	DRD4
NM_000798.3	1816	DRD5
NM_001388.3	1819	DRG2
NM_005224.1	1820	ARID3A
NM_001939.1	1821	DRP2
NM_001007026.1	1822	ATN1
NM_004948.2	1823	DSC1
NM_004949.2	1824	DSC2
NM_024423.1	1825	DSC3
NM_001389.3	1826	DSCAM
NM_004414.5	1827	DSCR1
NM_001942.1	1828	DSG1
NM_001943.1	1829	DSG2
NM_001944.1	1830	DSG3
NM_198057.2	1831	TSC22D3
NM_004415.2	1832	DSP
NM_004950.2	1833	DSPG3
NM_014208.1	1834	DSPP
NM_000112.2	1836	SLC26A2
NM_001390.3	1837	DTNA
NM_021907.3	1838	DTNB
NM_001945.1	1839	HBEGF
NM_004416.2	1840	DTX1
NM_012145.2	1841	DTYMK
NM_001393.2	1842	ECM2
NM_004417.2	1843	DUSP1
NM_004418.2	1844	DUSP2
NM_004090.2	1845	DUSP3
NM_057158.2	1846	DUSP4
NM_004419.3	1847	DUSP5
NM_001946.2	1848	DUSP6
NM_001947.1	1849	DUSP7
NM_004420.1	1850	DUSP8
NM_001395.1	1852	DUSP9
NM_001948.2	1854	DUT
NM_004421.2	1855	DVL1
NM_004422.2	1856	DVL2
NM_004423.3	1857	DVL3
NM_130436.1	1859	DYRK1A
NM_000113.2	1861	TOR1A
NM_005225.1	1869	E2F1
NM_004091.2	1870	E2F2
NM_001949.2	1871	E2F3
NM_001950.3	1874	E2F4
NM_001951.2	1875	E2F5
NM_198258.1	1876	E2F6
NM_004424.2	1877	E4F1
NM_024007.2	1879	EBF
NM_004951.3	1880	EBI2
NM_001397.1	1889	ECE1
NM_001953.2	1890	ECGF1
NM_001398.1	1891	ECH1
NM_004092.2	1892	ECHS1
NM_004425.2	1893	ECM1
NM_018098.4	1894	ECT2
NM_001399.4	1896	EDA
NM_001400.2	1901	EDG1
NM_057159.2	1902	EDG2
NM_005226.2	1903	EDG3
NM_001955.2	1906	EDN1
NM_001956.2	1907	EDN2
NM_207032.1	1908	EDN3
NM_001957.1	1909	EDNRA
NM_000115.1	1910	EDNRB
NM_004426.2	1911	PHC1
NM_198040.1	1912	PHC2
NM_001402.4	1915	EEF1A1
NM_001958.2	1917	EEF1A2
NM_001959.2	1933	EEF1B2
NM_032378.2	1936	EEF1D
NM_001404.3	1937	EEF1G
NM_001961.2	1938	EEF2
NM_006893.2	1939	LGTN
NM_004428.2	1942	EFNA1
NM_001405.2	1943	EFNA2
NM_004952.3	1944	EFNA3
NM_005227.2	1945	EFNA4
NM_001962.1	1946	EFNA5
NM_004429.3	1947	EFNB1
NM_004093.2	1948	EFNB2
NM_001406.3	1949	EFNB3
NM_001963.2	1950	EGF
NM_001407.1	1951	CELSR3
NM_001408.1	1952	CELSR2
NM_001409.1	1953	EGFL3
NM_001410.1	1954	EGFL4
XM_376905.2	1955	EGFL5
NM_005228.3	1956	EGFR
NM_001964.2	1958	EGR1
NM_000399.2	1959	EGR2
NM_004430.2	1960	EGR3
NM_001965.1	1961	EGR4
NM_001966.1	1962	EHHADH
NM_001412.2	1964	EIF1AX
NM_004094.3	1965	EIF2S1
NM_001414.1	1967	EIF2B1
NM_001415.2	1968	EIF2S3
NM_004431.2	1969	EPHA2
NM_001416.1	1973	EIF4A1
NM_001967.2	1974	EIF4A2
NM_001417.2	1975	EIF4B
NM_001968.2	1977	EIF4E
NM_004095.2	1978	EIF4EBP1
NM_004096.3	1979	EIF4EBP2
NM_182917.2	1981	EIF4G1
NM_001418.1	1982	EIF4G2
NM_001969.3	1983	EIF5
NM_001970.3	1984	EIF5A
NM_001971.4	1990	ELA1
NM_001972.2	1991	ELA2
NM_030666.2	1992	SERPINB1
NM_004432.1	1993	ELAVL2
NM_001419.2	1994	ELAVL1
NM_001420.3	1995	ELAVL3
NM_021952.2	1996	ELAVL4
NM_172373.2	1997	ELF1
NM_201999.1	1998	ELF2
NM_004433.3	1999	ELF3
NM_001421.1	2000	ELF4
NM_198381.1	2001	ELF5
NM_005229.2	2002	ELK1
NM_005230.2	2004	ELK3
NM_021795.2	2005	ELK4
NM_000501.1	2006	ELN
NM_001008707.1	2009	EML1
NM_000117.1	2010	EMD
NM_017490.1	2011	MARK2
NM_001423.1	2012	EMP1
NM_001424.3	2013	EMP2
NM_001425.1	2014	EMP3
NM_001974.3	2015	EMR1
NM_004097.1	2016	EMX1
NM_005231.2	2017	CTTN
NM_004098.2	2018	EMX2
NM_001426.2	2019	EN1
NM_001427.2	2020	EN2
NM_004435.2	2021	ENDOG
NM_000118.1	2022	ENG
NM_001428.2	2023	ENO1
NM_001975.2	2026	ENO2
NM_001976.2	2027	ENO3
NM_001977.2	2028	ENPEP
NM_207043.1	2029	ENSA
NM_004955.1	2030	SLC29A1
NM_001429.2	2033	EP300
NM_001430.3	2034	EPAS1
NM_203342.1	2035	EPB41
NM_012156.2	2036	EPB41L1
NM_001431.1	2037	EPB41L2
NM_000119.1	2038	EPB42
NM_001978.1	2039	EPB49
NM_004099.4	2040	STOM
NM_005232.3	2041	EPHA1
NM_005233.3	2042	EPHA3
NM_004438.3	2043	EPHA4
NM_004439.4	2044	EPHA5
NM_004440.2	2045	EPHA7
NM_020526.3	2046	EPHA8
NM_004441.3	2047	EPHB1
NM_004442.5	2048	EPHB2
NM_004443.3	2049	EPHB3
NM_004444.4	2050	EPHB4
NM_004445.2	2051	EPHB6
NM_000120.2	2052	EPHX1
NM_001979.4	2053	EPHX2
NM_194356.1	2054	EPIM
NM_018941.2	2055	CLN8
NM_000799.2	2056	EPO
NM_000121.2	2057	EPOR
NM_004446.2	2058	EPRS
NM_004447.4	2059	EPS8
NM_001981.2	2060	EPS15
NM_005234.3	2063	NR2F6
NM_001005862.1	2064	ERBB2
NM_001982.2	2065	ERBB3
NM_005235.1	2066	ERBB4
NM_202001.1	2067	ERCC1
NM_000400.2	2068	ERCC2
NM_001432.1	2069	EREG
NM_004100.2	2070	EYA4
NM_000122.1	2071	ERCC3
NM_005236.1	2072	ERCC4
NM_000123.2	2073	ERCC5
NM_000124.1	2074	ERCC6
NM_006494.1	2077	ERF
NM_004449.3	2078	ERG
NM_004450.1	2079	ERH
NM_001433.2	2081	ERN1
NM_001007253.1	2086	ERV3
NM_001436.2	2091	FBL
NM_001984.1	2098	ESD
NM_000125.2	2099	ESR1
NM_001437.1	2100	ESR2
NM_004451.3	2101	ESRRA
NM_004452.2	2103	ESRRB
NM_206594.1	2104	ESRRG
NM_004730.1	2107	ETF1
NM_000126.1	2108	ETFA
NM_001014763.1	2109	ETFB
NM_004453.1	2110	ETFDH
NM_005238.2	2113	ETS1
NM_005239.4	2114	ETS2
NM_004956.3	2115	ETV1
NM_014209.1	2116	ETV2
NM_005240.1	2117	ETV3
NM_001986.1	2118	ETV4
NM_004454.1	2119	ETV5
NM_001987.3	2120	ETV6
NM_014556.2	2121	EVC
NM_005241.1	2122	EVI1
NM_001003927.1	2123	EVI2A
NM_006495.2	2124	EVI2B
NM_001988.1	2125	EVPL
NM_001989.2	2128	EVX1
NM_005243.1	2130	EWSR1
NM_000127.2	2131	EXT1
NM_000401.2	2132	EXT2
NM_004455.1	2134	EXTL1
NM_001439.1	2135	EXTL2
NM_001440.2	2137	EXTL3
NM_000503.3	2138	EYA1
NM_172113.1	2139	EYA2
NM_001990.2	2140	EYA3
NM_001991.2	2145	EZH1
NM_004456.3	2146	EZH2
NM_000506.2	2147	F2
NM_001992.2	2149	F2R
NM_005242.3	2150	F2RL1
NM_004101.2	2151	F2RL2
NM_001993.2	2152	F3
NM_000130.2	2153	F5
NM_000131.2	2155	F7
NM_000132.2	2157	F8
NM_000133.2	2158	F9
NM_000504.2	2159	F10
NM_000128.2	2160	F11
NM_000505.2	2161	F12
NM_000129.2	2162	F13A1
NM_001994.1	2165	F13B
NM_001441.1	2166	FAAH
NM_001442.1	2167	FABP4
NM_001443.1	2168	FABP1
NM_000134.2	2169	FABP2
NM_004102.3	2170	FABP3
NM_001444.1	2171	FABP5
NM_001445.1	2172	FABP6
NM_001446.3	2173	FABP7
NM_000135.1	2175	FANCA
NM_000136.2	2176	FANCC
NM_033084.2	2177	FANCD2
NM_021922.1	2178	FANCE
NM_001995.2	2180	ACSL1
NM_004457.3	2181	ACSL3
NM_022977.1	2182	ACSL4
NM_000137.1	2184	FAH
NM_173174.1	2185	PTK2B
NM_182641.2	2186	FALZ
NM_152633.1	2187	FANCB
NM_022725.2	2188	FANCF
NM_004629.1	2189	FANCG
NM_004460.2	2191	FAP
NM_006486.2	2192	FBLN1
NM_004461.1	2193	FARSLA
NM_004104.4	2194	FASN
NM_005245.1	2195	FAT
NM_001447.1	2196	FAT2
NM_001997.2	2197	FAU
NM_001004019.1	2199	FBLN2
NM_000138.2	2200	FBN1
NM_001999.2	2201	FBN2
NM_004105.2	2202	EFEMP1
NM_000507.2	2203	FBP1
NM_002000.2	2204	FCAR
NM_002001.2	2205	FCER1A
NM_000139.2	2206	MS4A2
NM_004106.1	2207	FCER1G
NM_002002.3	2208	FCER2
NM_000566.2	2209	FCGR1A
NM_021642.2	2212	FCGR2A
NM_004001.3	2213	FCGR2B
NM_000569.6	2214	FCGR3A
NM_000570.2	2215	FCGR3B
NM_004107.3	2217	FCGRT
NM_006731.1	2218	FCMD
NM_002003.2	2219	FCN1
NM_004108.2	2220	FCN2
NM_004462.2	2222	FDFT1
NM_002004.2	2224	FDPS
NM_004109.3	2230	FDX1
NM_004110.2	2232	FDXR
NM_001012515.1	2235	FECH
NM_004111.4	2237	FEN1
NM_001448.2	2239	GPC4
NM_005246.1	2241	FER
NM_002005.2	2242	FES
NM_000508.2	2243	FGA
NM_005141.1	2244	FGB
NM_004463.2	2245	FGD1
NM_000800.2	2246	FGF1
NM_002006.3	2247	FGF2
NM_005247.2	2248	FGF3
NM_002007.1	2249	FGF4
NM_004464.2	2250	FGF5
NM_020996.1	2251	FGF6
NM_002009.2	2252	FGF7
NM_033163.1	2253	FGF8
NM_002010.1	2254	FGF9
NM_004465.1	2255	FGF10
NM_004112.2	2256	FGF11
NM_004113.3	2257	FGF12
NM_004114.2	2258	FGF13
NM_175929.1	2259	FGF14
NM_023109.1	2260	FGFR1
NM_000142.2	2261	FGFR3
NM_004466.3	2262	GPC5
NM_023028.1	2263	FGFR2
NM_213647.1	2264	FGFR4
NM_021870.1	2266	FGG
NM_201553.1	2267	FGL1
NM_005248.1	2268	FGR
NM_000143.2	2271	FH
NM_002012.1	2272	FHIT
NM_001449.3	2273	FHL1
NM_201555.1	2274	FHL2
NM_004468.3	2275	FHL3
NM_004469.2	2277	FIGF
NM_000801.2	2280	FKBP1A
NM_054033.1	2281	FKBP1B
NM_004470.2	2286	FKBP2
NM_002013.2	2287	FKBP3
NM_002014.2	2288	FKBP4
NM_004117.2	2289	FKBP5
NM_005249.3	2290	FOXG1B
NM_001451.1	2294	FOXF1
NM_001452.1	2295	FOXF2
NM_001453.1	2296	FOXC1
NM_004472.1	2297	FOXD1
NM_207305.1	2298	FOXD4
NM_012188.3	2299	FOXI1
NM_005250.1	2300	FOXL1
NM_012186.1	2301	FOXE3
NM_001454.2	2302	FOXJ1
NM_005251.1	2303	FOXC2
NM_004473.3	2304	FOXE1
NM_202002.1	2305	FOXM1
NM_004474.2	2306	FOXD2
NM_004118.3	2307	FKHL18
NM_002015.2	2308	FOXO1A
NM_001455.2	2309	FOXO3A
NM_002016.1	2312	FLG
NM_002017.2	2313	FLI1
NM_002018.2	2314	FLII
NM_005511.1	2315	MLANA
NM_001456.1	2316	FLNA
NM_001457.1	2317	FLNB
NM_001458.1	2318	FLNC
NM_004475.1	2319	FLOT2
NM_002019.2	2321	FLT1
NM_004119.1	2322	FLT3
NM_001459.2	2323	FLT3LG
NM_182925.1	2324	FLT4
NM_002021.1	2326	FMO1
NM_001460.2	2327	FMO2
NM_001002294.1	2328	FMO3
NM_002022.1	2329	FMO4
NM_001461.1	2330	FMO5
NM_002023.2	2331	FMOD
NM_002024.3	2332	FMR1
NM_002025.1	2334	FMR2
NM_212482.1	2335	FN1
NM_002027.1	2339	FNTA
NM_002028.3	2342	FNTB
NM_004476.1	2346	FOLH1
NM_016730.1	2348	FOLR1
NM_000803.2	2350	FOLR2
NM_000804.2	2352	FOLR3
NM_005252.2	2353	FOS
NM_006732.1	2354	FOSB
NM_005253.3	2355	FOSL2
NM_004957.3	2356	FPGS
NM_002029.3	2357	FPR1
NM_001462.3	2358	FPRL1
NM_002030.3	2359	FPRL2
NM_181425.1	2395	FXN
NM_002031.2	2444	FRK
NM_004958.2	2475	FRAP1
NM_004477.1	2483	FRG1
NM_001463.2	2487	FRZB
NM_000510.1	2488	FSHB
NM_006733.2	2491	FSHPRH1
NM_000145.2	2492	FSHR
NM_205860.1	2494	NR5A2
NM_002032.2	2495	FTH1
NM_001008698.1	2508	FTHL16
NM_000146.3	2512	FTL
NM_001464.3	2515	ADAM2
NM_004959.3	2516	NR5A1
NM_000147.2	2517	FUCA1
NM_032020.3	2519	FUCA2
NM_000805.2	2520	GAS
NM_004960.2	2521	FUS
NM_000148.2	2523	FUT1
NM_000511.3	2524	FUT2
NM_000149.1	2525	FUT3
NM_002033.2	2526	FUT4
NM_002034.2	2527	FUT5
NM_000150.1	2528	FUT6
NM_004479.2	2529	FUT7
NM_178155.1	2530	FUT8
NM_002035.1	2531	FVT1
NM_002036.2	2532	FY
NM_001465.3	2533	FYB
NM_002037.3	2534	FYN
NM_001466.2	2535	FZD2
NM_022873.1	2537	G1P3
NM_000151.1	2538	G6PC
NM_000402.2	2539	G6PD
NM_001467.3	2542	SLC37A4
NM_001468.1	2543	GAGE1
NM_001469.3	2547	XRCC6
NM_000152.2	2548	GAA
NM_207123.1	2549	GAB1
NM_001470.1	2550	GABBR1
NM_002040.2	2551	GABPA
NM_005254.3	2553	GABPB2
NM_000806.3	2554	GABRA1
NM_000807.1	2555	GABRA2
NM_000808.2	2556	GABRA3
NM_000809.2	2557	GABRA4
NM_000810.2	2558	GABRA5
NM_000811.1	2559	GABRA6
NM_000812.2	2560	GABRB1
NM_021911.1	2561	GABRB2
NM_000814.3	2562	GABRB3
NM_000815.2	2563	GABRD
NM_021990.2	2564	GABRE
NM_173536.3	2565	GABRG1
NM_198904.1	2566	GABRG2
NM_033223.1	2567	GABRG3
NM_014211.1	2568	GABRP
NM_002042.2	2569	GABRR1
NM_002043.1	2570	GABRR2
NM_000817.2	2571	GAD1
NM_000818.1	2572	GAD2
NM_001472.1	2574	GAGE2
NM_001474.1	2576	GAGE4
NM_001475.1	2577	GAGE5
NM_001476.1	2578	GAGE6
NM_021123.1	2579	GAGE7
NM_005255.1	2580	GAK
NM_000153.1	2581	GALC
NM_000403.3	2582	GALE
NM_001478.2	2583	GALGT
NM_000154.1	2584	GALK1
NM_001001556.1	2585	GALK2
NM_001480.2	2587	GALR1
NM_000512.3	2588	GALNS
NM_020474.2	2589	GALNT1
NM_004481.2	2590	GALNT2
NM_004482.2	2591	GALNT3
NM_147131.1	2592	GALT
NM_000156.4	2593	GAMT
NM_198141.1	2595	GANC
NM_002045.2	2596	GAP43
NM_002046.2	2597	GAPDH
NM_005512.1	2615	LRRC32
NM_002047.1	2617	GARS
NM_000819.3	2618	GART
NM_002048.1	2619	GAS1
NM_177553.1	2620	GAS2
NM_000820.1	2621	GAS6
NM_001481.1	2622	GAS8
NM_002049.2	2623	GATA1
NM_032638.3	2624	GATA2
NM_001002295.1	2625	GATA3
NM_002052.2	2626	GATA4
NM_005257.3	2627	GATA6
NM_001482.1	2628	GATM
NM_001005749.1	2629	GBA
NM_001483.1	2631	GBAS
NM_000158.1	2632	GBE1
NM_002053.1	2633	GBP1
NM_004120.3	2634	GBP2
NM_018284.1	2635	GBP3
NM_001485.2	2637	GBX2
NM_000583.2	2638	GC
NM_000159.2	2639	GCDH
NM_002054.2	2641	GCG
NM_000160.1	2642	GCGR
NM_000161.1	2643	GCH1
NM_005258.2	2644	GCHFR
NM_000162.2	2645	GCK
NM_001486.2	2646	GCKR
NM_001487.1	2647	BLOC1S1
NM_021078.1	2648	GCN5L2
NM_033334.2	2649	NR6A1
NM_001490.3	2650	GCNT1
NM_001491.2	2651	GCNT2
NM_000513.1	2652	OPN1MW
NM_004483.3	2653	GCSH
NM_001492.3	2657	GDF1
NM_016204.1	2658	GDF2
NM_005259.1	2660	GDF8
NM_005260.2	2661	GDF9
NM_004962.2	2662	GDF10
NM_001493.1	2664	GDI1
NM_001494.2	2665	GDI2
NM_000514.2	2668	GDNF
NM_005261.2	2669	GEM
NM_002055.2	2670	GFAP
NM_005262.2	2671	GFER
NM_005263.1	2672	GFI1
NM_002056.1	2673	GFPT1
NM_005264.2	2674	GFRA1
NM_001495.4	2675	GFRA2
NM_001496.3	2676	GFRA3
NM_000821.3	2677	GGCX
NM_013421.1	2678	GGT1
NM_002058.1	2679	GGT2
NM_001497.2	2683	B4GALT1
NM_178026.1	2686	GGTL3
NM_004121.1	2687	GGTLA1
NM_000515.3	2688	GH1
NM_022557.2	2689	GH2
NM_000163.2	2690	GHR
NM_021081.3	2691	GHRH
NM_000823.2	2692	GHRHR
NM_198407.1	2693	GHSR
NM_005142.2	2694	GIF
NM_004123.2	2695	GIP
NM_000164.2	2696	GIPR
NM_000165.2	2697	GJA1
NM_021954.2	2700	GJA3
NM_002060.2	2701	GJA4
NM_005266.4	2702	GJA5
NM_005267.3	2703	GJA8
NM_000166.2	2705	GJB1
NM_004004.3	2706	GJB2
NM_024009.2	2707	GJB3
NM_005268.2	2709	GJB5
NM_203391.1	2710	GK
NM_033214.2	2712	GK2
NM_000169.1	2717	GLA
NM_004484.2	2719	GPC3
NM_000404.1	2720	GLB1
NM_001498.2	2729	GCLC
NM_002061.2	2730	GCLM
NM_000170.1	2731	GLDC
NM_001003722.1	2733	GLE1L
NM_012201.4	2734	GLG1
NM_005269.1	2735	GLI1
NM_030379.1	2736	GLI2
NM_000168.2	2737	GLI3
NM_138465.3	2738	GLI4
NM_006708.1	2739	GLO1
NM_002062.2	2740	GLP1R
NM_000171.1	2741	GLRA1
NM_002063.2	2742	GLRA2
NM_000824.2	2743	GLRB
NM_014905.2	2744	GLS
NM_002064.1	2745	GLRX
NM_005271.1	2746	GLUD1
NM_012084.3	2747	GLUD2
NM_002065.3	2752	GLUL
NM_000405.3	2760	GM2A
NM_001500.2	2762	GMDS
NM_004124.2	2764	GMFB
NM_002066.1	2765	GML
NM_006877.2	2766	GMPR
NM_002067.1	2767	GNA11
NM_007353.2	2768	GNA12
NM_002068.1	2769	GNA15
NM_002069.4	2770	GNAI1
NM_002070.2	2771	GNAI2
NM_006496.1	2773	GNAI3
NM_182978.1	2774	GNAL
NM_020988.1	2775	GNAO1
NM_002072.2	2776	GNAQ
NM_080425.1	2778	GNAS
NM_144499.1	2779	GNAT1
NM_005272.2	2780	GNAT2
NM_002073.2	2781	GNAZ
NM_002074.2	2782	GNB1
NM_005273.2	2783	GNB2
NM_002075.2	2784	GNB3
NM_012202.1	2785	GNG3
NM_004485.2	2786	GNG4
NM_005274.1	2787	GNG5
NM_052847.1	2788	GNG7
NM_001017998.1	2790	GNG10
NM_004126.2	2791	GNG11
NM_021955.2	2792	GNGT1
NM_031498.1	2793	GNGT2
NM_005275.2	2794	GNL1
NM_000825.2	2796	GNRH1
NM_001501.1	2797	GNRH2
NM_000406.2	2798	GNRHR
NM_002076.2	2799	GNS
NM_002077.2	2800	GOLGA1
NM_004486.4	2801	GOLGA2
NM_005895.2	2802	GOLGA3
NM_002078.3	2803	GOLGA4
NM_004487.1	2804	GOLGB1
NM_002079.1	2805	GOT1
NM_002080.1	2806	GOT2
NM_006142.3	2810	SFN
NM_000173.3	2811	GP1BA
NM_000407.3	2812	GP1BB
NM_001007240.1	2813	GP2
NM_004488.1	2814	GP5
NM_000174.2	2815	GP9
NM_002081.1	2817	GPC1
NM_005276.2	2819	GPD1
NM_000408.2	2820	GPD2
NM_000175.2	2821	GPI
NM_001503.2	2822	GPLD1
NM_201591.1	2823	GPM6A
NM_001001995.1	2824	GPM6B
NM_005279.2	2825	GPR1
NM_016602.1	2826	CCR10
NM_005281.2	2827	GPR3
NM_005282.1	2828	GPR4
NM_005283.1	2829	XCR1
NM_005284.2	2830	GPR6
NM_005285.3	2831	GPR7
NM_005286.2	2832	GPR8
NM_001504.1	2833	CXCR3
NM_004248.1	2834	GPR10
NM_005288.1	2835	GPR12
NM_018949.1	2837	UTS2R
NM_005290.1	2838	GPR15
NM_005291.1	2840	GPR17
NM_005292.2	2841	GPR18
NM_006143.1	2842	GPR19
NM_005293.1	2843	GPR20
NM_005294.1	2844	GPR21
NM_005295.1	2845	GPR22
NM_005296.1	2846	GPR23
NM_005297.2	2847	GPR24
NM_005298.2	2848	GPR25
NM_153442.1	2849	GPR26
NM_018971.1	2850	GPR27
NM_001505.1	2852	GPR30
NM_005299.1	2853	GPR31
NM_001506.1	2854	GPR32
NM_005300.2	2857	GPR34
NM_005301.2	2859	GPR35
NM_005302.2	2861	GPR37
NM_001507.1	2862	MLNR
NM_001508.1	2863	GPR39
NM_005303.1	2864	GPR40
NM_005304.2	2865	GPR41
NM_005305.1	2866	GPR42
NM_005306.1	2867	GPR43
NM_182982.2	2868	GRK4
NM_005308.2	2869	GRK5
NM_002082.2	2870	GRK6
NM_199054.1	2872	MKNK2
NM_212492.1	2873	GPS1
NM_004489.4	2874	GPS2
NM_005309.1	2875	GPT
NM_201397.1	2876	GPX1
NM_002083.2	2877	GPX2
NM_002084.2	2878	GPX3
NM_002085.1	2879	GPX4
NM_001509.1	2880	GPX5
NM_015696.2	2882	GPX7
NM_002086.3	2885	GRB2
NM_005310.1	2886	GRB7
NM_001001555.1	2887	GRB10
NM_004490.1	2888	GRB14
NM_198679.1	2889	RAPGEF1
NM_000827.2	2890	GRIA1
NM_000826.1	2891	GRIA2
NM_000828.2	2892	GRIA3
NM_000829.1	2893	GRIA4
NM_017551.1	2894	GRID1
NM_001510.1	2895	GRID2
NM_002087.2	2896	GRN
NM_175611.2	2897	GRIK1
NM_175768.1	2898	GRIK2
NM_000831.2	2899	GRIK3
NM_014619.2	2900	GRIK4
NM_002088.3	2901	GRIK5
NM_007327.1	2902	GRIN1
NM_000833.2	2903	GRIN2A
NM_000834.2	2904	GRIN2B
NM_000835.3	2905	GRIN2C
NM_000836.1	2906	GRIN2D
NM_000837.1	2907	GRINA
NM_000176.1	2908	NR3C1
NM_024342.1	2909	GRLF1
NM_000838.2	2911	GRM1
NM_000839.1	2912	GRM2
NM_000840.2	2913	GRM3
NM_000841.1	2914	GRM4
NM_000842.1	2915	GRM5
NM_000843.2	2916	GRM6
NM_181874.1	2917	GRM7
NM_000845.1	2918	GRM8
NM_001511.1	2919	CXCL1
NM_002089.1	2920	CXCL2
NM_002090.2	2921	CXCL3
NM_002091.3	2922	GRP
NM_005313.3	2923	PDIA3
NM_005314.2	2925	GRPR
NM_002092.2	2926	GRSF1
NM_005315.1	2928	GSCL
NM_019884.2	2931	GSK3A
NM_002093.2	2932	GSK3B
NM_000177.3	2934	GSN
NM_002094.1	2935	GSPT1
NM_000637.2	2936	GSR
NM_000178.2	2937	GSS
NM_145740.2	2938	GSTA1
NM_000846.3	2939	GSTA2
NM_000847.3	2940	GSTA3
NM_001512.2	2941	GSTA4
NM_000561.2	2944	GSTM1
NM_000848.2	2946	GSTM2
NM_000849.3	2947	GSTM3
NM_000850.3	2948	GSTM4
NM_000851.2	2949	GSTM5
NM_000852.2	2950	GSTP1
NM_000853.1	2952	GSTT1
NM_000854.2	2953	GSTT2
NM_001513.2	2954	GSTZ1
NM_000179.1	2956	MSH6
NM_015859.2	2957	GTF2A1
NM_004492.1	2958	GTF2A2
NM_001514.3	2959	GTF2B
NM_005513.1	2960	GTF2E1
NM_002095.3	2961	GTF2E2
NM_002096.1	2962	GTF2F1
NM_004128.1	2963	GTF2F2
NM_005316.2	2965	GTF2H1
NM_001515.2	2966	GTF2H2
NM_001516.3	2967	GTF2H3
NM_001517.4	2968	GTF2H4
[truncated: 13,663 more rows]
