# Supplementary material for: Leveraging human genomic information to identify nonhuman primate sequences for expression array development
Source: BMC Genomics. 2005 Nov 15;6:160. doi: 10.1186/1471-2164-6-160 (PMC1314899; doi:10.1186/1471-2164-6-160)
Supplement: Additional File 6 — Java methods. An archived collection of Java methods used in determining last exons and generating primer pairs. Used in conjuction with bioJava 1.30 (also included). See the file BlastObjectParser.java for a brief explanation on usage of the various processing methods. [file 1471-2164-6-160-S6.gz]

Archive with 74 entries (74 files):
- biojava-1.30-jdk14.jar
- BlastObject/BlastObjectHandler.java
- BlastObject/BlastObjectParser.java
- BlastObject/BlastSequence.java
- BlastObject/ConvertibleLinkedList.java
- BlastObject/ConvertibleRBTree.java
- BlastObject/ConvertibleSet.java
- BlastObject/DnaSortedHSP.java
- BlastObject/ExonsComparator.java
- BlastObject/HighScoringPair.java
- BlastObject/Hit.java
- BlastObject/Identity.java
- BlastObject/IntervalGraphHSP.java
- BlastObject/NameAndNumber.java
- BlastObject/Parameters.java
- BlastObject/ParametersXML.java
- BlastObject/QueryHandler3PrimeMostmRNA.java
- BlastObject/QueryHandler3PrimeMostPSR.java
- BlastObject/QueryHandlerAssociate2.java
- BlastObject/QueryHandlerAssociate.java
- BlastObject/QueryHandlerExtendRefSeq.java
- BlastObject/QueryHandlerFinalSeqs.java
- BlastObject/QueryHandlerFind3.java
- BlastObject/QueryHandlerFind.java
- BlastObject/QueryHandlerFirst2.java
- BlastObject/QueryHandlerFirst3.java
- BlastObject/QueryHandlerFirst4.java
- BlastObject/QueryHandlerFirst.java
- BlastObject/QueryHandlerFirstN.java
- BlastObject/QueryHandler.java
- BlastObject/QueryHandlerLast600bp2.java
- BlastObject/QueryHandlerPLE3.java
- BlastObject/QueryHandlerPLE.java
- BlastObject/QueryHandlerPrimer.java
- BlastObject/QueryHandlerPSRvsRefSeq.java
- BlastObject/QueryHandlerRange.java
- BlastObject/QueryHandlerSeqPlate.java
- BlastObject/QueryHandlerStack2.java
- BlastObject/QueryHandlerStack3.java
- BlastObject/QueryHandlerStack.java
- BlastObject/QueryHandlerTarget2.java
- BlastObject/QueryHandlerTarget.java
- BlastObject/QueryResult.java
- BlastObject/RnaSortedHSP.java
- BlastObject/SimpleParses.java
- FileManipulation/AffyDatabase.java
- FileManipulation/AlternatePrimersAction.java
- FileManipulation/AlternatePrimers.java
- FileManipulation/BLASTFiles.java
- FileManipulation/Constants.java
- FileManipulation/DBI.java
- FileManipulation/EUtils.java
- FileManipulation/FastaFileConverter.java
- FileManipulation/FastaFileCreator.java
- FileManipulation/FastaFiles.java
- FileManipulation/FastaFinder.java
- FileManipulation/FileSplitter.java
- FileManipulation/GBFFReporter.java
- FileManipulation/GeneralReader2.java
- FileManipulation/GeneralReader.java
- FileManipulation/ListAction.java
- FileManipulation/LLTmplProcessor.java
- FileManipulation/LLTmplReporter.java
- FileManipulation/MyArrayList.java
- FileManipulation/Primer3Action.java
- FileManipulation/Primer3.java
- FileManipulation/Primer3Output.java
- FileManipulation/PrimerVerifier.java
- FileManipulation/Record.java
- FileManipulation/RemoveDuplicateFastaEntries.java
- FileManipulation/RSRConverter.java
- FileManipulation/RSRFiles.java
- FileManipulation/UniqSplit.java
- FileManipulation/XMLFastasToTab.java
