# Supplementary material for: Leveraging human genomic information to identify nonhuman primate sequences for expression array development
Source: BMC Genomics. 2005 Nov 15;6:160. doi: 10.1186/1471-2164-6-160 (PMC1314899; doi:10.1186/1471-2164-6-160)
Supplement: Additional File 6 — Java methods. An archived collection of Java methods used in determining last exons and generating primer pairs. Used in conjuction with bioJava 1.30 (also included). See the file BlastObjectParser.java for a brief explanation on usage of the various processing methods. [file 1471-2164-6-160-S6.gz › BlastObject/BlastObjectHandler.java]

/*
 *                    GIGOgene development code
 *
 * This code may be freely distributed and modified under the
 * terms of the GNU Lesser General Public Licence.  This should
 * be distributed with the code.  If you do not have a copy,
 * see:
 *
 *      http://www.gnu.org/copyleft/lesser.html
 *
 * Copyright for this code is held jointly by Churbanov Alexander.
 * These should be listed in @author doc comments.
 *
 *
 */

/*
 * BlastObjectHandler.java
 *
 * Created on June 24, 2002, 3:28 PM
 */

package BlastObject;

import org.biojava.bio.program.blast2html.*;
import org.xml.sax.ContentHandler;
import org.xml.sax.Attributes;
import org.xml.sax.SAXException;
import org.xml.sax.helpers.DefaultHandler;


import org.biojava.bio.program.sax.BlastLikeSAXParser;

import java.io.*;

import java.util.*;

public class BlastObjectHandler extends DefaultHandler  {
    
    /**
     * Variables to hold data while parsing.
     *
     */
    private StringBuffer sb = new StringBuffer();
    
    private String oProgram;
    private String oVersion;
    private String oQuery;
    private String oDatabase;
    private boolean firstSubHit;
    
    private HitSummary oHitSummary = new HitSummary();
    private HitId      oHitId      = new HitId();
    private HitDescription oDesc   = new HitDescription(); {
        oHitSummary.oHitId = oHitId;
        oHitSummary.oDesc  = oDesc;
    }
    
    private DetailHit oDetailHit = new DetailHit();
    private HSP       oHSP       = new HSP();
    private HSPSummary oHSPSummary = new HSPSummary();
    private BlastLikeAlignment oAlignment = new BlastLikeAlignment();
    private Sequence oQuerySeq = new Sequence();
    private int oQueryLength = -1;
    private Sequence oHitSeq = new Sequence();
    
    {
        oDetailHit.oHitId = oHitId;
        oDetailHit.oDesc  = oDesc;
        oHSP.oHSPSummary = oHSPSummary;
        oHSP.oAlignment   = oAlignment;
        oAlignment.oQuerySeq = oQuerySeq;
        oAlignment.oHitSeq = oHitSeq;
        
    }
    
    private String oRawOutput = null;
    
    // Flow control flags
    private boolean inCollection = false;
    private boolean firstSummary = true;
    private boolean firstDetail = true;
    private QueryResult oQueryResult;
    private HighScoringPair oHighScoringPair;
    private HighScoringPair oHighScoringPairCurrent;
    private BlastSequence oBlastSequence;
    private QueryHandler oQueryHandler;
    
    public BlastObjectHandler() {
        firstSubHit = false;
        oQueryResult = null;
        oBlastSequence = null;
    }
    
    public void setContentHandler(QueryHandler qh) {
        this.oQueryHandler = qh;
    }
    
    public void terminate() {
        try {
            oQueryHandler.process(oQueryResult);
            oQueryResult = null;
            oBlastSequence = null;
        }
        catch (java.io.FileNotFoundException e) {
            printError(e);
        }
        catch (java.lang.Exception e) {
            printError(e);
        }
    }
    
    /**
     * Here is the start of an element event handler
     */
    public void startElement( String poNameSpace, String poElementName,
    String poQName, Attributes poAtts)
    throws SAXException {
        
        if ( poElementName.equals( "BlastLikeDataSetCollection" ) ) {
            inCollection = true; // only checking to do - assume once
            // inside collection it follows DTD
        }
        
        if ( inCollection ) {
            
            if ( poElementName.equals( "BlastLikeDataSet" ) ) {
                
                oProgram = poAtts.getValue( "program" );
                oVersion = poAtts.getValue( "version" );
                sb = new StringBuffer();
            } else if ( poElementName.equals( "HitSummary" ) ) {
                
                oHitSummary.score       = poAtts.getValue( "score" );
                oHitSummary.expectValue = poAtts.getValue( "expectValue" );
                
                oHitSummary.numberOfHSPs = poAtts.getValue( "numberOfHSPs" );
                oHitSummary.numberOfContributingHSPs = poAtts.getValue
                ( "numberOfContributingHSPs" );
                oHitSummary.smallestSumProbability = poAtts.getValue
                ( "smallestSumProbability" );
                oHitSummary.readingFrame = poAtts.getValue( "readingFrame" );
                oHitSummary.numberOfDomains = poAtts.getValue
                ( "numberOfDomains" );
                
                if ( firstSummary ) {
                    //TODO: oRenderer.startSummaryTable( oHitSummary );
                    //System.out.println("***StartElement***");
                    //System.out.println("oHitSummary:if(firstSummary)");
                    //System.out.println(oHitSummary.score + " " +
                    //                   oHitSummary.expectValue + " " +
                    //                   oHitSummary.oHitId.id + " " +
                    //                   oHitSummary.oDesc.hitDescription);
                    //Do Nothing, we are in the hit overview and can get info later
                    firstSummary = false;
                } else {
                    //TODO: oRenderer.writeCurrentSummary( oHitSummary );
                    //System.out.println("***StartElement***");
                    //System.out.println("oHitSummary:else");
                    //System.out.println(oHitSummary.score + " " +
                    //                   oHitSummary.expectValue + " " +
                    //                   oHitSummary.oHitId.id + " " +
                    //                   oHitSummary.oDesc.hitDescription);
                    //Do Nothing, we are in the hit overview and can get info later
                }
                
                //
                // WHAT happens if there is more than one HSPCollection
                // per hit - probably won't work.
            } else if ( poElementName.equals( "HSPCollection" ) ) {
                //TODO: oRenderer.writeCurrentDetail( oDetailHit );
                //Start the Details on the next Blast Hit!
                //System.out.println("***StartElement***");
                //System.out.println("oDetailHit:else if ( poElementName.equals( \"HSPCollection\" ) )");
                //System.out.println(oDetailHit.oHitId.id);
                //if BlastSequence data is not empty, store it to the linked list
                //before deleting it.
                if(oBlastSequence != null && oBlastSequence.isValid()){
                    oQueryResult.add(oBlastSequence);
                    oBlastSequence = null;
                }
                oHighScoringPairCurrent = null;
                oBlastSequence = new BlastSequence();
                // These methods parse the HitId information
                oBlastSequence.setHitAccession(BlastSequence.parseForAccession(oDetailHit.oHitId.id));
                oBlastSequence.setHitGI(BlastSequence.parseForGI(oDetailHit.oHitId.id));
                oBlastSequence.setHitHeader(oDetailHit.oHitId.id + " " + oDetailHit.oDesc.hitDescription);
                oBlastSequence.setLength(Integer.parseInt(oDetailHit.sequenceLength));
                //we can not set the blast hit data here, so we set firstSubHit
                //to true and if it is the first sub hit then we copy score and e
                //from that sub hit (they are the same)
                firstSubHit = true;
                
            } else if ( poElementName.equals( "Hit" ) ) {
                
                if ( firstDetail ) {
                    //TODO: oRenderer.startDetailTable();
                    firstDetail = false;
                }
                
                oDetailHit.sequenceLength = poAtts.getValue
                ( "sequenceLength" );
                
            } else if ( poElementName.equals( "HSPSummary" ) ) {
                oHSPSummary.percentageIdentity  = poAtts.getValue( "percentageIdentity" );
                oHSPSummary.score       = poAtts.getValue( "score" );
                oHSPSummary.expectValue = poAtts.getValue( "expectValue" );
                oHSPSummary.alignmentSize  = poAtts.getValue( "alignmentSize" );
                oHSPSummary.numberOfIdentities = poAtts.getValue( "numberOfIdentities" );
                oHSPSummary.hitStrand       = poAtts.getValue( "hitStrand" );
                oHSPSummary.queryStrand     = poAtts.getValue( "queryStrand" );
                oHSPSummary.queryFrame      = poAtts.getValue( "queryFrame" );
                oHSPSummary.hitFrame        = poAtts.getValue( "hitFrame" );
                oHSPSummary.numberOfPositives  = poAtts.getValue( "numberOfPositives" );
                oHSPSummary.percentagePositives= poAtts.getValue( "percentagePositives" );
                oHSPSummary.pValue          = poAtts.getValue( "pValue" );
                oHSPSummary.sumPValues      = poAtts.getValue( "sumPValues" );
                oHSPSummary.numberOfGaps    = poAtts.getValue( "numberOfGaps");
            } else if ( poElementName.equals( "HitId" ) ) {
                oHitId.id = poAtts.getValue( "id" );
                oHitId.metaData = poAtts.getValue( "metaData" );
            } else if ( poElementName.equals( "HitDescription" ) ) {
                sb = new StringBuffer();
            } else if ( poElementName.equals( "QuerySequence" ) ) {
                oAlignment.oQuerySeq.startPosition =
                poAtts.getValue( "startPosition" );
                oAlignment.oQuerySeq.stopPosition  =
                poAtts.getValue( "stopPosition" );
                sb = new StringBuffer();
            } else if ( poElementName.equals( "MatchConsensus" ) ) {
                sb = new StringBuffer();
            } else if ( poElementName.equals( "HitSequence" ) ) {
                oAlignment.oHitSeq.startPosition
                = poAtts.getValue( "startPosition" );
                oAlignment.oHitSeq.stopPosition
                = poAtts.getValue( "stopPosition" );
                sb = new StringBuffer();
            }  else if ( poElementName.equals( "RawOutput" ) ) {
                sb = new StringBuffer();
            }
            
        } // end inCollection
        
    }
    
    /**
     * Called when the end of an element is reached (event handler)
     */
    public void endElement( String poNameSpace,
    String poElementName,
    String poQName ) {
        
        
        if ( poElementName.equals( "Header" ) ) {
            this.getQueryIdAndDatabase();
            //TODO: oRenderer.writeTitleAndHeader( oProgram, oVersion, oQuery, oDatabase );
            //System.out.println("***EndElement***");
            //System.out.println("oProgram, oVersion, oQuery, oDatabase:if ( poElementName.equals( \"Header\" ) )");
            //System.out.println(oProgram + ", " +
            //                   oVersion + ", " +
            //                   oQuery + ", " +
            //                   oDatabase);
            if(oQueryResult != null) {
                try {
                    oQueryHandler.process(oQueryResult);
                }
                catch (java.io.FileNotFoundException e) {
                    printError(e);
                }
                catch (java.lang.Exception e) {
                    printError(e);
                }
                oQueryResult = null;
                // Get rid of an old blast sequence
                oBlastSequence = null;
            }
            
            oQueryResult = new QueryResult();
            
            oQueryResult.setQueryAccession(BlastSequence.parseForAccession(oQuery));
            oQueryResult.setQueryGI(BlastSequence.parseForGI(oQuery));
            // Query description is not full at this point
            oQueryResult.setQueryHeader(oQuery);
            
            oQueryResult.setDataBase(oDatabase);
            oQueryResult.setQueryLength(oQueryLength);
            
        } else 	if ( poElementName.equals( "HitDescription" ) ) {
            oDesc.hitDescription = sb.toString();
            
        } else 	if ( poElementName.equals( "Summary" ) ) {
            //TODO: oRenderer.writeCurrentSummary( oHitSummary );
            //TODO: oRenderer.endSummaryTable();
            //oQueryResult.add(oBlastSequence);
            //oBlastSequence = new BlastSequence();
            //setBlastSequenceData(oBlastSequence);
            //We don't need this either because we are still in the top
            //at the end of the summary, so we disregard (we can get later)
            //System.out.println("***EndElement***");
            //System.out.println("oHitSummary:else if ( poElementName.equals( \"Summary\" ) )");
            //System.out.println(oHitSummary.score + ", " +
            //                   oHitSummary.expectValue + ", " +
            //                   oHitSummary.oHitId.id + ", " +
            //                   oHitSummary.oDesc.hitDescription);
            
        } else 	if ( poElementName.equals( "Detail" ) ) {
            //TODO: oRenderer.endDetailTable();
            //Register the Last Blast Sub Hit with the BlastSequence
            try {
                if( oHighScoringPairCurrent != null ){ addSubHitSequence(oBlastSequence); }
            }
            catch (java.lang.Exception e) {
                printError(e);
            }
            //Register the Last BlastSequence Object with the QueryResult
            if(oBlastSequence != null && oBlastSequence.isValid()){
                oQueryResult.add(oBlastSequence);
                oBlastSequence  = null;
            }
        } else 	if ( poElementName.equals( "RawOutput" ) ) {
            oRawOutput  = sb.toString();
        } else 	if ( poElementName.equals( "HSPSummary" ) ) {
            oHSPSummary.rawOutput = oRawOutput;
        } else if ( poElementName.equals( "QuerySequence" ) ) {
            oAlignment.oQuerySeq.seq = sb.toString();
        } else if ( poElementName.equals( "MatchConsensus" ) ) {
            oAlignment.oConsensus = sb.toString();
        } else if ( poElementName.equals( "HitSequence" ) ) {
            oAlignment.oHitSeq.seq = sb.toString();
        } else if ( poElementName.equals( "HSP" ) ) {
            //TODO: oRenderer.writeCurrentHSP( oHSPSummary, oAlignment );
            //addSubHitSequence(oBlastSequence);
            //We are in the next sub hit!
            //System.out.println("***EndElement***");
            //System.out.println("oHSPSummary, oAlignment:else if ( poElementName.equals( \"HSP\" ) )");
            //System.out.println(oHSPSummary.score + ", " +
            //                   oHSPSummary.expectValue + ", " +
            //                   oHSPSummary.hitStrand + ", " +
            //                   oHSPSummary.queryStrand);
            try {
                addSubHitSequence(oBlastSequence);
            }
            catch (java.lang.Exception e) {
                printError(e);
            }
            //make sure to state that this current HighScoringPair is marked as recorded
            oHighScoringPairCurrent = null;
            
        } else 	if ( poElementName.equals( "BlastLikeDataSetCollection" ) ) {
            this.reInit();
        }
        
    } // end
    
    /**
     * Describe <code>characters</code> method here.
     *
     * @param charBuffer - character array containing data.
     * @param start - the start position of relavent chars in passes array
     * @param length - the stop position of relavent chars in passes array
     */
    public void characters( char[] charBuffer, int start, int length) {
        
        // note this may be called more than once for a particular tag
        // ie loaded in chunks.
        // So the correct way to handle this stuff is to buffer contents
        // and deal with buffer when endElement is called.
        
        sb.append( charBuffer, start, length );
    }
    
    // ************************************************************ //
    // ****                 Utility functions                  **** //
    // ************************************************************ //
    
    /**
     * Re-initializes state, called between parsings.
     */
    void reInit() {
        inCollection = false;
        firstSummary = true;
        firstDetail = true;
        oRawOutput = null;
        sb = new StringBuffer();
    }
    
    
    /**
     * Parses out query and database id's from, the rawoutput.
     *
     * Changes in the Sax event generator may have made this redundant.
     *
     */
    void getQueryIdAndDatabase() {
        
        BufferedReader reader = new BufferedReader
        ( new StringReader( sb.toString() ) );
        
        String oLine;
        
        try {
            while (( oLine = reader.readLine() ) != null) {
                if ( oLine.startsWith( "Query=" ) ) {
                    int index = oLine.indexOf( "=" );
                    oQuery = oLine.substring(index + 1).trim();
                    while((oLine = reader.readLine()) != null) {
                        // Description ends with .
                        if(oLine.startsWith("Database:") || oLine.trim().equalsIgnoreCase("")) break;
                        oQuery += " " + oLine.trim();
                        // Parse for query length
                        if (oLine.trim().startsWith("(") &&
                            oLine.trim().endsWith(")") &&
                            oLine.indexOf("letters") != -1) {
                            String length = oLine.trim();
                            StringTokenizer st = new StringTokenizer(length,"(, letters)");
                            length = "";
                            while(st.hasMoreTokens()) {
                                length += st.nextToken();
                            }
                            oQueryLength = Integer.parseInt(length);
                        }
                    }
                    continue;
                } else if ( oLine.startsWith( "Database:" ) ) {
                    int index = oLine.indexOf( ":" );
                    oDatabase = oLine.substring( index+1 ).trim();
                    continue;
                }
                
            }
        }
        catch ( IOException e ) {
            printError( e );
        }
    }
    
    
    /**
     * Print an error to System.err
     *
     * @param e an <code>Exception</code>
     */
    void printError( Exception e ) {
        
        System.out.println( e.getMessage() );
        e.printStackTrace();
    }
    
    /**
     * Dump subhit data into HighScoringPair object
     */
    private HighScoringPair setHighScoringPairData(){
        oHighScoringPair = new HighScoringPair();
        //set a pointer to HighScoringPair we are working with so it does not get lost
        oHighScoringPairCurrent = oHighScoringPair;
        oHighScoringPair.setQueryStart(oAlignment.oQuerySeq.startPosition);
        oHighScoringPair.setQueryEnd(oAlignment.oQuerySeq.stopPosition);
        oHighScoringPair.setHitStart(oAlignment.oHitSeq.startPosition);
        oHighScoringPair.setHitEnd(oAlignment.oHitSeq.stopPosition);
        oHighScoringPair.setHitSequence(oAlignment.oHitSeq.seq);
        oHighScoringPair.setQuerySequence(oAlignment.oQuerySeq.seq);
        oHighScoringPair.setStrands(oHSPSummary.hitStrand,oHSPSummary.queryStrand);
        oHighScoringPair.setExpected(oHSPSummary.expectValue);
        oHighScoringPair.setIdentity(oHSPSummary.numberOfIdentities,oHSPSummary.alignmentSize);
        oHighScoringPair.setPercentageIdentity(oHSPSummary.percentageIdentity);
        oHighScoringPair.setScore(oHSPSummary.score);
        return oHighScoringPair;
    }
    
    /**
     * Add HighScoringPair (Subhit) into BlastSequence object (Hit)
     */
    private void addSubHitSequence(BlastSequence oBlastSequence) throws java.lang.Exception{
        //If we are in the first sub hit, record the sub hit data into the
        //blast hit data element. (so it matches the summary at the top).
        //then populate the sub hit and
        //add the sub hit to the blastSequence linked list.
        if(firstSubHit == true){
            oBlastSequence.setExpected(oHSPSummary.expectValue);
            oBlastSequence.setScore(oHSPSummary.score);
            //System.out.println(oHSPSummary.score + "  " + oHSPSummary.expectValue);
            firstSubHit = false;
        }
        //else just add a populated sub hit to the blastSequence linked list.
        oBlastSequence.add(setHighScoringPairData());
        return;
    }
    
    /**
     * Get BlastSequence representing Linked List of HighScoringPairs
     */
    public BlastSequence getBlastSequence() { return oBlastSequence; }
    
} // end class

// ************************************************************ //
// ****        Simple holder classes to hold temporary     **** //
// ****                 values  during parsing             **** //
// ************************************************************ //


class DetailHit {
    public String sequenceLength;
    public HitDescription oDesc;
    public HitId  oHitId;
}

class HitDescription {
    String hitDescription;
}

class HSP {
    public HSPSummary oHSPSummary;
    public BlastLikeAlignment oAlignment;
}

class HSPSummary {
    public String score;
    public String expectValue;
    public String numberOfIdentities;
    public String alignmentSize;
    public String percentageIdentity;
    
    public String hitStrand;
    public String queryStrand;
    
    public String queryFrame;
    public String hitFrame;
    
    public String numberOfPositives;
    public String percentagePositives;
    public String pValue;
    public String sumPValues;
    public String numberOfGaps;
    
    public String rawOutput;
}

class BlastLikeAlignment {
    public Sequence oQuerySeq;
    public Sequence oHitSeq;
    public String   oConsensus;
}

class Sequence {
    public String seq;
    public String startPosition;
    public String stopPosition;
}


class HitSummary {
    public String score;
    public String expectValue;
    public HitId  oHitId;
    public HitDescription oDesc;
    
    public String numberOfHSPs;
    public String numberOfContributingHSPs;
    public String smallestSumProbability;
    public String readingFrame;
    public String numberOfDomains;
}

class HitId {
    public String id;
    public String metaData;
}
