# Supplementary material for: Leveraging human genomic information to identify nonhuman primate sequences for expression array development
Source: BMC Genomics. 2005 Nov 15;6:160. doi: 10.1186/1471-2164-6-160 (PMC1314899; doi:10.1186/1471-2164-6-160)
Supplement: Additional File 6 — Java methods. An archived collection of Java methods used in determining last exons and generating primer pairs. Used in conjuction with bioJava 1.30 (also included). See the file BlastObjectParser.java for a brief explanation on usage of the various processing methods. [file 1471-2164-6-160-S6.gz › BlastObject/BlastObjectParser.java]

/*
 *                    GIGOgene development code
 *
 * This code may be freely distributed and modified under the
 * terms of the GNU Lesser General Public Licence.  This should
 * be distributed with the code.  If you do not have a copy,
 * see:
 *
 *      http://www.gnu.org/copyleft/lesser.html
 *
 * Copyright for this code is held jointly by Churbanov Alexander.
 * These should be listed in @author doc comments.
 *
 *
 */

/**
 *
 * The program automaticallty filters out invalid polyA HSP(s).
 * 
 * Most of the parameters mentioned in this brief description 
 * may be adjusted in parameters file.
 *
 * The program parses BLASTN output for High Scoring Segment Pairs.
 * The queryResult object is the result of the query, containing 
 * BlastSequence objects sorted by score. Each BlastSequence object 
 * contains set of HSP(s) ordered by query coordinates (mRNA location).
 * There are three ways to get sequences for query (mRNA) and hits (DNA):
 *  - from ENTREZ on the web, 
 *  - from FASTA formatted file (every record has to have an unique 
 *    ID before description!!!)
 *  - From database (we use JDBC connection to PostgreSQL database of sequences).
 * After we put corresponding sequences to the queryResult object and to 
 * every valid BlastSequence (we require expectation to be 0.0 with score higher
 * 300), we form IntervalNodes out of the BlastSequence(s). We split each 
 * BlastSequence into two BlastSequences based on a hit strand (Plus/Minus).
 *
 * We convert all the DNA sequences into Positive strand, and we use java 
 * String coordinates system for all the internal calculations. In order to take
 * subsequence from IntervalNode, we add one to the end coordinate of a 
 * subsequence, since all coordinate go from [0,..,length-1], but we need 
 * [1,..,length] range for the last indes (see String object documentation).
 * DNA coordinated get converted back only at the very end of the calculations
 * for display and storage purposes. All the debug information is presented in 
 * natural String coordinates (positive strands), except the very last location 
 * display.
 *
 * All other features are described in the paper 
 *  @INPROCEEDINGS{splicedStuff,
 *  AUTHOR = "Tchourbanov, Alexandre and Quest, Daniel and Ali, Hesham and 
 *            Pauley, Mark and Norgren, Robert",
 *   TITLE = "A New Approach for Gene Annotation Using Unambiguous Sequence
 *           Joining",
 *   BOOKTITLE = "Proceedings of IEEE Computer Society Bioinformatics
 *               Conference, CSB03",
 *   YEAR = "2003",
 *   month = "Aug.",
 *   publisher = "In press"
 * }
 */
package BlastObject;

import org.xml.sax.ContentHandler;
import org.xml.sax.XMLReader;
import org.xml.sax.SAXException;
import org.xml.sax.InputSource;
import java.util.*;
import java.io.*;
import BlastObject.GeneAnnot.*;
import BlastObject.seq.*;

import org.biojava.bio.program.sax.BlastLikeSAXParser;

public class BlastObjectParser {
    public static BufferedWriter oOutputFileStream;
    
    public static void main(String[] args) throws Exception {
        String oInput = null;       // Input file
        String oOutput = null;      // Output file
        String oMode  = null;       // Mode
        boolean tStrict = true;
        
        // If wrong number of parameters are entered, print out usage
        if (args.length < 3) {
            System.err.println("\nUsage: java BlastObjectParser " +
                               "<pathname/parameters> <pathname/Blast " +
                               "filename> <FASTA output file>\n");
            System.err.println("For Example: " );
            System.err.println("\tjava BlastObject.BlastObjectParser " +
                               "c:/alexander/ParserTest/" +
                               "GenomeBlastObjectParameters.xmli " +
                               "d:/MyWork/ParserTest/BlastObject/seq3.out " +
                               "C:/temp/FocusSetExons.fa");
            System.err.println();
            System.exit(1);
        }
        
        // Read run-time parameters from a file
        ParametersXML parameters = new ParametersXML(args[0]);
        // BLASTN file to read
        oInput = args[1];
        // FASTA file to write
        oOutput = args[2];
        
        // Create a SAX Parser
        XMLReader oParser = (XMLReader) new BlastLikeSAXParser();
        ((BlastLikeSAXParser)oParser).setModeLazy();
        
        ContentHandler oHandler  = (ContentHandler) new BlastObjectHandler();

        // ****************************************************************** //
        // Select Appropriate QueryHandler
 
        // Test QueryHandler
        // QueryHandler oQueryHandler = new QueryHandlerTest();

        // Extraction of PLEs 
        // QueryHandler oQueryHandler = new QueryHandlerPLE();
        // Rejects PLEs coming from mRNA and short PLEs with strings of "a"s
        // QueryHandler oQueryHandler = new QueryHandlerPLE2();

        // PLEs vs. Genomic Clones
        // QueryHandler oQueryHandler = new QueryHandlerTarget();
        // QueryHandler oQueryHandler = new QueryHandlerTarget2();
 
        // PSR vs. EST
        // QueryHandler oQueryHandler = new QueryHandlerStack();
 
        // PSR vs. Baylor 
        // QueryHandler oQueryHandler = new QueryHandlerStack2();

        // MacacaNT vs. PSR 
        // QueryHandler oQueryHandler = new QueryHandlerStack3();

        // Primer Verification - Finds HSP with matching LL Id
        // QueryHandler oQueryHandler = new QueryHandlerRange();

        // Target vs. PSR 
        // QueryHandler oQueryHandler = new QueryHandlerPrimer();

        // Associate a mRNA reference sequence to a non-reference sequence
        // QueryHandler oQueryHandler = new QueryHandlerAssociate();

        // Associate a PSR with an mRNA (and LocusLink Id and gene symbol)
        // QueryHandler oQueryHandler = new QueryHandlerAssociate2();

        // Find the 3' most mRNA
        // QueryHandler oQueryHandler = new QueryHandler3PrimeMostmRNA();

        // Find the 3' most PSR
        // QueryHandler oQueryHandler = new QueryHandler3PrimeMostPSR();

        // Find first HSP with a desired feature (e.g., a plus/plus HSP)
        // First HSP with alignment >= 300 and % identity >= 99.        
        // QueryHandler oQueryHandler = new QueryHandlerFind();
        // First HSP with length .95 * QueryLength
        // QueryHandler oQueryHandler = new QueryHandlerFind2();
        // First HSP with alignment >= 250 bp and no % identity requirement
        QueryHandler oQueryHandler = new QueryHandlerFind3();
        
        // Confirm identity
        // QueryHandler oQueryHandler = new QueryHandlerConfirmId();

        // Extract 3'-most bp of monkey sequence aligned with human mRNA
        // QueryHandler oQueryHandler = new QueryHandlerLast600bp(); 

        // Extract the 3-most end of the 3'-most target (human mRNA vs. Baylor)
        // QueryHandler oQueryHandler = new QueryHandlerLast600bp2();

        // Extend reference with mRNA
        // QueryHandler oQueryHandler = new QueryHandlerExtendRefSeq(); 

        // Extraction of final RM sequence
        // QueryHandler oQueryHandler = new QueryHandlerFinalSeqs();

        // First HSP regardless of length or % ident
        // Determines if query sequence aligns "full length" with target (e.g.,
        // RM PSRs vs. Human Full Length mRNA) (within 20)
        // QueryHandler oQueryHandler = new QueryHandlerFirst();
        // Determines if query sequence extends beyond exonic region 
        // QueryHandler oQueryHandler = new QueryHandlerFirst2();
        // Determines if query sequence aligns "full length" with target (e.g.,
        // Affy monkey PSRs with human PSRs) (within 5)
        // QueryHandler oQueryHandler = new QueryHandlerFirst3();
        // Norgren STS vs. hs_phase3
        // QueryHandler oQueryHandler = new QueryHandlerFirst4();
        // Norgren STS vs. processTargets
        // QueryHandler oQueryHandler = new QueryHandlerFirst5();

        // ****************************************************************** //

        ((BlastObjectHandler)oHandler).setContentHandler(oQueryHandler);
        
        /*
         * Give the parser a reference to the ContentHandler
         * so that it can send SAX2 mesagges.
         */
        oParser.setContentHandler(oHandler);
        
        //Parsing using ByteSteam as InputSource
        // Open file and read all lines from file sequentially
        FileInputStream oInputFileStream;
        BufferedReader oContents;
        
        try {
            // create input stream
            oInputFileStream = new FileInputStream(oInput);
            // Open file to append the results
            oOutputFileStream = new BufferedWriter(
                                new FileWriter(oOutput,
                                    ParametersXML.getBooleanFeature("APPEND")));
            InputSource inputSource = new InputSource(oInputFileStream);
            oParser.parse(inputSource);
            ((BlastObjectHandler)oHandler).terminate();
            oOutputFileStream.close();
        } catch (java.io.FileNotFoundException x) {
            System.err.println(x.getMessage());
            x.printStackTrace();
            System.err.println("Couldn't open file!!");
            System.exit(0);
        }
        
    }
}
