# Supplementary material for: Leveraging human genomic information to identify nonhuman primate sequences for expression array development
Source: BMC Genomics. 2005 Nov 15;6:160. doi: 10.1186/1471-2164-6-160 (PMC1314899; doi:10.1186/1471-2164-6-160)
Supplement: Additional File 6 — Java methods. An archived collection of Java methods used in determining last exons and generating primer pairs. Used in conjuction with bioJava 1.30 (also included). See the file BlastObjectParser.java for a brief explanation on usage of the various processing methods. [file 1471-2164-6-160-S6.gz › BlastObject/BlastSequence.java]

/*
 *                    GIGOgene development code
 *
 * This code may be freely distributed and modified under the
 * terms of the GNU Lesser General Public Licence.  This should
 * be distributed with the code.  If you do not have a copy,
 * see:
 *
 *      HighScoringPair://www.gnu.org/copyleft/lesser.html
 *
 * Copyright for this code is held jointly by Churbanov Alexander.
 * These should be listed in @author doc comments.
 *
 *
 */


package BlastObject;

import BlastObject.seq.*;

import java.lang.*;
import java.util.*;
import java.text.*;
import java.io.*;

/**
  *
  * @author  achurban
  * @version
  */
public class BlastSequence implements Comparable {
    private String hitAccession;
    private long gi;
    private double expected;
    private double score;
    private String description;
    private String fastaHeader;
    private String name;
    private int length;
    // This is the DNA sequence that is read from a file
    // in a Fasta format or database
    private String theHitSequence;
    private ConvertibleRBTree hsps;
    private static boolean needAutoFastaName=true;
    
    /** Creates new hit */
    public BlastSequence() {
        hsps = new ConvertibleRBTree();
    }
    
    /**
     * Copy constructor without set HSPs
     */
    public BlastSequence(BlastSequence bs) {
        this();
        this.setHitAccession(bs.getHitAccession());
        this.setHitGI(bs.getHitGI());
        this.setHitHeader(bs.getHitHeader());
        this.setExpected(bs.getExpected());
        this.setScore(bs.getScore());
        this.setHitSequence(bs.getHitSequence());
    }
    
    public static void setNeedAutoFastaName(boolean tag) {
        needAutoFastaName = tag;
    }
    
    public void setHitSequence(String s) {
        theHitSequence = s;
    }
    
    public String getHitSequence() {
        return theHitSequence;
    }
    
    
    public String getHitAccession() {
        return hitAccession;
    }
    
    public long getHitGI() {
        return gi;
    }
    
    public void setScore(String s){
        if (s.toLowerCase().startsWith("e")) {
            s = "1" + s;
        }
        StringTokenizer st = new StringTokenizer(s,"eE");
        if (st.countTokens() == 2) {
            double fraction = Double.parseDouble(st.nextToken());
            double exponent = Double.parseDouble(st.nextToken());
            setScore(fraction * Math.pow(10.0,exponent));
        } else {
            setScore(Double.parseDouble(s));
        }
        
        return;
    }
    
    public void setScore(double sc){
        score = sc;
    }
    
    public void setHitHeader(String h) {
        fastaHeader = h;
        description = BlastSequence.parseForDescription(h);
        name = BlastSequence.parseForName(h);
    }
    
    public String getHitName() {
        return name;
    }
    
    public String getHitDescription() {
        return description;
    }
    
    public String getHitHeader() {
        return fastaHeader;
    }
    
    public double getScore() {
        return score;
    }
    
    public void setHitAccession(String s){
        hitAccession = s;
    }
    
    public void setHitGI(long gi) {
        this.gi = gi;
    }
    
    public double getExpected() {
        return expected;
    }
    
    public void setExpected(double e) {
        expected = e;
    }
    
    public void setExpected(String s) {
        if(s.toLowerCase().startsWith("e")) {
            s = "1" + s;
        }
        setExpected(Double.parseDouble(s));
        return;
    }
    
    //Add the HighScoringPair object
    public void add(HighScoringPair r) {
        hsps.add(r);
    }
    
    public HighScoringPair [] getRnaSortedHSPs() {
        return (HighScoringPair []) hsps.buildArray();
    }
    
    public static String parseForAccession(String s) {
        // Identify if this is adjoint sequence
        String str,
               token = "";
        StringTokenizer st = new StringTokenizer(s, "+");
        if (st.countTokens() > 1) {
            while (st.hasMoreTokens()) {
                token = st.nextToken();
            }
            st = new StringTokenizer(token,"|");
            if(st.countTokens() > 1) {
                // Few sequences were connected!
                st = new StringTokenizer(s,"+");
                for (str = ""; st.hasMoreTokens();
                                str += parseForAccession(st.nextToken()) + ",");
                // Get rid of last ","
                str = str.substring(0,str.length() - 1);
                return str;
            }
        }
        // otherwise this is a valid string
         
        st = new StringTokenizer(s,"|:");
        while (st.hasMoreTokens()) {
            token = st.nextToken();
            if (token.compareTo("gb") == 0 ||
                token.compareTo("dbj") == 0 ||
                token.compareTo("ref") == 0 ||
                token.compareTo("emb") == 0 ||
                token.compareTo("sp") == 0)
                break;
        }
        if (st.hasMoreTokens()) {
            return st.nextToken();
        } else {
            return "none";
        }
    }
    
    public static long parseForGI(String s) {
        // Identify if this is adjoint sequence
        String token = "";
        StringTokenizer st = new StringTokenizer(s, "+");
        if(st.countTokens() > 1) {
            while (st.hasMoreTokens()) token = st.nextToken();
            st = new StringTokenizer(token,"|");
            if (st.countTokens() > 1) {
                // few sequences wereconnected together
                return -1;
            }
        }
        // otherwise this is a valid string
        
        st = new StringTokenizer(s,"|:");
        while(st.hasMoreTokens()) {
            token = st.nextToken();
            if (token.compareTo("gi") == 0) {
                break;
            }
        }
        if (st.hasMoreTokens()) {
            return Long.parseLong(st.nextToken());
        }
        else {
            return -1;
        }
    }
    
    /**
      * Extracts FASTA id
      */
    public static String parseForName(String s) {
        // There has to be name for a sequence
        StringTokenizer st = new StringTokenizer(s, " ");
        if (st.hasMoreTokens()) {
            return st.nextToken();
        } else {
            System.err.println("There has to be name for a sequence!!!");
            System.exit(0);
        }
        return null;
    }

    
    /**
      * Extracts FASTA description
      */
    public static String parseForDescription(String s) {
        // There has to be name for a sequence
        String description = "";
        StringTokenizer st = new StringTokenizer(s," ");
        if(st.hasMoreTokens()) {
            st.nextToken();
        }
        while(st.hasMoreTokens()) {
            description += " " + st.nextToken();
        }
        return description.trim();
    }
    
    /**
      * Do we need to process it???
      */
    public boolean isValid() {
        double d = ParametersXML.getDoubleFeature("THRESHOLDE");
        return (this.getExpected() <=
                  ParametersXML.getDoubleFeature("THRESHOLDE")) &&
                this.getScore() >= 
                  ParametersXML.getDoubleFeature("THRESHOLDBITSCORE") &&
                this.getHitDescription().indexOf(ParametersXML.getStringFeature(
                                                 "DRAFT_TOKEN")) == -1;
    }
    
    /** Compares this object with the specified object for order.  Returns a
     * negative integer, zero, or a positive integer as this object is less
     * than, equal to, or greater than the specified object.<p>
     *
     * In the foregoing description, the notation
     * <tt>sgn(</tt><i>expression</i><tt>)</tt> designates the mathematical
     * <i>signum</i> function, which is defined to return one of <tt>-1</tt>,
     * <tt>0</tt>, or <tt>1</tt> according to whether the value of
     * <i>expression</i> is negative, zero or positive.
     *
     * The implementor must ensure <tt>sgn(x.compareTo(y)) ==
     * -sgn(y.compareTo(x))</tt> for all <tt>x</tt> and <tt>y</tt>.  (This
     * implies that <tt>x.compareTo(y)</tt> must throw an exception iff
     * <tt>y.compareTo(x)</tt> throws an exception.)<p>
     *
     * The implementor must also ensure that the relation is transitive:
     * <tt>(x.compareTo(y)&gt;0 &amp;&amp; y.compareTo(z)&gt;0)</tt> implies
     * <tt>x.compareTo(z)&gt;0</tt>.<p>
     *
     * Finally, the implementer must ensure that <tt>x.compareTo(y)==0</tt>
     * implies that <tt>sgn(x.compareTo(z)) == sgn(y.compareTo(z))</tt>, for
     * all <tt>z</tt>.<p>
     *
     * It is strongly recommended, but <i>not</i> strictly required that
     * <tt>(x.compareTo(y)==0) == (x.equals(y))</tt>.  Generally speaking, any
     * class that implements the <tt>Comparable</tt> interface and violates
     * this condition should clearly indicate this fact.  The recommended
     * language is "Note: this class has a natural ordering that is
     * inconsistent with equals."
     *
     * @param   o the Object to be compared.
     * @return  a negative integer, zero, or a positive integer as this object
     * 		is less than, equal to, or greater than the specified object.
     *
     * @throws ClassCastException if the specified object's type prevents it
     *         from being compared to this Object.
     */
    public int compareTo(Object o) {
        BlastSequence bs = (BlastSequence) o;
        if(this.score > bs.score) return -1;
        else if(this.score <= bs.score) return 1;
        return 0;
    }
    
    /**
     * Make FASTA formatted sequence file
     */
    public static String makeFasta(String seq) {
        StringBuffer out = new StringBuffer();
        int i;
        int fastaWidth = ParametersXML.getIntegerFeature("FASTA_WIDTH");
        for(i = 0; i < seq.length() - fastaWidth; i += fastaWidth) {
            out.append(seq.substring(i, i + fastaWidth));
            out.append("\n");
        }
        out.append(seq.substring(i));
        out.append("\n");
        return out.toString();
    }
    
    public static void writeFasta(BufferedWriter bw, 
                                  String description, 
                                  String seq) {
        try {
            String header = ">";
            if(needAutoFastaName) {
                header = ParametersXML.getStringFeature("FASTA_HEADER") +
                ParametersXML.getFastaCounter() + " ";
            }
            bw.write(header +
                     description + "\n" +
                     ((seq != null) ? makeFasta(seq) : ""));
        } catch(Exception x) {
            System.out.println("There was an error while writing FASTA file");
            x.printStackTrace();
            System.exit(0);
        }
    }
    
    /**
      * The function works for SQL queries.
      */
    public static String fixIt(String str) {
        String fixes = "";
        for(int i = 0; i < str.length(); i++) {
            if(str.charAt(i) == '\'') fixes += "\\'";
            else if(str.charAt(i) == '\"') fixes += "\\\"";
            else if(str.charAt(i) == '\\') fixes += "\\\\";
            else fixes += str.substring(i,i+1);
        }
        return fixes;
    }
    
    /**
      * Gets the feature <featureName> feature </featureName>
      */
    public static String getFeature(String featureName,
                                    String descriptionLine) {
        int startIndex = 0,
            endIndex = 0;
        
        String begin = "<" + featureName.toLowerCase() + ">";
        String end = "</" + featureName.toLowerCase() + ">";
        String description = descriptionLine.toLowerCase();

        startIndex = description.indexOf(begin);
        endIndex = description.indexOf(end);
        
        if(startIndex == -1 || endIndex == -1) {
            return null;
        }
        else {
            return descriptionLine.substring(startIndex + begin.length(),
                                             endIndex).trim();
        }
    }
    
    /**
      * Get # of HSPs available
      */
    public int size() {
        return hsps.size();
    }
    
    
    /**
      * The function sets length of the sequence
      */
    public void setLength(int l) {
        length = l;
    }
    
    /**
      * The function returns length of the sequence
      */
    public int getLength() {
        return length;
    }
}
