# Supplementary material for: Leveraging human genomic information to identify nonhuman primate sequences for expression array development
Source: BMC Genomics. 2005 Nov 15;6:160. doi: 10.1186/1471-2164-6-160 (PMC1314899; doi:10.1186/1471-2164-6-160)
Supplement: Additional File 6 — Java methods. An archived collection of Java methods used in determining last exons and generating primer pairs. Used in conjuction with bioJava 1.30 (also included). See the file BlastObjectParser.java for a brief explanation on usage of the various processing methods. [file 1471-2164-6-160-S6.gz › BlastObject/ConvertibleRBTree.java]

/*
 *                    GIGOgene development code
 *
 * This code may be freely distributed and modified under the
 * terms of the GNU Lesser General Public Licence.  This should
 * be distributed with the code.  If you do not have a copy,
 * see:
 *
 *      http://www.gnu.org/copyleft/lesser.html
 *
 * Copyright for this code is held jointly by Churbanov Alexander.
 * These should be listed in @author doc comments.
 *
 */

/*
 * ConvertibleRBTree.java
 *
 * Created on September 12, 2002, 10:57 PM
 */

package BlastObject;

import java.util.*;
import java.lang.reflect.*;
import java.io.*;

/**
 *
 * @author  achurban
 * @version
 */
public class ConvertibleRBTree extends TreeSet implements Serializable {
    
    public Object buildArray(Class type) {
        Object copy = Array.newInstance(type, this.size());
        System.arraycopy(this.toArray(), 0, copy, 0, this.size());
        return copy;
    }
    
    // Assumes there's at least one element and it's not null!
    public Object buildArray() {
        if (this.size() > 0 && this.toArray()[0] != null) {
            return buildArray(this.toArray()[0].getClass());
        } else {
            // throw new IllegalArgumentException("cannot convert to array");
            return null;
        }
    }
}
