# Supplementary material for: Leveraging human genomic information to identify nonhuman primate sequences for expression array development
Source: BMC Genomics. 2005 Nov 15;6:160. doi: 10.1186/1471-2164-6-160 (PMC1314899; doi:10.1186/1471-2164-6-160)
Supplement: Additional File 6 — Java methods. An archived collection of Java methods used in determining last exons and generating primer pairs. Used in conjuction with bioJava 1.30 (also included). See the file BlastObjectParser.java for a brief explanation on usage of the various processing methods. [file 1471-2164-6-160-S6.gz › BlastObject/DnaSortedHSP.java]

/*
 *                    GIGOgene development code
 *
 * This code may be freely distributed and modified under the
 * terms of the GNU Lesser General Public Licence.  This should
 * be distributed with the code.  If you do not have a copy,
 * see:
 *
 *      http://www.gnu.org/copyleft/lesser.html
 *
 * Copyright for this code is held jointly by Churbanov Alexander.
 * These should be listed in @author doc comments.
 *
 *
 */

/*
 * dnaSortedHSP.java
 *
 * Created on September 14, 2002, 7:25 PM
 */

package BlastObject;
import BlastObject.GeneAnnot.*;
import java.io.*;

/**
 * This object is a wrapper for HighScoringPair
 */
 public class DnaSortedHSP extends HighScoringPair implements Hit,Comparable,Serializable {
    
    /** Creates a new instance of DNA Sorted HSP */
    public DnaSortedHSP(HighScoringPair r) {
      super(r);  
    }
       
    public boolean isSubHSP(DnaSortedHSP r) throws java.lang.Exception {
      return super.isSubHSP(r,true);  
    }
    
    public boolean isSubHSP(Node n) throws java.lang.Exception {
      return super.isSubHSP(n, true, ParametersXML.getIntegerFeature("TOLERANCE"));   
    }
    
    public int compareTo(Object o) {
      // Comparison for RNA only
      int r = 0;
      try {
        r =  super.compareTo(o,true);
      } catch (Exception e) {
        e.printStackTrace();
        System.exit(0);
      }
      return r;
    }
    
    public int weight() {
      return super.weight(true);   
    }
    
    /**
     * Make sure the HighScoringPairs are the same
     */
    public boolean isTheSame(Hit x) {
      return super.isTheSame(x, true);     
    }
    
}
