# Supplementary material for: Leveraging human genomic information to identify nonhuman primate sequences for expression array development
Source: BMC Genomics. 2005 Nov 15;6:160. doi: 10.1186/1471-2164-6-160 (PMC1314899; doi:10.1186/1471-2164-6-160)
Supplement: Additional File 6 — Java methods. An archived collection of Java methods used in determining last exons and generating primer pairs. Used in conjuction with bioJava 1.30 (also included). See the file BlastObjectParser.java for a brief explanation on usage of the various processing methods. [file 1471-2164-6-160-S6.gz › BlastObject/ExonsComparator.java]

/*
 * ExonsComparator.java
 *
 * Created on July 24, 2003, 12:27 PM
 */

package BlastObject;

import java.util.*;
import Alignment.*;
import BlastObject.GeneAnnot.*;

/**
 *
 * @author  achurban
 */
public class ExonsComparator implements Comparator {
    
    /** Creates a new instance of ExonsComparator */
    public ExonsComparator() { }
    
    public int compare(Object o1, Object o2) {
        Exon left = (Exon) o1;
        Exon right = (Exon) o2;
        /**
         * *-----------------------* right
         *                       /
         *                     *-----------------------* left
         */
        if(left.getQueryStart() > right.getQueryStart() &&
        left.getQueryEnd()   >   right.getQueryEnd() &&
        left.getQueryStart() <= right.getQueryEnd()) return 0;
        
        /**
         * *-----------------------* right
         *     *--------------* left
         */
        else if(left.getQueryStart() >= right.getQueryStart() &&
        left.getQueryEnd() <= right.getQueryEnd()) return 0;
        
        /**
         *     *--------------* right
         * *------------------------* left
         */
        else if(left.getQueryStart() <= right.getQueryStart() &&
        left.getQueryEnd() >= right.getQueryEnd()) return 0;
        
        /**
         *                       *-----------------------* right
         *                        \
         * *-----------------------* left
         */
        else if(left.getQueryStart() < right.getQueryStart() &&
        left.getQueryEnd() >= right.getQueryStart() &&
        left.getQueryEnd() < right.getQueryEnd()) return 0;
        
        // They do not everlap
        if(left.getQueryStart() > right.getQueryStart()) return 1;
        else return -1;
        
    }
}
