# Supplementary material for: Leveraging human genomic information to identify nonhuman primate sequences for expression array development
Source: BMC Genomics. 2005 Nov 15;6:160. doi: 10.1186/1471-2164-6-160 (PMC1314899; doi:10.1186/1471-2164-6-160)
Supplement: Additional File 6 — Java methods. An archived collection of Java methods used in determining last exons and generating primer pairs. Used in conjuction with bioJava 1.30 (also included). See the file BlastObjectParser.java for a brief explanation on usage of the various processing methods. [file 1471-2164-6-160-S6.gz › BlastObject/HighScoringPair.java]

/*
 *                    GIGOgene development code
 *
 * This code may be freely distributed and modified under the
 * terms of the GNU Lesser General Public Licence.  This should
 * be distributed with the code.  If you do not have a copy,
 * see:
 *
 *      http://www.gnu.org/copyleft/lesser.html
 *
 * Copyright for this code is held jointly by Churbanov Alexander.
 * These should be listed in @author doc comments.
 *
 *
 */

/*
 * HighScoringPair.java
 *
 * Created on July 7, 2002, 2:10 PM
 */

/**
 *
 * @author  achurban
 * @version
 */

package BlastObject;

import BlastObject.GeneAnnot.*;
import BlastObject.seq.*;

import java.util.*;
import java.text.*;
import java.io.*;

public class HighScoringPair extends BoundedPair
                             implements Serializable, Comparable {
    private double expected;
    private double score;
    private int percentageIdentity;
    private Identity id;
    private String querySequence;
    private String hitSequence;
    private int queryStrand; //Plus or Minus (always Plus I think)
    private int hitStrand; // Plus or Minus
    
    /**
      * Creates new HighScoringPair
      */
    public HighScoringPair() {  }
    
    /**
      * Deep copy constructor Creates new HighScoringPair
      */
    public HighScoringPair(HighScoringPair r) {
        this.queryStart = r.queryStart;
        this.queryEnd = r.queryEnd;
        this.hitStart = r.hitStart;
        this.hitEnd = r.hitEnd;
        this.expected = r.expected;
        this.score = r.score;
        this.percentageIdentity = r.percentageIdentity;
        this.id = r.id;
        this.querySequence = r.querySequence;
        this.hitSequence = r.hitSequence;
        this.queryStrand  = r.queryStrand;    // Always Plus
        this.hitStrand = r.hitStrand;         // Plus or Minus
        this.queryName = r.queryName;
        this.hitName = r.hitName;
    }
    
    /**
      * This method comes from comparable interface
      */
    protected int compareTo(Object o, boolean dnaMode)
                                                   throws java.lang.Exception {
        HighScoringPair r = (HighScoringPair) o;
        // Sanity check - are they completely the same???
        if(this.getQueryStart() == r.getQueryStart() &&
           this.getQueryEnd() == r.getQueryEnd() &&
           this.getHitStart() == r.getHitStart() &&
           this.getHitEnd() == r.getHitEnd()) {
             return 0;
        }

        if(!dnaMode) {
            if (this.getQueryStart() >= r.getQueryStart()) {
                return 1;
            } else if (this.getQueryStart() < r.getQueryStart()) {
                return -1;
            } else {
                if(this.getHitStart() >= r.getHitStart()) {
                    return 1;
                } else if (this.getHitStart() < r.getHitStart()) {
                    return -1;
                }
            }
        }

        throw new Exception("Can't compare High Scoring Segment Pair");
    }
    
    public void setStrands(String hS, String qS) {
        if (hS.equalsIgnoreCase("plus")) {
            hitStrand = StrandedSequenceConverter.PLUS;
        } else {
            hitStrand = StrandedSequenceConverter.MINUS;
        }
        if (qS.equalsIgnoreCase("plus")) {
            queryStrand = StrandedSequenceConverter.PLUS;
        } else {
            queryStrand = StrandedSequenceConverter.MINUS;
        }
    }
    
    public void setQueryStrand(int s) throws java.lang.Exception {
        if (s != StrandedSequenceConverter.PLUS) {
            throw new Exception("Wrong query strand information:  " + 
                                "has to be positive strand!");
        } else {
            queryStrand = s;
        }
    }
    
    public void setHitStrand(int s) throws java.lang.Exception {
        if (s != StrandedSequenceConverter.PLUS &&
            s != StrandedSequenceConverter.MINUS) { 
            throw new Exception("Wrong hit strand information:  " + 
                                "has to be positive or negative strand!");
        } else {
            hitStrand = s;
        }
    }
    
    public int getHitStrand() {
        return hitStrand;
    }
    
    public int getQueryStrand() {
        return queryStrand;
    }
    
    public void setStrands(int hS, int qS) {
        queryStrand = qS;
        hitStrand = hS;
    }
    
    public void setQuerySequence(String qS) {
        querySequence = qS;
    }
    
    public void setHitSequence(String hS) {
        hitSequence = hS;
    }
    
    public String getHitSequence() {
        return hitSequence;
    }
    
    public String getQuerySequence() {
        return querySequence;
    }
    
    public boolean setQueryStart(int start) {
        queryStart = start;
        return true;
    }
    
    public boolean setQueryStart(String s) {
        return setQueryStart(Integer.parseInt(s));
    }
    
    public boolean setQueryEnd(int end) {
        queryEnd = end;
        return true;
    }
    
    public boolean setQueryEnd(String s) {
        return setQueryEnd(Integer.parseInt(s));
    }
    
    public boolean setHitStart(int start) {
        hitStart = start;
        return true;
    }
    
    public boolean setHitStart(String s) {
        return setHitStart(Integer.parseInt(s));
    }
    
    public boolean setHitEnd(int end) {
        hitEnd = end;
        return true;
    }
    
    public boolean setHitEnd(String s) {
        return setHitEnd(Integer.parseInt(s));
    }
    
    public String toString() {
        StringBuffer sb = new StringBuffer();
        sb.append("\t" + getQueryStart() + " - " +  getQueryEnd() + "\n");
        sb.append("\t" + getHitStart() + " - " +  getHitEnd());
        return sb.toString();
    }
    
    public double getExpected() {
        return expected;
    }
    
    public void setExpected(double e) {
        expected = e;
    }
    
    public void setExpected(String s) {
        if(s.toLowerCase().startsWith("e")) {
            s = "1" + s;
        }
        StringTokenizer st = new StringTokenizer(s,"eE");
        if(st.countTokens() == 2) {
            double fraction = Double.parseDouble(st.nextToken());
            double exponent = Double.parseDouble(st.nextToken());
            setExpected(fraction * Math.pow(10.0,exponent));
        } else {
            setExpected(Double.parseDouble(s));
        }
        return;
    }
    
    public double getScore() {
        return score;
    }
    
    public void setScore(double s) {
        score = s;
    }
    
    public void setScore(String s) {
        if(s.toLowerCase().startsWith("e")) {
            s = "1" + s;
        }
        StringTokenizer st = new StringTokenizer(s,"eE");
        if(st.countTokens() == 2) {
            double fraction = Double.parseDouble(st.nextToken());
            double exponent = Double.parseDouble(st.nextToken());
            setScore(fraction * Math.pow(10.0,exponent));
        } else {
            setScore(Double.parseDouble(s));
        }
        return;
    }
    
    public void setIdentity(String ident, String total) {
        id = new Identity(ident, total);
    }
    
    public Identity getIdentity() {
        return id;
    }
    
    public void setPercentageIdentity(String s) {
        setPercentageIdentity(Integer.parseInt(s));
    }
    
    public void setPercentageIdentity(int pi) {
        percentageIdentity = pi;
    }
    
    public int getPercentageIdentity() {
        return percentageIdentity;
    }
    
    public int weight(boolean dnaMode) {
        if(!dnaMode) {
            return (int) java.lang.Math.abs(getQueryEnd() - getQueryStart());
        } else {
            return (int) java.lang.Math.abs(getHitEnd() - getHitStart());
        }
    }
    
    /**
      * Given position in mRNA area, return position in DNA sequence
      */
    public int getDnaPosition(int mRNAPosition) throws java.lang.Exception {
        if (getQueryStart() > mRNAPosition || getQueryEnd() < mRNAPosition) {
            throw new Exception("Unappropriate position in mRNA " + 
                                "High Scoring Pair");
        }
        if (this.getHitStrand() == StrandedSequenceConverter.PLUS) {
            return getHitStart() + (mRNAPosition - getQueryStart());
        } else if(this.getHitStrand() == StrandedSequenceConverter.MINUS) {
            return getHitStart() - (mRNAPosition - getQueryStart());
        } else throw new Exception("Strand information is set wrong!");
    }
    
    /**
     * This subHSP function is used for the purposes of filtering
     * of the subHSPs. Requires tolerance value greater than 0.
     */
    public boolean isSubHSP(HighScoringPair r, boolean dnaMode) 
                                                    throws java.lang.Exception {
        return super.isSubHSP(r, dnaMode,
                              ParametersXML.getIntegerFeature("TOLERANCE"));
    }
    
    /**
      * This subHSP function is used for the purposes of filtering
      * of the subHSPs. Requires tolerance value greater than 0.
      */
    public boolean isSubHSP(HighScoringPair r, boolean dnaMode, int tolerance)
                                                    throws java.lang.Exception {
        return super.isSubHSP(r, dnaMode, tolerance);
    }
    
    /** Compares this object with the specified object for order.  Returns a
     * negative integer, zero, or a positive integer as this object is less
     * than, equal to, or greater than the specified object.<p>
     *
     * In the foregoing description, the notation
     * <tt>sgn(</tt><i>expression</i><tt>)</tt> designates the mathematical
     * <i>signum</i> function, which is defined to return one of <tt>-1</tt>,
     * <tt>0</tt>, or <tt>1</tt> according to whether the value of
     * <i>expression</i> is negative, zero or positive.
     *
     * The implementor must ensure <tt>sgn(x.compareTo(y)) ==
     * -sgn(y.compareTo(x))</tt> for all <tt>x</tt> and <tt>y</tt>.  (This
     * implies that <tt>x.compareTo(y)</tt> must throw an exception iff
     * <tt>y.compareTo(x)</tt> throws an exception.)<p>
     *
     * The implementor must also ensure that the relation is transitive:
     * <tt>(x.compareTo(y)&gt;0 &amp;&amp; y.compareTo(z)&gt;0)</tt> implies
     * <tt>x.compareTo(z)&gt;0</tt>.<p>
     *
     * Finally, the implementer must ensure that <tt>x.compareTo(y)==0</tt>
     * implies that <tt>sgn(x.compareTo(z)) == sgn(y.compareTo(z))</tt>, for
     * all <tt>z</tt>.<p>
     *
     * It is strongly recommended, but <i>not</i> strictly required that
     * <tt>(x.compareTo(y)==0) == (x.equals(y))</tt>.  Generally speaking, any
     * class that implements the <tt>Comparable</tt> interface and violates
     * this condition should clearly indicate this fact.  The recommended
     * language is "Note: this class has a natural ordering that is
     * inconsistent with equals."
     *
     * @param   o the Object to be compared.
     * @return  a negative integer, zero, or a positive integer as this object
     * 		is less than, equal to, or greater than the specified object.
     *
     * @throws ClassCastException if the specified object's type prevents it
     *         from being compared to this Object.
     */
    
    /* Original code:  causes the HSPs to be sorted by position within the hit.
    public int compareTo(Object o) {
        HighScoringPair r = (HighScoringPair) o;
        if(this.getQueryStart() >= r.getQueryStart()) {
            return 1;
        } else if (this.getQueryStart() < r.getQueryStart()) {
            return -1;
        } else {
            return 1;
        }
   } */

    // In its output BLAST displays HSPs in a hit in order of bit score.  This
    // will maintain that order.
    public int compareTo(Object o) {
        HighScoringPair r = (HighScoringPair) o;
        if(this.getScore() <= r.getScore()) {
            return 1;
        } else if(this.getScore() > r.getScore()) {
            return -1;
        } else {
            return -1;
        }
    }
    
}
