# Supplementary material for: Leveraging human genomic information to identify nonhuman primate sequences for expression array development
Source: BMC Genomics. 2005 Nov 15;6:160. doi: 10.1186/1471-2164-6-160 (PMC1314899; doi:10.1186/1471-2164-6-160)
Supplement: Additional File 6 — Java methods. An archived collection of Java methods used in determining last exons and generating primer pairs. Used in conjuction with bioJava 1.30 (also included). See the file BlastObjectParser.java for a brief explanation on usage of the various processing methods. [file 1471-2164-6-160-S6.gz › BlastObject/IntervalGraphHSP.java]

/*
 *                    GIGOgene development code
 *
 * This code may be freely distributed and modified under the
 * terms of the GNU Lesser General Public Licence.  This should
 * be distributed with the code.  If you do not have a copy,
 * see:
 *
 *      http://www.gnu.org/copyleft/lesser.html
 *
 * Copyright for this code is held jointly by Churbanov Alexander.
 * These should be listed in @author doc comments.
 *
 *
 */

/*
 * IntervalGraphHSP.java
 *
 * Created on March 26, 2003, 4:56 PM
 */

package BlastObject;

import BlastObject.GeneAnnot.*;

/**
 *
 * @author  achurban
 */
public class IntervalGraphHSP extends BoundedPair {
    
    private Hit front;
    private Hit back;
    private ConvertibleRBTree namesAndNumbersInTheCluster;
    
    /** Creates a new instance of IntervalGraphHSP */
    public IntervalGraphHSP() {
        namesAndNumbersInTheCluster = new ConvertibleRBTree();
    }
    
    public IntervalGraphHSP(Hit a, Hit b) throws Exception{
        this();
        if(AlignmentAssembler.checkOverlap(a, b, false, 1.0)) {
            extractNames(a);
            extractNames(b);
            /** Node a is the first
             * ---------------------- a
             *                   ------------------ b
             */
            if(a.getQueryStart() < b.getQueryStart() &&
            a.getQueryEnd() < b.getQueryEnd() &&
            a.getQueryEnd() + ParametersXML.getIntegerFeature("ALLOWED_GAP") >= b.getQueryStart()) {
                this.setQueryStart(a.getQueryStart());
                this.setQueryEnd(b.getQueryEnd());
                this.setFront(a);
                this.setBack(b);
            }
            
            /** Node a is the last
             *             ---------------------- a
             *  ------------------ b
             */
            else if(a.getQueryStart() > b.getQueryStart() &&
            a.getQueryEnd() > b.getQueryEnd() &&
            a.getQueryStart() <= b.getQueryEnd() + ParametersXML.getIntegerFeature("ALLOWED_GAP")) {
                this.setQueryStart(b.getQueryStart());
                this.setQueryEnd(a.getQueryEnd());
                this.setFront(b);
                this.setBack(a);
            }
            
            /** Node a is the last
             *  ------------------------------------ a
             *          ------------------ b
             */
            else if(a.getQueryStart() <= b.getQueryStart() &&
            a.getQueryEnd() >= b.getQueryEnd()) {
                this.setQueryStart(a.getQueryStart());
                this.setQueryEnd(a.getQueryEnd());
                this.setFront(a);
                this.setBack(a);
            }
            
            /** Node a is the last
             *          ------------------ a
             *  -------------------------------- b
             */
            else if(a.getQueryStart() >= b.getQueryStart() &&
            a.getQueryEnd() <= b.getQueryEnd()) {
                this.setQueryStart(b.getQueryStart());
                this.setQueryEnd(b.getQueryEnd());
                this.setFront(b);
                this.setBack(b);
            }
        } else {
            this.setFront(null);
            this.setBack(null);
        }
    }
    
    public boolean isValid() {
       if(front == null && back == null) return false;
       else return true;
    }
    
    public int getClusterSize() {
        return namesAndNumbersInTheCluster.size();
    }
    
    /**
     * Here we extract names for different classes
     */
    public void extractNames(Hit x) {
      if(x == null) return;
      if(x instanceof IntervalGraphHSP) {
          namesAndNumbersInTheCluster.addAll(((IntervalGraphHSP) x).namesAndNumbersInTheCluster);
      } else if(x instanceof IntervalNode) {
          namesAndNumbersInTheCluster.add(new NameAndNumber(((IntervalNode) x).getHitName(), ((IntervalNode) x).getCounter()));
      }
    }
    
    public void setBack(Hit r) {
        back = r;
    }
    
    public Hit getBack() {
        return back;
    }
    
    public void setFront(Hit l) {
        front = l;
    }
    
    public Hit getFront() {
        return front;
    }
    
    public boolean setQueryStart(int start) {
        queryStart = start;
        return true;
    }
    
    public boolean setQueryEnd(int end) {
        queryEnd = end;
        return true;
    }
    
    public boolean setHitStart(int start) {
        hitStart = start;
        return true;
    }
    
    public boolean setHitEnd(int end) {
        hitEnd = end;
        return true;
    }
    
    public int weight(boolean dnaMode) {
        if(!dnaMode) {
            return (int) java.lang.Math.abs(getQueryEnd() - getQueryStart());
        } else {
            return (int) java.lang.Math.abs(getHitEnd() - getHitStart());
        }
    }
    
}
