# Supplementary material for: Leveraging human genomic information to identify nonhuman primate sequences for expression array development
Source: BMC Genomics. 2005 Nov 15;6:160. doi: 10.1186/1471-2164-6-160 (PMC1314899; doi:10.1186/1471-2164-6-160)
Supplement: Additional File 6 — Java methods. An archived collection of Java methods used in determining last exons and generating primer pairs. Used in conjuction with bioJava 1.30 (also included). See the file BlastObjectParser.java for a brief explanation on usage of the various processing methods. [file 1471-2164-6-160-S6.gz › BlastObject/NameAndNumber.java]

/*
 * NmaeAndNumber.java
 *
 * Created on July 23, 2003, 10:40 PM
 */

package BlastObject;

/**
 *
 * @author  achurban
 */
public class NameAndNumber implements Comparable {
    private String name;
    private int number;
    
    /** Creates a new instance of NmaeAndNumber */
    public NameAndNumber(String nm, int nr) {
        this.name = nm;
        this.number = nr;
    }
    
    public String toString() {
      return name + "(" + number + ")";   
    }
    
    /** Compares this object with the specified object for order.  Returns a
     * negative integer, zero, or a positive integer as this object is less
     * than, equal to, or greater than the specified object.<p>
     *
     * In the foregoing description, the notation
     * <tt>sgn(</tt><i>expression</i><tt>)</tt> designates the mathematical
     * <i>signum</i> function, which is defined to return one of <tt>-1</tt>,
     * <tt>0</tt>, or <tt>1</tt> according to whether the value of <i>expression</i>
     * is negative, zero or positive.
     *
     * The implementor must ensure <tt>sgn(x.compareTo(y)) ==
     * -sgn(y.compareTo(x))</tt> for all <tt>x</tt> and <tt>y</tt>.  (This
     * implies that <tt>x.compareTo(y)</tt> must throw an exception iff
     * <tt>y.compareTo(x)</tt> throws an exception.)<p>
     *
     * The implementor must also ensure that the relation is transitive:
     * <tt>(x.compareTo(y)&gt;0 &amp;&amp; y.compareTo(z)&gt;0)</tt> implies
     * <tt>x.compareTo(z)&gt;0</tt>.<p>
     *
     * Finally, the implementer must ensure that <tt>x.compareTo(y)==0</tt>
     * implies that <tt>sgn(x.compareTo(z)) == sgn(y.compareTo(z))</tt>, for
     * all <tt>z</tt>.<p>
     *
     * It is strongly recommended, but <i>not</i> strictly required that
     * <tt>(x.compareTo(y)==0) == (x.equals(y))</tt>.  Generally speaking, any
     * class that implements the <tt>Comparable</tt> interface and violates
     * this condition should clearly indicate this fact.  The recommended
     * language is "Note: this class has a natural ordering that is
     * inconsistent with equals."
     *
     * @param   o the Object to be compared.
     * @return  a negative integer, zero, or a positive integer as this object
     * 		is less than, equal to, or greater than the specified object.
     *
     * @throws ClassCastException if the specified object's type prevents it
     *         from being compared to this Object.
     */
    public int compareTo(Object o) {
        NameAndNumber cmpTo = (NameAndNumber) o;
        int namesCmp = name.compareTo(cmpTo.name);
        if(namesCmp != 0) return namesCmp;
        if(this.number == cmpTo.number) return 1;
        else return 0;
    }
    
}
