# Supplementary material for: Leveraging human genomic information to identify nonhuman primate sequences for expression array development
Source: BMC Genomics. 2005 Nov 15;6:160. doi: 10.1186/1471-2164-6-160 (PMC1314899; doi:10.1186/1471-2164-6-160)
Supplement: Additional File 6 — Java methods. An archived collection of Java methods used in determining last exons and generating primer pairs. Used in conjuction with bioJava 1.30 (also included). See the file BlastObjectParser.java for a brief explanation on usage of the various processing methods. [file 1471-2164-6-160-S6.gz › BlastObject/Parameters.java]

/*
 *
 * This code may be freely distributed and modified under the
 * terms of the GNU Lesser General Public Licence.  This should
 * be distributed with the code.  If you do not have a copy,
 * see:
 *
 *      http://www.gnu.org/copyleft/lesser.html
 *
 * Copyright for this code is held by Churbanov Alexander.
 * These should be listed in @author doc comments.
 *
 */

/*
 * Parameters.java
 *
 * Created on June 14, 2003, 11:16 AM
 */

package BlastObject;

import java.io.*;
import java.util.*;

public class Parameters {
    private static TreeMap features;
    private static QueryResult queryResult;
    private static int fastaCounter;
    
    /**
     * Set query result.
     */
    public static void setQueryResult(QueryResult qr) {
        queryResult = null;
        queryResult = qr;
    }
    
    /**
     * Get query result.
     */
    public static QueryResult getQueryResult() {
        return queryResult;
    }
    
    public Parameters(String file) {
        fastaCounter = 0;
        features = new TreeMap();
        String record = "";
        String key = "", parameter = "";
        try {
            FileReader fr     = new FileReader(file);
            BufferedReader br = new BufferedReader(fr);
            StringTokenizer st;
            while ((record = br.readLine()) != null) {
                if (!record.startsWith("//")) {
                    st = new StringTokenizer(record,"=");
                    key = st.nextToken();
                    while(st.hasMoreTokens()) {
                        parameter += st.nextToken() + "=";
                    }
                    parameter = parameter.substring(0,parameter.length() - 1);
                    features.put(key,parameter);
                    key = parameter = "";
                }
            }
        }
        catch (IOException e) {
            // catch possible io errors from readLine()
            System.err.println("Got an IOException error!");
            e.printStackTrace();
            System.exit(1);
        }
        catch (Exception e) {
            // catch possible io errors from readLine()
            System.err.println("Illegal line parsed: " + record);
            e.printStackTrace();
            System.exit(1);
        }
        return;
    };
    
    public void initFastaCounter(int counter) {
        fastaCounter = counter;
    }
    
    public static int getFastaCounter() {
        return fastaCounter++;
    }
    
    /**
     * Convert motifs into readable format
     */
    public static String getFeature(String motif) {
        String feature = (String) features.get(motif);
        if(feature == null) {
            System.err.println("Feature " + motif + " does not exist!!!");
            System.exit(0);
        }
        return feature;
    }
    
}
