# Supplementary material for: Leveraging human genomic information to identify nonhuman primate sequences for expression array development
Source: BMC Genomics. 2005 Nov 15;6:160. doi: 10.1186/1471-2164-6-160 (PMC1314899; doi:10.1186/1471-2164-6-160)
Supplement: Additional File 6 — Java methods. An archived collection of Java methods used in determining last exons and generating primer pairs. Used in conjuction with bioJava 1.30 (also included). See the file BlastObjectParser.java for a brief explanation on usage of the various processing methods. [file 1471-2164-6-160-S6.gz › BlastObject/ParametersXML.java]

/*
 *
 * This code may be freely distributed and modified under the
 * terms of the GNU Lesser General Public Licence.  This should
 * be distributed with the code.  If you do not have a copy,
 * see:
 *
 *      http://www.gnu.org/copyleft/lesser.html
 *
 * Copyright for this code is held by Churbanov Alexander.
 * These should be listed in @author doc comments.
 *
 */

/*
 * ParametersXML.java
 *
 * Created on October 31, 2003, 8:20 PM
 */

package BlastObject;

import java.io.*;
import java.util.*;

import org.xml.sax.*;
import org.xml.sax.helpers.DefaultHandler;

import javax.xml.parsers.SAXParserFactory;
import javax.xml.parsers.ParserConfigurationException;
import javax.xml.parsers.SAXParser;


public class ParametersXML extends DefaultHandler {
    private static TreeMap features;
    private Stack stack;
    private String type;
    
    private static QueryResult queryResult;
    private static int fastaCounter;
    
    /**
     * Set query result.
     */
    public static void setQueryResult(QueryResult qr) {
        queryResult = qr;
    }
    
    /**
     * Get query result.
     */
    public static QueryResult getQueryResult() {
        return queryResult;
    }
    
    public ParametersXML(String file) {
        stack = new Stack();
        features = new TreeMap();
        // Use the default (non-validating) parser
        SAXParserFactory factory = SAXParserFactory.newInstance();
        try {
            // Parse the input
            SAXParser saxParser = factory.newSAXParser();
            // saxParser.parse(new StringBufferInputStream("<psrs><psr id=\"1\" start=\"111\" end=\"1223\"/><psr id=\"2\" start=\"2222\" end=\"12223\"/></psrs>"),handler);
            saxParser.parse(new File(file), this);
            
        } catch (Throwable t) {
            t.printStackTrace();
            System.exit(1);
        }
        
        return;
    };
    
    public void initFastaCounter(int counter) {
        fastaCounter = counter;
    }
    
    public static int getFastaCounter() {
        return fastaCounter++;
    }
    
    /**
     * Convert motifs into readable format
     */
    private static Object getFeature(String motif) {
        Object feature = features.get(motif.toLowerCase());
        if(feature == null) {
            System.err.println("Feature " + motif + " does not exist!!!");
            System.exit(0);
        }
        return feature;
    }
    
    public static String getStringFeature(String motif) {
        try {
            return (String) getFeature(motif);
        }
        catch (java.lang.ClassCastException e) {
            System.err.println("Can't process as String feature: " + getFeature(motif).toString());
            System.exit(1);
        }
        return "";
    }
    
    public static double getDoubleFeature(String motif) {
        try {
            return ((Double) getFeature(motif)).doubleValue();
        }
        catch (java.lang.ClassCastException e) {
            System.err.println("Can't process as Double feature: " + getFeature(motif).toString());
            System.exit(1);
        }
        return 0.0;
    }
    
    public static int getIntegerFeature(String motif) {
        try {
            return ((Integer) getFeature(motif)).intValue();
        }
        catch (java.lang.ClassCastException e) {
            System.err.println("Can't process as Integer feature: " + getFeature(motif).toString());
            System.exit(1);
        }
        return -1;
    }
    
    public static boolean getBooleanFeature(String motif) {
        try {
            return ((Boolean) getFeature(motif)).booleanValue();
        }
        catch (java.lang.ClassCastException e) {
            System.err.println("Can't process as Boolean feature: " + getFeature(motif).toString());
            System.exit(1);
        }
        return false;
    }
    
    //===========================================================
    // SAX DocumentHandler methods
    //===========================================================
    
    public void startDocument() throws SAXException { }
    
    public void endDocument() throws SAXException { }
    
    public void startElement(String namespaceURI, String lName, String qName, Attributes attrs) throws SAXException {
        String eName = lName; // element name
        if (eName.equals("")) eName = qName; // namespaceAware = false
        stack.push(eName.toLowerCase());
        type = "";
        if (attrs != null) {
            for (int i = 0; i < attrs.getLength(); i++) {
                String aName = attrs.getLocalName(i); // Attr name
                if (aName.equals("")) aName = attrs.getQName(i);
                if(aName.equalsIgnoreCase("type")) type = attrs.getValue(i);
            }
        }
    }
    
    public void endElement(String namespaceURI, String sName, String qName) throws SAXException {
        stack.pop();
        String eName = sName;
        if(eName.equals("")) eName = qName;
    }
    
    public void characters(char buf[], int offset, int len) throws SAXException {
        if(stack.size() >= 2 && ((String) stack.elementAt(stack.size() - 2)).equalsIgnoreCase("parameters")) {
            String s = (new String(buf, offset, len));
            String before = "";
            if(features.get((String) stack.peek()) != null) {
                before = (String) features.get((String) stack.peek());
            }
            if (!s.trim().equals("")) {
                if(type.equalsIgnoreCase("int")) {
                    features.put((String)stack.peek(), new Integer(s));
                } else if(type.equalsIgnoreCase("double")) {
                    features.put((String)stack.peek(), new Double(s));
                } else if(type.equalsIgnoreCase("boolean")) {
                    features.put((String)stack.peek(), new Boolean(s));
                } else if(type.equalsIgnoreCase("String")) {
                    features.put((String)stack.peek(), before + s);
                } else {
                    features.put((String)stack.peek(), before + s);
                }
            }
        }
    }
}
