# Supplementary material for: Leveraging human genomic information to identify nonhuman primate sequences for expression array development
Source: BMC Genomics. 2005 Nov 15;6:160. doi: 10.1186/1471-2164-6-160 (PMC1314899; doi:10.1186/1471-2164-6-160)
Supplement: Additional File 6 — Java methods. An archived collection of Java methods used in determining last exons and generating primer pairs. Used in conjuction with bioJava 1.30 (also included). See the file BlastObjectParser.java for a brief explanation on usage of the various processing methods. [file 1471-2164-6-160-S6.gz › BlastObject/QueryHandler3PrimeMostmRNA.java]

package BlastObject;

// Java standard packages
import java.util.ArrayList;
import java.sql.Connection;

// Custom packages
import BlastObject.seq.*;
import BlastObject.GeneAnnot.*;
import FileManipulation.*;

/** A query handler to extract the sequence extending furtherest in the 3' 
  * direction (e.g., RefSeq vs mRNA).  To use this handler, uncomment the line 
  * QueryHandler oQueryHandler = new QueryHandler3PrimeMostmRNA();
  * in the Select Appropriate QueryHandler section of BlastObjectParser.java
  */
public class QueryHandler3PrimeMostmRNA implements QueryHandler {

    final int MIN_ALIGN_LENGTH = 200;

    final int MIN_PERCENT_IDENTITY = 98;

    /** Processes a QueryResult.
      * @param qr A QueryResult object is the complete output of a BLAST search
      * and contains a sequence of sorted BlastSequences; each BlastSequence
      * object contains a set of high scoring pairs (HSPs).
      * @throws A java.lang.Exception
      */
    public void process(QueryResult qr) throws java.lang.Exception {
        int llId = 0,                     // LocusLink ID
            maxExtensionLength = -99,     // The current maximum extension 
                                          // (start with a nonzero number so 
                                          // that a refseq will find itself).
            maxHit = -1,                  // The hit with the maximum extension
            maxHSP = -1;                  // The HSP with the maximum extension
              
        String geneSymbol = null,         // The symbol of the gene
               outputString = null,       // String to be output
               queryHeader = null,        // The header of the query
               refSeqAccNo = null;        // The Reference Sequence Accession
                                          // Number of the query

        ArrayList hitList = new ArrayList();  // To hold a series of arrays of
                                              // HSPs
        
        ConvertibleRBTree sortedHSP = null;   // To contain a sorted list of
                                              // all HSPs in queryResult
        BlastSequence []seqs = null;          // An array of BlastSequences
        HighScoringPair []allHSPs = null;     // An array of high scoring pairs
        
        // Create a new ConvertibleRBTree
        sortedHSP = new ConvertibleRBTree();
        
        // Create a new array of BlastSequences
        seqs = qr.getScoreSortedSequences(); // qr is an object of type
                                             // QueryResult (contains LinkedList
                                             // of HighScoringPairs)
        
        // For each hit in a query, create a new list of HSPs.
        if (seqs != null) {
            for(int i = 0; i < seqs.length; i++) {
                // An array of HSP within a particular hit.  Uses the
                // compareTo() method of HighScoring Pair to sort.
                // As written HSPs are unsorted:  stored in same order as
                // output by BLAST.
                HighScoringPair []hsps = seqs[i].getRnaSortedHSPs();
                // Add the array of HSPs to the arraylist.
                hitList.add(hsps);
            }
        }

        // Get the LLId and gene symbol Id of the query 
        queryHeader = qr.getQueryHeader();
        refSeqAccNo = SimpleParses.parseLineForRefSeq(queryHeader);
        llId = Integer.parseInt(SimpleParses.getFeature("llId", queryHeader));
        geneSymbol = SimpleParses.getFeature("geneSymbol", queryHeader);
        
        // Only process if there was at least one hit. 
        if (hitList.size() != 0) {
            int extensionLength = 0,                // Length of the current
                                                    // extension
                hitEnd = 0,                         // End position in hit 
                                                    // sequence of alignment
                hitHSPLength = 0,                   // Length of the alignment
                                                    // in the hit
                hitStart = 0,                       // Start position in hit 
                                                    // sequence of alignment
                queryEnd = 0,                       // End position in query 
                                                    // sequence of alignment
                queryLength = qr.getQueryLength(),  // The length of the query
                                                    // sequence
                targetLength = 0,                   // The length of the 
                                                    // target sequence
                total = 0;                          // The number of bases in an
                                                    // HSP 

            String accNo = "",                      // Accession number of the
                                                    // target sequence
                   hitHeader = "",                  // Header of the target seq
                   targetSeq = "";                  // The target sequence

            // Connect to the database
            Connection c = DBI.connectToDB("rmgenechip", "mpauley", "I57CDNu6");
 
            // Process the hits
            // Find the HSP that extends farthest in the 3' direction with the 
            // minimum alignment length and a % identity of at least 98%.
            for (int i = 0; i < hitList.size(); i++) {
                // Get a hit and its header
                HighScoringPair []hspArray = (HighScoringPair[])hitList.get(i);
                hitHeader = seqs[i].getHitHeader();
     
                // Process the HSPs within a hit
                for (int j = 0; j < hspArray.length; j++) {
                    HighScoringPair hsp = hspArray[j];

                    accNo = SimpleParses.parseLineForAccNo(hitHeader);

                    // Get the target sequence from the database and determine 
                    // its length. 
                    targetSeq = DBI.retrieveFieldData(c,
                                                      "mrnaall_3_12_05",
                                                      accNo,
                                                      "accNo",
                                                      "sequence");
                    targetLength = targetSeq.length();
                
                    // Get start and end positions of HSP in hit (concerned
                    // about their relationship to length; keep one based)
                    hitStart = hsp.getHitStart();
                    hitEnd = hsp.getHitEnd();
                    queryEnd = hsp.getQueryEnd();

                    // Determine strand information
                    String queryStrand =
                                 (hsp.getQueryStrand() == 1 ? "plus" : "minus"),
                           hitStrand =
                                 (hsp.getHitStrand() == 1 ? "plus" : "minus");

                    // If the sense is plus/minus, swap the target alignment
                    // boundaries
                    if (hitStrand.equals("minus")) {
                        int temp = hitStart;
                        hitStart = hitEnd;
                        hitEnd = temp;
                    }

                    // Calculate HSP lengths
                    hitHSPLength = Math.abs(hitEnd - hitStart + 1);  

                    // Determine longest extension
                    if (//Satisfies minimum alignment length
                        (hitHSPLength >= MIN_ALIGN_LENGTH) &&
                        // Satisfies percent identity requirement
                        (hsp.getPercentageIdentity() >= MIN_PERCENT_IDENTITY) &&
                        // Alignment extends to end of query
                        (queryEnd == queryLength)) {
                        extensionLength = targetLength - hitEnd;

                        if (extensionLength > maxExtensionLength) {
                            maxExtensionLength = extensionLength;
                            maxHit = i;
                            maxHSP = j;
                        }
                    } // End if 
                } // end for (processing of HSPs)
            }

            // Close the database connection
            c.close();
        }

        // If results were found, print them out.
        if ((maxHit != -1) && (maxHSP != -1)) {

            // Reacquire appropriate Hit and HSP
            HighScoringPair []hspArray = (HighScoringPair[])hitList.get(maxHit);
            String hitHeader = seqs[maxHit].getHitHeader();
            HighScoringPair hsp = hspArray[maxHSP];

            System.out.println(llId
                               + "\t" + 
                               geneSymbol
                               + "\t" +
                               refSeqAccNo
                               + "\t" +
                               SimpleParses.parseLineForAccNo(hitHeader)
                               + "\t" +
                               (hsp.getQueryStrand() == 1 ? "plus" : "minus")
                               + "/" +
                               (hsp.getHitStrand() == 1 ? "plus" : "minus")
                               + "\t" +
                               maxExtensionLength);
        } else {             // Since a given reference sequence should always
                             // find itself, this situation should only occur
                             // if the length of the reference sequence < 200
                             // bp.
            System.out.println(llId 
                               + "\t" + 
                               geneSymbol
                               + "\t" +
                               refSeqAccNo
                               + "\t" +
                               "\\null" 
                               + "\t" +
                               "\\null" 
                               + "\t" +
                               "\\null");
        }  // End if (display results)
    } // End method process()
} // End class QueryHandler3Prime
