# Supplementary material for: Leveraging human genomic information to identify nonhuman primate sequences for expression array development
Source: BMC Genomics. 2005 Nov 15;6:160. doi: 10.1186/1471-2164-6-160 (PMC1314899; doi:10.1186/1471-2164-6-160)
Supplement: Additional File 6 — Java methods. An archived collection of Java methods used in determining last exons and generating primer pairs. Used in conjuction with bioJava 1.30 (also included). See the file BlastObjectParser.java for a brief explanation on usage of the various processing methods. [file 1471-2164-6-160-S6.gz › BlastObject/QueryHandler3PrimeMostPSR.java]

package BlastObject;

import BlastObject.seq.*;
import BlastObject.GeneAnnot.*;
import FileManipulation.*;

import java.util.ArrayList;
import java.sql.Connection;

/** A query handler to extract the sequence extending furtherest in the 3' 
  * direction.  To use this handler, uncomment the line 
  * QueryHandler oQueryHandler = new QueryHandler3PrimeMostmRNA();
  * in the Select Appropriate QueryHandler section of BlastObjectParser.java
  */
public class QueryHandler3PrimeMostPSR implements QueryHandler {

    final int MIN_ALIGN_LENGTH = 300;

    final int MIN_PERCENT_IDENTITY = 98;

    /** Processes a QueryResult.
      * @param qr A QueryResult object is the complete output of a BLAST search
      * and contains a sequence of sorted BlastSequences; each BlastSequence
      * object contains a set of high scoring pairs (HSPs).
      * @throws A java.lang.Exception
      */
    public void process(QueryResult qr) throws java.lang.Exception {
        int llId = 0,                     // LocusLink ID
            maxExtensionLength = 0,       // The length of the longest extension
            maxQueryEnd = 0,
            maxHit = -1,                  // The hit with the HSP 3'-most with
                                          // respect to the mRNA
            maxHSP = -1;                  // The HSP 3'-most with respect to the
                                          // mRNA
              
        String geneSymbol = null,         // The symbol of the gene
               outputString = null,       // String to be output
               queryHeader = null,        // The header of the query
               accNo = null;              // The accession number of the query

        ArrayList hitList = new ArrayList();  // To hold a series of arrays of
                                              // HSPs
        
        ConvertibleRBTree sortedHSP = null;   // To contain a sorted list of
                                              // all HSPs in queryResult
        BlastSequence []seqs = null;          // An array of BlastSequences
        HighScoringPair []allHSPs = null;     // An array of high scoring pairs
        
        // Create a new ConvertibleRBTree
        sortedHSP = new ConvertibleRBTree();
        
        // Create a new array of BlastSequences
        seqs = qr.getScoreSortedSequences(); // qr is an object of type
                                             // QueryResult (contains LinkedList
                                             // of HighScoringPairs)
        
        // For each hit in a query, create a new list of HSPs.
        if (seqs != null) {
            for(int i = 0; i < seqs.length; i++) {
                // An array of HSP within a particular hit.  Uses the
                // compareTo() method of HighScoring Pair to sort.
                // As written HSPs are unsorted:  stored in same order as
                // output by BLAST.
                HighScoringPair []hsps = seqs[i].getRnaSortedHSPs();
                // Add the array of HSPs to the arraylist.
                hitList.add(hsps);
            }
        }

        // Get the LLId and gene symbol Id of the query 
        queryHeader = qr.getQueryHeader();
        accNo = SimpleParses.parseLineForAccNo(queryHeader);
        llId = Integer.parseInt(SimpleParses.getFeature("llId", queryHeader));
        geneSymbol = SimpleParses.getFeature("geneSymbol", queryHeader);
        
        // Only process if there was at least one hit. 
        if (hitList.size() != 0) {
            int extensionLength = 0,                // Length of the extension
                hitEnd = 0,                         // End position in hit 
                                                    // sequence of alignment
                hitHSPLength = 0,                   // Length of the alignment
                                                    // in the hit
                hitStart = 0,                       // Start position in hit 
                                                    // sequence of alignment
                matches = 0,                        // The number of matching
                                                    // bp between the query and
                                                    // target in an HSP
                queryEnd = 0,                       // End position in query 
                                                    // sequence of alignment
                queryLength = qr.getQueryLength(),  // The length of the query
                                                    // sequence
                targetLength = 0,                   // The length of the 
                                                    // target sequence
                total = 0;                          // The number of bases in an
                                                    // HSP 

            float perIdent = 0;                    // Percent identity of the
                                                    // alignment (with "n"'s
                                                    // removed).

            String psrNo = "",                      // Accession number of the
                                                    // target sequence
                   hitHeader = "",                  // Header of the target seq
                   targetSeq = "",                  // The target sequence
                   targetAlignSeq = "";             // Aligned portion of
                                                    // target sequence

            Identity id = null;

            // Connect to the database
            Connection c = DBI.connectToDB("rmgenechip", "mpauley", "I57CDNu6");
 
            // Process the hits
            // Find the PSR that aligns farthest in the 3' direction with the 
            // minimum alignment length and a % identity of at least 98%
            // (with "n"'s in the PSR sequences removed).
            for (int i = 0; i < hitList.size(); i++) {
                // Get a hit and its header
                HighScoringPair []hspArray = (HighScoringPair[])hitList.get(i);
                hitHeader = seqs[i].getHitHeader();
     
                // Process the HSPs within a hit
                for (int j = 0; j < hspArray.length; j++) {
                    HighScoringPair hsp = hspArray[j];
                    id = hsp.getIdentity();
                    matches = id.getMatches();
                    total = id.getTotal();

                    psrNo = SimpleParses.parseLineForAffyPSRNo(hitHeader);

                    // Get the target sequence from the database and determine 
                    // its length.
                    targetSeq = DBI.retrieveFieldData(c, "affypsr", psrNo,
                                                      "psrno", "sequence");

                    targetLength = targetSeq.length();
                
                    // Get start and end positions of HSP in hit (concerned
                    // about their relationship to length; keep one based)
                    hitStart = hsp.getHitStart();
                    hitEnd = hsp.getHitEnd();
                    queryEnd = hsp.getQueryEnd();

                    // Determine strand information
                    String queryStrand =
                                 (hsp.getQueryStrand() == 1 ? "plus" : "minus"),
                           hitStrand =
                                 (hsp.getHitStrand() == 1 ? "plus" : "minus");

                    // If the sense is plus/minus, swap the target alignment
                    // boundaries
                    if (hitStrand.equals("minus")) {
                        int temp = hitStart; hitStart = hitEnd; hitEnd = temp;
                    }

                    // Calculate HSP length
                    hitHSPLength = Math.abs(hitEnd - hitStart + 1);

                    // Get the target subsequence involved in the alignment: 
                    // convert hit locations to zero-based
                    targetAlignSeq = targetSeq.substring(hitStart - 1,
                                                         hitEnd - 1 + 1);

                    perIdent = 100 * ((float) matches/ (float)
                               (total - SimpleParses.countNs(targetAlignSeq)));

                    // If the alignment extends to the end of the query
                    // sequence, then the length of the extension is the 
                    // difference between the length of the target sequence
                    // and the end of the alignment of the target sequence
                    if (queryEnd == queryLength) {
                        extensionLength = targetLength - hitEnd;
                    }

                    // Find 3'-most PSR 
                    if (// Satisfies minimum alignment length
                        (hitHSPLength >= MIN_ALIGN_LENGTH) && 
                        // Satisfies the percent identity requirement
                        (perIdent >= MIN_PERCENT_IDENTITY) ) {
                        if ( (queryEnd >= maxQueryEnd) &&
                             (extensionLength > maxExtensionLength) ) {
                            maxExtensionLength = extensionLength;
                            maxQueryEnd = queryEnd;
                            maxHit = i;
                            maxHSP = j;
                        } else if (queryEnd > maxQueryEnd) {
                            maxQueryEnd = queryEnd;
                            maxHit = i;
                            maxHSP = j;
                        }
                    } // End if 
                } // end for (processing of HSPs)
            }

            // Close the database connection
            c.close();
        }

        // If results were found, print them out.
        if ((maxHit != -1) && (maxHSP != -1)) {

            // Reacquire appropriate Hit and HSP
            HighScoringPair []hspArray = (HighScoringPair[])hitList.get(maxHit);
            String hitHeader = seqs[maxHit].getHitHeader();
            HighScoringPair hsp = hspArray[maxHSP];
             
            System.out.println(llId
                               + "\t" + 
                               geneSymbol
                               + "\t" +
                               accNo
                               + "\t" +
                               SimpleParses.parseLineForAffyPSRNo(hitHeader)
                               + "\t" +
                               (hsp.getQueryStrand() == 1 ? "plus" : "minus")
                               + "/" +
                               (hsp.getHitStrand() == 1 ? "plus" : "minus")
                               + "\t" +
                               maxQueryEnd 
                               + "\t" +
                               maxExtensionLength);
        } else {             // Since a given reference sequence should always
                             // find itself, this situation should only occur
                             // if the length of the reference sequence < 200
                             // bp.
            System.out.println(llId 
                               + "\t" + 
                               geneSymbol
                               + "\t" +
                               accNo
                               + "\t" +
                               "\\null" 
                               + "\t" +
                               "\\null" 
                               + "\t" +
                               "\\null" 
                               + "\t" +
                               "\\null");
        }  // End if (display results)
    } // End method process()
} // End class QueryHandler3Prime
