# Supplementary material for: Leveraging human genomic information to identify nonhuman primate sequences for expression array development
Source: BMC Genomics. 2005 Nov 15;6:160. doi: 10.1186/1471-2164-6-160 (PMC1314899; doi:10.1186/1471-2164-6-160)
Supplement: Additional File 6 — Java methods. An archived collection of Java methods used in determining last exons and generating primer pairs. Used in conjuction with bioJava 1.30 (also included). See the file BlastObjectParser.java for a brief explanation on usage of the various processing methods. [file 1471-2164-6-160-S6.gz › BlastObject/QueryHandlerAssociate2.java]

package BlastObject;

import BlastObject.seq.*;
import BlastObject.GeneAnnot.*;
import java.util.ArrayList;
import java.sql.DriverManager;
import java.sql.Connection;
import java.sql.SQLException;
import java.sql.Statement;
import java.sql.ResultSet;

import FileManipulation.*; 

/** A query handler to associate one sequence (e.g., a PSR) with another
  * (e.g., an mRNA) (plus LocusLink Id and gene symbol, if available).  A given
  * query sequence is assumed to correspond to the first target sequence HSP 
  * with length >= MIN_ALIGN_LENGTH and percent identity >= MIN_PERCENT_IDENTITY
  * (for short query sequences, < 200 bp, the length requirement is removed).
  * This handler removes 'n's from the query sequence and calculates an exact 
  * percent identity. 
  * To use this handler uncomment the appropriate line in the Select Appropriate
  * QueryHandler section in BlastObjectParser.java
  */
public class QueryHandlerAssociate2 implements QueryHandler {
    
   private final int MIN_ALIGN_LENGTH = 200;
   private final int MIN_PERCENT_IDENTITY = 98;
   
   /** Processes a QueryResult.
     * @param qr A QueryResult object is the complete output of a BLAST search
     * and contains a sequence of sorted BlastSequences; each BlastSequence
     * object contains a set of high scoring pairs (HSPs).
     * @throws A java.lang.Exception
     */
    public void process(QueryResult qr) throws java.lang.Exception {
                
        int maxHit = -1,                  // The (index of the) hit that con-
                                          // tains the maximum HSP
            maxHSP = -1;                  // The (index of the) HSP in a hit
                                          // that has the highest score

        float finalPercentIdentity = 0;   // The percent identity of the found
                                          // HSP
        
        String outputString = "",         // String to be output
               queryId = "",                // The psrNo of the query 
               queryHeader = "";          // The header of the query
        
        ArrayList hitList = new ArrayList();  // To hold a series of arrays of
                                              // HSPs
        BlastSequence []seqs = null;          // An array of BlastSequences
        ConvertibleRBTree sortedHSP = null;   // To contain a sorted list of
                                              // all HSPs in queryResult
        HighScoringPair []allHSPs = null;     // An array of high scoring pairs
     
        // Create a new ConvertibleRBTree
        sortedHSP = new ConvertibleRBTree();
        
        // Create a new array of BlastSequences; in its present version, the
        // getScoreSortedSequences() method returns the BlastSequences in the 
        // order in which they are generated by BLAST  
        seqs = qr.getScoreSortedSequences(); // qr is an object of type
                                             // QueryResult (contains LinkedList
                                             // of HighScoringPairs)
        
        
        // For each hit in a query, create a new list of HSPs.
        if (seqs != null) {
            for(int i = 0; i < seqs.length; i++) {
                // An array of HSP within a particular hit.  Uses the
                // compareTo() method of HighScoring Pair to sort.
                // As written HSPs are unsorted:  stored in same order as
                // output by BLAST.
                HighScoringPair []hsps = seqs[i].getRnaSortedHSPs();
                // Add the array of HSPs to the arraylist.
                hitList.add(hsps);
            }
        }
        
        maxHit = maxHSP = -1;

        // Store the identity of the query
        queryHeader = qr.getQueryHeader();
        queryId = SimpleParses.parseLineForAffyId(queryHeader);

        if (hitList.size() != 0) {
            boolean found = false;         // Has a suitable HSP been found?
          
            int queryEnd = 0,              // End of the alignment in the hits
                hitLength = 0,
                queryStart = 0,            // Start of the alignment in the hit
                matches = 0,               // Number of matches in the alignment
                total = 0,                 // Length of the alignment
                numberNs = 0;              // The number of "n"'s in the 
                                           // alignHitSeq

            float perIdent = 0;            // The percentage identity of the 
                                           // alignment (takes into account the
                                           // "n"'s)
            String hitHeader = "",         // FASTA header of the hit
                   querySeq = "",          // The target sequence
                   alignQuerySeq = "";     // Subset of the hit sequence in
                                           // the alignment

            HighScoringPair hsp = null;    // A single high-scoring pair
            HighScoringPair []hspArray = null;    // An array of high-scoring
                                                  // pairs
            // Connect to the database
            Connection c = DBI.connectToDB("rmgenechip", "mpauley", "I57CDNu6");

            querySeq = DBI.retrieveFieldData(c, "affytargets", queryId,
                                             "affyid", "sequence");
            c.close();

            // Loop through the list of hits to find the appropriate HSP. 
            for (int i = 0; i < hitList.size(); i++) {
                // Get a hit, which consists of an array of High Scoring Pairs,
                // from the ArrayList
                hspArray = (HighScoringPair[])hitList.get(i);

                // Get info for the hit
                hitHeader = seqs[i].getHitHeader();

                // Examine each hsp in the present hit to determine if it is a
                // match
                for (int j = 0; j < hspArray.length; j++) {
                    // Get the HSP
                    hsp = hspArray[j];

                    // Get info about the HSP
                    matches = (hsp.getIdentity()).getMatches();
                    total = (hsp.getIdentity()).getTotal();
                    queryStart = hsp.getQueryStart() - 1;
                    queryEnd = hsp.getQueryEnd() - 1;
                    hitLength = Math.abs(queryEnd - queryStart) + 1;
                                                                   // May be 
                                                                   // plus/minus

                    // Invert start and end of hit for plus/minus
                    if (queryStart > queryEnd) {
                        int temp = queryStart;
                        queryStart = queryEnd;
                        queryEnd = temp;
                    }

                    // Get hit alignment sequence, caculate the number of "n"'s 
                    // in this subseqeunce and calculate a precise
                    // percent identity.
                    alignQuerySeq = querySeq.substring(queryStart,
                                                       queryEnd + 1);
                    numberNs = SimpleParses.countNs(alignQuerySeq);
                    perIdent = ((float) matches/(total - numberNs)) * 100;
 
                    // If the HSP satisfies the percent identity and if an 
                    // appropriate HSP has not already been found. . .
                    if ((perIdent >= MIN_PERCENT_IDENTITY) && (!found)) {
                        // If the query sequence is short, the HSP is a good
                        // match
                        if (qr.getQueryLength() <= 200) {
                            found = true;
                        } // If the query sequence is long, check to see if it
                          // satisfies length requirement; if it does, then it
                          // is a good match
                          else if (hitLength >= MIN_ALIGN_LENGTH) {
                            found = true;
                        } else {
                            found = false;
                        }

                        if (found) {
                            maxHit = i;
                            maxHSP = j;
                            finalPercentIdentity = perIdent;
                        }
                    }
                }
            }
        }
        
        // Add the query id to the output string
        outputString = queryId + "\t"; 

        // A suitable HSP was found; process. . .        
        if ((maxHit != -1) && (maxHSP != -1)) {
            // Retrieve the hit with the appropriate reference sequence;
            // retrieve the appropriate HSP within the hit.
            HighScoringPair []hspArray =
                                        (HighScoringPair [])hitList.get(maxHit);
            HighScoringPair hsp = hspArray[maxHSP];

            String hspHeader = seqs[maxHit].getHitHeader();

            int queryStart = hsp.getQueryStart(),    // The start of the
                                                     // alignment of the query 
                queryEnd = hsp.getQueryEnd();        // The end of the 
                                                     // alignment of the 
            int queryLength = qr.getQueryLength();   // Get the length of the
                                                     // query
            
            // Add the bit score and the percent identity of the hit to the
            // output string.
            outputString += SimpleParses.parseLineForAccNo(hspHeader) +
                            "\t" +
                            SimpleParses.getFeature("llId", hspHeader) +
                            "\t" +
                            SimpleParses.getFeature("geneSymbol", hspHeader) +
                            "\t" +
                            hsp.getScore() +
                            "\t" +
                            finalPercentIdentity +
                            "\t";

            // Add strand information to the output string.
            String queryStrand = (hsp.getQueryStrand() == 1 ? "plus" : "minus"),
                   hitStrand = (hsp.getHitStrand() == 1 ? "plus" : "minus");
            outputString += queryStrand + "/" + hitStrand + "\t";

            // Add query length information to the output string.
            outputString += queryLength + "\t";            

            // Add hit alignment information to the output string 
            outputString += queryStart + " - " + queryEnd;
        } else {   // A suitable HSP was not found
            outputString += "\\null"      // Accession number 
                            + "\t" +
                            -999          // LocusLink Id (an integer--cannot
                                          // be "\null" in postgres8) 
                            + "\t" +
                            "\\null"      // Gene Symbol
                            + "\t" +
                            -999          // Score (a float)
                            + "\t" +
                            -999          // Percent identity (an integer)
                            + "\t" +
                            "\\null"      // Strand information
                            + "\t" +
                            -999          // Query Length (an integer)
                            + "\t" +
                            "\\null";     // Alignment range
        }

        // Output Results
        System.out.println(outputString);
    }
}
