# Supplementary material for: Leveraging human genomic information to identify nonhuman primate sequences for expression array development
Source: BMC Genomics. 2005 Nov 15;6:160. doi: 10.1186/1471-2164-6-160 (PMC1314899; doi:10.1186/1471-2164-6-160)
Supplement: Additional File 6 — Java methods. An archived collection of Java methods used in determining last exons and generating primer pairs. Used in conjuction with bioJava 1.30 (also included). See the file BlastObjectParser.java for a brief explanation on usage of the various processing methods. [file 1471-2164-6-160-S6.gz › BlastObject/QueryHandlerAssociate.java]

package BlastObject;

import BlastObject.seq.*;
import BlastObject.GeneAnnot.*;
import java.util.ArrayList;
import java.sql.DriverManager;
import java.sql.SQLException;
import java.sql.Statement;
import java.sql.ResultSet;

import FileManipulation.*; 

/** A query handler to associate one sequence (e.g., a non-RefSeq mRNA) with
  * another (e.g., a RefSeq mRNAs).  A given sequence is assumed to correspond
  * to the first HSP with length >= MIN_ALIGN_LENGTH and Percent Identity >=
  * MIN_PERCENT_IDENTITY.  This handler does not attempt to remove the 'n's from
  * the query sequence.
  * To use this handler uncomment the appropriate line in the Select Appropriate
  * QueryHandler section in BlastObjectParser.java
  */
public class QueryHandlerAssociate implements QueryHandler {
   
    private final int MIN_ALIGN_LENGTH = 300;
    private final int MIN_PERCENT_IDENTITY = 98;
    
    /** Processes a QueryResult.
      * @param qr A QueryResult object is the complete output of a BLAST search
      * and contains a sequence of sorted BlastSequences; each BlastSequence
      * object contains a set of high scoring pairs (HSPs).
      * @throws A java.lang.Exception
      */
    public void process(QueryResult qr) throws java.lang.Exception {
        boolean found = false;            // Has a suitable HSP been found?
                
        int maxHit = -1,                  // The (index of the) hit that con-
                                          // tains the maximum HSP
            maxHSP = -1;                  // The (index of the) HSP in a hit
                                          // that has the highest score.
        
        String accNo = "",                // The accession number of an mRNA
               outputString = "",         // String to be output
               queryHeader = "";          // The header of the query
        
        ArrayList hitList = new ArrayList();  // To hold a series of arrays of
                                              // HSPs
        BlastSequence []seqs = null;          // An array of BlastSequences
        ConvertibleRBTree sortedHSP = null;   // To contain a sorted list of
                                              // all HSPs in queryResult
        HighScoringPair []allHSPs = null;     // An array of high scoring pairs
     
        // Create a new ConvertibleRBTree
        sortedHSP = new ConvertibleRBTree();
        
        // Create a new array of BlastSequences; in its present version, the
        // getScoreSortedSequences() method returns the BlastSequences in the 
        // order in which they are generated by BLAST  
        seqs = qr.getScoreSortedSequences(); // qr is an object of type
                                             // QueryResult (contains LinkedList
                                             // of HighScoringPairs)
        
        
        // For each hit in a query, create a new list of HSPs.
        if (seqs != null) {
                for(int i = 0; i < seqs.length; i++) {
                    // An array of HSP within a particular hit.  Uses the
                    // compareTo() method of HighScoring Pair to sort.
                    // As written HSPs are unsorted:  stored in same order as
                    // output by BLAST.
                    HighScoringPair []hsps = seqs[i].getRnaSortedHSPs();
                    // Add the array of HSPs to the arraylist.
                    hitList.add(hsps);
                }
            }
          
        // Find the appropriate HSP.  This will be the first HSP for which
        // 1) The percent identity >= MIN_PERCENT_IDENTITY.
        // 2) The length of alignment is >= MIN_ALIGN_LENGTH
        found = false; 
        maxHit = maxHSP = -1;
        if (hitList.size() != 0) {
            // Loop through the list of hits
            for (int i = 0; i < hitList.size(); i++) {
                // Get a hit, which consists of an array of High Scoring Pairs,
                // from the ArrayList
                HighScoringPair []hspArray = (HighScoringPair[])hitList.get(i);

                // Examine each hsp in the present hit to determine if it is a
                // match
                for (int j = 0; j < hspArray.length; j++) {
                    if ((hspArray[j].getPercentageIdentity() >= 
                                                               MIN_ALIGN_LENGTH)
                        && (!found)) {
                        int hitStart = hspArray[j].getHitStart(),
                            hitEnd = hspArray[j].getHitEnd();
                        int hitLength = Math.abs(hitEnd - hitStart) + 1; 
                                                           // May be plus/minus
                        if (hitLength >= MIN_PERCENT_IDENTITY) {
                            maxHit = i;
                            maxHSP = j;
                            found = true;
                        }
                    }
                }
            }
        }
        
        // Retrieve the LocusLink ID, accession number and official symbol of
        // the queryResult
        queryHeader = qr.getQueryHeader();
        accNo = SimpleParses.parseLineForAccNo(queryHeader);

        // Add the accession number to the output string
        outputString = accNo + "\t"; 

        // A suitable HSP was found; process. . .        
        if ((maxHit != -1) && (maxHSP != -1)) {
            // Retrieve the appropriate hit; retrieve the appropriate HSP within
            // the hit.
            HighScoringPair []hspArray =
                                        (HighScoringPair [])hitList.get(maxHit);
            HighScoringPair hsp = hspArray[maxHSP];

            String hspHeader = seqs[maxHit].getHitHeader();

            int queryStart = hsp.getQueryStart(),    // The start of the
                                                     // alignment of the query
                queryEnd = hsp.getQueryEnd();        // The end of the align-
                                                     // ment of the query 
            
            // Add the bit score and the percent identity of the hit to the
            // output string.
            outputString += SimpleParses.parseLineForRefSeq(hspHeader) +
                            "\t" +
                            SimpleParses.getFeature("llId", hspHeader) +
                            "\t" +
                            SimpleParses.getFeature("geneSymbol", hspHeader) +
                            "\t" +
                            hsp.getScore() +
                            "\t" +
                            hsp.getPercentageIdentity() +
                            "\t";

            // Add strand information to the output string.
            String queryStrand = (hsp.getQueryStrand() == 1 ? "plus" : "minus"),
                   hitStrand = (hsp.getHitStrand() == 1 ? "plus" : "minus");
            outputString += queryStrand + "/" + hitStrand + "\t";

            // Add query length information to the output string.
            outputString += qr.getQueryLength() + "\t";            
            
            // Make sure range information will be in the proper direction 
            if (queryStart > queryEnd) {
                int temp = queryStart;
                queryStart = queryEnd;
                queryEnd = temp;
            } 

            // Add query alignment information to the output string 
            outputString += queryStart + " - " + queryEnd + "\t";
            
            // Calculate the length of the query (may be plus/minus; add 1 to
            // account for first element).
            outputString += Math.abs(queryEnd - queryStart) + 1;  
        } else {   // A suitable HSP was not found
            outputString += "\\null"      // RefSeq AccNo
                            + "\t" +
                            -999          // LocusLink Id (an integer--cannot
                                          // be "\null" in postgres8) 
                            + "\t" +
                            "\\null"      // Gene Symbol
                            + "\t" +
                            -999          // Score (a float)
                            + "\t" +
                            -999          // Percent identity (an integer)
                            + "\t" +
                            "\\null"      // Strand information
                            + "\t" +
                            -999          // Query Length (an integer)
                            + "\t" +
                            "\\null"      // Alignment range
                            + "\t" +
                            -999;         // Hit Length (an integer)
        }

        // Output Results
        System.out.println(outputString);
    }
}
