# Supplementary material for: Leveraging human genomic information to identify nonhuman primate sequences for expression array development
Source: BMC Genomics. 2005 Nov 15;6:160. doi: 10.1186/1471-2164-6-160 (PMC1314899; doi:10.1186/1471-2164-6-160)
Supplement: Additional File 6 — Java methods. An archived collection of Java methods used in determining last exons and generating primer pairs. Used in conjuction with bioJava 1.30 (also included). See the file BlastObjectParser.java for a brief explanation on usage of the various processing methods. [file 1471-2164-6-160-S6.gz › BlastObject/QueryHandlerExtendRefSeq.java]

package BlastObject;

// Java standard packages
import java.util.ArrayList;
import java.sql.Connection;

// Custom packages
import BlastObject.seq.*;
import BlastObject.GeneAnnot.*;
import FileManipulation.*;

/** A query handler that finds the sequence extending furtherest in the 3' 
  * direction in an aligment and then to extends the query sequence with it.
  * To use this handler, uncomment the line 
  * QueryHandler oQueryHandler = new QueryHandler3PrimeMostmRNA();
  * in the Select Appropriate QueryHandler section of BlastObjectParser.java
  */
public class QueryHandlerExtendRefSeq implements QueryHandler {

    final int MIN_ALIGN_LENGTH = 200;

    final int MIN_PERCENT_IDENTITY = 98;

    /** Processes a QueryResult.
      * @param qr A QueryResult object is the complete output of a BLAST search
      * and contains a sequence of sorted BlastSequences; each BlastSequence
      * object contains a set of high scoring pairs (HSPs).
      * @throws A java.lang.Exception
      */
    public void process(QueryResult qr) throws java.lang.Exception {
        int llId = 0,                     // LocusLink ID
            hitEnd = 0,                   // End position in hit 
                                          // sequence of alignment
            hitStart = 0,                 // Start position in hit 
                                          // sequence of alignment
            maxExtensionLength = -99,     // The current maximum extension 
                                          // (start with a nonzero number so 
                                          // that a refseq will find itself).
            maxHit = -1,                  // The hit with the maximum extension
            maxHSP = -1,                  // The HSP with the maximum extension
            targetLength = 0;             // Length of the target sequence
              
        String accNo = "",                // Accession number of the
                                          // target sequence
               hitHeader = "",                  // Header of the target seq
               geneSymbol = null,         // The symbol of the gene
               outputString = null,       // String to be output
               queryHeader = null,        // The header of the query
               refSeqAccNo = null,        // The Reference Sequence Accession
                                          // Number of the query
               targetSeq = "";            // The target sequence

        ArrayList hitList = new ArrayList();  // To hold a series of arrays of
                                              // HSPs
        
        ConvertibleRBTree sortedHSP = null;   // To contain a sorted list of
                                              // all HSPs in queryResult
        BlastSequence []seqs = null;          // An array of BlastSequences
        HighScoringPair []allHSPs = null;     // An array of high scoring pairs
        
        // Create a new ConvertibleRBTree
        sortedHSP = new ConvertibleRBTree();
        
        // Create a new array of BlastSequences
        seqs = qr.getScoreSortedSequences(); // qr is an object of type
                                             // QueryResult (contains LinkedList
                                             // of HighScoringPairs)
        
        // For each hit in a query, create a new list of HSPs.
        if (seqs != null) {
            for(int i = 0; i < seqs.length; i++) {
                // An array of HSPs within a particular hit.  Uses the
                // compareTo() method of HighScoring Pair to sort.
                // As written HSPs are unsorted:  stored in same order as
                // output by BLAST.
                HighScoringPair []hsps = seqs[i].getRnaSortedHSPs();
                // Add the array of HSPs to the arraylist.
                hitList.add(hsps);
            }
        }

        // Get the LLId and gene symbol Id of the query 
        queryHeader = qr.getQueryHeader();
        refSeqAccNo = SimpleParses.parseLineForRefSeq(queryHeader);
        llId = Integer.parseInt(SimpleParses.getFeature("llId", queryHeader));
        geneSymbol = SimpleParses.getFeature("geneSymbol", queryHeader);

        // Connect to the database
        Connection c = DBI.connectToDB("rmgenechip", "mpauley", "I57CDNu6");
        
        // Only process if there was at least one hit. 
        if (hitList.size() != 0) {
            int extensionLength = 0,                // Length of the current
                                                    // extension
                hitHSPLength = 0,                   // Length of the alignment
                                                    // in the hit
                queryEnd = 0,                       // End position in query 
                                                    // sequence of alignment
                queryLength = qr.getQueryLength(),  // The length of the query
                                                    // sequence
                total = 0;                          // The number of bases in an
                                                    // HSP 

 
            // Process the hits
            // Find the HSP that extends farthest in the 3' direction with the 
            // minimum alignment length and a % identity of at least 98%.
            for (int i = 0; i < hitList.size(); i++) {
                // Get a hit and its header
                HighScoringPair []hspArray = (HighScoringPair[])hitList.get(i);
                hitHeader = seqs[i].getHitHeader();
     
                // Process the HSPs within a hit
                for (int j = 0; j < hspArray.length; j++) {
                    HighScoringPair hsp = hspArray[j];

                    accNo = SimpleParses.parseLineForAccNo(hitHeader);

                    // Get the target sequence from the database and determine 
                    // its length. 
                    targetSeq = DBI.retrieveFieldData(c,
                                                      "mrna_associated_4_11_05",
                                                      accNo,
                                                      "accNo",
                                                      "sequence");
                    targetLength = targetSeq.length();
                
                    // Get start and end positions of HSP in hit (convert to
                    // zero based)
                    hitStart = hsp.getHitStart() - 1;
                    hitEnd = hsp.getHitEnd() - 1;
                    queryEnd = hsp.getQueryEnd();

                    // Determine sense
                    String queryStrand =
                                 (hsp.getQueryStrand() == 1 ? "plus" : "minus"),
                           hitStrand =
                                 (hsp.getHitStrand() == 1 ? "plus" : "minus");

                    // Calculate length of HSP
                    hitHSPLength = Math.abs(hitEnd - hitStart + 1);  

                    // If the sense is plus/minus, reposition the end of the 
                    // hit
                    if (hitStrand.equals("minus")) {
                        hitEnd = targetLength - hitEnd - 1;
                    }

                    // Determine longest extension
                    if (//Satisfies minimum alignment length
                        (hitHSPLength >= MIN_ALIGN_LENGTH) &&
                        // Satisfies percent identity requirement
                        (hsp.getPercentageIdentity() >= MIN_PERCENT_IDENTITY) &&
                        // Alignment extends to end of query
                        (queryEnd == queryLength)) {
                        // Extension will be from end of alignment to end of
                        // sequence
                        extensionLength = targetLength - hitEnd;

                        // If alignment goes to the end of the query, then
                        // extension should be non-negative
                        assert extensionLength >= 0: refSeqAccNo;

                        if (extensionLength > maxExtensionLength) {
                            maxExtensionLength = extensionLength;
                            maxHit = i;
                            maxHSP = j;
                        } // End if
                    } // End if 
                } // End for (processing of HSPs)
            } // End for (processing hits) 

        }

        // If results were found, extend the query (if possible).
        if ((maxHit != -1) && (maxHSP != -1)) {
            String eSequence = "",            // First just the extension, then 
                                              // the entire extended sequence.  
                   querySeq = "",             // The Query sequence 
                   queryStrand = "",          // The sense of the query strand
                   hitStrand = "";            // the sese of the target

            // Reacquire appropriate Hit and HSP
            HighScoringPair []hspArray = (HighScoringPair[])hitList.get(maxHit);
            HighScoringPair hsp = hspArray[maxHSP];
            
            hitHeader = seqs[maxHit].getHitHeader();

            accNo = SimpleParses.parseLineForAccNo(hitHeader);

            querySeq = DBI.retrieveFieldData(c, "mrna_associated_4_11_05",
                                             refSeqAccNo, "accNo", "sequence");

            // Get the target sequence from the database and determine its
            // length. 
            accNo = SimpleParses.parseLineForAccNo(hitHeader);
            targetSeq = DBI.retrieveFieldData(c, "mrna_associated_4_11_05",
                                              accNo, "accNo", "sequence");
            targetLength = targetSeq.length();

            // Get end positions of HSP in hit (will be used to extract
            // subsequence - convert to zero based)
            hitEnd = hsp.getHitEnd() - 1;

            // Determine sense of the alignment
            queryStrand = (hsp.getQueryStrand() == 1 ? "plus" : "minus");
            hitStrand = (hsp.getHitStrand() == 1 ? "plus" : "minus"); 

            // If the sense is plus/minus, need the reverse complement of the 
            // target sequence and need to reposition the hitEnd
            if (hitStrand.equals("minus")) {
                targetSeq = DBI.takeRC(targetSeq);
                hitEnd = targetLength - hitEnd - 1;
            }
            
            // Stream as much as possible
            System.out.print(llId                // LLid of the gene (from the
                                                 // query)
                             + "\t" + 
                             geneSymbol          // Symbol for the gene (from 
                                                 // the query)
                             + "\t" +
                             refSeqAccNo         // Accession number of the 
                                                 // query
                             + "\t" +
                             accNo               // Accession number of the
                                                 // target   
                             + "\t" +
                             queryStrand + "/" + hitStrand   // Sense
                             + "\t" +
                             querySeq            // The sequence to be
                                                 // extended
                             + "\t");

            // Extension is from the first element following end of the 
            // alignment to the end of the sequence; if the extension sequence
            // is the same as the query sequence, eSequence should be empty.
            eSequence = targetSeq.substring(hitEnd + 1);

            if (refSeqAccNo.equals(accNo)) {
                assert (eSequence.length() == 0): refSeqAccNo;
            }

            // Stream the results
            System.out.println(eSequence                // The extension
                               + "\t" + 
                               querySeq + eSequence);   // The extended sequence
        } else {             // Since a given reference sequence should always
                             // find itself, this situation should only occur
                             // if the length of the reference sequence < 200
                             // bp.
            System.out.println(llId 
                               + "\t" + 
                               geneSymbol
                               + "\t" +
                               refSeqAccNo
                               + "\t" +
                               "\\null"             // Place holder for acces-
                                                    // sion number of target
                               + "\t" +
                               "\\null"             // Place holder for sense
                               + "\t" +
                               -999                 // Place holder for length
                                                    // of extension 
                               + "\t" +
                               "\\null"             // Place holder for
                                                    // the query sequence
                               + "\t" +
                               "\\null"             // Place holder for
                                                    // the extension 
                               + "\t" +
                               "\\null");           // Place holder for
                                                    // the extended sequence
            
        }  // End if (extend query)

        // Close the database connection
        c.close();
    } // End method process()
} // End class QueryHandler3Prime
