# Supplementary material for: Leveraging human genomic information to identify nonhuman primate sequences for expression array development
Source: BMC Genomics. 2005 Nov 15;6:160. doi: 10.1186/1471-2164-6-160 (PMC1314899; doi:10.1186/1471-2164-6-160)
Supplement: Additional File 6 — Java methods. An archived collection of Java methods used in determining last exons and generating primer pairs. Used in conjuction with bioJava 1.30 (also included). See the file BlastObjectParser.java for a brief explanation on usage of the various processing methods. [file 1471-2164-6-160-S6.gz › BlastObject/QueryHandlerFinalSeqs.java]

package BlastObject;

import BlastObject.seq.*;
import BlastObject.GeneAnnot.*;
import FileManipulation.*;

import java.util.ArrayList;
import java.sql.Connection;

/** A query handler to extract the rhesus macaque equivalent of the last exon
  * for a given gene.  (Extracts the aligned region ONLY of the alignment of the
  * human iast exon with the corresponding monkey sequence obtained through
  * PSR).  To use this handler, uncomment the line
  * QueryHandler oQueryHandler = new QueryHandlerFinalSeqs();
  * in the Select Appropriate QueryHandler section of BlastObjectParser.java
  */
public class QueryHandlerFinalSeqs implements QueryHandler {
    
   /** Processes a QueryResult.
     * @param qr A QueryResult object is the complete output of a BLAST search
     * and contains a sequence of sorted BlastSequences; each BlastSequence
     * object contains a set of high scoring pairs (HSPs).
     * @throws A java.lang.Exception
     */
    public void process(QueryResult qr) throws java.lang.Exception {
        boolean found = false;            // Has a suitable HSP been found?
        int hitNo = -1,                   // The (index of the) hit with the 
                                          // matching ID
            llIdQuery = 0,                // LLID of the query sequence
            llIdTarget = 0,               // LLID of the target sequence
            queryLength = 0;              // Length of query
        
        String officialSymbol = null,     // Official symbol (i.e., gene abbrev)
                                          // of query sequence
               hitHeader = null,          // A hit header
               flag = "",                 // A flag about an entry

               outputString = null;       // String to be output
        
        ArrayList hitList = new ArrayList();  // To hold a series of arrays of
                                              // HSPs
        
        ConvertibleRBTree sortedHSP = null;   // To contain a sorted list of
                                              // all HSPs in queryResult
        BlastSequence []seqs = null;          // An array of BlastSequences 
                                              // (i.e., hits); blastSequences
                                              // contain HSPs
        HighScoringPair []allHSPs = null;     // An array of high scoring pairs
        
        // Create a new ConvertibleRBTree
        sortedHSP = new ConvertibleRBTree();
        
        // Create a new array of BlastSequences.  The name of this method is 
        // misleading; it actually does no sorting at all.  BlastSequences are
        // in seqs[] in the order in which they appear in the BLAST output.
        seqs = qr.getScoreSortedSequences(); // qr is an object of type
                                             // QueryResult (contains LinkedList
                                             // of HighScoringPairs)
        
        // For each hit in a query, create a new list of HSPs.
        if (seqs != null) {
            for(int i = 0; i < seqs.length; i++) {
                // An array of HSP within a particular hit.  Uses the
                // compareTo() method of HighScoring Pair to sort.
                // As written HSPs are unsorted:  stored in same order as
                // output by BLAST.
                HighScoringPair []hsps = seqs[i].getRnaSortedHSPs();
                // Add the array of HSPs to the arraylist.
                hitList.add(hsps);
            }
        } else {
            // System.out.println("No suitable hits found - check parameters " +
            //                    "file threshold.");
        }

        // Get the accession number of the query
        llIdQuery = Integer.parseInt(SimpleParses.getFeature("llId",
                                                          qr.getQueryHeader()));
        
        // Find the appropriate hit.  The appropriate hit will be the one in
        // in which the Locus Link Id of the target sequence matches that of the
        // query sequence.
        found = false;
        hitNo = -1;
        if ((seqs != null) && (seqs.length != 0)) {
            int i = 0;
            while ((i < seqs.length) && !found) {
                hitHeader = seqs[i].getHitHeader();
                llIdTarget = Integer.parseInt(SimpleParses.getFeature("llId",
                                                                    hitHeader));
                if (llIdQuery == llIdTarget) {
                    found = true;
                    hitNo = i;
                }
                i++;
            }
        }
        
        // Retrieve the LocusLink ID, accession number and official symbol of
        // the queryResult
        officialSymbol = SimpleParses.getFeature("officialSymbol",
                                                  qr.getQueryHeader());
        // Add the LocusLink ID, accession number and official symbol of the
        // query sequence to the output string.
        outputString = "" + llIdQuery + "\t" + officialSymbol + "\t";
        
        if (hitNo != -1) {                      // A suitable hit was found

            // Retrieve the appropriate hit
            HighScoringPair []hspArray =
                                       (HighScoringPair [])hitList.get(hitNo);
            // The first HSP in the hit will always be the one of interest
            HighScoringPair hsp = hspArray[0];
            
            // Add the bit score and the percent identity of the hit to the
            // output string.
            outputString += hsp.getScore() + "\t" +
                            hsp.getPercentageIdentity() + "\t";

            // Add strand information to the output string.
            String queryStrand = (hsp.getQueryStrand() == 1 ? "plus" : "minus"),
                   hitStrand = (hsp.getHitStrand() == 1 ? "plus" : "minus");
            outputString += queryStrand + "/" + hitStrand + "\t";

            // Determine the alignment ranges
            int qStart = hsp.getQueryStart(),
                qEnd = hsp.getQueryEnd(),
                tStart = hsp.getHitStart(),
                tEnd = hsp.getHitEnd();

            // Make sure alignment ranges are in the proper order
            if (qStart > qEnd) {
                int temp = qStart;
                qStart = qEnd;
                qEnd = temp;
            } 
            if (tStart > tEnd) {
                int temp = tStart;
                tStart = tEnd;
                tEnd = temp;
            } 

            // Connect to the database
            Connection c = DBI.connectToDB("rmgenechip", "mpauley", "I57CDNu6");

            // Get the query (RM) sequence from the database
            String querySeq = DBI.retrieveFieldData(c, "macacanorgren_3_31_05",
                                                    Integer.toString(llIdQuery),
                                                    "llid", "rmseq");
            
            // Close the connection to the database
            c.close();

            // Add alignment ranges to the output string
            outputString += "" + qStart + " - " + qEnd + "\t" +
                                 tStart + " - " + tEnd + "\t";

            // Add query alignment substring to the outputString (convert 
            // alignment positions to string indices).
            outputString += querySeq.substring(qStart - 1, qEnd - 1 + 1);
        } else {   // A suitable hit was not found
            for (int i = 0; i < 5; i++) {
                outputString += "\\null\t";
            }
            outputString += "\\null";
        }
        
        /* Output Results */
        System.out.println(outputString);
    }
}
