# Supplementary material for: Leveraging human genomic information to identify nonhuman primate sequences for expression array development
Source: BMC Genomics. 2005 Nov 15;6:160. doi: 10.1186/1471-2164-6-160 (PMC1314899; doi:10.1186/1471-2164-6-160)
Supplement: Additional File 6 — Java methods. An archived collection of Java methods used in determining last exons and generating primer pairs. Used in conjuction with bioJava 1.30 (also included). See the file BlastObjectParser.java for a brief explanation on usage of the various processing methods. [file 1471-2164-6-160-S6.gz › BlastObject/QueryHandlerFind3.java]

package BlastObject;

// import BlastObject.seq.*;
// import BlastObject.GeneAnnot.*;
import FileManipulation.*;
// import java.util.*;
import java.util.ArrayList;
// import java.sql.DriverManager;
import java.sql.Connection;
// import java.sql.SQLException;
// import java.sql.Statement;
// import java.sql.ResultSet;

/** A query handler to find a HSP with particular characteristics (e.g., an HSP
  * with 250 bp of alignment).
  * Example use:  Alignment of human target sequences with affy rhesus sequences
  * to find first HSP with 250 bp of alignment (percent identity not checked) 
  * (for query sequences < 250 bp in length, the length of the HSP must be 95%
  * of the length of the query sequence sequence).
  * To use this handler uncomment the following line in the
  * "Select Appropriate QueryHandler" section in  BlastObjectParser.java
  * QueryHandler oQueryHandler = new QueryHandlerFind3();
  */
public class QueryHandlerFind3 implements QueryHandler {

    private final int MIN_ALIGN_LENGTH = 250;
    // private final int MIN_PERCENT_IDENTITY = 99;
    
    /** Processes a QueryResult.
      * @param qr A QueryResult object is the complete output of a BLAST search
      * and contains a sequence of sorted BlastSequences; each BlastSequence
      * object contains a set of high scoring pairs (HSPs).
      * @throws A java.lang.Exception
      */
    public void process(QueryResult qr) throws java.lang.Exception {
        boolean found = false;            // Has a suitable HSP been found?
        
        int alignEnd = 0,                 // 3'-most alignment position (query)
            alignLength = 0,              // The total length of alignment
                                          // (includes all HSPs in a hit)
            alignStart = 0,               // 5'-most alignment position (query)
            hitNo = -1,                   // The (index of the) hit with the 
                                          // desired feature
            hspNo = -1,                   // The (index of the) hit with the 
                                          // desired feature
            hspLength = 0,                // The length of the hsp (determined
                                          // from query)
            queryStart = 0,               // In an HSP, start of the alignment
                                          // in the query
            queryLength = 0,              // The length of the query
            queryEnd = 0;                 // In the HSP, end of the alignment
                                          // in the query
        
        String queryHeader = "",          // FASTA header of the query 
               queryId = null;            // Identifier of the query
        
        ArrayList hitList = new ArrayList();  // To hold a series of arrays of
                                              // HSPs
        
        ConvertibleRBTree sortedHSP = null;   // To contain a sorted list of
                                              // all HSPs in queryResult
        BlastSequence []seqs = null;          // An array of BlastSequences 
                                              // (i.e., hits); blastSequences
                                              // contain HSPs
        HighScoringPair []allHSPs = null;     // An array of high scoring pairs

        // Create a new ConvertibleRBTree
        sortedHSP = new ConvertibleRBTree();
        
        // Create a new array of BlastSequences.  The name of this method is 
        // misleading; it actually does no sorting at all.  BlastSequences are
        // in seqs[] in the order in which they appear in the BLAST output.
        seqs = qr.getScoreSortedSequences(); // qr is an object of type
                                             // QueryResult (contains LinkedList
                                             // of HighScoringPairs)
        
        // For each hit in a query, create a new list of HSPs.
        if (seqs != null) {
            for(int i = 0; i < seqs.length; i++) {
                // An array of HSP within a particular hit.  Uses the
                // compareTo() method of HighScoring Pair to sort.
                // As written HSPs are unsorted:  stored in same order as
                // output by BLAST.
                HighScoringPair []hsps = seqs[i].getRnaSortedHSPs();
                // Add the array of HSPs to the arraylist.
                hitList.add(hsps);
            }
        }

        // Find the appropriate hit.  The appropriate hit will be the first one
        // with the desired features
        found = false;
        hitNo = hspNo = -1;
        queryLength = qr.getQueryLength();
        if (hitList.size() > 0) {
            // Step through the hits
            for (int i = 0; i < hitList.size(); i++) {
                HighScoringPair []hspArray = (HighScoringPair[])hitList.get(i);
                alignEnd = 0;
                alignLength = 0;
                alignStart = 0;
                // Step through the HSPs in a hit
                for (int j = 0; j < hspArray.length; j++) {
                    HighScoringPair hsp = hspArray[j];
                    queryEnd = hsp.getQueryEnd();
                    queryStart = hsp.getQueryStart();
                    hspLength = Math.abs(hsp.getQueryStart() - 
                                         hsp.getQueryEnd()) + 1;
                    alignLength += hspLength;
                }
                    if ((queryLength >= 250) && 
                        (hspLength >= MIN_ALIGN_LENGTH) && !(found)) {  
                            found = true; 
                            hitNo = i;
                            hspNo = j;
                    } else if ((queryLength < 250) && 
                               (hspLength/(double) queryLength >= 0.95) &&
                               !(found)) {
                            found = true;
                            hitNo = i;
                            hspNo = i;
                    } // End if
                } // End for
            } // End for
        } // End if
        
        // Get the LocusLink Id, etc. of the query
        queryHeader = qr.getQueryHeader();
        queryId = (queryHeader.split(" "))[0];
        
        // A suitable hit was found 
        if ((hitNo != -1) && (hspNo != -1)) {
            // Retrieve the appropriate hsp 
            HighScoringPair []hspArray =
                                       (HighScoringPair [])hitList.get(hitNo);
            HighScoringPair hsp = hspArray[hspNo];
           
            String hitId = (seqs[hitNo].getHitHeader()).trim();

            // Get the monkey sequence from the database
            Connection c = DBI.connectToDB("rmgenechip", "mpauley", "I57CDNu6");
            String hitSeq = DBI.retrieveFieldData(c, "baylorsts", hitId,
                                                  "id", "sequence");
                        
            // Find the positions of the alignment in the query sequence
            int queryEnd = hsp.getQueryEnd(),
                queryStart = hsp.getQueryStart();

            // Calculate the length of the hsp
            hspLength = Math.abs(queryEnd - queryStart + 1);  // Not zero 
                                                              // based

            // Determine strand information
            String queryStrand = (hsp.getQueryStrand() == 1 ? "plus" : "minus"),
                   hitStrand = (hsp.getHitStrand() == 1 ? "plus" : "minus");

            System.out.println(queryId
                               + "\t" +
                               qr.getQueryLength()
                               + "\t" +
                               hitId 
                               + "\t" +
                               hitSeq
                               + "\t" +
                               hsp.getScore()
                               + "\t" +
                               hsp.getPercentageIdentity()
                               + "\t" +
                               hspLength
                               + "\t" +
                               queryStrand + "/" + hitStrand
                               + "\t" +
                               queryStart + " - " + queryEnd);
        } else {   // A suitable hit was not found
            System.out.println(queryId
                               + "\t" +
                               -999                   // QueryLength 
                               + "\t" +
                               "\\null"               // Hit Id
                               + "\t" +
                               "\\null"               // Hit sequence
                               + "\t" +
                               -999                   // Alignment score
                               + "\t" +
                               -999                   // Percent Identity
                               + "\t" +
                               -999                   // HSP Length 
                               + "\t" +
                               "\\null"               // Sense
                               + "\t" +
                               "\\null");             // Alignment position
        }  // End else
    } // End process()
} // End class QueryHandlerFind()
