# Supplementary material for: Leveraging human genomic information to identify nonhuman primate sequences for expression array development
Source: BMC Genomics. 2005 Nov 15;6:160. doi: 10.1186/1471-2164-6-160 (PMC1314899; doi:10.1186/1471-2164-6-160)
Supplement: Additional File 6 — Java methods. An archived collection of Java methods used in determining last exons and generating primer pairs. Used in conjuction with bioJava 1.30 (also included). See the file BlastObjectParser.java for a brief explanation on usage of the various processing methods. [file 1471-2164-6-160-S6.gz › BlastObject/QueryHandlerFind.java]

package BlastObject;

import BlastObject.seq.*;
import BlastObject.GeneAnnot.*;
import java.util.*;
import java.util.ArrayList;
import java.sql.DriverManager;
import java.sql.Connection;
import java.sql.SQLException;
import java.sql.Statement;
import java.sql.ResultSet;

/** A query handler to find a HSP with a particular feature (e.g., an HSP with
  * 300 bp of alignment at 99% identity).
  * Example use:  Alignment of trimmed STS with Affy monkey PSRs to find first
  * hit with 300 bp of alignment at 99% identity.
  * To use this handler uncomment the following line in the
  * "Select Appropriate QueryHandler" section in  BlastObjectParser.java
  * QueryHandler oQueryHandler = new QueryHandlerFind();
  */
public class QueryHandlerFind implements QueryHandler {

    private final int MIN_ALIGN_LENGTH = 300;
    private final int MIN_PERCENT_IDENTITY = 99;
    
    /** Processes a QueryResult.
      * @param qr A QueryResult object is the complete output of a BLAST search
      * and contains a sequence of sorted BlastSequences; each BlastSequence
      * object contains a set of high scoring pairs (HSPs).
      * @throws A java.lang.Exception
      */
    public void process(QueryResult qr) throws java.lang.Exception {
        boolean found = false;            // Has a suitable HSP been found?
        
        int hitNo = -1,                   // The (index of the) hit with the 
                                          // desired feature
            hspNo = -1,                   // The (index of the) hit with the 
                                          // desired feature
            perIdent = 0,                 // The percent identity of the 
                                          // hit
            hspLength = 0,                // The length of the hsp (determined
                                          // from query)
            queryId = 0,                  // (LocusLink) Id of the query
            queryLength = 0;              // The length of the query sequence
        
        String queryAccNo = null,         // Accession number of the query
               queryHeader = "",          // FASTA header of the query
               querySymbol = "";          // Symbol of the query sequence 
        
        ArrayList hitList = new ArrayList();  // To hold a series of arrays of
                                              // HSPs
        
        ConvertibleRBTree sortedHSP = null;   // To contain a sorted list of
                                              // all HSPs in queryResult
        BlastSequence []seqs = null;          // An array of BlastSequences 
                                              // (i.e., hits); blastSequences
                                              // contain HSPs
        HighScoringPair []allHSPs = null;     // An array of high scoring pairs
        
        // Create a new ConvertibleRBTree
        sortedHSP = new ConvertibleRBTree();
        
        // Create a new array of BlastSequences.  The name of this method is 
        // misleading; it actually does no sorting at all.  BlastSequences are
        // in seqs[] in the order in which they appear in the BLAST output.
        seqs = qr.getScoreSortedSequences(); // qr is an object of type
                                             // QueryResult (contains LinkedList
                                             // of HighScoringPairs)
        
        // For each hit in a query, create a new list of HSPs.
        if (seqs != null) {
            for(int i = 0; i < seqs.length; i++) {
                // An array of HSP within a particular hit.  Uses the
                // compareTo() method of HighScoring Pair to sort.
                // As written HSPs are unsorted:  stored in same order as
                // output by BLAST.
                HighScoringPair []hsps = seqs[i].getRnaSortedHSPs();
                // Add the array of HSPs to the arraylist.
                hitList.add(hsps);
            }
        }

        // Find the appropriate hit.  The appropriate hit will be the first one
        // with the desired features
        found = false;
        hitNo = hspNo = -1;
        if (hitList.size() > 0) {
            // Step through the hits
            for (int i = 0; i < hitList.size(); i++) {
                HighScoringPair []hspArray = (HighScoringPair[])hitList.get(i);
                // Step through the HSPs in a hit
                for (int j = 0; j < hspArray.length; j++) {
                    HighScoringPair hsp = hspArray[j];
                    hspLength = Math.abs(hsp.getQueryStart() - 
                                         hsp.getQueryEnd()) + 1;
                    perIdent = hsp.getPercentageIdentity(); 
                    if ((hspLength >= MIN_ALIGN_LENGTH) &&
                        (perIdent >= MIN_PERCENT_IDENTITY) && !(found)) {  
                            found = true; 
                            hitNo = i;
                            hspNo = j;
                    } // End if
                } // End for
            } // End for
        } // End if
        
        // Get the LocusLink Id, etc. of the query
        queryHeader = qr.getQueryHeader();
        queryId = Integer.parseInt(SimpleParses.getFeature("llId",
                                                           queryHeader));
        querySymbol = SimpleParses.getFeature("geneSymbol", queryHeader);
        queryAccNo = SimpleParses.parseLineForAccNo(queryHeader);
        
        // A suitable hit was found 
        if ((hitNo != -1) && (hspNo != -1)) {
            // Retrieve the appropriate hsp 
            HighScoringPair []hspArray =
                                       (HighScoringPair [])hitList.get(hitNo);
            HighScoringPair hsp = hspArray[hspNo];
           
            String hitId = SimpleParses.parseLineForRMPSRNo(
                                                    seqs[hitNo].getHitHeader());

            // Find the positions of the alignment in the query sequence
            int queryEnd = hsp.getQueryEnd(),
                queryStart = hsp.getQueryStart();

            // Calculate the length of the hsp
            hspLength = Math.abs(queryEnd - queryStart + 1);  // Not zero 
                                                              // based

            // Determine strand information
            String queryStrand = (hsp.getQueryStrand() == 1 ? "plus" : "minus"),
                   hitStrand = (hsp.getHitStrand() == 1 ? "plus" : "minus");

            System.out.println(queryId
                               + "\t" +
                               querySymbol
                               + "\t" +
                               queryAccNo
                               + "\t" +
                               qr.getQueryLength()
                               + "\t" +
                               hitId
                               + "\t" +
                               hsp.getScore()
                               + "\t" +
                               hsp.getPercentageIdentity()
                               + "\t" +
                               hspLength
                               + "\t" +
                               queryStrand + "/" + hitStrand
                               + "\t" +
                               queryStart + " - " + queryEnd);
        } else {   // A suitable hit was not found
            System.out.println(queryId
                               + "\t" +
                               querySymbol
                               + "\t" +
                               queryAccNo
                               + "\t" +
                               -999                   // QueryLength 
                               + "\t" +
                               "\\null"               // Hit Id
                               + "\t" +
                               -999                   // Alignment score
                               + "\t" +
                               -999                   // Percent Identity
                               + "\t" +
                               -999                   // HSP Length 
                               + "\t" +
                               "\\null"               // Sense
                               + "\t" +
                               "\\null");             // Alignment position
        }  // End else
    } // End process()
} // End class QueryHandlerFind()
