# Supplementary material for: Leveraging human genomic information to identify nonhuman primate sequences for expression array development
Source: BMC Genomics. 2005 Nov 15;6:160. doi: 10.1186/1471-2164-6-160 (PMC1314899; doi:10.1186/1471-2164-6-160)
Supplement: Additional File 6 — Java methods. An archived collection of Java methods used in determining last exons and generating primer pairs. Used in conjuction with bioJava 1.30 (also included). See the file BlastObjectParser.java for a brief explanation on usage of the various processing methods. [file 1471-2164-6-160-S6.gz › BlastObject/QueryHandlerFirst2.java]

package BlastObject;

import BlastObject.seq.*;
import BlastObject.GeneAnnot.*;
import FileManipulation.*;
import java.util.*;
import java.util.ArrayList;
import java.sql.Connection;

/** A query handler to extract the best (first) HSP, without respect to length,
  * of an alignment; extracts identifying information (LocusLink Id, gene
  * symbol) from the query and determines if the alignment of the query 
  * extends beyond a certain range.
  * Example use:  Alignment of untrimmed STSs with Affy monkey PSRs to determine
  * if PSR extends into a non-exonic region of the STS.
  * To use this handler uncomment the following line in the 
  * "Select Appropriate QueryHandler" section in  BlastObjectParser.java
  * QueryHandler oQueryHandler = new QueryHandlerFirst2();
  */
public class QueryHandlerFirst2 implements QueryHandler {

    /** Processes a QueryResult.
      * @param qr A QueryResult object is the complete output of a BLAST search
      * and contains a sequence of sorted BlastSequences; each BlastSequence
      * object contains a set of high scoring pairs (HSPs).
      * @throws A java.lang.Exception
      */
    public void process(QueryResult qr) throws java.lang.Exception {
        boolean isDownstreamNonExonic = false,  // Flat to indicate whether the
                                                // alignment of the query
                                                // sequence extends upstream
                                                // beyond the exonic region
                isUpstreamNonExonic = false;   // Flag to indicate whether the
                                               // alignment of the query
                                               // sequence extends downstream
                                               // beyond the exonic region
        int queryId = 0;                  // Id (e.g., LocusLink) of the query
                                          // sequence

        String queryAccNo = "",           // Accession number of the query
               queryHeader = "",          // Fasta header of the query
               querySymbol = "";          // Gene symbol of the query

        ArrayList hitList = new ArrayList();  // To hold a series of arrays of
                                              // HSPs
        
        ConvertibleRBTree sortedHSP = null;   // To contain a sorted list of
                                              // all HSPs in queryResult
        BlastSequence []seqs = null;          // An array of BlastSequences
        HighScoringPair []allHSPs = null;     // An array of high scoring pairs
        
        // Create a new ConvertibleRBTree
        sortedHSP = new ConvertibleRBTree();
        
        // Create a new array of BlastSequences
        seqs = qr.getScoreSortedSequences(); // qr is an object of type
                                             // QueryResult (contains LinkedList
                                             // of HighScoringPairs)
        
        // For each hit in a query, create a new list of HSPs.
        if (seqs != null) {
            for(int i = 0; i < seqs.length; i++) {
                // An array of HSP within a particular hit.  Uses the
                // compareTo() method of HighScoring Pair to sort.
                // As written HSPs are unsorted:  stored in same order as
                // output by BLAST.
                HighScoringPair []hsps = seqs[i].getRnaSortedHSPs();
                // Add the array of HSPs to the arraylist.
                hitList.add(hsps);
            }
        }

        // Get the LocusLink Id, etc. of the query
        queryHeader = qr.getQueryHeader();
        queryId = Integer.parseInt(SimpleParses.getFeature("llId",
                                                           queryHeader));
        querySymbol = SimpleParses.getFeature("geneSymbol", queryHeader);
        queryAccNo = SimpleParses.parseLineForAccNo(queryHeader);

        // Only process if there was at least one hit. 
        if (hitList.size() != 0) {
            int exonicEnd = 0,                     // The end position of the
                                                   // exonic region in the STS
                exonicStart = 0,                   // The start position of the
                                                   // exonic region in the STS
                hitNo = 0,                         // The hit number of interest
                                                   // in the alignment (will
                                                   // always be 0-the first hit)
                hspLength = 0,                     // Length of alignment of
                                                   // query sequence
                hspNo = 0,                         // The hsp (in the hit) of 
                                                   // interest in the alignment
                                                   // (will always be 0--the 
                                                   // first hsp)
                queryEnd = 0,                      // End position in hit 
                                                   // sequence of alignment
                queryLength = qr.getQueryLength(), // Length of the query
                queryStart = 0;                    // Start position in query
                                                   // sequence of alignment

            String exonicRegion = "",              // The range of the exonic
                                                   // region in the STS
                   hitHeader = "",                 // The FASTA header of the
                                                   // hit
                   hitId = "",                     // Id of the target
                   hitStrand = "",                 // The sense of the hit
                                                   // strand
                   queryStrand = "";               // The sense of query
                                                   // strand

            String []fields = null;                // For parsing exonicRegion

            // Get the hsp of interest (always the first hsp of the first hit) 
            HighScoringPair []hspArray = (HighScoringPair[])hitList.get(hitNo);
            HighScoringPair hsp = hspArray[hspNo];
  
            // Get the header of the hit
            hitHeader = seqs[hitNo].getHitHeader();
            hitId = SimpleParses.parseLineForRMPSRNo(hitHeader);

            // Find the positions of the alignment in the query sequence
            queryEnd = hsp.getQueryEnd();
            queryStart = hsp.getQueryStart();

            // Get the exonic range from the hit header and parse start and
            // end regions
            exonicRegion = SimpleParses.getFeature("exonicRegion", queryHeader);
            fields = exonicRegion.split("-");
            exonicEnd = Integer.parseInt(fields[1].trim());
            exonicStart = Integer.parseInt(fields[0].trim());

            // Alignment extends upstream beyond the exonic region if queryStart
            // < exonicStart
            if (queryStart < exonicStart) {
                isUpstreamNonExonic = true;
            } else {
                isUpstreamNonExonic = false;
            }
            
            // Alignment extends downstream beyond the exonic region if hitEnd
            // > exonicEnd
            if (queryEnd > exonicEnd) {
                isDownstreamNonExonic = true;
            } else {
                isDownstreamNonExonic = false;
            }

            // Calculate the length of the hsp
            hspLength = Math.abs(queryEnd - queryStart + 1);  // Not zero based

            // Obtain strand information
            queryStrand = (hsp.getQueryStrand() == 1 ? "plus" : "minus");
            hitStrand = (hsp.getHitStrand() == 1 ? "plus" : "minus");

            // Stream results
            System.out.println(queryId
                               + "\t" +
                               querySymbol 
                               + "\t" +
                               queryAccNo
                               + "\t" +
                               queryLength
                               + "\t" +
                               exonicStart + " - " + exonicEnd 
                               + "\t" +
                               hitId
                               + "\t" +
                               hsp.getScore()
                               + "\t" +
                               hsp.getPercentageIdentity()
                               + "\t" +
                               hspLength
                               + "\t" + 
                               queryStrand + "/" + hitStrand
                               + "\t" +
                               queryStart + " - " + queryEnd
                               + "\t" +
                               isUpstreamNonExonic
                               + "\t" +
                               isDownstreamNonExonic);
        } // There were no hits
          else {
            System.out.println(queryId         // QueryId
                               + "\t" +
                               querySymbol     // Gene symbol of the query
                               + "\t" +
                               queryAccNo      // Accession number of the query
                               + "\t" +
                               -999            // QueryLength
                               + "\t" +
                               "\\null"        // Exonic region (query)
                               + "\t" +
                               "\\null"        // Hit Id
                               + "\t" + 
                               -999            // Alignment score
                               + "\t" + 
                               -999            // Percent identity
                               + "\t" +
                               -999            // HSP Length
                               + "\t" + 
                               "\\null"        // Sense 
                               + "\t" +
                               "\\null"        // Alignment position
                               + "\t" +
                               "\\null"        // isUpstreamNonExonic
                               + "\t" +
                               "\\null");      // isUpstreamNonExonic
        } // end if
    } // End process()
} // End class 
