# Supplementary material for: Leveraging human genomic information to identify nonhuman primate sequences for expression array development
Source: BMC Genomics. 2005 Nov 15;6:160. doi: 10.1186/1471-2164-6-160 (PMC1314899; doi:10.1186/1471-2164-6-160)
Supplement: Additional File 6 — Java methods. An archived collection of Java methods used in determining last exons and generating primer pairs. Used in conjuction with bioJava 1.30 (also included). See the file BlastObjectParser.java for a brief explanation on usage of the various processing methods. [file 1471-2164-6-160-S6.gz › BlastObject/QueryHandlerFirst3.java]

package BlastObject;

import BlastObject.seq.*;
import BlastObject.GeneAnnot.*;
import FileManipulation.*;
import java.util.*;
import java.util.ArrayList;
import java.sql.Connection;

/** A query handler to extract the best (first) HSP, without respect to length,
  * of an alignment; extracts identifying information (LocusLink Id, gene
  * symbol) from the target and determines if the query aligns full length with
  * the target (within 5).
  * Example use:  Alignment of Affy monkey PSRs with human PSRs to determine if
  * alignment is full length (within 5).
  * To use this handler uncomment the following line in the 
  * "Select Appropriate QueryHandler" section in  BlastObjectParser.java
  * QueryHandler oQueryHandler = new QueryHandlerFirst4()
  */
public class QueryHandlerFirst3 implements QueryHandler {

    private int BP_AWAY_FROM_FL = 5;     // Number of bp (from either end) that
                                         // an alignment of the query may be
                                         // missing but for which the align-
                                         // ment is still considered full 
                                         // length
    /** Processes a QueryResult.
      * @param qr A QueryResult object is the complete output of a BLAST search
      * and contains a sequence of sorted BlastSequences; each BlastSequence
      * object contains a set of high scoring pairs (HSPs).
      * @throws A java.lang.Exception
      */
    public void process(QueryResult qr) throws java.lang.Exception {
        boolean isFullLength = false,     // Flag to indicate whether the
                                          // alignment of the query sequence
                                          // is full length
                notFound = true;          // Flag to indicate whether an
                                          // appropriate HSP in a hit has been
                                          // found
        int queryLength = 0;              // The length of the query sequence

        String queryHeader = "",          // The FASTA header of the query
               queryId = "",              // The (LocusLink) Id of the query
               queryGeneSymbol = "",      // The gene symbol of the query
               queryRMPSRNo = "",         // The RM PSRNo of the query
               queryRMPSRName = "";       // The RM PSR name of the query

        ArrayList hitList = new ArrayList();  // To hold a series of arrays of
                                              // HSPs
        
        ConvertibleRBTree sortedHSP = null;   // To contain a sorted list of
                                              // all HSPs in queryResult
        BlastSequence []seqs = null;          // An array of BlastSequences
        HighScoringPair []allHSPs = null;     // An array of high scoring pairs
        
        // Create a new ConvertibleRBTree
        sortedHSP = new ConvertibleRBTree();
        
        // Create a new array of BlastSequences
        seqs = qr.getScoreSortedSequences(); // qr is an object of type
                                             // QueryResult (contains LinkedList
                                             // of HighScoringPairs)
        
        // For each hit in a query, create a new list of HSPs.
        if (seqs != null) {
            for(int i = 0; i < seqs.length; i++) {
                // An array of HSP within a particular hit.  Uses the
                // compareTo() method of HighScoring Pair to sort.
                // As written HSPs are unsorted:  stored in same order as
                // output by BLAST.
                HighScoringPair []hsps = seqs[i].getRnaSortedHSPs();
                // Add the array of HSPs to the arraylist.
                hitList.add(hsps);
            }
        }

        // Get information about the query
        queryHeader = qr.getQueryHeader();
        queryId = SimpleParses.getFeature("llId", qr.getQueryHeader());
        queryGeneSymbol = SimpleParses.getFeature("geneSymbol", queryHeader);
        queryRMPSRNo = SimpleParses.getFeature("rmPSRNo", queryHeader);
        queryRMPSRName = SimpleParses.getFeature("affyRMPSR", queryHeader);
        queryLength = qr.getQueryLength();

        // Only process if there was at least one hit. 
        if (hitList.size() != 0) {
            int hitNo = 0,                         // The hit number of interest
                                                   // in the alignment (will
                                                   // always be 0-the first hit)
                hspLength = 0,                     // Length of alignment of
                                                   // query sequence
                hspNo = 0,                         // The hsp (in the hit) of 
                                                   // interest in the alignment
                                                   // (will always be 0--the 
                                                   // first hsp)
                queryEnd = 0,                      // End position in query 
                                                   // sequence of alignment
                queryStart = 0;                    // Start position in query
                                                   // sequence of alignment

            String hitHeader = "",                 // The FASTA header of the
                                                   // hit
                   hitStrand = "",                 // The sense of the hit
                                                   // strand
                   queryStrand = "";               // The sense of query
                                                   // strand

            // Get the hsp of interest (always the first hsp of the first hit)
            HighScoringPair []hspArray = (HighScoringPair[])hitList.get(hitNo);
            HighScoringPair hsp = hspArray[hspNo];

            // Get the header of the hit
            hitHeader = seqs[hitNo].getHitHeader();

            // Find the positions of the alignment in the query sequence
            queryEnd = hsp.getQueryEnd();
            queryStart = hsp.getQueryStart();

            // Alignment is defined to be "full-length" if start and end of
            // alignment is within 20 bp of the beginning/end of the query
            // sequence
            if ((queryStart <= BP_AWAY_FROM_FL) &&
                ((queryLength - queryEnd) <= BP_AWAY_FROM_FL)) {
                isFullLength = true;
            } else {
                isFullLength = false;
            }

            // Calculate the length of the hsp 
            hspLength = Math.abs(queryEnd - queryStart + 1);  // Not zero based

            // Obtain strand information
            queryStrand = (hsp.getQueryStrand() == 1 ? "plus" : "minus");
            hitStrand = (hsp.getHitStrand() == 1 ? "plus" : "minus");

            System.out.println(queryId
                               + "\t" +
                               queryGeneSymbol
                               + "\t" +
                               queryRMPSRNo
                               + "\t" +
                               queryRMPSRName
                               + "\t" +
                               queryLength
                               + "\t" +
                               SimpleParses.parseLineForAffyPSRNo(hitHeader)
                               + "\t" +
                               hsp.getScore()
                               + "\t" +
                               hsp.getPercentageIdentity()
                               + "\t" + 
                               queryStrand + "/" + hitStrand
                               + "\t" +
                               queryStart + " - " + queryEnd
                               + "\t" +
                               isFullLength
                               + "\t" + 
                               hspLength);
        } else {
            System.out.println(queryId
                               + "\t" +
                               queryGeneSymbol
                               + "\t" +
                               queryRMPSRNo
                               + "\t" +
                               queryRMPSRName
                               + "\t" +
                               queryLength     // QueryLength
                               + "\t" +
                               "\\null"        // AffyAccNo
                               + "\t"  +
                               -999            // Alignment score
                               + "\t" + 
                               -999            // Percent identity
                               + "\t" +
                               "\\null"        // Sense 
                               + "\t" +
                               "\\null"        // Alignment position
                               + "\t" +
                               "\\null"        // isFullLength
                               + "\t" +
                               -999);          // hsp length
        } // end if
    } // End process()
} // End class 
