# Supplementary material for: Leveraging human genomic information to identify nonhuman primate sequences for expression array development
Source: BMC Genomics. 2005 Nov 15;6:160. doi: 10.1186/1471-2164-6-160 (PMC1314899; doi:10.1186/1471-2164-6-160)
Supplement: Additional File 6 — Java methods. An archived collection of Java methods used in determining last exons and generating primer pairs. Used in conjuction with bioJava 1.30 (also included). See the file BlastObjectParser.java for a brief explanation on usage of the various processing methods. [file 1471-2164-6-160-S6.gz › BlastObject/QueryHandlerFirstN.java]

package BlastObject;

import BlastObject.seq.*;
import BlastObject.GeneAnnot.*;
import FileManipulation.*;
import java.util.*;
import java.util.ArrayList;
import java.sql.Connection;

/** A query handler to extract the first n (NUMBER_OF_HSPS) HSPs of a specified
  * length in an alignment (originally macaca NT vs Reference sequences).
  * To use this handler uncomment the following line in the "Select Appropriate 
  * QueryHandler" section in  BlastObjectParser.java
  * QueryHandler oQueryHandler = new QueryHandlerFirst();
  */
public class QueryHandlerFirstN implements QueryHandler {

    final int MIN_ALIGN_LENGTH = 300;

    final int NUMBER_OF_HSPS = 1;
 
    /** Processes a QueryResult.
      * @param qr A QueryResult object is the complete output of a BLAST search
      * and contains a sequence of sorted BlastSequences; each BlastSequence
      * object contains a set of high scoring pairs (HSPs).
      * @throws A java.lang.Exception
      */
    public void process(QueryResult qr) throws java.lang.Exception {
        boolean isTrace = true,           // Record is a trace record
                notFound = true;          // Flag to indicate whether an
                                          // appropriate HSP in a hit has been
                                          // found
              
        String accNo = null,              // The accession number of the 
                                          // macaca sequence
               fHeader = null,            // The fasta header of the macaca
                                          // sequence
               llID = null,               // LocusLink ID
               outputString = null,       // String to be output
               seq = null;                // Sequence

        
        ArrayList hitList = new ArrayList();  // To hold a series of arrays of
                                              // HSPs
        
        ConvertibleRBTree sortedHSP = null;   // To contain a sorted list of
                                              // all HSPs in queryResult
        BlastSequence []seqs = null;          // An array of BlastSequences
        HighScoringPair []allHSPs = null;     // An array of high scoring pairs
        
        // Create a new ConvertibleRBTree
        sortedHSP = new ConvertibleRBTree();
        
        // Create a new array of BlastSequences
        seqs = qr.getScoreSortedSequences(); // qr is an object of type
                                             // QueryResult (contains LinkedList
                                             // of HighScoringPairs)
        
        // For each hit in a query, create a new list of HSPs.
        if (seqs != null) {
            for(int i = 0; i < seqs.length; i++) {
                // An array of HSP within a particular hit.  Uses the
                // compareTo() method of HighScoring Pair to sort.
                // As written HSPs are unsorted:  stored in same order as
                // output by BLAST.
                HighScoringPair []hsps = seqs[i].getRnaSortedHSPs();
                // Add the array of HSPs to the arraylist.
                hitList.add(hsps);
            }
        }

        // Connect to the database
        Connection c = DBI.connectToDB("rmgenechip", "mpauley", "I57CDNu6");

        // Get the accession number and sequence of the query sequence
        accNo = SimpleParses.parseLineForAccNo(qr.getQueryHeader());
        seq = DBI.retrieveFieldData(c, "macacant_1_23_05", accNo, "accno",
                                   "sequence");

        // Only process if there was at least one hit. 
        if (hitList.size() != 0) {
            int count = 0,                          // Only want three HSPs
                                                    // per alignment 
                start = 0,                          // Start position in query
                                                    // sequence of alignment
                end = 0,                            // End position in query 
                                                    // sequence of alignment
                hspLength = 0;                      // Length of alignment of
                                                    //query sequence

            String hitHeader = "";
 
            // Process the hits
            for (int i = 0; i < hitList.size(); i++) {
                // Continue looking if you still need an HSP
                if (count < NUMBER_OF_HSPS) {
                    notFound = true;
                    HighScoringPair []hspArray = 
                                              (HighScoringPair[])hitList.get(i);
                    hitHeader = seqs[i].getHitHeader();
                    // Process the HSPs within a hit
                    for (int j = 0; j < hspArray.length; j++) {
                        HighScoringPair hsp = hspArray[j];
                        start = hsp.getQueryStart() - 1; // String indices are 
                                                         // zero-based
                        end = hsp.getQueryEnd() - 1;
                        hspLength = end - start + 1;     // Not zero based 

                        // An appropriate HSP has been found
                        if ((hspLength > MIN_ALIGN_LENGTH) && (notFound)) {
                            notFound = false;            // Only one HSP per hit
                            count++;                     // An HSP has been 
                                                         // found 
                            // Retrieve LocusLink Id
                            String llId = SimpleParses.getFeature("llId",
                                                                   hitHeader);
                            // Get complete gene name from the database
                            String geneName = "";
                            if (!(llId.equals("\\null"))) {
                                geneName = DBI.retrieveFieldData(c,
                                           "lltmpl_1_23_05", llId, "llid",
                                           "genename");
                            } else {
                                geneName = "\\null";
                            }

                            seq = seq.toLowerCase(); 
                            String alignSeq = seq.substring(start, end + 1);
                            System.out.println(
                                accNo
                                + "\t" +
                                SimpleParses.parseLineForAccNo(hitHeader)
                                + "\t" +
                                SimpleParses.getFeature("geneSymbol", hitHeader)
                                + "\t" + 
                                geneName
                                + "\t" + 
                                llId
                                + "\t" + 
                                hspLength
                                + "\t" +
                                hsp.getQueryStart() + " - " + hsp.getQueryEnd() 
                                + "\t" +
                                hsp.getScore()
                                + "\t" +
                                hsp.getPercentageIdentity()
                                + "\t" +
                                alignSeq);
                        } // End if
                    } // End for (Process the HSPs within a hit)
                } // End end (Continue looking if you still need an HSP
            } // End for (Process the hits)
        } // End if (Only process if there was at least one hit)

        // Close the database connection
        c.close();
    } // End process()
} // End class 
