# Supplementary material for: Leveraging human genomic information to identify nonhuman primate sequences for expression array development
Source: BMC Genomics. 2005 Nov 15;6:160. doi: 10.1186/1471-2164-6-160 (PMC1314899; doi:10.1186/1471-2164-6-160)
Supplement: Additional File 6 — Java methods. An archived collection of Java methods used in determining last exons and generating primer pairs. Used in conjuction with bioJava 1.30 (also included). See the file BlastObjectParser.java for a brief explanation on usage of the various processing methods. [file 1471-2164-6-160-S6.gz › BlastObject/QueryHandler.java]

package BlastObject;

import BlastObject.seq.*;
import BlastObject.GeneAnnot.*;

/** An interface that defines a generic QueryHandler.
  * @author A. Churbanov
  * @author Mark Pauley
  */
public abstract interface QueryHandler {
  abstract public void process(QueryResult qr) throws java.lang.Exception;
  
}
