# Supplementary material for: Leveraging human genomic information to identify nonhuman primate sequences for expression array development
Source: BMC Genomics. 2005 Nov 15;6:160. doi: 10.1186/1471-2164-6-160 (PMC1314899; doi:10.1186/1471-2164-6-160)
Supplement: Additional File 6 — Java methods. An archived collection of Java methods used in determining last exons and generating primer pairs. Used in conjuction with bioJava 1.30 (also included). See the file BlastObjectParser.java for a brief explanation on usage of the various processing methods. [file 1471-2164-6-160-S6.gz › BlastObject/QueryHandlerLast600bp2.java]

package BlastObject;

import BlastObject.seq.*;
import BlastObject.GeneAnnot.*;
import java.util.ArrayList;
import java.sql.DriverManager;
import java.sql.Connection;
import java.sql.SQLException;
import java.sql.Statement;
import java.sql.ResultSet;

import FileManipulation.*; 

/** A query handler to extract the 3'-most 600 bp of sequence from an align-
  * ment of a query sequence (e.g., human mRNA) and an appropriate target 
  * sequence (e.g., monkey sequence); sequence is extracted from the target and 
  * inverted if the alignment is plus/minus).  The appropriate target sequence
  * is the first one in the alignment with alignment length >= MIN_ALIGN_LENGTH.
  * To use this handler uncomment the appropriate line in the Select Appropriate
  * QueryHandler section in BlastObjectParser.java
  */
public class QueryHandlerLast600bp2 implements QueryHandler {
    
   private final int MIN_ALIGN_LENGTH = 300;
   
   /** Processes a QueryResult.
     * @param qr A QueryResult object is the complete output of a BLAST search
     * and contains a sequence of sorted BlastSequences; each BlastSequence
     * object contains a set of high scoring pairs (HSPs).
     * @throws A java.lang.Exception
     */
    public void process(QueryResult qr) throws java.lang.Exception {
                
        int maxHit = -1,                  // The (index of the) hit that con-
                                          // tains the maximum HSP
            maxHSP = -1;                  // The (index of the) HSP in a hit
                                          // that has the highest score

        String outputString = "",         // String to be output
               queryAccNo = "",           // The psrNo of the query
               queryGeneName = "",        // The gene name of the query
               queryLLId = "",            // The LocusLink Id of the query
               queryHeader = "";          // The header of the query
        
        ArrayList hitList = new ArrayList();  // To hold a series of arrays of
                                              // HSPs
        BlastSequence []seqs = null;          // An array of BlastSequences
        ConvertibleRBTree sortedHSP = null;   // To contain a sorted list of
                                              // all HSPs in queryResult
        HighScoringPair []allHSPs = null;     // An array of high scoring pairs
     
        // Create a new ConvertibleRBTree
        sortedHSP = new ConvertibleRBTree();
        
        // Create a new array of BlastSequences; in its present version, the
        // getScoreSortedSequences() method returns the BlastSequences in the 
        // order in which they are generated by BLAST  
        seqs = qr.getScoreSortedSequences(); // qr is an object of type
                                             // QueryResult (contains LinkedList
                                             // of HighScoringPairs)
        
        // For each hit in a query, create a new list of HSPs.
        if (seqs != null) {
            for(int i = 0; i < seqs.length; i++) {
                // An array of HSP within a particular hit.  Uses the
                // compareTo() method of HighScoring Pair to sort.
                // As written HSPs are unsorted:  stored in same order as
                // output by BLAST.
                HighScoringPair []hsps = seqs[i].getRnaSortedHSPs();
                // Add the array of HSPs to the arraylist.
                hitList.add(hsps);
            }
        }

        // Connect to the database
        Connection c = DBI.connectToDB("rmgenechip", "mpauley", "I57CDNu6");
        
        maxHit = maxHSP = -1;


        if (hitList.size() != 0) {
            boolean found = false;         // Has a suitable HSP been found?
          
            int hitEnd = 0,                // End of the alignment in the hits
                hitLength = 0,             // Length of the hit   
                hitStart = 0;              // Start of the alignment in the hit

            HighScoringPair hsp = null;    // A single high-scoring pair
            HighScoringPair []hspArray = null;    // An array of high-scoring
                                                  // pairs

            // Loop through the list of hits to find the appropriate HSP. 
            for (int i = 0; i < hitList.size(); i++) {
                // Get a hit, which consists of an array of High Scoring Pairs,
                // from the ArrayList
                hspArray = (HighScoringPair[])hitList.get(i);

                // Examine each hsp in the present hit to determine if it is a
                // match
                for (int j = 0; j < hspArray.length; j++) {
                    // Get the HSP
                    hsp = hspArray[j];

                    // Get info about the HSP
                    hitStart = hsp.getHitStart() - 1;
                    hitEnd = hsp.getHitEnd() - 1;
                    hitLength = Math.abs(hitEnd - hitStart) + 1;  // May be
                                                                  // plus/minus

                    // If the HSP satisfies the length requirement and if an 
                    // appropriate HSP has not already been found. . .
                    if ((hitLength >= MIN_ALIGN_LENGTH) && (!found)) {
                        found = true;
                        maxHit = i;
                        maxHSP = j;
                    }
                }
            }
        }
        
        // Add the LocusLink Id, gene name, accession number of the 3'-most
        // mRNA and length of the query sequence 
        queryHeader = qr.getQueryHeader();
        queryAccNo = SimpleParses.parseLineForAccNo(queryHeader);
        queryLLId = SimpleParses.getFeature("llId", queryHeader);
        queryGeneName = SimpleParses.getFeature("geneSymbol", queryHeader);
        outputString = queryLLId + "\t" + queryGeneName + "\t" +
                       queryAccNo + "\t" + qr.getQueryLength() + "\t";
                        
        // A suitable HSP was found; process. . .        
        if ((maxHit != -1) && (maxHSP != -1)) {
            // Retrieve the hit with the appropriate reference sequence;
            // retrieve the appropriate HSP within the hit.
            HighScoringPair []hspArray =
                                        (HighScoringPair [])hitList.get(maxHit);
            HighScoringPair hsp = hspArray[maxHSP];

            String hitHeader = seqs[maxHit].getHitHeader(),    // The hit header
                   targetAlignSeq = "",                        // Aligned region
                                                               // of target seq.
                   targetSeq = DBI.retrieveSeq(c, hitHeader);  // target seq

            int hitStart = hsp.getHitStart() - 1,   // The start of the align-
                                                    // ment of the target
                                                    // (converted to zero-based)
                hitEnd = hsp.getHitEnd() - 1;       // The end of the 
                                                    // alignment of the target

                
            // Add the id of the sequence, and the bit score and percent
            // identity of the hit to the output string.
            outputString += SimpleParses.parseLineForSeqId(hitHeader) +
                            "\t" +
                            hsp.getScore() +
                            "\t" +
                            hsp.getPercentageIdentity() +
                            "\t";

            // Add strand information to the output string.
            String queryStrand = (hsp.getQueryStrand() == 1 ? "plus" : "minus"),
                   hitStrand = (hsp.getHitStrand() == 1 ? "plus" : "minus");
            outputString += queryStrand + "/" + hitStrand + "\t";

            // Invert start and end of hit for plus/minus
            if (hitStart > hitEnd) {
                int temp = hitStart; hitStart = hitEnd; hitEnd = temp;
            }

            // Get the aligned region of the target sequence
            targetAlignSeq = targetSeq.substring(hitStart, hitEnd + 1);
            
            // If the alignment is plus/minus, take the reverse complement of
            // the aligned region 
            if (hsp.getHitStrand() != 1) {
                // targetAlignSeq = DBI.takeRC(targetAlignSeq);
            }

            // If the length of the aligned region is <= 600, take the entire
            // thing; else, take only the trailing 600 bp.
            if (targetAlignSeq.length() <= 600) {
                outputString += targetAlignSeq;
            } else {
                outputString += targetAlignSeq.substring(
                                               (targetAlignSeq.length() - 600));
            }
        } else {   // A suitable HSP was not found
            outputString += "\\null"      // Sequence Id 
                            + "\t" +
                            -999          // Score (a float)
                            + "\t" +
                            -999          // Percent identity (an integer)
                            + "\t" +
                            "\\null"      // Strand information
                            + "\t" +
                            "\\null";     // 600 most bp 
        }
        // Close the connection to the database
        c.close();
            
        // Output Results
        System.out.println(outputString);
    }
}
