# Supplementary material for: Leveraging human genomic information to identify nonhuman primate sequences for expression array development
Source: BMC Genomics. 2005 Nov 15;6:160. doi: 10.1186/1471-2164-6-160 (PMC1314899; doi:10.1186/1471-2164-6-160)
Supplement: Additional File 6 — Java methods. An archived collection of Java methods used in determining last exons and generating primer pairs. Used in conjuction with bioJava 1.30 (also included). See the file BlastObjectParser.java for a brief explanation on usage of the various processing methods. [file 1471-2164-6-160-S6.gz › BlastObject/QueryHandlerPLE3.java]

package BlastObject;

import BlastObject.seq.*;
import BlastObject.GeneAnnot.*;
import FileManipulation.*;
import java.util.*;
import java.util.ArrayList;
import java.sql.Connection;

/** A query handler to extract putative last exons (PLE) which rejects "PLE"s 
  * coming from an mRNA and those resulting from a polyA that was note trimmed 
  * due to noncanonical necleotides.  To use this handler, use the appropriate 
  * QueryHandler in the Select Appropriate QueryHandler section in 
  * BlastObjectParser.java.  For example, to use this QueryHandler, the 
  * following line would be uncommented in this section (and all others would 
  * be complemented out): 
  * QueryHandler oQueryHandler = new QueryHandlerPLE3();
  * 
  * NOTE:  Depending upon usage, line 103/104 may need to be uncommented/
  * commented.
  */
public class QueryHandlerPLE3 implements QueryHandler {
    private final int LENGTH_DIFF = 5;            // Maximum distance between
                                                  // the end of the HSP query 
                                                  // sequence and the end of the
                                                  // reference sequence 

    private final String dbName = "hs_phase3";    // The name of the database

    private final String badPolyAFlag = "aaaaaa";
 
    /** Processes a QueryResult.
      * @param qr A QueryResult object is the complete output of a BLAST search
      * and contains a sequence of sorted BlastSequences; each BlastSequence
      * object contains a set of high scoring pairs (HSPs).
      * @throws A java.lang.Exception
      */
    public void process(QueryResult qr) throws java.lang.Exception {
        boolean found = false;            // Has a suitable HSP been found?
        int queryLength = 0,              // Length of query
            maxHit = -1,                  // The (index of the) hit that con-
                                          // tains the maximum HSP
            maxHSP = -1;                  // The (index of the) HSP in a hit
                                          // that has the highest score.
        
        String llID = null,               // LocusLink ID
               officialSymbol = null,     // Official symbol (i.e., gene abbrev)
                                          // of query sequence
               outputString = null,       // String to be output
               refSeqAccNo = null;        // Accession number of ref. seq.
        
        ArrayList hitList = new ArrayList();  // To hold a series of arrays of
                                              // HSPs
        
        ConvertibleRBTree sortedHSP = null;   // To contain a sorted list of
                                              // all HSPs in queryResult
        BlastSequence []seqs = null;          // An array of BlastSequences
        HighScoringPair []allHSPs = null;     // An array of high scoring pairs
        
        // Create a new ConvertibleRBTree
        sortedHSP = new ConvertibleRBTree();
        
        // Create a new array of BlastSequences
        seqs = qr.getScoreSortedSequences(); // qr is an object of type
                                             // QueryResult (contains LinkedList
                                             // of HighScoringPairs)
        
        // Get length of query
        queryLength = qr.getQueryLength();
        
        // For each hit in a query, create a new list of HSPs.
        if (seqs != null) {
            for(int i = 0; i < seqs.length; i++) {
                // An array of HSP within a particular hit.  Uses the
                // compareTo() method of HighScoring Pair to sort.
                // As written HSPs are unsorted:  stored in same order as
                // output by BLAST.
                HighScoringPair []hsps = seqs[i].getRnaSortedHSPs();
                // Add the array of HSPs to the arraylist.
                hitList.add(hsps);
            }
        }
        
        // Find the putative last exon.  The putative last exon will always be
        // the first HSP in the unsorted list of hits (i.e., hits should be
        // examined in the order in which they are displayed in the BLAST
        // output) in which
        // 1) The query sequence extends to within the specified number of bp
        //    of the end of the reference sequence and
        // 2) For which the percent identity is 98% or greater.
        // In this query handler, the (Fasta) header of the hit is checked to
        // to determine if the sequence corresponds to mRNA.  If it does, it
        // is rejected. 
        found = false;
        maxHit = maxHSP = -1;
        if (hitList.size() != 0) {
            int end = 0;
            String queryAlignSeq = "",
                   header = "";
            for (int i = 0; i < hitList.size(); i++) {
                HighScoringPair []hspArray = (HighScoringPair[])hitList.get(i);
                for (int j = 0; j < hspArray.length; j++) {
                    if ((queryLength <= hspArray[j].getQueryEnd() + LENGTH_DIFF)
                        && (hspArray[j].getPercentageIdentity() >= 98)
                        && (!found)) {
                        header = (seqs[i].getHitHeader()).toLowerCase();
                        if (header.indexOf("mrna") == -1) {
                            found = true;
                            maxHit = i;
                            maxHSP = j;
                            queryAlignSeq = getQueryAlignSeq(hitList, i, j, qr);
                            end = hspArray[j].getQueryEnd();
                        }
                    }
                }
            }
            if (found && (queryAlignSeq.indexOf(badPolyAFlag) != -1) &&
                         (queryAlignSeq.length() <= 60))  {
                found = false;
                for (int i = 0; i < hitList.size(); i++) {
                    HighScoringPair []hspArray =
                                              (HighScoringPair[])hitList.get(i);
                    for (int j = 0; j < hspArray.length; j++) {
                        if ((hspArray[j].getQueryEnd() < end) &&
                            (hspArray[j].getPercentageIdentity() >= 98) &&
                            (!found)) {
                             header = (seqs[i].getHitHeader()).toLowerCase();
                             if (header.indexOf("mrna") == -1) {
                                 found = true;
                                 maxHit = i;
                                 maxHSP = j;
                             }
                        }
                    }
                }
            }
        }
        
        // Retrieve LocusLink ID, official symbol and accession number of 
        // queryResult;
        llID = BlastSequence.getFeature("ll_id", qr.getQueryHeader());
        officialSymbol = BlastSequence.getFeature("gene_name",
                                                  qr.getQueryHeader());

        // refSeqAccNo = SimpleParses.parseLineForRefSeq(qr.getQueryHeader());
        refSeqAccNo = SimpleParses.parseLineForAccNo(qr.getQueryHeader());
        
        // Add the LocusLink ID and the accession number of the reference
        // sequence to the output string.
        outputString = llID + "\t" + refSeqAccNo + "\t" + officialSymbol + "\t";
        
        if ((maxHit != -1) && (maxHSP != -1)) {    // A suitable PLE was found
            // Retrieve the hit with the putative last exon; get the putative
            // last exon.
            HighScoringPair []hspArray =
                                        (HighScoringPair [])hitList.get(maxHit);
            HighScoringPair hsp = hspArray[maxHSP];

            int start = hsp.getQueryStart(),    // Start position in query
                                                // sequence of alignment
                end = hsp.getQueryEnd();        // End position in query 
                                                // sequence of alignment
            int hspLength = end - start + 1;    // Length of alignment of query
                                                // sequence

            String refSeq = "",                 // The complete reference 
                                                // sequence
                   queryAlignSeq = "";          // The query alignment sequence
                                                // (of the HSP) 

            queryAlignSeq = getQueryAlignSeq(hitList, maxHit, maxHSP, qr);
 
            // Add the putative last exon (PLE), and the length, the bit score
            // and the percent identity of the PLE to the output string.
            outputString += queryAlignSeq + "\t" +
                            hsp.getScore() + "\t" +
                            hsp.getPercentageIdentity() + "\t";
            
            // Add strand information to the output string.
            String queryStrand = (hsp.getQueryStrand() == 1 ? "plus" : "minus"),
            hitStrand = (hsp.getHitStrand() == 1 ? "plus" : "minus");
            outputString += queryStrand + "/" + hitStrand + "\t";
            
            // Add alignment range of the query sequence, length of the query
            // seqeuence and length of the putative last exon to the output
            // string.
            outputString += queryLength + "\t" + start + "-" + end + "\t" +
                            hspLength + "\t";
            
            // Add alignment range of the target sequence to the output string.
            outputString += hsp.getHitStart() + "-" + hsp.getHitEnd() + "\t";
            
            // Add accession number of the target sequence to the output string.
            outputString += SimpleParses.parseLineForAccNo(
                                         seqs[maxHit].getHitHeader()) + "\t";
            
            // Add the name of the database
            outputString += dbName;
            
            // Determine if the PLE is being chosen from a hit with only a
            // single HSP.  If so, there are two possible situations
            // 1) The PLE is a subset of the reference sequence; and 2) The PLE
            // extends over the full range of the HSP.  The first situation is
            // innocuous and does not need to be flagged.  There are two
            // possible causes for the second situation:  1) The genomic clone
            // comes from an intronless gene; and 2) The genomic clone is a
            // pseudo-gene.  Some method needs to be devised to distinguish
            // between the two as the first situation is innocuous whereas the
            // second is not (will require manual processing).
            // PLE is being chosen from a hit from only a single HSP AND the 
            // PLE extends over the full range of the HSP.
            if ((seqs[maxHit].size() == 1) && (hspLength == queryLength)) {
                outputString += "\tIntron-less or pseudo-gene";
            } else {                         // PLE is a subset (no warning 
                outputString += "\t\\null";    // needed)
            }
        } else {   // A suitable PLE was not found
            for (int i = 0; i < 9; i++) {
                outputString += "\\null\t";
            }
            outputString += "\\null";

            outputString += "\tNo last HSP found!!!";
        }
     

        /* Output Results
           Column headings:
           LL_ID	RefSeq. Acc #	Official Symbol		PLE
           Bit Score	% Indent	Sense			Query Length
           Align Range (RefSeq)		PLE Length
           Align Range (Gen Clone)	Gen Clone Acc # 
           Database	Message */
        System.out.println(outputString);
    }
 
    /** Retrieve a PLE
      */

    public String getQueryAlignSeq(ArrayList hitList, int maxHit, int maxHSP,
                                   QueryResult qr) throws java.lang.Exception {
        String refSeqAccNo =
                            SimpleParses.parseLineForAccNo(qr.getQueryHeader());

        HighScoringPair []hspArray = (HighScoringPair [])hitList.get(maxHit);
        HighScoringPair hsp = hspArray[maxHSP];

        int start = hsp.getQueryStart(),    // Start position in query
                                            // sequence of alignment
            end = hsp.getQueryEnd();        // End position in query 

        String refSeq = "";                 // The complete reference 
                                            // sequence

        // Connect to the database
        Connection c = DBI.connectToDB("rmgenechip", "mpauley", "I57CDNu6");

        // Get entire reference sequence from the database
        refSeq = DBI.retrieveFieldData(c, "refseq6", refSeqAccNo, 
                                       "refseqaccno", "sequence");

        // Close the database connection
        c.close();

        // Return alignment subsequence 
        return refSeq.substring(start - 1, end);       // substring() is
                                                       // zero-based.
    }    
}
