# Supplementary material for: Leveraging human genomic information to identify nonhuman primate sequences for expression array development
Source: BMC Genomics. 2005 Nov 15;6:160. doi: 10.1186/1471-2164-6-160 (PMC1314899; doi:10.1186/1471-2164-6-160)
Supplement: Additional File 6 — Java methods. An archived collection of Java methods used in determining last exons and generating primer pairs. Used in conjuction with bioJava 1.30 (also included). See the file BlastObjectParser.java for a brief explanation on usage of the various processing methods. [file 1471-2164-6-160-S6.gz › BlastObject/QueryHandlerPrimer.java]

package BlastObject;

import BlastObject.seq.*;
import BlastObject.GeneAnnot.*;
import java.util.ArrayList;
import java.sql.DriverManager;
import java.sql.Connection;
import java.sql.SQLException;
import java.sql.Statement;
import java.sql.ResultSet;

import FileManipulation.*; 

/** A query handler to extract target sequence versus PSR alignment information
  * (for submission to primer3).  To use this handler change line (at the time
  * of writing) 104 in BlastObjectParser to
  * QueryHandler oQueryHandler = new QueryHandlerPrimer();
  */
public class QueryHandlerPrimer implements QueryHandler {
    
   /** Processes a QueryResult.
     * @param qr A QueryResult object is the complete output of a BLAST search
     * and contains a sequence of sorted BlastSequences; each BlastSequence
     * object contains a set of high scoring pairs (HSPs).
     * @throws A java.lang.Exception
     */
    public void process(QueryResult qr) throws java.lang.Exception {
        boolean found = false,            // Has a suitable HSP been found?
                consolationFound = false; // An HSP with % identity >= 98% has
                                          // been found but the PSR alignment
                                          // might not be complete 
                
        int consolationMaxHit = -1,       // A hit with an HSP that has a 
                                          // %identity >= 98 (but the PSR align-
                                          // ment might not be complete)
            consolationMaxHSP = -1,       // An HSP that has a %identity >= 98
                                          // (but the PSR alignment might not 
                                          // be complete) 
            maxHit = -1,                  // The (index of the) hit that con-
                                          // tains the maximum HSP
            maxHSP = -1,                  // The (index of the) HSP in a hit
                                          // that has the highest score.
            psrLength = 0,                // The length of the psr
            queryLength = 0;              // The length of the query (i.e.,
                                          // target) sequence 
        
        String flag = "",                 // A flag about an entry
               llID = "",                 // LocusLink ID
               officialSymbol = "",       // Official symbol (i.e., gene abbrev)
                                          // of query sequence
               outputString = "",         // String to be output
               queryHeader = "",          // The header of the query
               refSeqAcc = "";            // Accession number of ref. seq.
        
        // Create a connection to the database
        Connection c = DBI.connectToDB("rmgenechip", "mpauley", "I57CDNu6");

        ArrayList hitList = new ArrayList();  // To hold a series of arrays of
                                              // HSPs
        BlastSequence []seqs = null;          // An array of BlastSequences
        ConvertibleRBTree sortedHSP = null;   // To contain a sorted list of
                                              // all HSPs in queryResult
        HighScoringPair []allHSPs = null;     // An array of high scoring pairs
     
        // Create a new ConvertibleRBTree
        sortedHSP = new ConvertibleRBTree();
        
        // Create a new array of BlastSequences; in its present version, the
        // getScoreSortedSequences() method returns the BlastSequences in the 
        // order in which they are generated by BLAST  
        seqs = qr.getScoreSortedSequences(); // qr is an object of type
                                             // QueryResult (contains LinkedList
                                             // of HighScoringPairs)
        
        
        // For each hit in a query, create a new list of HSPs.
        if (seqs != null) {
            for(int i = 0; i < seqs.length; i++) {
                // An array of HSP within a particular hit.  Uses the
                // compareTo() method of HighScoring Pair to sort.
                // As written HSPs are unsorted:  stored in same order as
                // output by BLAST.
                HighScoringPair []hsps = seqs[i].getRnaSortedHSPs();
                // Add the array of HSPs to the arraylist.
                hitList.add(hsps);
            }
        }
        
        // Find the appropriate PSR HSP; this will be the first HSP for which
        // 1) The percent identity is 98% or greater.
        // 2) The target sequence is complete (i.e., the entire PSR is present).
        // If no HSP contains contains a complete PSR, then the first one with
        // a % identity of >= 98% is used.
        found = consolationFound = false; 
        maxHit = maxHSP = consolationMaxHit = consolationMaxHSP = -1;
        if (hitList.size() != 0) {
            // Loop through the list of hits
            for (int i = 0; i < hitList.size(); i++) {
                // Get a hit, which consists of an array of High Scoring Pairs,
                // from the ArrayList
                HighScoringPair []hspArray = (HighScoringPair[])hitList.get(i);
                // Get the header for that hit and extract the PSR number of 
                // the hit 
                String hspHeader = seqs[i].getHitHeader();
                String psrNo = SimpleParses.parseLineForAffyPSRNo(hspHeader);

                // Get the PSR sequence from the database and determine its
                // length
                String psr = DBI.retrieveFieldData(c, "affypsr", psrNo, "psrno",
                                                   "sequence"); 
                psrLength = psr.length();
                
                // Examine each hsp in the present hit to determine if it is a
                // match
                for (int j = 0; j < hspArray.length; j++) {
                    if ((hspArray[j].getPercentageIdentity() >= 98)
                        && (!found)) {
                        if (!consolationFound) {
                            // An HSP with %identity >= 98 has been found!
                            // Record the hit and HSP 
                            consolationMaxHit = i;
                            consolationMaxHSP = j;
                            consolationFound = true;
                        }
                        int hitStart = hspArray[j].getHitStart(),
                            hitEnd = hspArray[j].getHitEnd();
                        int hitLength = Math.abs(hitEnd - hitStart) + 1; 
                                                           // May be plus/minus
                        if (psrLength == hitLength) {
                            // An HSP with a complete PSR alignment has been
                            //  found!!  Record the hit and the HSP 
                            maxHit = i;
                            maxHSP = j;
                            found = true;
                        }
                    }
                }
            }
        }
        
        // If an HSP with a complete PSR hit was not found, use the consolation
        // values       
        if ((maxHit == -1) && (maxHSP == -1)) {
            maxHit = consolationMaxHit;
            maxHSP = consolationMaxHSP;
        }

        // Retrieve the LocusLink ID, accession number and official symbol of
        // the queryResult
        queryHeader = qr.getQueryHeader();
        llID = SimpleParses.getFeature("ll_id", queryHeader);
        refSeqAcc = SimpleParses.getFeature("acc_no", queryHeader);
        officialSymbol =
                       SimpleParses.getFeaturewithEnd("gene_name", queryHeader);
        queryLength = qr.getQueryLength(); 

        // Add the LocusLink ID, accession number and official symbol of the
        // query sequence to the output string.
        outputString = llID + "\t" + refSeqAcc + "\t" + officialSymbol + "\t";

        // A suitable HSP was found; process. . .        
        if ((maxHit != -1) && (maxHSP != -1)) {

            String affyAccNo = "",                   // Affy accession number
                   psrNo = "",                       // PSR number
                   psrSequence = "";                 // PSR sequence

            // Retrieve the hit with the appropriate genomic clone; retrieve
            // the appropriate HSP within the hit.
            HighScoringPair []hspArray =
                                        (HighScoringPair [])hitList.get(maxHit);
            HighScoringPair hsp = hspArray[maxHSP];

            int queryStart = hsp.getQueryStart(),    // The start of the
                                                     // alignment of the query
                queryEnd = hsp.getQueryEnd(),        // The end of the align-
                                                     // ment of the query 
                targetStart = hsp.getHitStart(),     // The start of the align-
                                                     // ment of the target 
                targetEnd = hsp.getHitEnd(),         // The end of the align-
                                                     // ment of the target
                hitLength = 0;                       // The length of the
                                                     // alignment of the target
            
            // Add the bit score and the percent identity of the hit to the
            // output string.
            outputString += hsp.getScore() + "\t" +
                            hsp.getPercentageIdentity() + "\t";
            
            // Add strand information to the output string.
            String queryStrand = (hsp.getQueryStrand() == 1 ? "plus" : "minus"),
            hitStrand = (hsp.getHitStrand() == 1 ? "plus" : "minus");
            outputString += queryStrand + "/" + hitStrand + "\t" + queryLength
                            + "\t";
            
            // Make sure range information will be in the proper direction 
            if (queryStart > queryEnd) {
                int temp = queryStart;
                queryStart = queryEnd;
                queryEnd = temp;
            } 
            if (targetStart > targetEnd) {
                int temp = targetStart;
                targetStart = targetEnd;
                targetEnd = temp;
            } 

            // Add query alignment information to the output string 
            outputString += queryStart + "\t" + queryEnd + "\t" + targetStart + 
                            "\t" + targetEnd + "\t";
            // outputString += queryStart + " - " + queryEnd + "\t" +
            //                 targetStart + " - " + targetEnd + "\t";
            
            // Get the PSR number from the hit header
            psrNo = SimpleParses.parseLineForAffyPSRNo(
                                                   seqs[maxHit].getHitHeader());

            // Retrieve the Affy accession number and the sequence of the PSR 
            // from the database 
            affyAccNo = DBI.retrieveFieldData(c, "affypsr", psrNo, "psrno", 
                                              "affyaccno"); 
            psrSequence = DBI.retrieveFieldData(c, "affypsr", psrNo, "psrno", 
                                                "sequence"); 
            
            // Calculate the length of the hit; add 1 to account for first
            // element.  Calculate length of the PSR
            hitLength = Math.abs(targetEnd - targetStart) + 1;   // May be plus/
                                                                 // minus
            psrLength = psrSequence.length();
            
            outputString += psrNo + "\t" + affyAccNo + "\t" + hitLength +
                            "\t" + psrLength + "\t";

            if (hitLength == psrLength) {
                outputString += "\\null";
            } else if (hitLength < psrLength) {
                outputString += "PSR hit length < PSR length";
            } else if (hitLength > psrLength) {
                outputString += "PSR hit length > PSR length";
            }
            
        } else {   // A suitable HSP was not found
            // If output query/target ranges (start, end) as a range
            // (i.e., ??? - ???), instead of as individual values, change the
            // "12" below to a "10"
            for (int i = 0; i < 12; i++) {
                outputString += "\\null\t";
            }
            outputString += "No suitable hit found!!!";
        }

        // Close the database
        c.close(); 

        /* Output Results
           Column headings:
           LL_ID	RefSeq. Acc #	Official Symbol     Bit Score
           % Identity   Sense   QueryLength     QueryStart
           QueryEnd     AffyAccNo   HitLength   PSRLength   */
        System.out.println(outputString);
    }
}
