# Supplementary material for: Leveraging human genomic information to identify nonhuman primate sequences for expression array development
Source: BMC Genomics. 2005 Nov 15;6:160. doi: 10.1186/1471-2164-6-160 (PMC1314899; doi:10.1186/1471-2164-6-160)
Supplement: Additional File 6 — Java methods. An archived collection of Java methods used in determining last exons and generating primer pairs. Used in conjuction with bioJava 1.30 (also included). See the file BlastObjectParser.java for a brief explanation on usage of the various processing methods. [file 1471-2164-6-160-S6.gz › BlastObject/QueryHandlerPSRvsRefSeq.java]

package BlastObject;

import BlastObject.seq.*;
import BlastObject.GeneAnnot.*;
import FileManipulation.*;
import java.util.*;
import java.util.ArrayList;
import java.sql.Connection;

/** A query handler to extract alignments > 300 bp in an alignment of NT 
  * sequences vs. PSR.  To use this handler change line (at the time of writing)
  * 104 in BlastObjectParser to
  * QueryHandler oQueryHandler = new QueryHandler();
  */
public class QueryHandlerPSRvsRefSeq implements QueryHandler {
    /** Processes a QueryResult.
      * @param qr A QueryResult object is the complete output of a BLAST search
      * and contains a sequence of sorted BlastSequences; each BlastSequence
      * object contains a set of high scoring pairs (HSPs).
      * @throws A java.lang.Exception
      */
    public void process(QueryResult qr) throws java.lang.Exception {
        boolean found = false;            // Has a suitable HSP been found?
        
        String llID = null,               // LocusLink ID
               outputString = null;       // String to be output
        
        ArrayList hitList = new ArrayList();  // To hold a series of arrays of
                                              // HSPs
        
        ConvertibleRBTree sortedHSP = null;   // To contain a sorted list of
                                              // all HSPs in queryResult
        BlastSequence []seqs = null;          // An array of BlastSequences
        HighScoringPair []allHSPs = null;     // An array of high scoring pairs
        
        // Create a new ConvertibleRBTree
        sortedHSP = new ConvertibleRBTree();
        
        // Create a new array of BlastSequences
        seqs = qr.getScoreSortedSequences(); // qr is an object of type
                                             // QueryResult (contains LinkedList
                                             // of HighScoringPairs)
        
        // For each hit in a query, create a new list of HSPs.
        if (seqs != null) {
            for(int i = 0; i < seqs.length; i++) {
                // An array of HSP within a particular hit.  Uses the
                // compareTo() method of HighScoring Pair to sort.
                // As written HSPs are unsorted:  stored in same order as
                // output by BLAST.
                HighScoringPair []hsps = seqs[i].getRnaSortedHSPs();
                // Add the array of HSPs to the arraylist.
                hitList.add(hsps);
            }
        }
        
        // Stream the first HSP in the first hit.
        if (hitList.size() != 0) {
            // Get the first hit
            HighScoringPair []hspArray = (HighScoringPair[])hitList.get(0);
            // Get the first hsp in the first hit.
            HighScoringPair hsp = hspArray[0];
            // Get the header of the query
            String queryHeader = qr.getQueryHeader();
            // Get the header of the hit
            String hitHeader = seqs[0].getHitHeader();

            System.out.println(SimpleParses.parseLineForFirstField(queryHeader)
                               + "\t" +
                               SimpleParses.parseLineForGenBankID(hitHeader)
                               + "\t" + 
                               SimpleParses.parseLineForRefSeq(hitHeader)
                               + "\t" + 
                               hsp.getScore() 
                               + "\t" + 
                               hsp.getPercentageIdentity());
        }
    }
}
