# Supplementary material for: Leveraging human genomic information to identify nonhuman primate sequences for expression array development
Source: BMC Genomics. 2005 Nov 15;6:160. doi: 10.1186/1471-2164-6-160 (PMC1314899; doi:10.1186/1471-2164-6-160)
Supplement: Additional File 6 — Java methods. An archived collection of Java methods used in determining last exons and generating primer pairs. Used in conjuction with bioJava 1.30 (also included). See the file BlastObjectParser.java for a brief explanation on usage of the various processing methods. [file 1471-2164-6-160-S6.gz › BlastObject/QueryHandlerStack2.java]

package BlastObject;

import BlastObject.seq.*;
import BlastObject.GeneAnnot.*;
import FileManipulation.*;

import java.util.ArrayList;
import java.sql.Connection;

/** A query handler to extract the best HSP of a specified length in an
  * alignment of human PSR vs Baylor macaque sequences.  To use this handler, 
  * uncomment the line 
  * QueryHandler oQueryHandler = new QueryHandlerStack3();
  * in the Select Appropriate QueryHandler section of BlastObjectParser.java
  */
public class QueryHandlerStack2 implements QueryHandler {

    final int MIN_ALIGN_LENGTH = 300;
 
    /** Processes a QueryResult.
      * @param qr A QueryResult object is the complete output of a BLAST search
      * and contains a sequence of sorted BlastSequences; each BlastSequence
      * object contains a set of high scoring pairs (HSPs).
      * @throws A java.lang.Exception
      */
    public void process(QueryResult qr) throws java.lang.Exception {
        boolean notFound = true;          // Flag to indicate whether an
                                          // appropriate HSP in a hit has been
                                          // found
              
        String llId = null,
               geneSymbol = null,         // Official symbol for the gene
               outputString = null,       // String to be output
               psrNo = null,              // The accession number of the 
                                          // macaca sequence
               queryHeader = null;

        ArrayList hitList = new ArrayList();  // To hold a series of arrays of
                                              // HSPs
        
        ConvertibleRBTree sortedHSP = null;   // To contain a sorted list of
                                              // all HSPs in queryResult
        BlastSequence []seqs = null;          // An array of BlastSequences
        HighScoringPair []allHSPs = null;     // An array of high scoring pairs
        
        // Create a new ConvertibleRBTree
        sortedHSP = new ConvertibleRBTree();
        
        // Create a new array of BlastSequences
        seqs = qr.getScoreSortedSequences(); // qr is an object of type
                                             // QueryResult (contains LinkedList
                                             // of HighScoringPairs)
        
        // For each hit in a query, create a new list of HSPs.
        if (seqs != null) {
            for(int i = 0; i < seqs.length; i++) {
                // An array of HSP within a particular hit.  Uses the
                // compareTo() method of HighScoring Pair to sort.
                // As written HSPs are unsorted:  stored in same order as
                // output by BLAST.
                HighScoringPair []hsps = seqs[i].getRnaSortedHSPs();
                // Add the array of HSPs to the arraylist.
                hitList.add(hsps);
            }
        }

        // Connect to the database
        Connection c = DBI.connectToDB("rmgenechip", "mpauley", "I57CDNu6");

        // Get the accession number and sequence of the query sequence
        geneSymbol = SimpleParses.getFeature("geneSymbol", qr.getQueryHeader());
        llId = SimpleParses.getFeature("llId", qr.getQueryHeader());
        psrNo = SimpleParses.getFeature("psrNo", qr.getQueryHeader());
        
        // Only process if there was at least one hit. 
        if (hitList.size() != 0) {
            int count = 0,                 // Only want three HSPs per alignment
                start = 0,                 // Start position in query sequence 
                                           // of alignment
                end = 0,                   // End position in query sequence of 
                                           // alignment
                hspLength = 0,             // Length of alignment of query 
                                           // sequence
                matches = 0,               // Number of matches in the alignment
                numberNs = 0,              // Number of "n"'s in the query 
                                           // sequence
                total = 0;                 // Total elements in the alignment

            Identity id = null;

            String hitHeader = "",         // FASTA header of the hit
                   hitHSPSeq = "",         // Aligned portion of the hit
                                           // sequence
                   hitSeq = "",            // Hit sequence
                   hitStrand = "",         // The strand of the hit sequence
                   queryHSPSeq = "",       // Aligned portion of the query
                                           // sequence
                   querySeq = "",          // Query sequence
                   queryStrand = "";       // The strand of the query sequence
 
            // Retain the best hsp (the first one with a length of at least
            // MIN_ALIGN_LENGTH) 
            for (int i = 0; i < hitList.size(); i++) {
                // Continue looking if you still need an HSP
                if (count < 1) {      // 1:  Only get top hit
                    notFound = true;
                    HighScoringPair []hspArray = 
                                              (HighScoringPair[])hitList.get(i);
                    hitHeader = seqs[i].getHitHeader();
                    String contigNo =
                                 SimpleParses.parseLineForFirstField(hitHeader);

                    // Process the HSPs within a hit
                    for (int j = 0; j < hspArray.length; j++) {
                        HighScoringPair hsp = hspArray[j];
                        start = hsp.getHitStart() - 1;   // String indices are 
                                                         // zero-based
                        end = hsp.getHitEnd() - 1;
                        hspLength = Math.abs(end - start + 1);  // May be plus/
                                                                // minus
                        if ((hspLength > MIN_ALIGN_LENGTH) && (notFound)) {
                            notFound = false;            // Only one HSP per hit
                            count++;                     // An HSP has been 
                                                         // found 

                            // Get match parameters
                            id = hsp.getIdentity();
                            matches = id.getMatches();
                            total = id.getTotal();       

                            // Get Hit sequence and subsequence
                            // May be plus/minus
                            if (start > end) {
                                int temp = start; start = end; end = temp;
                            }

                            hitSeq = DBI.retrieveFieldData(c,
                                                          "baylorgenome_2_3_05",
                                                          contigNo,
                                                          "contigno",
                                                          "sequence");
                            hitSeq = hitSeq.toLowerCase();
                            hitHSPSeq = hitSeq.substring(start, end + 1);

                            // Get Query sequence and subsequence
                            start = hsp.getQueryStart() - 1; 
                            end = hsp.getQueryEnd() - 1;
                            if (start > end) {
                                int temp = start; start = end; end = temp;
                            }
                            
                            querySeq = DBI.retrieveFieldData(c,
                                                             "affypsr",
                                                             psrNo,
                                                             "psrNo",
                                                             "sequence");
                            querySeq = querySeq.toLowerCase(); 
                            queryHSPSeq = querySeq.substring(start, end + 1);
                            
                            // Count number of "n"s in the query HSP sequence
                            numberNs = SimpleParses.countNs(queryHSPSeq);

                            // Add strand information to the output string.
                            queryStrand =
                                 (hsp.getQueryStrand() == 1 ? "plus" : "minus");
                            hitStrand =
                                   (hsp.getHitStrand() == 1 ? "plus" : "minus");

                            System.out.println(
                                psrNo
                                + "\t" +
                                llId
                                + "\t" +
                                geneSymbol
                                + "\t" +
                                hspLength
                                + "\t" +
                                contigNo
                                + "\t" +
                                hsp.getScore()
                                + "\t" +
                                // Calculate % identity taking into account the
                                // "n"s.
                                (100 *
                                   ((float) matches)/((float) total - numberNs))
                                + "\t" +
                                queryStrand + "/" + hitStrand
                                + "\t" +   
                                hsp.getHitStart() + " - " + hsp.getHitEnd()
                                + "\t" +
                                hitHSPSeq);
                        }
                    }
                } else { 
                    ;
                }
            }
        }

        // Close the database connection
        c.close();
    }
}
