# Supplementary material for: Leveraging human genomic information to identify nonhuman primate sequences for expression array development
Source: BMC Genomics. 2005 Nov 15;6:160. doi: 10.1186/1471-2164-6-160 (PMC1314899; doi:10.1186/1471-2164-6-160)
Supplement: Additional File 6 — Java methods. An archived collection of Java methods used in determining last exons and generating primer pairs. Used in conjuction with bioJava 1.30 (also included). See the file BlastObjectParser.java for a brief explanation on usage of the various processing methods. [file 1471-2164-6-160-S6.gz › BlastObject/QueryHandlerStack.java]

package BlastObject;

import BlastObject.seq.*;
import BlastObject.GeneAnnot.*;
import FileManipulation.*;

import java.util.ArrayList;
import java.sql.Connection;

/** A query handler to extract a specified number of HSPs of a given length
  * in an alignment (e.g., ESTs per PSR).  To use this handler, uncomment the
  * line 
  * QueryHandler oQueryHandler = new QueryHandlerStack();
  * in the Select Appropriate QueryHandler section of BlastObjectParser.java
  */
public class QueryHandlerStack implements QueryHandler {

    final int MIN_ALIGN_LENGTH = 200;

    final float MIN_PER_IDENT = 98;

    final int MAX_HSPS = 10;

    /** Processes a QueryResult.
      * @param qr A QueryResult object is the complete output of a BLAST search
      * and contains a sequence of sorted BlastSequences; each BlastSequence
      * object contains a set of high scoring pairs (HSPs).
      * @throws A java.lang.Exception
      */
    public void process(QueryResult qr) throws java.lang.Exception {
        boolean found = false;            // Flag indicating whether an HSP was
                                          // found

        int llId = 0;                     // LocusLink Id of the gene

        String geneSymbol = null,         // The symbol of the gene
               psrNo = null,              // The identification number of the 
                                          // query sequence (e.g., PSR number)
               outputString = null,       // String to be output
               queryHeader = null;        // FASTA header of the query sequence

        ArrayList hitList = new ArrayList();  // To hold a series of arrays of
                                              // HSPs
        
        ConvertibleRBTree sortedHSP = null;   // To contain a sorted list of
                                              // all HSPs in queryResult
        BlastSequence []seqs = null;          // An array of BlastSequences
        HighScoringPair []allHSPs = null;     // An array of high scoring pairs
        
        // Create a new ConvertibleRBTree
        sortedHSP = new ConvertibleRBTree();
        
        // Create a new array of BlastSequences
        seqs = qr.getScoreSortedSequences(); // qr is an object of type
                                             // QueryResult (contains LinkedList
                                             // of HighScoringPairs)
        
        // For each hit in a query, create a new list of HSPs.
        if (seqs != null) {
            for(int i = 0; i < seqs.length; i++) {
                // An array of HSP within a particular hit.  Uses the
                // compareTo() method of HighScoring Pair to sort.
                // As written HSPs are unsorted:  stored in same order as
                // output by BLAST.
                HighScoringPair []hsps = seqs[i].getRnaSortedHSPs();
                // Add the array of HSPs to the arraylist.
                hitList.add(hsps);
            }
        }

        // Get the ids (accNo, etc.) of the query 
        queryHeader = qr.getQueryHeader();
        psrNo = SimpleParses.parseLineForAffyPSRNo(queryHeader);
        /* if (SimpleParses.getFeature("llId", queryHeader).equals("\\null")) {
            llId = -999;
        } else {
            llId = Integer.parseInt(SimpleParses.getFeature("llId",
                                                            queryHeader));
        }
        accNo = SimpleParses.getFeature("rmAccNo", queryHeader);
        geneSymbol = SimpleParses.getFeature("geneSymbol", queryHeader); */
        
        // Only process if there was at least one hit. 
        if (hitList.size() != 0) {
            int count = 0,                // Count number of appropriate HSPs 
                                          // found 
                hitEnd = 0,               // End position in hit sequence of 
                                          // alignment
                hitHSPLength = 0,         // Length of the alignment in the 
                                          // hit
                hitStart = 0,             // Start position in hit sequence of
                                          // alignment
                matches = 0,              // The number of matching bp between
                                          // the query and target in an HSP
                numberNs = 0,             // Number of "n"s in the alignment
                queryEnd = 0,             // End position in query sequence of 
                                          // alignment
                queryHSPLength = 0,       // Length of the alignment in the
                                          // query 
                queryStart = 0,           // Start position in query sequence of
                                          // alignment
                total = 0;                // The number of bases in an HSP

            float calcPerIdent = 0;       // Calculated percent identity (with
                                          // "n"'s removed)

            Identity id = null;           // For calculating % ident.

            String accNo = "",            // The accession number of the target
                                          // sequence
                   hitHeader = "",        // FASTA header of the target seqeunca
                   hitHSPSeq = "",        // Portion of target sequence involved
                                          // in the alignment 
                   hitSeq = "",           // The target seqeunce
                   queryHSPSeq = "",      // Portion of the query sequence 
                                          // involved in the alignment
                   querySeq = "";         // The query sequence 

            // Connect to the database
            Connection c = DBI.connectToDB("rmgenechip", "mpauley", "I57CDNu6");

            // Retain the best hsps (ones with a length of at least
            // MIN_ALIGN_LENGTH)
            for (int i = 0; i < hitList.size(); i++) {
                // Continue looking if you still need an HSP
                if (count < MAX_HSPS) {        // 10:  Get ten best hits HSPs
                    found = true;
                    HighScoringPair []hspArray = 
                                              (HighScoringPair[])hitList.get(i);
                    hitHeader = seqs[i].getHitHeader();
                    accNo = SimpleParses.parseLineForAccNo(hitHeader);
                    /* String contigNo =
                              SimpleParses.parseLineForFirstField(hitHeader); */
                    // Process the HSPs within a hit
                    for (int j = 0; j < hspArray.length; j++) {
                        HighScoringPair hsp = hspArray[j];
                        id = hsp.getIdentity();
                        matches = id.getMatches();
                        total = id.getTotal();

                        // Get start and end positions of HSP in hit and query
                        hitStart = hsp.getHitStart();
                        hitEnd = hsp.getHitEnd();
                        queryStart = hsp.getQueryStart(); 
                        queryEnd = hsp.getQueryEnd();
    
                        // Make sure alignment ranges are in the proper order
                        if (queryStart > queryEnd) {
                            int temp = queryStart;
                            queryStart = queryEnd;
                            queryEnd = temp;
                        }
                        if (hitStart > hitEnd) {
                            int temp = hitStart;
                            hitStart = hitEnd;
                            hitEnd = temp;
                        }

                        // Get the sequences and subsequences (convert 
                        // alignment positions to zero-based)
                        querySeq = DBI.retrieveFieldData(c, "affypsr", psrNo, 
                                                         "psrno", "sequence");
                        queryHSPSeq = querySeq.substring(queryStart - 1,
                                                         queryEnd - 1 + 1); 
                        hitSeq = DBI.retrieveFieldData(c, "est_human_3_18_05",
                                                       accNo, "accno",
                                                       "sequence");
                        hitHSPSeq = hitSeq.substring(hitStart - 1,
                                                     hitEnd - 1 + 1); 

                        // Calculate HSP lengths
                        hitHSPLength = Math.abs(hitEnd - hitStart + 1);  
                        queryHSPLength = Math.abs(queryEnd - queryStart + 1);

                        // Calculate the percent identity (with "n"s removed)
                        numberNs = SimpleParses.countNs(queryHSPSeq); 
                        //           + SimpleParses.countNs(hitHSPSeq);
                        calcPerIdent = 100 * 
                                   ((float) matches/((float) total - numberNs));

                        // Determine strand information
                        String queryStrand = 
                                 (hsp.getQueryStrand() == 1 ? "plus" : "minus"),
                               hitStrand = 
                                 (hsp.getHitStrand() == 1 ? "plus" : "minus");
                        // Stream appropriate HSPs
                        if (// Satisfies length requirement
                            (hitHSPLength >= MIN_ALIGN_LENGTH) &&
                            // Satisifies percent identity requirement
                            (calcPerIdent >= MIN_PER_IDENT)) {
                            count++;                     // An HSP has been 
                            found = true;                // found 

                            System.out.println(
                                psrNo 
                                + "\t" +
                                accNo 
                                + "\t" +
                                hsp.getScore()
                                + "\t" +
                                calcPerIdent 
                                + "\t" +
                                queryStrand + "/" + hitStrand
                                + "\t" +
                                queryStart + " - " + queryEnd
                                + "\t" +
                                queryHSPLength 
                                + "\t" +
                                hitStart + " - " + hitEnd
                                + "\t" +
                                hitHSPLength);
                        } // end if (processing of an hsp that meets length
                          // criteria)
                    } // end for (processing list of hits)
 
                } else {    // Ignore the remaining hits after the specified
                            // number of hsps have been found.
                    ;
                }
            }

            c.close();
        }
 
        // Output for no appropriate hits
        if ((hitList.size() != 0) || !(found)) {
            System.out.println(psrNo +  "\t" + "\\null" + "\t" + 0 + "\t" + 0 +
                               "\t" + "\\null" + "\t" + 0 + "\t" +
                               "\\null" + "\t" + 0);
        }
    }
}
