# Supplementary material for: Leveraging human genomic information to identify nonhuman primate sequences for expression array development
Source: BMC Genomics. 2005 Nov 15;6:160. doi: 10.1186/1471-2164-6-160 (PMC1314899; doi:10.1186/1471-2164-6-160)
Supplement: Additional File 6 — Java methods. An archived collection of Java methods used in determining last exons and generating primer pairs. Used in conjuction with bioJava 1.30 (also included). See the file BlastObjectParser.java for a brief explanation on usage of the various processing methods. [file 1471-2164-6-160-S6.gz › BlastObject/QueryHandlerTarget.java]

package BlastObject;

import BlastObject.seq.*;
import BlastObject.GeneAnnot.*;
import java.util.*;
import java.util.ArrayList;
import java.sql.DriverManager;
import java.sql.Connection;
import java.sql.SQLException;
import java.sql.Statement;
import java.sql.ResultSet;

import FileManipulation.DBI;

/** A query handler to generate target sequences by extending the putative last 
  * exon by 200 bp on the 3' end using sequence taken from the genomic clone.
  * To use this handler change line 104 in BlastObjectParser to
  * QueryHandler oQueryHandler = new QueryHandlerTarget();
  * For very short target sequences, decrease the value of the parameter
  * <thresholdbitscore type="double"> in the clusterResultsParse.xml file (e.g.,
  * to 50).
  */
public class QueryHandlerTarget implements QueryHandler {
    private final int LENGTH_DIFF = 5;
    
    /** Processes a QueryResult.
     * @param qr A QueryResult object is the complete output of a BLAST search
     * and contains a sequence of sorted BlastSequences; each BlastSequence
     * object contains a set of high scoring pairs (HSPs).
     * @throws A java.lang.Exception
     */
    public void process(QueryResult qr) throws java.lang.Exception {
        boolean found = false;            // Has a suitable HSP been found?
        int queryLength = 0,              // Length of query
            maxHit = -1,                  // The (index of the) hit that con-
                                          // tains the maximum HSP
            maxHSP = -1;                  // The (index of the) HSP in a hit
                                          // that has the highest score.
        
        String officialSymbol = null,     // Official symbol (i.e., gene abbrev)
                                          // of query sequence
               llId = null,               // LocusLink ID
               flag = "",                 // A flag about an entry
               refSeqAccNo = null,        // Accession number of ref. seq.
               outputString = null;       // String to be output
        
        ArrayList hitList = new ArrayList();  // To hold a series of arrays of
                                              // HSPs
        
        ConvertibleRBTree sortedHSP = null;   // To contain a sorted list of
                                              // all HSPs in queryResult
        BlastSequence []seqs = null;          // An array of BlastSequences
        HighScoringPair []allHSPs = null;     // An array of high scoring pairs
        
        // Create a new ConvertibleRBTree
        sortedHSP = new ConvertibleRBTree();
        
        // Create a new array of BlastSequences
        seqs = qr.getScoreSortedSequences(); // qr is an object of type
                                             // QueryResult (contains LinkedList
                                             // of HighScoringPairs)
        
        // Get length of query
        queryLength = qr.getQueryLength();
        
        // For each hit in a query, create a new list of HSPs.
        if (seqs != null) {
            for(int i = 0; i < seqs.length; i++) {
                // An array of HSP within a particular hit.  Uses the
                // compareTo() method of HighScoring Pair to sort.
                // As written HSPs are unsorted:  stored in same order as
                // output by BLAST.
                HighScoringPair []hsps = seqs[i].getRnaSortedHSPs();
                // Add the array of HSPs to the arraylist.
                hitList.add(hsps);
            }
        }
        
        // Find the appropriate genomic clone with which to extend the PLE; this
        // will always be the one corresponding to the first HSP in the unsorted
        // list of hits (i.e., hits should be examined in the order in which
        // they are displayed in the BLAST output) in which
        // 1) The query sequence extends to within the specified number of bp
        //    of the end of the PLE; and
        // 2) The percent identity is 98% or greater.
        found = false;
        maxHit = maxHSP = -1;
        if (hitList.size() != 0) {
            for (int i = 0; i < hitList.size(); i++) {
                HighScoringPair []hspArray = (HighScoringPair[])hitList.get(i);
                for (int j = 0; j < hspArray.length; j++) {
                    if ((queryLength <= hspArray[j].getQueryEnd() + LENGTH_DIFF)
                        && (hspArray[j].getPercentageIdentity() >= 98)
                        && (!found)) {
                        found = true;
                        maxHit = i;
                        maxHSP = j;
                    }
                }
            }
        }
        
        // Retrieve the LocusLink ID, accession number and official symbol of
        // the queryResult
        llId = SimpleParses.getFeature("llId", qr.getQueryHeader());
        refSeqAccNo = SimpleParses.getFeature("mRNAAccNo", qr.getQueryHeader());
        officialSymbol = SimpleParses.getFeature("geneSymbol",
                                                  qr.getQueryHeader());
        // Add the LocusLink ID, accession number and official symbol of the
        // query sequence to the output string.
        outputString = llId + "\t" + refSeqAccNo + "\t" + officialSymbol + "\t";

        if ((maxHit != -1) && (maxHSP != -1)) {    // A suitable hit was found
            // Determine starting and ending points for the extension
            int eStart = 0,             // Starting point for extension
                eEnd = 0;               // Ending point for extension

            String ple = "",            // The sequence of the PLE
                   extension = "",      // The extension of the PLE obtained
                                        // from the genomic clone
                   genCloneAccNo = "",  // The accession number of the genomic
                                        // clone
                   genCloneSeq = "",    // The sequence of the genomic clone
                   targetSeq = "";      // The extended PLE (i.e., the target
                                        // sequence).
 
            // Retrieve the hit with the appropriate genomic clone; retrieve
            // the HSP.
            HighScoringPair []hspArray =
                                       (HighScoringPair [])hitList.get(maxHit);
            HighScoringPair hsp = hspArray[maxHSP];
            
            // Add the bit score and the percent identity of the hit to the
            // output string.
            outputString += hsp.getScore() + "\t" +
                            hsp.getPercentageIdentity() + "\t";
            
            // Add strand information to the output string.
            String queryStrand = (hsp.getQueryStrand() == 1 ? "plus" : "minus"),
                   hitStrand = (hsp.getHitStrand() == 1 ? "plus" : "minus");
            outputString += queryStrand + "/" + hitStrand + "\t";
            
            genCloneAccNo = SimpleParses.parseLineForAccNo(
                                                   seqs[maxHit].getHitHeader());

            // Connect to the database
            Connection c = DBI.connectToDB("rmgenechip", "mpauley", "I57CDNu6");

            // Get genomic clone sequence and PLE sequence from the database
            genCloneSeq = DBI.retrieveFieldData(c, "genclone_1_23_05", 
                                                genCloneAccNo, 
                                                "accno", "sequence");
            ple = DBI.retrieveFieldData(c, "primercandidates_1_23_05", llId, 
                                        "llid", "plesequence");

            // Close the database connection
            c.close();

            // If the sense is plus/minus, need the reverse complement of the
            // genomic clone. 
            if (hitStrand.equals("minus")) {
                genCloneSeq = DBI.takeRC(genCloneSeq);
            } 

            // Determine starting point for the extension
            if (hitStrand.equals("plus")) {
                eStart = hsp.getHitEnd();    // Will want the GC extension to
                                             // start at this INDEX in the
                                             // genomic clone
            } else {
                eStart = genCloneSeq.length() - hsp.getHitEnd();
            } 
            eEnd = eStart + 200;             // end GC intension at this INDEX
            
            // Do not go beyond the end of the genomic clone
            if (eEnd >= genCloneSeq.length()) {
                eEnd = genCloneSeq.length() - 1;       // Zero-based
                flag = "Extension < 200 bp";
            } else {
                flag = "\\null";
            }
 
            // Add the genomic clone accession number and the alignment range
            // in the genomic clone (\null is placeholder for 5' extension) 
            // to the output string; convert indices (zero-based) to locations
            // in sequence (1-based) 
            outputString += genCloneAccNo + "\t" + "\\null" + "\t" +
                            (eStart + 1) + " - " + (eEnd + 1) + "\t";
            
            // Extract the extension (if available) and add it to the PLE.
            // An extension is only available if eStart <= eEnd; eStart > eEnd
            // means that the PLE extends to the very end of the genomic clone
            // and there is nothing to extend the PLE with 
            if (eStart <= eEnd) {
                extension = genCloneSeq.substring(eStart, eEnd);
            } else {
                extension = ""; 
            }
           
            // Add whatever extension is available to the end of the PLE 
            targetSeq = ple + extension;

            // Add the target sequence and its length to the output string.
            outputString += targetSeq.toLowerCase() + "\t" + targetSeq.length() 
                            + "\t";
            
            // Add the message to the output string
            outputString += flag;
            
        } else {   // A suitable PLE was not found
            // Fill empty fields with "\null"
            for (int i = 0; i < 6; i++) {
                outputString += "\t\\null";
            } 
            outputString += "\tNo suitable hit found!!!";
        }
        
        /* Output Results
           Column headings:
           LL_ID	RefSeq. Acc #	Official Symbol     Bit Score
           % Identity   Sense   GenClone Alignmient Range    Target Seq
           Target Length    Message */
        System.out.println(outputString);
    }
}
