# Supplementary material for: Leveraging human genomic information to identify nonhuman primate sequences for expression array development
Source: BMC Genomics. 2005 Nov 15;6:160. doi: 10.1186/1471-2164-6-160 (PMC1314899; doi:10.1186/1471-2164-6-160)
Supplement: Additional File 6 — Java methods. An archived collection of Java methods used in determining last exons and generating primer pairs. Used in conjuction with bioJava 1.30 (also included). See the file BlastObjectParser.java for a brief explanation on usage of the various processing methods. [file 1471-2164-6-160-S6.gz › BlastObject/QueryResult.java]

/*
 *                    GIGOgene development code
 *
 * This code may be freely distributed and modified under the
 * terms of the GNU Lesser General Public Licence.  This should
 * be distributed with the code.  If you do not have a copy,
 * see:
 *
 *      http://www.gnu.org/copyleft/lesser.html
 *
 * Copyright for this code is held jointly by Churbanov Alexander.
 * These should be listed in @author doc comments.
 *
 *
 */

/*
 * Query.java
 *
 * Created on July 7, 2002, 2:14 PM
 */
package BlastObject;

import java.util.*;
import java.lang.*;

/**
 * Contains LinkedList of HighScoringPairs
 */
public class QueryResult implements Comparable {
    private String queryAccession;
    private long queryGI;
    private String querySequence;
    private String dataBase;
    private String description;
    private String name;
    private String fastaHeader;
    private ConvertibleRBTree sequences;
    private static final int MAX_POLYATAIL_LENGTH = 400;
    private int polyABorder = -1;
    private int length = -1;
    
    public int getPolyABorder() {
        return polyABorder;
    }
    
    /**
      * Creates new Query
      */
    public QueryResult() {
        sequences = new ConvertibleRBTree();
    }
    
    public String getQueryDescription() {
        return description;
    }
    
    public void setQueryHeader(String h) {
        this.fastaHeader = h;
        description = BlastSequence.parseForDescription(fastaHeader);
        name = BlastSequence.parseForName(h);
    }
    
    public String getQueryHeader() {
        return fastaHeader;
    }
    
    public String getQueryName() {
        return name;
    }
    
    public long getQueryGI() {
        return queryGI;
    }
    
    public void setQueryGI(long gi) {
        queryGI = gi;
    }
    
    public String getQueryAccession() {
        return queryAccession;
    }
    
    public void setQueryAccession(String acc) {
        queryAccession = acc;
    }
    
    public String getDataBase() {
        return dataBase;
    }
    
    public void setDataBase(String db) {
        dataBase = db;
    }
    
    public String getQuerySequence() {
        return querySequence;
    }
    
    public void setQuerySequence(String s) {
        querySequence = s;
        if(ParametersXML.getBooleanFeature("FILTER_POLY_A")) polyAFilter();
    }
    
    public void setQueryLength(int l) {
        length = l;
    }
    
    public int getQueryLength() {
        return length;
    }
    
    public void add(BlastSequence bs) {
        sequences.add(bs);
    }
    
    public BlastSequence [] getScoreSortedSequences() {
        return (BlastSequence []) sequences.buildArray();
    }
    
    private void polyAFilter() {
        if (querySequence == null || querySequence.equalsIgnoreCase("")) {
            return;
        }
        int score = 0,
            maxScore = 0;
        querySequence = querySequence.toUpperCase();
        char [] mRNASequence = querySequence.toCharArray();
        polyABorder = mRNASequence.length - 1;
        for(int i = mRNASequence.length - 1; i >= 0 &&
                   i >= (mRNASequence.length - 1 - MAX_POLYATAIL_LENGTH); i--) {
            if(mRNASequence[i] == 'A') score += 1;
            else score -= 2;
            if(score > maxScore) {
                polyABorder = i;
                maxScore = score;
            }
        }
        
        // Is is bigger than BLASTN granularity, i.e. polyA tail may form
        // troubling HSPs
        if ((mRNASequence.length - 1) - polyABorder < 
             ParametersXML.getIntegerFeature("ALLOWED_GAP")) {
            return;
        }
        
        BlastSequence [] sequencesToFilter = getScoreSortedSequences();
        if (sequences.size() != 0) {
            sequences.clear();
        }

        BlastSequence newSequence = null;

        for(int i = 0; sequencesToFilter != null && 
                       i < sequencesToFilter.length; i++) {
            newSequence = new BlastSequence(sequencesToFilter[i]);
            HighScoringPair [] hsps = sequencesToFilter[i].getRnaSortedHSPs();
            for (int j = 0; hsps != null && j < hsps.length; j++) {
                if (hsps[j].getQueryEnd() <= (polyABorder + 1) ||
                    (polyABorder + 1) - hsps[j].getQueryStart() >
                    ParametersXML.getIntegerFeature("ALLOWED_GAP")) {
                    newSequence.add(hsps[j]);
                }
            }
            if (newSequence.getRnaSortedHSPs() != null) {
                sequences.add(newSequence);
            }
        }
    }
    
    /** Compares this object with the specified object for order.  Returns a
     * negative integer, zero, or a positive integer as this object is less
     * than, equal to, or greater than the specified object.<p>
     *
     * In the foregoing description, the notation
     * <tt>sgn(</tt><i>expression</i><tt>)</tt> designates the mathematical
     * <i>signum</i> function, which is defined to return one of <tt>-1</tt>,
     * <tt>0</tt>, or <tt>1</tt> according to whether the value of
     * <i>expression</i> is negative, zero or positive.
     *
     * The implementor must ensure <tt>sgn(x.compareTo(y)) ==
     * -sgn(y.compareTo(x))</tt> for all <tt>x</tt> and <tt>y</tt>.  (This
     * implies that <tt>x.compareTo(y)</tt> must throw an exception iff
     * <tt>y.compareTo(x)</tt> throws an exception.)<p>
     *
     * The implementor must also ensure that the relation is transitive:
     * <tt>(x.compareTo(y)&gt;0 &amp;&amp; y.compareTo(z)&gt;0)</tt> implies
     * <tt>x.compareTo(z)&gt;0</tt>.<p>
     *
     * Finally, the implementer must ensure that <tt>x.compareTo(y)==0</tt>
     * implies that <tt>sgn(x.compareTo(z)) == sgn(y.compareTo(z))</tt>, for
     * all <tt>z</tt>.<p>
     *
     * It is strongly recommended, but <i>not</i> strictly required that
     * <tt>(x.compareTo(y)==0) == (x.equals(y))</tt>.  Generally speaking, any
     * class that implements the <tt>Comparable</tt> interface and violates
     * this condition should clearly indicate this fact.  The recommended
     * language is "Note: this class has a natural ordering that is
     * inconsistent with equals."
     *
     * @param   o the Object to be compared.
     * @return  a negative integer, zero, or a positive integer as this object
     * 		is less than, equal to, or greater than the specified object.
     *
     * @throws ClassCastException if the specified object's type prevents it
     *         from being compared to this Object.
     */
    public int compareTo(Object o) {
        QueryResult qr = (QueryResult) o;
        String thisName = this.getQueryName();
        String otherName = qr.getQueryName();
        return thisName.compareTo(otherName);
    }
    
}
