# Supplementary material for: Leveraging human genomic information to identify nonhuman primate sequences for expression array development
Source: BMC Genomics. 2005 Nov 15;6:160. doi: 10.1186/1471-2164-6-160 (PMC1314899; doi:10.1186/1471-2164-6-160)
Supplement: Additional File 6 — Java methods. An archived collection of Java methods used in determining last exons and generating primer pairs. Used in conjuction with bioJava 1.30 (also included). See the file BlastObjectParser.java for a brief explanation on usage of the various processing methods. [file 1471-2164-6-160-S6.gz › BlastObject/SimpleParses.java]

/*
 * SimpleParses.java
 *
 * Created on November 25, 2003, 12:52 PM
 */

package BlastObject;

/** Contains a number of miscellaneous static methods useful for working with
  * BLAST output.
  * @author  mpauley
 */

/* ****************************************************************************
    NOTE!!!!  Method parseLineForGenBankId() renamed to
    parseLineforSecondField() of 3/17/05.
   ************************************************************************** */

public class SimpleParses {

    /** Counts the number of "n"'s in a genomic sequence.
      * @param seq The sequence of interest
      * @return The number of "n"'s
      */
    public static int countNs(String seq) {
        int noNs = 0;

        seq = seq.toLowerCase();

        char []array = seq.toCharArray();

        for (int i = 0; i < array.length; i++) {
            if (array[i] == 'n') {
                noNs++;
            }
        }

        return noNs;
    }


    /** Parses a line of text (nominally a FASTA header) for a sequence id
      * (used when a sequence could be in one of many possible tables).
      * @param s The line of text to parse
      * @return The sequence id
      */
    public static String parseLineForSeqId(String s) {
        if (s.startsWith("Contig")) {
            return s.trim();                  // Shouldn't have to do anything;
                                              // header only contains contigNo
        } else if (s.startsWith("gnl|ti")) {  // Baylor bin 0
            return parseLineForTraceId(s);
        } // macacaNorgren sequences:  start with ">gi", with xml tag.
          else if (s.startsWith("gi") && (s.indexOf("<LLID>") >= 0)) { 
            return parseLineForAccNo(s);
        } // macacaNT seqeunces:  just start with ">gi" 
         else if (s.startsWith("gi")) { 
            return parseLineForAccNo(s);
        } else { 
            System.err.println("Sequence Id parse failed for " + s + "\n" +
                               "Exiting. . .");
            System.exit(1);

            return "\\null";                  // Statement will never be 
                                              // reached
        }
    }
        
    
    /** Parses a line of text (presumably a FASTA header) for a Affymetrix Id
      * (of the form 1552256_a_at). 
      * @param s The line of text 
      * @return The Affymetrix Id if found; null otherwise
      */
    public static String parseLineForAffyId(String s) {
        int startIndex = -1,              // Start position of the substring
            endIndex = -1;                // End position of the substring  

        char startMarker = ':',
             endMarker = ';';

        // Find the starting position of the substring
        startIndex = s.indexOf(startMarker);               // Find the first ':'
        startIndex = s.indexOf(startMarker, startIndex + 1);  // Find the second
        startIndex += 1;           // substring will start after the second ':' 

        // Find the ending position of the substring
        endIndex = s.indexOf(endMarker, startIndex);

        // If appropriate indices were found, return the substring; otherwise
        // return null.
        if ((startIndex != -1) && (endIndex != -1)) {
            return (s.substring(startIndex, endIndex)).trim();
        } else {
            return null;
        }
    }

    
    /** Parses a line of text (nominally a FASTA header) for a trace ID
      * @param s The line of text 
      * @return The trace ID; null otherwise
      */
    public static String parseLineForTraceId(String s) {
        int startIndex = -1,          // Start position of the substring
            endIndex = -1;            // End position of the substring  

        char startMarker = '|',       // Trace header starts like
             endMarker = ' ';         // >gnl|ti|488217657  zcc43e03.g1 CENTER: 

        // Find the starting position of the substring
        startIndex = s.indexOf(startMarker);               // Find the first '|'
        startIndex = s.indexOf(startMarker, startIndex + 1);  // Find the second
        startIndex += 1;           // substring will start after the second '|' 

        // Find the ending position of the substring
        endIndex = s.indexOf(endMarker, startIndex);

        // If appropriate indices were found, return the substring; otherwise
        // return null.
        if ((startIndex != -1) && (endIndex != -1)) {
            return (s.substring(startIndex, endIndex)).trim();
        } else {
            return null;
        }
    }


    /** Parses a line of text (nominally a FASTA header) for a GenBank accession
      * number; assumed to be the field immediately following the designators 
      * |gb|, |emb|, |dbj|, |tpe| or |ref|.
      * @param s The line of text 
      * @return The GenBank accession number if found; null otherwise
      */
    public static String parseLineForAccNo(String s) {
        int startIndex = -1,
            endIndex = -1,
            i = 0;

        String startMarker = null,
               endMarker = "|";

        String []markers = {"|gb|", "|emb|", "|dbj|", "|tpe|", "|ref|"}; 
                                                        // Possible designators
                                                        // for accession numbers

        // Determine what accession number suffix is used
        i = 0;
        while ((i < markers.length) && (s.indexOf(markers[i]) < 0)) {
            i++;
        }
        
        // If none of the possible suffixes were not found, it won't be possible
        // to find the accession number; return null;
        if (i == markers.length) {
            return null;
        } else {
            startMarker = markers[i];
        }
        
        startIndex = s.indexOf(startMarker) + startMarker.length();
        endIndex = s.indexOf(endMarker, startIndex);
        if ((startIndex != -1) && (endIndex != -1)) {
            return (s.substring(startIndex, endIndex)).trim();
        } else {
            return null;
        }
    }
    
   
    /** Parses a line of text (e.g., a FASTA header) for a RefSeq (reference
      * sequence) accession number; a RefSeq accession number always starts the
      * string "NM" or "NG". 
      * @param s The line of text
      * @return The reference sequence accession number if found; null otherwise
      */    
    public static String parseLineForRefSeq(String s) {
        int i = 0,
            startIndex = 0,
            endIndex = 0;

        String startMarker = null,
               endMarker = "|";

        String []markers = {"NM_",
                            "NT_",   // Intermediate genomic assemblies of BAC
                                     // sequence data
                            "NW_",   // Intermediate genomic assemblies of 
                                     // Whole Genome Shotgun sequence data
                            "NC_",   // Complete genomic molecules including 
                                     // genomes, chromosomes, organelles, 
                                     // plasmids.
                            "NG_",   // Incomplete genomic region; supplied 
                                     // to support the NCBI Genome Annotation
                                     // pipeline
                            "NR_",   // Non-coding transcripts including
                                     // structural RNAs, transcribed pseudogenes
                                     // and others  
                            "XM_",   // Model mRNA provided by the Genome 
                                     // Annotation process; sequence corresponds
                                     // to the genomic contig. 
                            "XR_" }; // Model non-coding transcripts provided by
                                     // the Genome Annotation process; sequence
                                     // corresponds to the genomic contig. 


        // Determine what prefix is used
        i = 0;
        while ((i < markers.length) && (s.indexOf("ref|" + markers[i]) == -1)) {
            i++;
        }

        // If none of the prefixes were not found, it won't be possible
        // to find the accession number; return null;
        if (i == markers.length) {
            return null;
        } else {
            startMarker = markers[i];
        }

        startIndex = s.indexOf(startMarker);
        endIndex = s.indexOf(endMarker, startIndex);
        if ((startIndex != -1) && (endIndex != -1)) {
            // Return the accession number, removing any leading or trailing
            // white space
            return (s.substring(startIndex, endIndex)).trim();
        } else {
            return null;
        }
    }

    
    /** Parses a line a text (presumably a FASTA header) for the field 
      * immediately following the record delimiter (e.g., ">gi") and extending
      * to either the end of the line or the first field separator ("|").
      * @param s The line of text
      * @return The field if found; null otherwise
      */    
    public static String parseLineForFirstField(String s) {
        int endIndex = 0,                 // The position of the ending index
                                          // of the field to return
            startIndex = 0;               // The position of the starting index
                                          // of the field to return 
        String endMarker = "|";

        // Remove trailing spaces (if any)
        s = s.trim();

        // Determine the position of the end marker
        endIndex = s.indexOf(endMarker, startIndex);

        if (endIndex == -1) {
            endIndex = s.length();
        } 
           
        if (startIndex != -1) {
            // Return the accession number, removing an leading or trailing
            // white space
            return (s.substring(startIndex, endIndex)).trim();
        } else {
            return null;
        }
    }

    /** Parses a line a text (presumably a FASTA header) for the field between
      * the first and second '|' in the line (the second field; usually a
      * GenBank Id)
      * @param s The line of text
      * @return The GenBank ID if found; null otherwise
      */    
    public static String parseLineForSecondField(String s) {
        String startMarker = "|",
               endMarker = "|";
        int startIndex = 0,
            endIndex = 0;
        startIndex = s.indexOf(startMarker);
        endIndex = s.indexOf(endMarker, startIndex + startMarker.length());
        if ((startIndex != -1) && (endIndex != -1)) {
            // Return the field, removing an leading or trailing white space
            return (s.substring(startIndex + 1, endIndex)).trim();
        } else {
            return null;
        }
    }

    
    /** Parses a line a text (presumably a FASTA header) for the field between 
      * the third and fourth '|' (the fourth field; often an accession number). 
      * @param s The line of text
      * @return The field if found; null otherwise
      */    
    public static String parseLineForFourthField(String s) {
        String delimiter = "|"; 
        int count = 3,                    // To count the occurrences of '|'
            endIndex = 0,                 // The position of the ending index
                                          // of the field to return
            startIndex = 0;               // The position of the starting index
                                          // of the field to return 

        // Remove trailing spaces (if any)
        s = s.trim();

        // Set starting position to be third '|'
        for (int i = 0; i < count; i++) {
            startIndex = s.indexOf(delimiter, startIndex);

            // Increment index to one past current position
            startIndex++;
        }
        
        // Determine the position of the end index 
        endIndex = s.indexOf(delimiter, startIndex);

        // If can't find an end delimiter, go to the end of the header 
        if (endIndex == -1) {
            endIndex = s.length();
        } 
        
        System.out.println("StartIndex, endIndex = " + startIndex + ", " +
                           endIndex);

        if (startIndex != -1) {
            // Return the accession number, removing an leading or trailing
            // white space
            return (s.substring(startIndex, endIndex)).trim();
        } else {
            return null;
        }
    }

    
    /** Parses a line of text (presumably a standard FASTA header) for the 
      * description; the description is assumed to be all of the text following
      * the final '|' and extending until the first occurence of '<' (if
      * present, signals the presence of an xml tag).
      * @param s The line of text
      * @return The description if found; null otherwise
      */    
    public static String parseLineForDescription(String s) {
        int startIndex = s.lastIndexOf("|");
        // If found, advance to character after the '|'
        if (startIndex++ != -1) {
            // Obtain the description
            s = s.substring(startIndex);
            // Remove potential xml tags from description
            if (s.indexOf("<") != -1) {
                s = s.substring(0, s.indexOf("<"));
            }
            // Return the description, removing any leading or trailing
            // white space
            return s.trim();
        } else {
            return null;
        }  
    }
    
    /** Parses a line of text for a Affymetrix human PSR number; assumed to 
      * start with "PSR_".
      * @param s The line of text
      * @return The Affymetrix accession number if found, null otherwise
      */
    public static String parseLineForAffyPSRNo(String s) {
        String startMarker = "PSR_",
               endMarker = "|";
        int startIndex = 0,
            endIndex = 0;
        startIndex = s.indexOf(startMarker);
        endIndex = s.indexOf(endMarker, startIndex);
        if ((startIndex != -1) && (endIndex != -1)) {
            // Return the accession number, removing an leading or trailing
            // white space
            return (s.substring(startIndex, endIndex)).trim();
        } else {
            return null;
        }
    }


    /** Parses a line of text for a Affymetrix rhesus macaque PSR number;
      * assumed to start with "rmPSR_".
      * @param s The line of text
      * @return The Affymetrix accession number if found, null otherwise
      */
    public static String parseLineForRMPSRNo(String s) {
        String startMarker = "rmPSR_",
               endMarker = "|";
        int startIndex = 0,
            endIndex = 0;
        startIndex = s.indexOf(startMarker);
        endIndex = s.indexOf(endMarker, startIndex);
        if ((startIndex != -1) && (endIndex != -1)) {
            // Return the accession number, removing an leading or trailing
            // white space
            return (s.substring(startIndex, endIndex)).trim();
        } else {
            return null;
        }
    }


    /** Removes interior spaces in a String 
      * @param s A string with potential inner spaces
      * @return The string without internal spaces
      */
    public static String removeIntSpaces(String s) {
        String outputString = "";

        String []fields;

        fields = s.split("\\s");     // Split string at white space
        
        for (int i = 0; i < fields.length; i++) {
            outputString += fields[i];
        }

        return outputString;   
    }


    /** Parses a line of text for a feature delimited by xml-style tags.
      * @param featureName The xml tag delimiting the feature to get.
      * @param s The line of text to parse
      * @return The feature if found, null otherwise
      */
    public static String getFeature(String featureName, String s) {
        String begin = "<" + featureName.toLowerCase() + ">",
               end = "<";
        s = removeIntSpaces(s);
        String line = s.toLowerCase();
        int startIndex = line.indexOf(begin);
        int endIndex = line.indexOf(end, startIndex + begin.length());
    
        if(startIndex == -1 || endIndex == -1) {
            return null;
        } else {
            startIndex = startIndex + begin.length();
            return s.substring(startIndex, endIndex).trim();
        }
    }

    /** Parses a line of text for a feature delimited by xml-style tag.
      * @param featureName The xml tag delimiting the feature to get.
      * @param s The line of text to parse
      * @return The feature if found, null otherwise
      */
    public static String getFeaturewithEnd(String featureName, String s) {
        String begin = ">",
               end = "</" + featureName.toLowerCase() + ">";
        String line = s.toLowerCase();
        int endIndex = line.indexOf(end);
        int startIndex = line.lastIndexOf(begin, endIndex - 1);
    
        if(startIndex == -1 || endIndex == -1) {
            return null;
        } else {
            startIndex = startIndex + begin.length();
            return s.substring(startIndex, endIndex).trim();
        }
    }
}
