# Supplementary material for: Leveraging human genomic information to identify nonhuman primate sequences for expression array development
Source: BMC Genomics. 2005 Nov 15;6:160. doi: 10.1186/1471-2164-6-160 (PMC1314899; doi:10.1186/1471-2164-6-160)
Supplement: Additional File 6 — Java methods. An archived collection of Java methods used in determining last exons and generating primer pairs. Used in conjuction with bioJava 1.30 (also included). See the file BlastObjectParser.java for a brief explanation on usage of the various processing methods. [file 1471-2164-6-160-S6.gz › FileManipulation/AffyDatabase.java]

/*
 * AffyDatabase.java
 *
 * Created on January 12, 2004, 9:32 AM
 */

/** Processes the hg-u133-plus-instruction.txt file, obtaining the Affy
  * sequences from a database.
  * @author  mpauley
  */

package FileManipulation;

// Java standard packages
import java.io.PrintWriter;
import java.io.FileWriter;
import java.io.BufferedReader;
import java.io.FileReader;
import java.io.IOException;
import java.sql.DriverManager;
import java.sql.Connection;
import java.sql.SQLException;
import java.sql.Statement;
import java.sql.ResultSet;

public class AffyDatabase {
    
    /** Creates a new instance of AffyDatabase */
    public AffyDatabase() {
        ;
    }

    /** Retrieves a sequence from the database.
      * @param accNo - The (Affymetrix) accession number of the sequence to be
      * obtained.
      * @return The sequence. */
    private String getSequence(String accNo) {
        String sequence = null;
          
        try {
            // Load driver class
            Class.forName("org.postgresql.Driver");
        } catch (ClassNotFoundException cNFE) {
            System.err.println("Couldn't find the driver!");
            System.err.println("Printing stack trace. . . ");
            cNFE.printStackTrace();
            System.out.println("Exiting. . .");
            System.exit(1);
        }
         
        /* System.out.println("Driver registered okay, " +
                               "making a connection. . .");                  */
        // Create a new connection 
        Connection c = null;

        try {
            // This is one of the following options:
            // - jdbc:postgresql:database
            // - jdbc:postgresql://host/database
            // - jdbc:postgresql://host:port/database
            // - Define the data source for the driver
            String sourceURL = "jdbc:postgresql:monkeydb";
            
            //Create a connection through the Driver
            c = DriverManager.getConnection(sourceURL, "mpauley", "I57CDNu6");
        } catch (SQLException se) {
            System.err.println("Couldn't connect:  print out a stack trace " +
                               "and exit. . .");
            se.printStackTrace();
            System.exit(1);
        }

        // If a connection to the database was made, execute a query. 
        if (c != null) {
            try {
                /* System.err.println("Connected to the database.  Executing " +
                                      "a query. . .");                        */
            
                // Execute a query.  Cconsists of:  1) creating a statement;
                // 2) building the query; and 3) executing the statement
                Statement st = c.createStatement();       
                String query = "SELECT * FROM affyseq WHERE affyaccno=\'" + 
                                accNo + "\'" ;
                
                ResultSet rs = st.executeQuery(query);
  
                // Process the result 
                rs.next();
                sequence = rs.getString("sequence").toLowerCase();
            
                // Close result set
                rs.close();
                
                // Close the database
                c.close();
            } catch (SQLException sQLE) {
                System.err.println("Query error:  print out a stack trace " +
                                   "and exit. . .");
                sQLE.printStackTrace();
                System.exit(1);
            } // End try/catch
        } // End if

        return sequence;
    }
    
    // The main() method.
    public static void main(String[] args) {
        int count = 0,           // Counts the number of lines processed
            start = 0,
            finish = 0;
        
        String line = null,
               accNo = null,
               affyAccNo = null,
               rc = null,
               sequence = null,
               psr = null;
        
        String []results;
        PrintWriter outFasta = null,
                    outTab = null;
        BufferedReader in = null;
        
        AffyDatabase aD = new AffyDatabase();

        try {
            // Open input file
            in = new BufferedReader(
                              new FileReader("hg-u133-plus-instruction.txt"));
            
            // Create output file
            outTab = new PrintWriter(new FileWriter("affyPSRs.tab"));
            outFasta = new PrintWriter(new FileWriter("affyPSRs.fa"));
            
            // Read first line of file and discard (contains column headings)
            line = in.readLine();

            // The first real line of information
            line = in.readLine();
            while (line!= null) {
                count++;
                results = line.split("\t");
                
                // Get the Affy accession number
                affyAccNo = results[0];
                System.out.println("Processing affy sequence:  " + affyAccNo);
                
                // Extract starting and ending location of substring.  The
                // fact that strings are zero-based needs to be taken into 
                // account for the start position; it can be ignored for the 
                // end position (when using substring(int a, int b), the last
                // element of the string is at index b - 1).
                start = Integer.parseInt(results[6]) - 1;   // Account for zero-
                                                            // based strings
                finish = Integer.parseInt(results[7]);

                // Reverse complement?
                rc = results[10];
           
                // Get the sequence
                sequence = aD.getSequence(affyAccNo);
                
                // Get the PSR region
                psr = sequence.substring(start, finish);
               
                // Take the reverse complement if necessary
                if ((rc.equals("Y") || (rc.equals("y")))) {
                    psr = DBI.takeRC(psr);
                }

                outFasta.print(">gnl|PSR_" + count + "|" + affyAccNo + "\n" +
                               psr);
                outTab.print("PSR_" + count + "\t" + affyAccNo + "\t" + psr);
                
                line = in.readLine();
                
                if (line != null) {
                    outFasta.print("\n");
                    outTab.print("\n");
                }
            } // End while
                                   
            // Close the output file
            outFasta.close();
            outTab.close();
            in.close();
           
        } catch (IOException e) {
            e.printStackTrace();
        } // end try/catch
    }
}
