# Supplementary material for: Leveraging human genomic information to identify nonhuman primate sequences for expression array development
Source: BMC Genomics. 2005 Nov 15;6:160. doi: 10.1186/1471-2164-6-160 (PMC1314899; doi:10.1186/1471-2164-6-160)
Supplement: Additional File 6 — Java methods. An archived collection of Java methods used in determining last exons and generating primer pairs. Used in conjuction with bioJava 1.30 (also included). See the file BlastObjectParser.java for a brief explanation on usage of the various processing methods. [file 1471-2164-6-160-S6.gz › FileManipulation/AlternatePrimersAction.java]

package FileManipulation;

// imports:  Java standard packages 
import java.io.BufferedReader;
import java.io.FileReader;
import java.io.File;
import java.io.PrintStream;
import java.io.FileOutputStream;
import java.io.IOException;
import java.sql.SQLException;

public class AlternatePrimersAction {
    public static void main(String args[]) {
       String inFilename = null,
              outFilename = null;

       for (int i = 0; i < args.length; i++) {
           if (args[i].equals("-i")) {
               inFilename = args[i + 1];
           } else if (args[i].equals("-o")) {
               outFilename = args[i + 1];
           }
       }

       process(inFilename, outFilename);
    } // End method main()

    public static void process(String inFilename, String outFilename) {
        BufferedReader in = null;        // For reading

        File outFile = null;             // Representation of the output file
 
        PrintStream out = null;          // For writing

        // Open required files and process
        try {
            if (outFilename != null) {
                outFile = new File(outFilename);
                out = new PrintStream(new FileOutputStream(outFile));
            } else {
                out = System.out;
            }      
 
            AlternatePrimers a = new AlternatePrimers();
            a.chooseAlternatePrimers(out); 

            out.close();
        } catch (IOException iOE) {
            iOE.printStackTrace();
        } catch (SQLException s) {
            s.printStackTrace();
        } 
    } // End method process() 
} // End class AlternatePrimersAction
