# Supplementary material for: Leveraging human genomic information to identify nonhuman primate sequences for expression array development
Source: BMC Genomics. 2005 Nov 15;6:160. doi: 10.1186/1471-2164-6-160 (PMC1314899; doi:10.1186/1471-2164-6-160)
Supplement: Additional File 6 — Java methods. An archived collection of Java methods used in determining last exons and generating primer pairs. Used in conjuction with bioJava 1.30 (also included). See the file BlastObjectParser.java for a brief explanation on usage of the various processing methods. [file 1471-2164-6-160-S6.gz › FileManipulation/AlternatePrimers.java]

package FileManipulation;

import java.io.PrintStream;
import java.io.FileOutputStream;
import java.io.FileReader;
import java.io.BufferedReader;
import java.io.IOException;
import java.sql.DriverManager;
import java.sql.Connection;
import java.sql.SQLException;
import java.sql.Statement;
import java.sql.ResultSet;
import java.util.ArrayList;

public class AlternatePrimers {

    // Data members
    private String tableName = Constants.NEEDNEWPRIMERS_TABLE_NAME;
    private String dbName = Constants.DB_NAME;
    private String userId = Constants.USER_ID;
    private String passwd = Constants.PASSWD;

    private int noAlternatePrimers = 5; 

    /** Populates several arrays used in the selection of an alternate primer
      * pair.
      * @param rs The result set from the database
      * @param fPSeqs The array of forward primer sequences to populate
      * @param rPSeqs The array of reverse primer sequences to populate
      * @param fPPostions The array of forward primer positions to populate
      * @param fPPositions The array of reverse primer positions to populate
      * @param ppExpects The array of expectation sizes to populate 
      */
    private void populateArrays(ResultSet rs, String []fPSeqs, String []rPSeqs,
                                String []fPPositions, String []rPPositions,
                                int []ppExpects) throws SQLException {
        // Original (forward) primer goes in position 0 of the array; possibile
        // alternatives go in positions 1 - 5
        fPSeqs[0] = rs.getString("fprimerseq");
        fPSeqs[1] = rs.getString("fpseq");
        for (int i = 1; i < noAlternatePrimers; i++) {
            fPSeqs[i + 1] = rs.getString("fp" + i + "seq");
        } 

        // Original (reverse) primer goes in position 0 of the array; possibile
        // alternatives go in positions 1 - 5
        rPSeqs[0] = rs.getString("rprimerseq");
        rPSeqs[1] = rs.getString("rpseq");
        for (int i = 1; i < noAlternatePrimers; i++) {
            rPSeqs[i + 1] = rs.getString("rp" + i + "seq");
        } 
        
        // Location of original forward primer goes in position 0 of the array;
        // locations of possibile alternatives go in positions 1 - 5
        fPPositions[0] = null;
        fPPositions[1] = rs.getString("fpposition");
        for (int i = 1; i < noAlternatePrimers; i++) {
            fPPositions[i + 1] = rs.getString("fp" + i + "position");
        } 
        
        // Location of original reverse primer goes in position 0 of the array;
        // locations of possibile alternatives go in positions 1 - 5
        rPPositions[0] = null;
        rPPositions[1] = rs.getString("rpposition");
        for (int i = 1; i < noAlternatePrimers; i++) {
            rPPositions[i + 1] = rs.getString("rp" + i + "position");
        } 
        
        // Expectation size of original primer pair goes in position 0 of the
        // array; expectation sizes of possibile alternatives go in positions 
        // 1 - 5
        ppExpects[0] = 0;
        ppExpects[1] = rs.getInt("ppexpect");
        for (int i = 1; i < noAlternatePrimers; i++) {
            ppExpects[i + 1] = rs.getInt("pp" + i + "expect");
        }
    } 


    /** Chooses an alternate primer pair for a gene
      * @param out The output stream to use 
      */
    public void chooseAlternatePrimers(PrintStream out) throws SQLException {
        boolean isFPReused = false,
                isRPReused = false;

        int count = 0,              // A running total of the number of genes
                                    // processed
            index = 0,
            llId = 0;               // The LocusLink ID of the gene 

        String fPSeqOrig = "",
               method = "",
               officialSymbol = "", 
               query = "SELECT * FROM " + tableName,    // The query to execute
               rPSeqOrig = "",
               message = ""; 

        int []ppExpects = new int[noAlternatePrimers + 1];

        String []fPSeqs = new String[noAlternatePrimers + 1];
        String []rPSeqs = new String[noAlternatePrimers + 1];
        String []fPPositions = new String[noAlternatePrimers + 1];
        String []rPPositions = new String[noAlternatePrimers + 1];

        ResultSet rs = null;        // A result set returned from the database
        
        Connection c = null;
        
        c = DBI.connectToDB(dbName, userId, passwd);

        rs = DBI.executeQuery(c, query);

        while (rs.next()) {
            // Reset index and message
            index = noAlternatePrimers + 1;
            isFPReused = false;
            isRPReused = false; 

             count++;

            llId = rs.getInt("llid");
            officialSymbol = rs.getString("officialsymbol");

            populateArrays(rs, fPSeqs, rPSeqs, fPPositions, rPPositions, 
                           ppExpects);

            method = rs.getString("method");

            fPSeqOrig = (fPSeqs[0]).toLowerCase();
            rPSeqOrig = (rPSeqs[0]).toLowerCase();

           // Search for a primer pair in which both primers are completely 
            // different from the originals (start looking at the end of the
            // list--best alternatives will be examined last)
            for (int i = noAlternatePrimers; i > 0; i--) {
                if (!fPSeqOrig.equals(fPSeqs[i].toLowerCase()) &&
                    !rPSeqOrig.equals(rPSeqs[i].toLowerCase())) {
                    index = i;
                }
            }

            // If nothing found, find the best pair in which one of the primers
            // is different.  
            if (index == noAlternatePrimers + 1) { 
                for (int i = noAlternatePrimers; i > 0; i--) {
                    if (!fPSeqOrig.equals(fPSeqs[i].toLowerCase()) ||
                        !rPSeqOrig.equals(rPSeqs[i].toLowerCase())) {
                        index = i;
                    }
                }
            }

            // Alternate primers found
            if (index < noAlternatePrimers + 1) {
                if (fPSeqOrig.equals(fPSeqs[index].toLowerCase())) {
                    isFPReused = true; 
                } else if (rPSeqOrig.equals(rPSeqs[index].toLowerCase())) {
                    isRPReused = true; 
                }
                out.println(llId + "\t" + officialSymbol + "\t" + fPSeqOrig +
                            "\t" + rPSeqOrig + "\t" + fPSeqs[index] + "\t" +
                            rPSeqs[index] + "\t" + fPPositions[index] + "\t" +
                            rPPositions[index] + "\t" + ppExpects[index] + 
                            "\t" + method + "\t" + isFPReused + "\t" +
                            isRPReused) ;
            } 
            // No alternative primers found
            else {
                out.println(llId + "\t" + officialSymbol + "\t" + fPSeqOrig +
                            "\t" + rPSeqOrig + "Not found" + "\t" +
                            "Not found" + "\t" + "\\null" + "\t" +
                            "\\null" + "\t" + "\\null" +
                            "\t" + "\\null" + "\t" + "\\null" + "\t" + 
                            "\\null") ; 
            } 
        } // End while

        // Close the result set
        rs.close();
    } // End method chooseAlternatePrimers
} // End class AlternatePrimers
