# Supplementary material for: Leveraging human genomic information to identify nonhuman primate sequences for expression array development
Source: BMC Genomics. 2005 Nov 15;6:160. doi: 10.1186/1471-2164-6-160 (PMC1314899; doi:10.1186/1471-2164-6-160)
Supplement: Additional File 6 — Java methods. An archived collection of Java methods used in determining last exons and generating primer pairs. Used in conjuction with bioJava 1.30 (also included). See the file BlastObjectParser.java for a brief explanation on usage of the various processing methods. [file 1471-2164-6-160-S6.gz › FileManipulation/BLASTFiles.java]

package FileManipulation;

/** Contains methods for working with a file containing BLAST output.
  * @author  mpauley
  */

// Java standard packages
import java.util.ArrayList;
import java.io.IOException;
import java.io.FileReader;
import java.io.BufferedReader;
import java.io.FileOutputStream;
import java.io.PrintStream;

// Import custom package
import BlastObject.SimpleParses;

public class BLASTFiles {
    public static void main(String args[]) {
       String inFilename = null,
              line = null , 
              listFilename = null,
              outFilename = null, 
              refSeqAccNo = null;

       ArrayList ids = new ArrayList(); 

       BLASTFiles b = new BLASTFiles();

       for (int i = 0; i < args.length; i++) {
           if (args[i].equals("-i")) {
               inFilename = args[i + 1];
           } else if (args[i].equals("-l")) {
               listFilename = args[i + 1];
           }
       }

       try {
           BufferedReader in = new BufferedReader(
                                                new FileReader(listFilename)); 
           while ((line = in.readLine()) != null) {
               refSeqAccNo = line.trim();
               ids.add(refSeqAccNo);
           }

           // Close the file
           in.close(); 

           b.cleanOutput(inFilename, ids); 
       } catch (IOException e) {
           System.err.println("I/O exception encountered.  Print stack " + 
                              "trace...");
           e.printStackTrace(); 
           System.err.println("...and exit..");
           System.exit(1);
       }

    } // End method main()

    /** Remove specified BLAST output records from a file 
      * @param inFilename The name of the input file (the BLAST file to parse)
      * @param ids A list of records to remove 
      * @throws IOException If an I/O exception if thrown
      */
    public void cleanOutput(String inFilename, ArrayList ids) 
                                                            throws IOException {
        String line = null;

        ArrayList recordLines = new ArrayList();   // Lines (of text) from a 
                                                   // BLAST output record

        BufferedReader in = null;
        PrintStream out = null;

        // Open file to parse 
        in = new BufferedReader(new FileReader(inFilename));

        // Open output file; name of file will be the name of the input file 
        // with ".clean" added at the end
        out = new PrintStream(new FileOutputStream(inFilename + ".clean"));

        // Read in first line; quit if an error is encountered
        line = in.readLine();
        if (line == null) {
            System.err.println("Empty input file.  Exiting. . .");
            System.exit(1);
        } else if (!line.startsWith("BLASTN")) {
            System.err.println("This file does not appear to have the " +
                               "correct format.  Exiting. . .");
            System.exit(1);
        }

        // Read in the remainder of the file
        while (line != null) {
            // Remove all the elements in the recordLines list.
            recordLines.clear();

            // Add the line just read in 
            recordLines.add(line);

            // Read until you come to the "Query=" line
            while (((line = in.readLine())!= null) && 
                   (!line.startsWith("Query="))) {
                recordLines.add(line);
            }

            String refSeqAccNo = SimpleParses.parseLineForRefSeq(line);

            // Record is one of that should be deleted
            if (ids.contains(refSeqAccNo)) {
                // Read until you get to the start of the next record but drop
                // the lines
                while (((line = in.readLine()) != null) &&
                                            (!line.startsWith("BLASTN"))) {
                    ;
                }
            } else { 
                // Add the line with "Query=" in it
                recordLines.add(line);

                // Stream the lines so far.
                for (int i = 0; i < recordLines.size(); i++) {
                   out.println((String)recordLines.get(i));
                } 
 
                // Read until you get to the start of the next record, streaming
                // each new line. 
                while (((line = in.readLine()) != null) &&
                                            (!line.startsWith("BLASTN"))) {
                    out.println(line); 
                }
            } 
        } // End while 

        // Close the files 
        in.close();
        out.close();
    } // End method cleanOutput() 
} // End class BLASTFiles 
