# Supplementary material for: Leveraging human genomic information to identify nonhuman primate sequences for expression array development
Source: BMC Genomics. 2005 Nov 15;6:160. doi: 10.1186/1471-2164-6-160 (PMC1314899; doi:10.1186/1471-2164-6-160)
Supplement: Additional File 6 — Java methods. An archived collection of Java methods used in determining last exons and generating primer pairs. Used in conjuction with bioJava 1.30 (also included). See the file BlastObjectParser.java for a brief explanation on usage of the various processing methods. [file 1471-2164-6-160-S6.gz › FileManipulation/Constants.java]

package FileManipulation;

/*
 * Constants.java
 *
 * Created on 11 June 2004.
 */

/** Collected constants of general utility in this package.
  * @used.By a large number of classes in this package.
  * @author  mpauley
  */

public final class Constants {
    // PUBLIC //

    // Table Names
    public static final String PRIMERRANGE_TABLE_NAME =
                                                       "primerrange_12_10_04";
    public static final String GENCLONE_TABLE_NAME = "genclone_11_04_04";
    public static final String RSR_TABLE_NAME = "rsr_11_04_04";
    public static final String TARGET_TABLE_NAME = "target_epletemp_1_23_05";
    public static final String PRIMERS_TABLE_NAME = "primers_12_10_04";
    public static final String REFSEQ_TABLE_NAME = "refseq7";
    public static final String AFFYPSR_TABLE_NAME = "affypsr";
    public static final String U133INSTRUCT_TABLE_NAME = "u133instruct";
    public static final String LOCUSLINK_TMPL_TABLE_NAME = "lltmpl_1_23_05";
    public static final String NEEDNEWPRIMERS_TABLE_NAME = "neednewprimers";

    // Primer size
    public static final int PRIMER_MIN_SIZE = 17;
    public static final int PRIMER_MAX_SIZE = 24;

    // Database
    public static final String DB_NAME = "rmgenechip";   // The name of the
                                                         // database
    public static final String USER_ID = "mpauley";      // The userid of the
                                                         // database
    public static final String PASSWD = "I57CDNu6";      // The password of the
                                                         // database

    // PRIVATE //
  
    /**
      * Prevent object construction outside of this class.
      */
    private Constants(){
        //empty
    }
}
