# Supplementary material for: Leveraging human genomic information to identify nonhuman primate sequences for expression array development
Source: BMC Genomics. 2005 Nov 15;6:160. doi: 10.1186/1471-2164-6-160 (PMC1314899; doi:10.1186/1471-2164-6-160)
Supplement: Additional File 6 — Java methods. An archived collection of Java methods used in determining last exons and generating primer pairs. Used in conjuction with bioJava 1.30 (also included). See the file BlastObjectParser.java for a brief explanation on usage of the various processing methods. [file 1471-2164-6-160-S6.gz › FileManipulation/DBI.java]

package FileManipulation;

// Java standard packages
import java.io.PrintStream;
import java.io.FileOutputStream;
import java.io.BufferedReader;
import java.io.FileReader;
import java.io.IOException;
import java.sql.DriverManager;
import java.sql.Connection;
import java.sql.SQLException;
import java.sql.Statement;
import java.sql.ResultSet;

// Nonstandard packages
import BlastObject.*;

/*
 * DBI.java
 *
 * Created on January 18, 2004, 6:54 AM
 */

/** Contains convenience methods for working with a database
  * @author  mpauley
  */
public class DBI {
    
    /** Creates a new instance of DBI */
    public DBI() {
        ;
    }


    /** Determines whether a sequence has a polyA tail; a polyA tail is defined
      * to be three or more "a"'s at the 3' end of a sequence
      * @param s The genomic sequence
      * @return true if the sequence has a polyA tail, false otherwise
      */
    public static boolean hasPolyA(String s) {
        String seq = s.toLowerCase();    // The sequence converted to lower case

        int y = seq.length() - 1;        // The length of the sequence
 
        // Are the last three characters "a"'s?
        if ((seq.charAt(y) == 'a') &&
            (seq.charAt(y - 1) == 'a') &&
            (seq.charAt(y - 2) == 'a')) {
            return true;
        } else {
            return false;
        }
    }


    /** Clips the polyA tail from a genomic sequence, taking into account 
      * possible sequencing errors in the polyA.  For consistency, two "a"'s
      * are left on the end of those sequences with polyA tails.
      * @param s The genomic sequence
      * @return The genomic sequence less its polyA tail (if present)
      */
    public static String clipPolyA(String s) {
        int y = s.length();             // Length of sequence

        String seq = s.toLowerCase();   // Sequence converted to lowercase

        while (hasPolyA(seq)) {
            y = seq.length() - 1;       // Convert to zero-based

            // Search backwards until you reach the first non "a" charcter
            while (seq.charAt(y) == 'a') {
                y--;
            }  // End while
            
            // Trim off entire polyA plus one additional character (removes a
            // potential sequencing error)
            seq = seq.substring(0, y);
        } // End while

        if (y == s.length()) {          // Doesn't have a polyA; return sequence
                                        // unaltered 
            return s;
        } else {                        // Has a polyA; return trimmed sequence
                                        // with two trailing "a"s
            return s.substring(0, y + 3);
        }
    } // End method clipPolyA


    /** Deprecated:  Clips the polyA tail from a genomic sequence. For
      * consistency, two "a"s are left on the end of those sequences with
      * polyA tails.
      * Note:  This method does not take into account possible sequencing errors
      * in the polyA tail so its use is deprecated.
      * @param s The genomic sequence
      * @return The genomic sequence less its polyA tail (if present)
      */
    public static String trimPolyA(String s) {
        // Convert sequence to lowercase
        String seq = s.toLowerCase();

        int y = seq.length() - 1;
        // Are last three characters "a"'s?
        if (hasPolyA(seq)) { 
            // Go backwards until you run into a non-"a"
            while (seq.charAt(y) == 'a') {
                y--;
            }
            // Trim polyA retaining last two "a"'s (for consistency).
            seq = seq.substring(0, y + 3);
        }

        return seq;
    }

          
    /** Takes the reverse complement of a genomic sequence.
     * @param seq A string containing the sequence to be trasposed.
     * @return The reverse complement of the original sequence. */
    public static String takeRC(String s) {
        char []seq = new char[s.length()];
        char []rc = new char[s.length()];

        // Make sure the sequence is in lowercase
        seq = (s.toLowerCase()).toCharArray();

        for (int i = (seq.length - 1), j = 0; i >= 0; i--, j++) {
            if (seq[i] == 'a') {
                rc[j] = 't';
            } else if (seq[i] == 't') {
                rc[j] = 'a';
            } else if (seq[i] == 'g') {
                rc[j] = 'c';
            } else if (seq[i] == 'c') {
                rc[j] = 'g';
            } else {                  // Keep other characters "as is."
                rc[j] = seq[i];
            }
        }
        
        return new String(rc);
    }
    
    
    /** Creates a connection to the specified PostgreSQL database using the
      * provided username and password
      * @param dbName The name of the database to connect to
      * @param username The username of the database
      * @password The user's password
      * @return A connection to the database if successfully made, null
      * otherwise
      */
    public static Connection connectToDB(String dbName, String username,
                                         String password) {
        try {
            // Load driver class
            Class.forName("org.postgresql.Driver");
        } catch (ClassNotFoundException cNFE) {
            System.err.println("Couldn't find the database driver!\n" +
                               "Print out a stack trace and exit. . .");
            cNFE.printStackTrace();
            System.exit(1);
        }
        
        /* System.out.println("Driver registered okay, " +
                              "making a connection. . .");                  */
        // Create a new connection
        Connection c = null;
        
        try {
            // This is one of the following options:
            // - jdbc:postgresql:database
            // - jdbc:postgresql://host/database
            // - jdbc:postgresql://host:port/database
            // - Define the data source for the driver
            // String sourceURL = "jdbc:postgresql:" + dbName;
            String sourceURL = "jdbc:postgresql://sapling2.gds.unomaha.edu/"
                                + dbName;
            
            //Create a connection through the Driver
            c = DriverManager.getConnection(sourceURL, username, password);
        } catch (SQLException se) {
            System.err.println("Couldn't connect to the database!\n" +
                               "Print out a stack trace and exit. . .");
            se.printStackTrace();
            System.exit(1);
        }
        
        return c;
    }

    
    /** Executes a query against an opened database
      * @param c The connection to the database
      * @param query The query to execute
      * @return The generated ResultSet
      */
    public static ResultSet executeQuery(Connection c, String query) {
        ResultSet rs = null;
        
        try {
            // Execute a query.  Consists of:  1) creating a statement;
            // 2) building the query; and 3) executing the statement
            Statement st = c.createStatement();
            rs = st.executeQuery(query);
        } catch (SQLException sQLE) {
            System.err.println("Query error!\n" +
                               "Print out a stack trace and exit. . .");
            sQLE.printStackTrace();
            System.exit(1);
        }
        
        return rs;
    }


    /** Retrieves the data from the specified field in the specified table via
      * the specified identifer
      * @param c A connection to a database
      * @param dbName The name of the table of interest in the datebase
      * @param id An ID of the record to retrieve (e.g., accession number)
      * @param idFieldName The name of the field of the identifier in the table 
      * @param fieldName The name of the field of interest in the table 
      * @return The field data if found, null otherwise
      */
    public static String retrieveFieldData(Connection c, 
                                           String tableName,
                                           String id, 
                                           String idFieldName, 
                                           String fieldName) {
         String query = "SELECT " + fieldName + " FROM " + tableName +
                        " WHERE " + idFieldName + "=\'" + id + "\'",
                fieldData = null; 
         ResultSet rs = null;

        try {
            // Create a statement
            Statement st = c.createStatement();

            // Execute the query
            rs = st.executeQuery(query);

            // Retrieve data (making sure the result set is not empty) 
            if (rs.next()) {
                // Retrive the sequence
                fieldData = rs.getString(fieldName); 
            }
            
            // Close the result set
            rs.close();
        } catch (SQLException sQLE) {
            System.err.println("Query error in DBI.retrieveFieldData()!\n" +
                               "Print out a stack trace and exit. . .");
            sQLE.printStackTrace();
            // System.exit(1);
        }
        
        return fieldData;
    }


    /** Updates an opened database
      * @param c The connection to the database
      * @param query The query to execute
      * @return The generated ResultSet
      */
    public static int executeUpdate(Connection c, String update) {
        int rM = 0;                // records Modified:  the number of 
                                   // records modified by the update
        
        try {
            // Execute a query.  Cconsists of:  1) creating a statement;
            // 2) building the query; and 3) executing the statement
            Statement st = c.createStatement();
            st.executeUpdate(update);
        } catch (SQLException sQLE) {
            System.err.println("Update error!\n" +
                               "Print out a stack trace and exit. . .");
            sQLE.printStackTrace();
            System.exit(1);
        }
        
        return rM;
    }
    
    /** Streams a result set, taking the reverse complement of the sequence 
      * as required.
      * @param rs The result set to process
      * @param out The stream to which to send the ouput
      * @param takeRC Indicates whether the reverse complement of the sequence
      * should be found (true) or not (false)
     */
    public static void writeFasta(ResultSet rs, PrintStream out, boolean isRC,
                                  boolean isFasta) {
        String sequence = "";
        
        try {
            // Position result set 
            rs.next();

            out.println(">" + rs.getString("fheader"));

            sequence = rs.getString("sequence");

            if (isRC == true) {
                sequence = takeRC(sequence);
            }

            if (isFasta == true) {
                sequence = FastaFiles.convertSeqToFasta(sequence);
                out.print(sequence);       // After convertSeqToFasta the
                                           // sequence ends with a '\n';
                                           // use print instead of println
            } else {
                out.println(sequence);
            }

        } catch (SQLException sQLE) {
            System.err.println("Couldn't process result set!\n" +
                               "Print out a stack trace and exit. . .");
            sQLE.printStackTrace();
            System.exit(1);
        }
        
        return;
    }


    /** Retrieves a sequence from a database. 
      * @param c A connection to a database 
      * @param hitHeader A line of text (nominally a FASTA header)
      * @return The sequence 
      */
    public static String retrieveSeq(Connection c,
                                     String hitHeader) { 
        String []idFieldNames = {"contigno", "traceid", "rmaccno", "accno"};
        String []seqFieldNames = {"sequence", "sequence", "rmseq", "sequence"};
        String []tableNames = {"baylorgenome_2_3_05", "baylorbin0_3_30_05",
                               "macacanorgren_3_31_05", "macacant_3_31_05"};

        String idFieldName = "",
               seq = "",
               seqFieldName = "",
               seqId = "",
               tableName = "";

        seqId = SimpleParses.parseLineForSeqId(hitHeader);
        
        if (hitHeader.startsWith("Contig")) {                  // Baylor genome
            idFieldName = idFieldNames[0];
            seqFieldName = seqFieldNames[0];
            tableName = tableNames[0];
        } else if (hitHeader.startsWith("gnl|ti")) {           // Baylor bin 0
            idFieldName = idFieldNames[1];
            seqFieldName = seqFieldNames[1];
            tableName = tableNames[1];
        } else if ((hitHeader.startsWith("gi")) &&
                   (hitHeader.indexOf("<LLID>") >= 0)) {       // macacaNorgren
            idFieldName = idFieldNames[2];
            seqFieldName = seqFieldNames[2];
            tableName = tableNames[2];
        } else if (hitHeader.startsWith("gi")) {               // macacaNT
            idFieldName = idFieldNames[3];
            seqFieldName = seqFieldNames[3];
            tableName = tableNames[3];
        } else {
            System.err.println("Sequence lookup failed for " + hitHeader +
                               "\nExiting. . .");
            System.exit(1);
        }

        seq = retrieveFieldData(c, tableName, seqId, idFieldName, seqFieldName);

        if (seq != null) {
            return seq;
        } else {
            System.err.println("Returning a null sequence for " + hitHeader);
            System.exit(1);
            return null;
        }
    }

    /** Updates primer database with new primers.
      * @param in Input stream (assumed to contains rows of tab-delimited
      * values
      * @param c A connection to a database
      */
    public static void updatePrimersDB(BufferedReader in,
                                       Connection c) throws IOException,
                                                            SQLException {
        int count = 0;
         
        String line = "",
               update = "";

        String []fields;

        while ((line = in.readLine()) != null) {
            System.out.println("Processing entry:  " + ++count); 
            fields = line.split("\t");
            update = "UPDATE primerscopy SET " + 
                     "officialsymbol = \'" + fields[1] + "\', " +
                     "primerpairid = " + fields[2] + ", " +
                     "forwardprimername = \'" + fields[3] + "\', " +
                     "forwardprimerseq = \'" + fields[4] + "\', " +
                     "reverseprimername = \'" + fields[5] + "\', " +
                     "reverseprimerseq = \'" + fields[6] + "\', " +
                     "forwardprimerrange = \'" + fields[7] + "\', " +
                     "reverseprimerrange = \'" + fields[8] + "\', " +
                     "expectsize = " + fields[9] + " " +
                     "WHERE llid = " + fields[0]; 
                
            executeUpdate(c, update); 
        }
    }


    /**
     * @param args the command line arguments
     */
    public static void main(String[] args) {
        String inputFilename = null,
               outputFilename = null;
        String []fields;

        Connection c = null;
        
        BufferedReader in = null;

        PrintStream out = null;
        
        DBI dbi = new DBI();
        
        if ((args.length % 2) != 0) {
            System.out.println("Incorrect number of command-line arguments.\n" +
                               "Exiting. . .");
        } else {
            for (int i = 0; i < args.length; i++) {
                if (args[i].equals("-i")){
                    inputFilename = args[i + 1];
                } else if (args[i].equals("-o")) {
                    outputFilename = args[i + 1];
                }
            }
        }
        
        // Open the input file.  If an output file was specified, open it;
        // otherwise, use System.out.
        try {
            if (inputFilename != null) {
                in = new BufferedReader(new FileReader(inputFilename));
            }
            if (outputFilename != null) {
                out = new PrintStream(new FileOutputStream(outputFilename));
            } else {
                out = System.out;
            }
       
            c = connectToDB("monkeydb", "mpauley", "I57CDNu6");
        
            updatePrimersDB(in, c); 

            // Close the database
            c.close();
        } catch (IOException e) {
            System.err.println("File error!\n" +
                               "Print out a stack trace and exit. . .");
            e.printStackTrace();
            System.exit(1);            
        } catch (SQLException sQLE) {
            System.err.println("Couldn't process result set!\n" +
                               "Print out a stack trace and exit. . .");
            sQLE.printStackTrace();
            System.exit(1);
        } 
    }
}
