# Supplementary material for: Leveraging human genomic information to identify nonhuman primate sequences for expression array development
Source: BMC Genomics. 2005 Nov 15;6:160. doi: 10.1186/1471-2164-6-160 (PMC1314899; doi:10.1186/1471-2164-6-160)
Supplement: Additional File 6 — Java methods. An archived collection of Java methods used in determining last exons and generating primer pairs. Used in conjuction with bioJava 1.30 (also included). See the file BlastObjectParser.java for a brief explanation on usage of the various processing methods. [file 1471-2164-6-160-S6.gz › FileManipulation/EUtils.java]

package FileManipulation;

import java.io.BufferedReader;
import java.net.MalformedURLException;
import java.io.InputStreamReader;
import java.io.PrintStream;
import java.io.FileOutputStream;
import java.io.BufferedWriter;
import java.io.BufferedReader;
import java.io.FileReader;
import java.net.URL;
import java.io.IOException;

/*
 * FetchSequences.java
 *
 * Created on January 14, 2004, 9:52 AM
 */

/**
 *
 * @author  mpauley
 */
public class EUtils {
    
    /** Creates a new instance of FetchSequences */
    public EUtils() {
        ;
    }
   
    /** Returns a FASTA entry from the NCBI database.
      * @param id the id of the entry to be returned
      * @return the Fasta entry represented as a string
      */
    public String fetch(String id) {
        String baseURL = "http://eutils.ncbi.nlm.nih.gov/entrez/eutils/" +
                         "efetch.fcgi?",
               db = "nucleotide",         // The database to be searched
               line = "",                 // A line of text read from a stream
               fHeader = "",              // The first line of a FASTA file
               query = "",                // The query to be submitted to Entrez
               result = "",               // The result of an Entrez query 
               rettype = "fasta",         // The desired return-type of a 
                                          // query 
               sequence = "";             // The sequence of a FASTA file
        
        BufferedReader f = null; 
        
        URL webPage = null;
        
        query = baseURL + "db=" + db + "&id=" + id + "&rettype=" + rettype;
        
        try {
            // Create URL
            webPage = new URL(query);

            // Open the webpage 
            f = new BufferedReader(new InputStreamReader(webPage.openStream()));

            // Read FASTA header (first line only)
            fHeader = f.readLine();
           
            // Read sequence (all additional lines)
            while ((line = f.readLine()) != null) {
                // Don't use empty lines
                if (!line.equals("")) {
                    sequence += (line + "\n");
                }
            }

            // Close the stream
            f.close();
            
            // Convert sequence to lower case
            sequence = sequence.toLowerCase();
            
            // Concatenate the FASTA header and the sequence
            result = fHeader + "\n" + sequence;
        } catch (MalformedURLException mURLE) {
            mURLE.printStackTrace();
        } catch (IOException iOE) {
            iOE.printStackTrace();
        }
        
        return result;
    }
   
    /**
     * @param args the command line arguments
     */
    public static void main(String []args) {
       
        String id = null,
               inputFilename = null,
               outputFilename = null,
               result = "";
        
        PrintStream out = null;

        BufferedReader in = null;
        
        EUtils e = new EUtils();
        
        if (args.length == 0) {
            System.out.println("Usage:  \njava EUtils -f ACCESSION_FILE | " +
                               "-i ACCESSION_NUMBER -o OUTPUTFILE");
        } else if ((args.length % 2) != 0) {
            System.out.println("Incorrect number of command-line arguments.\n" +
                               "Exiting. . .");
        } else {
            for (int i = 0; i < args.length; i++) {
                // For processing a list of accession numbers (in a file) 
                if (args[i].equals("-f")) {
                    inputFilename = args[i + 1];
                    id = null;
                } // For processing a single accession number 
                  else if (args[i].equals("-i")) {
                    inputFilename = null;
                    id = args[i + 1];
                } // For the output file
                  else if (args[i].equals("-o")) {
                    outputFilename = args[i + 1];
                }
            }
        }
        
        // If an output file was specified, open it; otherwise, use System.out.
        try {
            if (outputFilename != null) {
                out = new PrintStream(new FileOutputStream(outputFilename));
            } else {
                out = System.out;
            } 
        } catch (IOException iOE) {
            iOE.printStackTrace();
        }
        
        if (inputFilename != null) {
            int count = 0;              // To track number of requests 
            try {
                in = new BufferedReader(new FileReader(inputFilename));
                while ((id = in.readLine()) != null) {
                    out.print(e.fetch(id.trim()));
                    out.flush();                    // Force output
                    count++;
                    // Pause 3.5 seconds between requests 
                    Thread.sleep(3500);             // Wait 3.5 sec 
                    // Pause an additional 1 minute after every 50 requests
                    if ((count % 50) == 0) {
                        System.err.println("Finished " + id + ".  Pausing " +
                                           "60 seconds.");
                        Thread.sleep(60000);
                    }
                }
                in.close();
            } catch (IOException iOE) {
                iOE.printStackTrace();
            } catch (InterruptedException iE) {
                iE.printStackTrace();
            }
        } else if (id != null) {
            out.print(e.fetch(id));
        }            
        out.close();
    }
}
