# Supplementary material for: Leveraging human genomic information to identify nonhuman primate sequences for expression array development
Source: BMC Genomics. 2005 Nov 15;6:160. doi: 10.1186/1471-2164-6-160 (PMC1314899; doi:10.1186/1471-2164-6-160)
Supplement: Additional File 6 — Java methods. An archived collection of Java methods used in determining last exons and generating primer pairs. Used in conjuction with bioJava 1.30 (also included). See the file BlastObjectParser.java for a brief explanation on usage of the various processing methods. [file 1471-2164-6-160-S6.gz › FileManipulation/FastaFileConverter.java]

/*
 * FastaFileConverter.java
 *
 * Created on January 2, 2004, 2:36 PM
 */

package FileManipulation;

import java.io.BufferedReader;
import java.io.FileReader;
import java.io.PrintStream;
import java.io.FileOutputStream;
import java.io.IOException;

/** "Executable" method for manipulating Fasta files.
  * @author  mpauley
  */
public class FastaFileConverter {
    
    /** Creates a new instance of FastaFileConverter */
    public FastaFileConverter() {
    }
    
    /**
     * @param args the command line arguments
     */
    public static void main(String[] args) {
        String inputFilename = null,
        outputFilename = null;
        
        BufferedReader in = null;
        PrintStream out = null;
        
        if ((args.length % 2) != 0) {
            System.out.println("Incorrect number of command-line arguments.\n" +
                               "Exiting. . .");
            System.exit(1);
        } else {
            for (int i = 0; i < args.length; i++) {
                if (args[i].equals("-i")) {
                    inputFilename = args[i + 1];
                }
                if (args[i].equals("-o")) {
                    outputFilename = args[i + 1];
                }
            }
        }
        
        try {
            if (inputFilename != null) {
                in = new BufferedReader(new FileReader(inputFilename));
            } else {
                System.out.println("Input file not specified.  Exiting. . . ");
                System.exit(1);
            }
            if (outputFilename != null) {
                out = new PrintStream(new FileOutputStream(outputFilename));
            } else {
                out = System.out;
            }

            FastaFiles.convertSimpleFastaToTab(in, out);            
            // FastaFiles.convertFastaToTab(in, out);
            // FastaFiles.convertTraceToTab(in, out);
            // FastaFiles.convertSyntax(in, out);
            
            in.close();
            out.close();
        } catch (IOException e) {
            e.printStackTrace();
        } // End try/catch
    } // End method main()
} // End class FastaFileConverter
