# Supplementary material for: Leveraging human genomic information to identify nonhuman primate sequences for expression array development
Source: BMC Genomics. 2005 Nov 15;6:160. doi: 10.1186/1471-2164-6-160 (PMC1314899; doi:10.1186/1471-2164-6-160)
Supplement: Additional File 6 — Java methods. An archived collection of Java methods used in determining last exons and generating primer pairs. Used in conjuction with bioJava 1.30 (also included). See the file BlastObjectParser.java for a brief explanation on usage of the various processing methods. [file 1471-2164-6-160-S6.gz › FileManipulation/FastaFileCreator.java]

/*
 * FastaFileCreator.java
 *
 * Created on January 29, 2004, 3:45 PM
 *
 */
package FileManipulation;

import java.io.BufferedReader;
import java.io.FileReader;
import java.io.PrintStream;
import java.io.FileOutputStream;
import java.io.IOException;

import java.sql.SQLException;
import java.sql.Connection;
import java.sql.ResultSet;

import java.util.ArrayList;
import java.util.Date;


/** A collection of methods for creating FASTA files with different types of 
  * sequences (e.g., PLE, Reference, etc.).  A specific method is provided for
  * each type of sequence.
 */
public class FastaFileCreator {
    private static String dbname = Constants.DB_NAME;  // The name of the 
                                                       // database
    private static String userid = Constants.USER_ID;  // The userid of the
                                                       // database
    private static String passwd = Constants.PASSWD;   // The password of the
                                                       // database
     
    /** Creates a new instance of FastaFileCreator */
    public FastaFileCreator() {
    }

    /** The main() method for the class
      * @param args the command line arguments
      */
    public static void main(String[] args) {
        String inputFilename = null,     // Name of input file (assumed to hold
                                         // a list of record IDs with which to 
                                         // build a Fasta DB).
               outputFilename = null;   // Name of output file
        
        BufferedReader in = null;
        PrintStream out = null;

        FastaFileCreator f = new FastaFileCreator();
        
        if ((args.length % 2) != 0) {
            System.out.println("Incorrect number of command-line arguments.\n" +
                               "Exiting. . .");
            System.exit(1);
        } else {
            for (int i = 0; i < args.length; i++) {
                if (args[i].equals("-o")) {
                    outputFilename = args[i + 1];
                } else if (args[i].equals("-i")) {
                    inputFilename = args[i + 1];
                }
            }
        }
        
        try {
            if (inputFilename != null) {
                in = new BufferedReader(new FileReader(inputFilename));
            } 
            
            if (outputFilename != null) {
                out = new PrintStream(new FileOutputStream(outputFilename));
            } else {
                out = System.out;
            }

            // Create the file (method used depends on situation)
            // f.createPLEFastaFromList(in, out);
            // f.createTargetFastaFromList(in, out);
            // f.createDNAFastaFromList(in, out);
            // f.createFastaFromList(in, out);
            // f.createPSRFastaFromList(in, out);
            // f.createRefSeqFastaFromTable(out);
            // f.createAffyFastaFromTable(out);
            // f.createTabXMLFieldsFromFasta(in, out);
            // f.createFastaFromAffyPSRDB(out);
            // f.createFastaFromDB(out);
            f.createFastaFromTab(in, out);
            // f.createProbeFastaFromTab(in, out);

            //  Close the streams 
            if (in != null) { 
                in.close();
            } 
            if (out != null) {
                out.close();  
            }
        } catch (IOException e) {
            e.printStackTrace();
        } /* catch (SQLException se) {
             se.printStackTrace(); 
        } */
    }


    /** Creates a FASTA file of PSRs from a list of PSR numbers
      * @param in Stream for a file containing a list of PSR numbers
      * @param out Output stream
      */
    public void createPSRFastaFromList(BufferedReader in,
                                       PrintStream out)
                                           throws IOException,
                                                  SQLException {
        int count = 0;                 // Tracks the number of records processed

        String affyAccNo = "",         // The Affymetrix accession number
               line = "",              // A line of text from the input file
               psrNo = "",             // The PSR Number
               query = "",             // A table query
               sequence = null,        // The sequence of the locus (from the
                                       // table)
               tableName = "affypsr";  // The name of the table from
                                       // which to extract the records

        // Create a connection to the database
        Connection c = DBI.connectToDB(dbname, userid, passwd);
            
        ResultSet rs = null;

        // Process list of record identifiers 
        while ((line = in.readLine()) != null) {
            // Query database for record with the given PSR Number
            psrNo = line.trim();
            System.out.println("Processing request for PSR:  " + psrNo); 
            query = "SELECT affyaccno, sequence FROM " + tableName + 
                    " WHERE psrno = \'" + psrNo + "\'";  
            rs = DBI.executeQuery(c, query);

            // Only proceed if data is available
            if (rs.next()) {
                // Only update count if query returned data
                count++;

                // Get the required fields from the table
                affyAccNo = rs.getString("affyaccno");
                sequence = rs.getString("sequence");
                sequence = FastaFiles.convertSeqToFasta(sequence);
                out.print(">gnl|" + psrNo + "|" + affyAccNo + "\n" +
                          sequence);
            }
            rs.close();
        }

        // Close the connection to the database
        c.close();

        System.out.println("Output file contains " + count + " records ");
    }


    /** Creates a FASTA file of PLEs using a list of identifiers (assumed to be
      * LocusLink IDs)
      * @param in Stream for a file containing a list of identifiers
      * @param out Output stream
      */
    public void createPLEFastaFromList(BufferedReader in,
                                       PrintStream out)
                                           throws IOException,
                                                  SQLException {
        int count = 0,                 // Tracks the number of records processed
            llId = 0;                  // The LocusLink Id of the record

        String line = "",              // A line of text from the input file
               officialSymbol = "",    // The official symbol of the locus (from
                                       // the table)
               query = "",             // A table query
               refSeqAccNo = "",       // The reference sequence accession 
                                       // number of the locus (from the table)
               sequence = null,        // The sequence of the locus (from the
                                       // table)
               tableName = "rsr_11_04_04";   // The name of the table from
                                             // which to extract the records

        // Create a connection to the database
        Connection c = DBI.connectToDB(dbname, userid, passwd);
            
        ResultSet rs = null;

        // Process list of record identifiers 
        while ((line = in.readLine()) != null) {
            // Query database for record with the given LocusLink ID
            llId = Integer.parseInt(line.trim());
            System.out.println("Processing request for locus:  " + llId); 
            query = "SELECT officialsymbol, refseqaccno, ple FROM " +
                    tableName + " WHERE llid = " + llId;  
            rs = DBI.executeQuery(c, query);

            // Only proceed if data is available
            if (rs.next()) {
                // Only update count if query returned data
                count++;

                // Get the required fields from the table
                officialSymbol = rs.getString("officialsymbol");
                refSeqAccNo = rs.getString("refseqaccno");
                sequence = rs.getString("ple");
                sequence = FastaFiles.convertSeqToFasta(sequence);
                out.print(">lcl|<ll_id>" + llId + "</ll_id><gene_name>" +
                          officialSymbol + "</gene_name><acc_no>" +
                          refSeqAccNo + "<acc_no>\n" + sequence);
            }
            rs.close();
        }
        
        // Close the connection to the database
        c.close();

        System.out.println("Successfully processed " + count + " records " +
                           "(only includes genes with available PLE).");
    }


    /** Creates a FASTA file of target sequences identified in a list (of 
      * LocusLink IDs; assumed to be in the first column of a possibly multi-
      * columned file) 
      * @param in Stream for a file containing a list of identifiers
      * @param out Output stream
      */
    public void createTargetFastaFromList(BufferedReader in,
                                          PrintStream out)
                                              throws IOException,
                                                     SQLException {
        int count = 0,                // For keeping track of the number of
                                      // records that have been processed
            countEntries = 0,         // Number of entries in the fasta file
            llId = 0;                 // The LocusLink Id of a gene
                                
        String line = "",             // Line of text from the input file
               officialSymbol = "",   // The official symbol of the locus
               query = "",            // Database query
               refSeqAccNo = "",      // The reference sequence accession num-
                                      // ber associated with the locus
               sequence = null,       // The target sequence (from the database)
               tableName = "target_12_10_04";    // The name of the table from
                                                 // which to obtain data

        String []fields = null;

        Connection c = DBI.connectToDB(dbname, userid, passwd);
            
        ResultSet rs = null;

        // Process list of record identifiers 
        while ((line = in.readLine()) != null) {
            count++;
            fields = line.split("\\s"); 
            llId = Integer.parseInt(fields[0].trim());
            System.out.println("Processing request for locus:  " + llId); 
            query = "SELECT officialsymbol, accno, targetseq FROM " +
                    tableName + " WHERE llid = " + llId;  
            rs = DBI.executeQuery(c, query);

            // Only proceed if data--a target sequence--was available
            if (rs.next()) {
                countEntries++;
                rs.next();
                officialSymbol = rs.getString("officialsymbol");
                refSeqAccNo = rs.getString("accno");
                sequence = rs.getString("targetseq");
                sequence = FastaFiles.convertSeqToFasta(sequence);
                out.print(">lcl|<ll_id>" + llId + "</ll_id><gene_name>" +
                          officialSymbol + "</gene_name><acc_no>" +
                          refSeqAccNo + "<acc_no>\n" + sequence);
            }
            
            rs.close();
        }

        // Close the connection to the database
        c.close();
        
        // Display message
        System.out.println("Processed " + count + " requests.\n" +
                           "Target fasta file with " + countEntries + 
                           " entries created.");
    }


    /** Queries a LocusLink Id table to determine whether a gene with the
      * given accession number is human.
      * @param c A connection to the database
      * @param llId The LocusLink Id of the gene in question
      * @param tableName The name of the table to query
      * @return true if the gene is human; false otherwise
      * @throws SQLException if an SQL exception is thrown
      */
    public boolean isHuman(Connection c, int llId, String tableName)
                                                           throws SQLException {
        boolean isHuman = false;

        String query = "SELECT organism FROM " + tableName +
                       " WHERE llid = " + llId;

        ResultSet rs = DBI.executeQuery(c, query);

        if (!(rs.next())) {
            System.err.println("Gene " + llId + " does not seem to exist in " +
                               "LocusLink Template file.  Exiting. . .");
            System.exit(1);
        }

        if ((rs.getString("organism")).equals("homo sapiens")) {   // Is human 
            isHuman = true;
        } else {
            isHuman = false;
        }  // End if

         rs.close();

         return isHuman;
    }  // End method isHumanReal()


    /** Queries the LocusLink Id table to determine whether a gene with the
      * given accession number is human and real (to be real a gene must not be
      * a pseudogene, hypothetical or withdrawn and must be protein coding).
      * @param c A connection to the database
      * @param llId The LocusLink Id of the gene in question
      * @param tableName The name of the table to query
      * @return true if the gene is real and human; false otherwise
      * @throws SQLException if an SQL exception is thrown
      */
    public boolean isHumanReal(Connection c, int llId, String tableName)
                                                           throws SQLException {
        boolean isHumanReal = false;

        String query = "SELECT organism, ispseudogene, ishypothetical, " + 
                       "isproteincoding, iswithdrawn FROM " + tableName +
                       " WHERE llid = " + llId;

        ResultSet rs = DBI.executeQuery(c, query);

        if (!(rs.next())) {
            System.err.println("Gene " + llId + " does not seem to exist in " +
                               "LocusLink Template file.  Exiting. . .");
            System.exit(1);
        }

        if (!(rs.getBoolean("ispseudogene")) &&       // Not a pseudogene
            !(rs.getBoolean("ishypothetical")) &&     // Not hypothetical
            !(rs.getBoolean("iswithdrawn")) &&        // Not withdrawn
             (rs.getBoolean("isproteincoding")) &&    // Is protein coding
             (rs.getString("organism")).equals("homo sapiens")) {   // Is human 
             isHumanReal = true;
         } else {
             isHumanReal = false;
         }  // End if

         rs.close();

         return isHumanReal;
    }  // End method isHumanReal()


    /** Creates a FASTA file of all the sequences in a reference sequence table
      * (e.g., sequences from a RefSeq release) associating a LocusLink ID and
      * offical symbol with each.  The LocusLink ID and official symbol are 
      * obtained from another table based via the reference sequence accession 
      * number. 
      * @param out Output stream
      * @throws IOException if an I/O exception is thrown
      * @throws SQLException if an SQL exception is thrown
      */
    public void createRefSeqFastaFromTable(PrintStream out)
                                           throws IOException,
                                                  SQLException {
        int countAdded = 0,            // To keep track of the number of records
                                       // deposited in the output file
            countAll = 0;              // To keep track of the total number of
                                       // records processed

        String llId = "",               // The LocusLink Id of the gene (stored
                                        // as a string so that it can be null)
               officialSymbol = "",     // The official symbol of the gene
               query = "",              // Database query
               refSeqAccNo = "",        // The reference sequence accession
                                        // number (of a gene) taken from a
                                        // a database table
               sequence = "",           // The reference sequence sequence
               tableName1 = "refseq11_5_23_05",  // Table with reference 
                                                 // sequences
               tableName2 = "lltmpllist_5_23_05",// Table with LocusLink Ids,
                                                 // official symbols and
                                                 // reference sequence accession
                                                 // numbers (one LocusLink Id/
                                                 // RefSeq per record)
               tableName3 = "lltmpl_5_23_05";    // Table with (semi-)complete
                                                 // LocusLink record

        Date d = null;                           // A date object (for printing
                                                 // out the time)

        ArrayList a = new ArrayList();  // To hold reference sequence accession
                                        // numbers

        // Database result sets
        ResultSet rs1 = null,
                  rs2 = null;

        // Create connection to the database
        Connection c = DBI.connectToDB(dbname, userid, passwd);

        // Create an ArrayList of all of the RefSeq accession numbers
        query = "SELECT refseqaccno FROM " + tableName1;
        rs1 = DBI.executeQuery(c, query);
        countAll = 0;
        System.out.print("Getting accession numbers from table (one . every " +
                         "five hundred)");
        while (rs1.next()) {
            a.add(rs1.getString("refseqaccno"));
            if (countAll++ % 500 == 0) {
                System.out.print(".");
            }
        }

        System.out.println("\nObtained " + countAll + " accession numbers " +
                           "from table."); 
        rs1.close();

        // Reset record count.
        countAll= 0; 
        System.out.print("Processing accession numbers (every five-hundredth" +
                         " displayed):  ");

        // Process each accession number individually
        for (int i = 0; i < a.size(); i++) {
            // Get the accession number from the list
            refSeqAccNo = (String)a.get(i);

            if (countAll++ % 500 == 0) {
                d = new Date();
                System.out.println("Now processing:  " + refSeqAccNo + " at " +
                                   d.toString());
            }

            // Formulate query to obtain FASTA header and sequence; reference
            // sequence table uses complete accession number (i.e., with
            // version).
            query = "SELECT fheader, sequence FROM " + tableName1 + " WHERE " +
                    "refseqaccno=\'" + refSeqAccNo + "\'";
            rs1 = DBI.executeQuery(c, query);
            rs1.next();        // Result set will never be empty (accession
                               // number was obtained from the same table).

            // Strip version from accession number (accession numbers in LL_tmpl
            // are given without version).
            refSeqAccNo = refSeqAccNo.substring(0, refSeqAccNo.indexOf("."));

            // Formulate query to obtain LocusLink Id and gene symbol.
            query = "SELECT llid, officialsymbol FROM " + tableName2  + " " +
                    "WHERE refseqaccno=\'" + refSeqAccNo + "\'" ;  
            rs2 = DBI.executeQuery(c, query);

            // Determine if the reference sequence is in the LocusLink database
            if (rs2.next()) {
                llId = Integer.toString(rs2.getInt("llid"));
                officialSymbol = rs2.getString("officialsymbol");
            } else {
                llId = officialSymbol = "\\null";
            } 
          
            // Close result set
            rs2.close();

            // Stream the FASTA header, adding the LocusLink Id and official
            // symbol, and the sequence ONLY for real human genes and only for
            // those reference sequences for which a LocusLink Id was found.
            if (!(llId.equals("\\null")) &&     // Reference Sequence has an
                                                // associated LocusLink Id
                // isHuman(c, Integer.parseInt(llId), tableName3)  // Gene is 
                                                                   // human
                isHumanReal(c, Integer.parseInt(llId), // Gene is human and
                            tableName3)                // real
                ) {
                countAdded++;

                // Clip the polyA tails from the sequence 
                sequence = DBI.clipPolyA(rs1.getString("sequence"));

                // Convert to FASTA format (60 characters/line)
                sequence = FastaFiles.convertSeqToFasta(sequence);

                // Print out FASTA entry (sequences processed with
                // convertSeqToFasta() end in a carriage return).
                /*
                out.print(">" + rs1.getString("fheader") +
                          "<llId>" + llId + "</llId><geneSymbol>" +
                          officialSymbol + "</geneSymbol>\n" +
                          sequence);
                */
                out.print(">" + rs1.getString("fheader") +
                          "<llId>" + llId + "</llId><geneSymbol>" +
                          officialSymbol + "</geneSymbol><length>" + 
                          sequence.length() + "</length>\n" +
                          sequence);
            } // RefSeq corresponds to a gene that is not real, human
              else if (!(llId.equals("\\null"))) {// Reference sequence has an
                                                  // associated LocusLink Id
                                                  // but gene is not human and/
                                                  // or real.
                System.out.println(refSeqAccNo + " (LocusLink Id:  " + llId +   
                                   ") reported as not human and/or real.");
            } // RefSeq is not associated with a LocusLink Id
              else {
                System.out.println(refSeqAccNo + " is not associated with " +
                                   "a locus.");
            }

            // Close result set
            rs1.close();
        }

        c.close();

        System.out.println("\nSuccessfully processed " + countAll +
                           " records; output files contains " + countAdded +
                           " records.");
    } // End method createRefSeqFastaFromList()


    /** Creates a FASTA file of Affymetrix PSRs from two tables. 
      * @param out Output stream
      * @throws IOException if an I/O exception is thrown
      * @throws SQLException if an SQL exception is thrown
      */
    public void createAffyFastaFromTable(PrintStream out)
                                           throws IOException,
                                                  SQLException {
        boolean isRC = true;           // Flag that specifies whether the 
                                       // reverse complement of the sequence 
                                       // should be taken
        int count = 0,                 // To keep track of the total number of
                                       // records processed
            endPosition = 0,           // End position of the PSR
            startPosition = 0;         // Start positon of the PSR

        String affySeqId = "",          // The id of the sequence from which the
                                        // PSR will be generated.
               endSeq = "",             // The last eight bases in the PSR
                                        // sequence (provided by Affy; use as
                                        // a check).
               psrSequence = "",        // The generated PSR sequence
               query = "",              // Database query
               reverseSeq = "",         // Field (either "Y" or "N") indicating
                                        // whether the reverse complement needs
                                        // to be taken.
               rmPSRNo = "",            // The (internal) id of the PSR
               sequence = "",           // The sequence from which the PSR will
                                        // be generated
               startSeq = "",           // The first eight bases in the PSR
                                        // sequence (provided by Affy; use as
                                        // a check).
               tableName1 = "mmuinstruct_short", // Table with information
                                                 // about the position of the
                                                 // PSR
               tableName2 = "mmuselect";         // Table with the sequence

        ArrayList a = new ArrayList();  // To hold PSR numbers

        // Database result set
        ResultSet rs = null;

        // Create connection to the database
        Connection c = DBI.connectToDB(dbname, userid, passwd);

        // Create an ArrayList of all of the RefSeq accession numbers
        query = "SELECT rmpsrno FROM " + tableName1;
        rs = DBI.executeQuery(c, query);
        count = 0;
        System.out.print("Getting RM PSR numbers from table (one . every " +
                         "five hundred)");
        while (rs.next()) {
            a.add(rs.getString("rmpsrno"));
            if (count++ % 500 == 0) {
                System.out.print(".");
            }
        }

        System.out.println("\nObtained " + count + " RM PSR numbers " +
                           "from table."); 
        rs.close();

        // Reset record count.
        count= 0; 

        // Process each RM PSR number individually
        System.out.print("Processing RM PSR number (every five-hundredth " +
                         "displayed):  ");
        for (int i = 0; i < a.size(); i++) {
            // Get the RM PSR number from the list
            rmPSRNo = (String)a.get(i);

            if (count++ == 0) {
                System.out.print(rmPSRNo);
            } else if (count % 500 == 0) {
                System.out.print(", " + rmPSRNo); 
            }

            // Obtain info about PSR sequence
            query = "SELECT name, startposition, endposition, startseq, " +
                    "endseq, reverseseq FROM " + tableName1 + " WHERE " +
                    "rmpsrno=\'" + rmPSRNo + "\'";
            rs = DBI.executeQuery(c, query);
            rs.next();        // Result set will never be empty (accession
                              // number was btained from the same table).

            affySeqId = rs.getString("name");
            startPosition = rs.getInt("startposition");
            startPosition--;                // Make zero based
            endPosition = rs.getInt("endposition");
            endPosition--;                  // Make zero based
            startSeq = (rs.getString("startseq")).toLowerCase();
            endSeq = (rs.getString("endseq")).toLowerCase();
            reverseSeq = rs.getString("reverseseq");

            // Close result set
            rs.close();

            // Set flag denoting reverse complement
            if (reverseSeq.equals("Y")) {
                isRC = true;
            } else if (reverseSeq.equals("N")) {
                isRC = false;
            } else {
                System.out.println("Could not determine sense for " + rmPSRNo);
            }

            // Obtain Mmu sequence
            query = "SELECT sequence FROM " + tableName2  + " " +
                    "WHERE id=\'" + affySeqId + "\'" ;  
            rs = DBI.executeQuery(c, query);
            rs.next();
            sequence = rs.getString("sequence"); 

            // Close result set
            rs.close();

            // Retrieve the appropriate subset of the Mmu sequence
            psrSequence = sequence.substring(startPosition, endPosition + 1);

            // Compare start and end of the PSR sequence to what Affy provides
            if ((psrSequence.indexOf(startSeq) != 0) || 
                (psrSequence.lastIndexOf(endSeq) !=
                                  ((psrSequence.length() - endSeq.length())))) {
                System.err.println("Error in generating PSR sequence for " +
                                   rmPSRNo + ".\n" +
                                   "Start position:  " + startPosition + "\n" +
                                   "End position:  " + endPosition + "\n" +
                                   "Start seq:  " + startSeq + "\n" +
                                   "End seq:  " + endSeq + "\n" +
                                   "psrSequence.indexOf(startSeq):  " +
                                          psrSequence.indexOf(startSeq) + "\n" +
                                   "psrSequence.lastIndexOf(endSeq):  " +
                                           sequence.lastIndexOf(endSeq) + "\n" +
                                   "Sequence:  " + sequence + "\n" +
                                   "PSR Sequence:  " + psrSequence);
            }

            // Take reverse complement of PSR sequence as necessary
            if (isRC) {
                 psrSequence = DBI.takeRC(psrSequence);
            }

            // Convert the PSR sequence into FASTA format
            psrSequence = FastaFiles.convertSeqToFasta(psrSequence);

            // Stream the FASTA entry
            out.print(">gnl|" + rmPSRNo + "|" + affySeqId + "\n" + psrSequence);
        }

        c.close();

        System.out.println("\nSuccessfully processed " + count + " records.");
    } // End method createAffyFastaFromTable()


    /** From a list of identifiers (including, but not limited to, LocusLink Id
      * and official symbol), creates a FASTA file of sequences.  Reads in the 
      * list, obtains the FASTA record for the given sequence from a database
      * table and appends the LocusLink Id and official symbol to the FASTA
      * header.
      * @param in Stream for a file containing a list of identifiers
      * @param out Output stream
      * @throws IOException if an I/O exception is thrown
      * @throws SQLException if an SQL exception is thrown
      */
    public void createFastaFromList(BufferedReader in,
                                    PrintStream out)
                                              throws IOException,
                                                     SQLException {
        int count = 0,                  // To keep track of the number of 
                                        // records processed
            llId = 0;                   // LocusLink ID (of a gene) taken from
                                        // a line of text

        String line = "",               // Line of text read in from a file
               officialSymbol = "",     // The official symbol (of a gene)
                                        // taken from a line of text
               query = "",              // The database query string
               accNo = "",              // Accession number (of a sequence)
                                        // taken from a line of text
               sequence = null,         // The sequence
               tableName = "mrnaall_3_12_05";     // Table of the database to be
                                                  // accessed

        // Tab-delimited fields from a line of text.
        String []fields = null;
          
        // Database result set
        ResultSet rs = null;

        // Create connection to the database
        Connection c = DBI.connectToDB(dbname, userid, passwd);

        System.out.println("Generating FASTA file; one message per 100 " + 
                           "records.");

        // Process list of record identifiers 
        while ((line = in.readLine()) != null) {
            fields = line.split("\t"); 
            llId = Integer.parseInt(fields[0].trim());
            officialSymbol = fields[1].trim();
            accNo = fields[2].trim();

            if (++count % 100 == 0) {
                System.out.println("Processing gene " + llId + " (" + accNo + 
                                   ")"); 
            }
            
            query = "SELECT fheader, sequence FROM " + tableName  + " " +
                    "WHERE accno = \'" + accNo + "\'" ;  
            rs = DBI.executeQuery(c, query);
            if (rs.next()) {
                sequence = rs.getString("sequence");
                sequence = DBI.clipPolyA(sequence);
                sequence = FastaFiles.convertSeqToFasta(sequence);
                out.print(">" + rs.getString("fheader") +
                          "<llId>" + llId + "</llId><geneSymbol>" +
                          officialSymbol + "</geneSymbol>\n" + sequence);
            } else {
                System.err.println("No ResultSet for gene " + llId + "(" +
                                   accNo + ")");
            }
            rs.close();
        }
        System.out.println("Successfully processed " + count + " records");
    } // End method createFastaFromList()
 

    /** Creates a FASTA file of DNA sequences.  Sequences are found by first
      * determining the accession of the sequence from one database table and
      * then obtaining the actual FASTA record from another.  Duplicate entries
      * are prevented.
      * @param in Stream for a file containing a list of identifiers (e.g.,
      * LocusLink Ids)
      * @param out Output stream
      * @throws IOException If an I/O exception occurs
      * @throws SQLException If an SQL exception occurs 
      */
    public void createDNAFastaFromList(BufferedReader in,
                                       PrintStream out) 
                                           throws IOException,
                                                  SQLException {
        int count = 0,                // For keeping track of the number of 
                                      // records that have been processed
            countEntries = 0,         // Number of entries in the fasta file
            llId = 0;                 // The LocusLink Id of a gene

        String gcAccNo = "",          // The accession number of the genomic
                                      // clone
               line = "",             // Line of text read in from a file 
               officialSymbol = "",   // The official symbol of a gene
               query = "",            // A database query
               refseqaccno = "",      // The accession number of the reference
                                      // sequence associated with a gene
               sequence = "",         // The sequence of the genomic clone
               tableName = "llidgclist_1_20_05",   // Table of PLEs
               tableName2 = "genclone_1_20_05";    // Source table
         
        ArrayList aL = new ArrayList();

        ResultSet rs1 = null,
                  rs2 = null;

        Connection c = DBI.connectToDB(dbname, userid, passwd);

        // Process list of record identifiers 
        while ((line = in.readLine()) != null) {
            llId = Integer.parseInt(line.trim());
            System.out.println("Processing request for locus:  " + llId); 

            // Determine genomic clone accession number from first table
            query = "SELECT gcaccno FROM " + tableName + " WHERE llid = " +
                    llId;  
            rs1 = DBI.executeQuery(c, query);

            // Only process further if data was returned (if a PLE was 
            // available)
            if (rs1.next()) {
                count++;
                gcAccNo = rs1.getString("gcaccno");
                // If this genomic clone has not yet been obtained, create a
                // Fasta record
                if (!(aL.contains(gcAccNo))) {
                    countEntries++;
                    aL.add(gcAccNo); 
                    query = "SELECT fheader, sequence FROM " + tableName2 + 
                            "  WHERE " + "accno=\'" + gcAccNo + "\'";
                    rs2 = DBI.executeQuery(c, query);
                    if (rs2.next()) {
                        sequence = rs2.getString("sequence");
                        sequence = FastaFiles.convertSeqToFasta(sequence);
                        out.print(">" + rs2.getString("fheader") + "\n" + 
                                    sequence);
                    } else {
                        System.err.println("No exact match for " + llId + 
                                           "(" + gcAccNo + ")");
                    }
                    rs2.close();
                } 
            }

            rs1.close();
        }

        c.close();

        System.out.println("Successfully processed " + count + " PLEs.\n" +
                           "Genomic clone fasta file created with " + 
                           countEntries + " entries.");
    }


    /** Creates a FASTA file of (enchanced) Affymetrix PSR sequences by dumping 
      * all of the records in a database. 
      * @param in Stream for a file containing a list of identifiers
      * @param out Output stream
      * @throws IOException If an I/O exception occurs
      * @throws SQLException If an SQL exception occurs 
      */
    public void createFastaFromAffyPSRDB(PrintStream out)
                                           throws IOException,
                                                  SQLException {

       Connection c = DBI.connectToDB(dbname, userid, passwd);

       String affyAccNo = "",
              llId = "",
              officialSymbol = "", 
              psrNo = "",
              query = "SELECT * FROM affypsrenhanced",
              refSeqAccNo = "",
              sequence = "";

       ResultSet rs = DBI.executeQuery(c, query);

       while (rs.next()) {
           psrNo = rs.getString("psrno");
           affyAccNo = rs.getString("affyaccno");
           refSeqAccNo = rs.getString("refseqaccno");
           llId = rs.getString("llid");
           officialSymbol = rs.getString("officialSymbol");
           sequence = rs.getString("sequence");

           // If results are empty, make them "\null"
           refSeqAccNo = ((refSeqAccNo == null) ? "\\null" : refSeqAccNo);
           llId = ((llId == null) ? "\\null" : llId);
           officialSymbol = ((officialSymbol == null) ? "\\null" :
                                                                officialSymbol);


           /* out.print(">gi|" + psrNo.substring(psrNo.indexOf("_") + 1) +
                     "|emb|<psrNo>" + psrNo + "</psrNo><affyAccNo>" + 
                     affyAccNo +
                     "</affyAccNo><accNo>" + refSeqAccNo +
                     "</accNo><llId>" + llId + "</llId><officialSymbol>" + 
                     officialSymbol + "</officalSymbol>\n" +
                     FastaFiles.convertSeqToFasta(sequence));  */
           out.print(">gi|" + psrNo.substring(psrNo.indexOf("_") + 1) +
                     "|emb|" + psrNo + "|" + affyAccNo +
                     "|" + refSeqAccNo +
                     "|" + llId + "|" + 
                     officialSymbol + "\n" +
                     FastaFiles.convertSeqToFasta(sequence));
       } // End while
    } // End createFastaFromAffyPSRDB() 


    /** Streams a xml fields from a fasta-formatted file to tab-delimited 
      * format.
      * @param in The input stream
      * @param out The output stream 
      */ 
    public void createTabXMLFieldsFromFasta(BufferedReader in,
                                                              PrintStream out) {
       FastaFiles.extractXMLFieldsFromFasta(in, out); 
    }


    /** Creates a FASTA file by streaming all of the records in a database.
      * @param out The output stream.
      * @throws SQLException When an SQL exception is thrown.  */ 
    public void createFastaFromDB(PrintStream out) throws SQLException {

       String tableName = "macacanorgren_3_31_05";

       // Open a connection to the database
       Connection c = DBI.connectToDB(dbname, userid, passwd);

       String query = "SELECT * FROM " + tableName; 

       FastaFiles.dumpDBToFasta(c, out, query);

       // Close the connection to the database
       c.close();
    } // End method createFastaFromDB()


   /** Converts a tab-delimited file to FASTA format.
     * @param in The source stream
     * @param out The destination stream
     * @throws IOException If an I/O exception is thrown
     */
    public static void createFastaFromTab(BufferedReader in, PrintStream out) 
                                                            throws IOException {

        int badCharCount = 0,        // Number of bad characters in the sequence
            length = 0,              // Length of the sequence
            sequenceCount = 0;       // Number of entries processed

        String accNo = "",           // Accession number of the sequence
               line = null,          // A tab-delimited line of text
               sequence = null;      // The sequence

        String []fields = null;      // Fields in the tab-delimited line of text

        // Process the file line by line
        while ((line = in.readLine()) != null) {
             sequenceCount++;

             fields = line.split("\t");
             // accNo = fields[2].trim();
             sequence = fields[1].trim();

             // Retain only 600 3' bp
             /* if (sequence.length() >= 600) {
                 sequence = sequence.substring(sequence.length() - 600);
             } */

             // Convert accession number
             // accNo = "MP" + accNo.substring(accNo.indexOf("_"));

             // Determine the length of the sequence
             // length = sequence.length();

             // Make sure sequence is in lowercase
             sequence = sequence.toLowerCase();

             // Remove polyA tail from the sequence
             // sequence = DBI.clipPolyA(sequence);

             // Remove any illegal characters from the sequence
             // sequence = stripIllegalChars(sequence);

             // Take RC of sequence if necessary
             /* if ((fields[3].trim()).equals("plus/minus")) {
                 sequence = DBI.takeRC(sequence);
             } */

             // Convert sequence to FASTA format
             sequence = FastaFiles.convertSeqToFasta(sequence);

             /* if (length != sequence.length()) {
                 badCharCount += (length - sequence.length());
             } */

             // Fasta header and sequence
             out.print(">" + fields[0].trim() + "\n" + sequence);

             /*
             out.print(">gi|" + fields[2].trim() + "|gb|" +
                       fields[4] + "|<llId>" +
                       fields[2].trim() +
                       "</llId><officialSymbol>" + fields[0].trim() +
                       "</officialSymbol>\n" + sequence);

             out.print(">gnl|genesWithPSRsButNoMonkeySequence|<llId>" +
                       fields[0].trim() + "</llId><geneSymbol>" +
                       fields[1].trim() + "</geneSymbol><psrNo>" +
                       fields[4].trim() + "</psrNo>\n" +
                       sequence);
             
             out.print(">gi|" + sequenceCount + "|gb|" + accNo + "| " +
                       "<llId>" + fields[0].trim() + "</llId>" + 
                       "<geneSymbol>" + fields[1].trim() + "</geneSymbol>" +
                       "<ppId>" + fields[2].trim() + "</ppId>" +
                       "<fpRange>" + fields[3].trim() + "</fpRange>" +
                       "<rpRange>" + fields[4].trim() + "</rpRange>\n" +
                       sequence); 

             out.print(">gi|" + sequenceCount + "|gb|" + accNo + ".1| " +
                       "LLId: " + fields[0].trim() + " " +
                       "GeneSymbol: " + fields[1].trim() + " " +
                       "Range: " + fields[3].trim() + "\n" +
                       sequence); 
        
             out.print(">lcl|<llId>" + fields[0].trim() +
                       "</llId><geneSymbol>" + fields[1].trim() +
                       "</geneSymbol><baseAccNo>" + fields[2].trim() +
                       "</baseAccNo><extAccNo>" + fields[3].trim() +
                       "</extAccNo>\n" + sequence); 

             out.print(">gi|" + fields[0].trim() + "|gb|" + fields[2] + 
                      "|LLId: " + fields[0].trim() + " " +
                       "GeneSymbol: " + fields[1].trim() + " " +
                       "BaseAccNo: " + fields[2].trim() + " " +
                       "ExtAccNo: " + fields[3] + "\n" + 
                       sequence);
             */
        } // end while

        System.out.println(sequenceCount + " sequences successfully " +
                           "converted.\n" +
                           badCharCount + " bad characters removed.");

        return;
    } // End method createFastaFromTab()

    
   /** Converts an Affymetrix probe sequence file to FASTA format.
     * @param in The source stream
     * @param out The destination stream
     * @throws IOException If an I/O exception is thrown
     */
    public static void createProbeFastaFromTab(BufferedReader in,
                                               PrintStream out) 
                                                            throws IOException {

        int probeX = 0,              // The x-coordinate of the probe on the 
                                     // chip
            probeY = 0,              // The y-coordinate of the probe on the 
                                     // chip
            sequenceCount = 0;       // Number of entries processed

        String line = null,          // A tab-delimited line of text
               probeSetName = null,  // Set name of the probe
               sequence = null;      // The sequence

        String []fields = null;      // Fields in the tab-delimited line of text

        // Process the file line by line
        while ((line = in.readLine()) != null) {
             sequenceCount++;

             fields = line.split("\t");
             probeSetName = fields[0].trim();
             probeX = Integer.parseInt(fields[1].trim());
             probeY = Integer.parseInt(fields[2].trim());
             sequence = fields[4].trim();

             // Make sure sequence is in lowercase
             sequence = sequence.toLowerCase();

             // Convert sequence to FASTA format
             sequence = FastaFiles.convertSeqToFasta(sequence);

             // Fasta header and sequence
             out.print(">" + probeSetName + "." + probeX + "." + probeY + "\n" +
                       sequence);
        }

        System.out.println(sequenceCount + " sequences successfully " +
                           "converted.");

        return;
    } // End method createProbeFastaFromTab()
} // End class FastaFileCreator
