# Supplementary material for: Leveraging human genomic information to identify nonhuman primate sequences for expression array development
Source: BMC Genomics. 2005 Nov 15;6:160. doi: 10.1186/1471-2164-6-160 (PMC1314899; doi:10.1186/1471-2164-6-160)
Supplement: Additional File 6 — Java methods. An archived collection of Java methods used in determining last exons and generating primer pairs. Used in conjuction with bioJava 1.30 (also included). See the file BlastObjectParser.java for a brief explanation on usage of the various processing methods. [file 1471-2164-6-160-S6.gz › FileManipulation/FastaFiles.java]

/** Contains methods to convert a FASTA-formatted file to tab-delimited format.
 * @author Mark A. Pauley
 */

package FileManipulation;

import java.io.File;
import java.io.BufferedReader;
import java.io.BufferedWriter;
import java.io.FileReader;
import java.io.PrintWriter;
import java.io.PrintStream;
import java.io.FileWriter;
import java.io.IOException;
import java.sql.Connection;
import java.sql.SQLException;
import java.sql.ResultSet;

import BlastObject.SimpleParses;
import BlastObject.BlastSequence;

/** A collection of methods for working with FASTA files */

public class FastaFiles {
    
    public static final int fastaWidth = 60;
    
    /** Converts a string a characters into a "FASTA" string.
      * @param seq The sequence to be converted
      * @return The converted String
      */
    public static String convertSeqToFasta(String seq) {
        String fseq = "";
        
        int x = 0,
            y = (seq.length() < fastaWidth ? seq.length() : fastaWidth);
        
        while (x < seq.length()) {
            fseq += seq.substring(x, y) + "\n";
            x = y;
            y += fastaWidth;
            if (y > seq.length()) {
                y = seq.length();
            }
        }
        
        return fseq;
    }


    /** Converts a string a characters into a "FASTA" string.
      * @param seq The sequence to be converted
      * @return The converted String
      */
    public static String stripIllegalChars(String seq) {
        char element;

        char []seqArray = seq.toCharArray();      // The sequence as an array of
                                                  // characters.
        char []newSeqArray = new char[seqArray.length];
                                                  // The sequence without any
                                                  // illegal characters

        int j = 0;

        for (int i = 0; i < seqArray.length; i++) {
            element = seqArray[i];
            if (Character.isLetter(element)) {
                newSeqArray[j++] = element;
            }
        }

        seq = new String(newSeqArray);

        return seq.trim();
    }


    /** Converts a FASTA file from one syntax to another. */
    public static void convertSyntax(BufferedReader in, PrintStream out)
                                    throws IOException  {
        String line = null;

        String []fields = null;

        line = in.readLine();

        do {
            fields = line.split("\\|");
            out.println(">lcl|<psrNo>" + fields[3] + "</psrNo><affyAccNo>" + 
                        fields[4] + "</affyAccNo><refSeqAccNo>" +
                        fields[5] + "</refSeqAccNo><llId>" + fields[6] +
                        "</llId><geneSymbol>" + fields[7] +
                        "</geneSymbol>");
            while (((line = in.readLine()) != null) &&
                                                   (line.indexOf(">") != 0)) {
                out.println(line);
            }
        } while (line != null);
    }

               
    /** Converts a simple Fasta-formatted file (contains only a single entry
      * in the FASTA header plus the sequence) to tab-delimited format. 
      * @param in The input file to read
      * @param out The output file to write
      */
    public static void convertSimpleFastaToTab(BufferedReader in,
                                               PrintStream out) {
        String line = null,
               outputString = null;
        
        try {
            line = in.readLine();          // First FASTA header

            do {
                // Remove any extraneous whitespace from the header
                line = line.trim();

                // Remove the ">" from the header
                out.print(line.substring(line.indexOf('>') + 1) + "\t");

                // Stream the sequence
                while (((line = in.readLine())!= null) &&
                                                      !(line.startsWith(">"))) {
                    out.print(line.toLowerCase());
                }

                // If this is not the last record, append a new line.
                if (line != null) {
                    out.print("\n");
                }
            } while (line != null);

        } catch (IOException iOE) {
            iOE.printStackTrace();
        }
    }
    
    /** Converts a FASTA-formatted file to tab-delimited format.  Fields 
      * delimited by XML tags (if present) are extracted as well.  This method
      * will need to be customized depending on conditions. 
      * @param in The input file to read
      * @param out The output file to write
      */
    public static void convertFastaToTab(BufferedReader in,
                                         PrintStream out) {
        String line = null,
               feature = null,
               outputString = null;
        
        try {
            line = in.readLine();
            do {
                // Add accession number to output string
                // outputString = SimpleParses.parseLineForSecondField(line);
                                        // Field between the first and second
                                        // '|' in the header
                // outputString = SimpleParses.parseLineForRefSeq(line);
                                        // Assumes Reference Sequence accession
                                        // number starts with "NM_", etc.
                outputString = SimpleParses.parseLineForAccNo(line);
                                        // Assumes accession number follows
                                        // "|gb|", "|emb|", etc. in Fasta header
                // outputString = SimpleParses.parseLineForThirdField(line);
                                        // Field between the third and fourth
                                        // '|' in the header
                // outputString = SimpleParses.parseLineForAffyId(line);

                // Add the GenBank ID to output string
                outputString += "\t" +
                                SimpleParses.parseLineForSecondField(line);
                                     // Assumes GenBank ID follows ">gi|
                                     // in Fasta header
                // Add the last field in the header to the output string
                // outputString += "\t" + 
                //                   SimpleParses.parseLineForDescription(line);
                
                // Add LocusLink ID to output string (if present)
                if ((feature = SimpleParses.getFeature("llId", line)) != null) {
                    outputString += "\t" + feature;
                }
 
                // Add the accession number to output string (if present)
                if ((feature = SimpleParses.getFeature("psrNo", line)) !=
                                                                         null) {
                    outputString += "\t" + feature;
                }

                // Add gene name to output string (if present)
                if ((feature = SimpleParses.getFeature("geneSymbol", line)) !=
                                                                         null) {
                    outputString += "\t" + feature;
                }
                
                // Add the accession number to output string (if present)
                if ((feature = SimpleParses.getFeature("accNo", line)) !=
                                                                         null) {
                    outputString += "\t" + feature;
                }

                // Add the length of the sequence of the output string (if 
                // present)
                if ((feature = SimpleParses.getFeature("length", line)) !=
                                                                         null) {
                    outputString += "\t" + feature;
                }

                // Add entire Fasta header to output string; if you want to add
                // just the description, replace "line.substring. . ." below
                // with SimpleParses.parseLineForDescription(line);
                outputString += "\t" + line.substring(line.indexOf(">") + 1);

                // Stream the output string
                out.print(outputString + "\t");
                
                // Stream the sequence. 
                while (((line = in.readLine())!= null) &&
                                                      !(line.startsWith(">"))) {
                    out.print(line.toLowerCase());
                }
                
                // If this is not the last record, append a new line.
                if (line != null) {
                    out.print("\n");
                }
            } while (line != null);
        } catch (IOException iOE) {
            iOE.printStackTrace();
        }
    } // End method convertFastaToTab()
    
    
    /** Converts a trace file (modified FASTA) to tab-delimited format.
      * @param in The input file to read
      * @param out The output file to write
      */
    public static void convertTraceToTab(BufferedReader in,
                                         PrintStream out) {
        String line = null,
               outputString = null;
        
        try {
            line = in.readLine();
            do {
                outputString = SimpleParses.parseLineForTraceId(line);
                
                // Add entire header to output string
                outputString += "\t" + line.substring(line.indexOf(">") + 1);

                // Stream the output string
                out.print(outputString + "\t");
                
                // Stream the sequence. 
                while (((line = in.readLine())!= null) &&
                                                      !(line.startsWith(">"))) {
                    out.print(line.toLowerCase());
                }
                
                // If this is not the last record, append a new line.
                if (line != null) {
                    out.print("\n");
                }
            } while (line != null);
        } catch (IOException iOE) {
            iOE.printStackTrace();
        }
    } // End method convertTraceToTab()
   
 
    /** Extracts XML-delimited fields (only) from a FASTA-formatted file (the
      * sequence is NOT streamed.
      * @param in The input stream to read
      * @param out The output stream to write
      */
    public static void extractXMLFieldsFromFasta(BufferedReader in,
                                                              PrintStream out) {
        boolean isNM = true;        // true streams sequence; false doesn't

        String line = null,
               feature = null,
               outputString = null;
        
        try {
            // Read in the next line of text (the Fasta header) and remove any
            // extraneous spaces
            line = in.readLine();
            line = line.trim();

            do {
                // Clear the output String
                outputString = "";

                // Add LocusLink ID to output string (if present)
                if ((feature = SimpleParses.getFeature("llId", line)) !=
                                                                         null) {
                    outputString += feature;
                }

                // Add the accession number to output string (if present)
                if ((feature = SimpleParses.getFeature("accNo", line)) !=
                                                                         null) {
                    outputString += "\t" + feature;
                }
                
                // Add the gene name to output string (if present)
                if ((feature = SimpleParses.getFeature("geneSymbol", line)) !=
                                                                         null) {
                    outputString += "\t" + feature;
                }

                out.println(outputString);
                
                // Skip over the sequence
                while (((line = in.readLine())!= null) &&
                       !(line.startsWith(">"))) {
                    ;                  // Skip over the sequence
                }
            } while (line != null);
        } catch (IOException iOE) {
            iOE.printStackTrace();
        }
    } // End method extractXMLFieldsFromFasta()

    
   /** Converts the contents of a (sequence) table as per the specified
     * query into Fasta.  The database is assumed to have two primary fields of
     * a Fasta header field (fheader) and a sequence field (sequence)
     * @param out The stream to which to dump the contents
     * @param query The SQL query.
     * fields, false otherwise.
     */
    public static void dumpDBWithHeaderToFasta(PrintStream out, String query) {
        
        String sequence = "";
        
        Connection c = DBI.connectToDB("monkeydb", "mpauley", "I57CDNu6");
        
        ResultSet rs = null;
        
        // Execute a query (c is guaranteed to be non-null since the program
        // would have exited in previous statement if there was a problem).
        rs = DBI.executeQuery(c, query);
        
        if (rs != null) {
            //Throw away first (empty) result
            try {
                rs.next();
                do {
                    sequence = (rs.getString("sequence"));
                    sequence = convertSeqToFasta(sequence);
                    out.println(rs.getString("fheader"));
                    out.println(rs.getString("sequence"));
                } while (rs.next());
            } catch (SQLException e) {
                System.out.println("Error processing result set!  Print " +
                                   "stack trace and exit. . ." );
                e.printStackTrace();
                System.exit(1);
            }
        }
    }

    /** Dumps an entire sequence database to a file in FASTA format; query and
      * getStrings will need to be customized depending on the situation
      * @param c A connection to a database 
      * @param out the stream to which to send the output
      * @param query the sql query used to generate the dump
      */
    public static void dumpDBToFasta(Connection c, 
                                     PrintStream out,
                                     String query) {
        /* Database Name                     Identifier Syntax
           ============================      ========================
           GenBank                           gb|accession|locus
           EMBL Data Library                 emb|accession|locus
           DDBJ, DNA Database of Japan       dbj|accession|locus
           NBRF PIR                          pir||entry
           Protein Research Foundation       prf||name
           SWISS-PROT                        sp|accession|entry name
           Brookhaven Protein Data Bank      pdb|entry|chain
           Patents                           pat|country|number 
           GenInfo Backbone Id               bbs|number 
           General database identifier       gnl|database|identifier
           NCBI Reference Sequence           ref|accession|locus
           Local Sequence identifier         lcl|identifier  */

        int count = 0;
        
        String llID = "",                   // LocusLink Id of the gene
               officialSymbol = "",         // Official symbol of the gene
               rmAccNo = "",                // The accession number of the gene
               sequence = "";               // The sequence
     
        ResultSet rs = null;
        
        try {
            rs = DBI.executeQuery(c, query);
            while (rs.next()) {
                count++;
                llID = (rs.getString("llid")).trim();
                System.out.println("Processing LocusLink ID:  " + llID);
                rmAccNo = (rs.getString("rmaccno")).trim();
                officialSymbol = (rs.getString("officialsymbol")).trim();
                sequence = rs.getString("rmseq");
                sequence = sequence.toLowerCase();
                sequence = convertSeqToFasta(sequence);
                out.print(">gi|" + llID + "|gb|" + rmAccNo + "| <llId>" + llID +
                          "</llId><officialSymbol>" + officialSymbol + 
                          "</officialSymbol><rmAccNo>" + rmAccNo + 
                          "<rmAccNo>\n" + sequence);
                /* out.print(">gnl|norgrenRMSeqs|<llId>" + llID +
                          "</llId><officialSymbol>" + 
                          officialSymbol + "</officialSymbol><rmAccNo>" +
                          rmAccNo + "<rmAccNo>\n" + sequence); */
            }
            System.out.println("Processed " + count + " entries." );
            
            // Close result set
            rs.close();
            
            // Close the database connection
            c.close();
        } catch (SQLException sQLE) {
            System.err.println("Couldn't process result set!\n" +
                               "Print out a stack trace and exit. . .");
            sQLE.printStackTrace();
            System.exit(1);
        }
        return;
    } // End method dumpDBToFasta
    
    /** Dumps a subset of a database to a file in Fasta format; records used 
      * depend on the values in another database.
      * @param out the stream to which to send the output
      */
    public static void dumpSubsetDBToFasta(Connection c, PrintStream out) {
        int llID = 0,
            count = 0;
        
        String id = "", 
               officialSymbol = "",
               outputFilename = "",
               refSeqAccNo = "",
               psrNo = "",
               sequence = "";

        ResultSet rs1 = null,
                  rs2 = null;
       
        try {
            rs1 = DBI.executeQuery(c, "SELECT llid, officialsymbol FROM " +
                                      "primers WHERE primerpairid IS NOT NULL");
            

            while (rs1.next()) {
                // Get the locusLink ID, official symbol and id
                llID = rs1.getInt("llid");
                System.out.println("Processing LocusLink ID:  " + llID);
                count++;
                officialSymbol = (rs1.getString("officialsymbol")).trim();

                rs2 = DBI.executeQuery(c, "SELECT accno, targetseq FROM target "
                                          + "WHERE llid=" + llID);
                rs2.next();
                refSeqAccNo = rs2.getString("accno");
                sequence = rs2.getString("targetseq");
                
                /* rs2 = DBI.executeQuery(c, "SELECT affyaccno, sequence " +
                                             "FROM affypsr WHERE psrno=\'" +
                                             psrNo + "\'"); 
                rs2.next();
                refSeqAccNo = rs2.getString("affyaccno");
                sequence = rs2.getString("sequence"); */
                
                // Get sequence and convert to Fasta format
                sequence = FastaFiles.convertSeqToFasta(sequence);
                
                // sequence manipulated by convertSeqToFasta ends in a newline
                 out.print(">gi|" + llID + "|ref|" + refSeqAccNo + 
                             "|<ll_id>" + llID + "</ll_id><gene_name>" + 
                             officialSymbol + "</gene_name>\n" + sequence); 
                // out.println(llID + "\t" + psrNo);
             } 
             System.out.println("Processed " + count + " entries" );            
        } catch (SQLException se) {
            se.printStackTrace();
        }
    }
}
