# Supplementary material for: Leveraging human genomic information to identify nonhuman primate sequences for expression array development
Source: BMC Genomics. 2005 Nov 15;6:160. doi: 10.1186/1471-2164-6-160 (PMC1314899; doi:10.1186/1471-2164-6-160)
Supplement: Additional File 6 — Java methods. An archived collection of Java methods used in determining last exons and generating primer pairs. Used in conjuction with bioJava 1.30 (also included). See the file BlastObjectParser.java for a brief explanation on usage of the various processing methods. [file 1471-2164-6-160-S6.gz › FileManipulation/FastaFinder.java]

package FileManipulation;

import java.io.File;
import java.io.BufferedReader;
import java.io.BufferedWriter;
import java.io.FileReader;
import java.io.PrintWriter;
import java.io.FileWriter;
import java.io.IOException;

/*
 * FastaFinder.java
 *
 * Created on December 25, 2003, 10:40 PM
 */

/** Using a list of sequence identifiers, shortens a file containing multiple
  * FASTA entries by writing the specified sequences to a new file.
 *
 * @author  mpauley
 */
public class FastaFinder {
    
    /** Creates a new instance of FastaFinder */
    public FastaFinder() {
    }
    
    public static void main(String []args) {
        File inFileAccNos = null,
        inFileSeqs = null,
        outFile = null;
        
        String accNo = null,
        line = null;
        
        BufferedReader inAccNos = null,
        inSeqs = null;
        PrintWriter out = null;

        if (args.length == 3) {
            inFileAccNos = new File(args[0]);
            inFileSeqs = new File(args[1]);            
            outFile = new File(args[2]);
        } else if (args.length == 0) {
            inFileAccNos = new File("RCGenCloneAccNos.txt");
            inFileSeqs = new File("PLEs.1.19.04.fa.in");
            outFile = new File("PLEs.1.19.04.fa.short.in");
        } else {
            System.err.println("Incorrect number of command-line parameters.  "
                               + "Exiting. . . ");
            System.exit(1);
        }
        
        try {
            inAccNos = new BufferedReader(new FileReader(inFileAccNos));
            out = new PrintWriter(new BufferedWriter(new FileWriter(outFile)));
            while ((accNo = inAccNos.readLine()) != null) {
                inSeqs = new BufferedReader(new FileReader(inFileSeqs));
                // Search the file for the Accession number
                while (((line = inSeqs.readLine()) != null) &&
                        (line.indexOf(accNo) == -1)) {
                    ;
                }
                if (line != null) {
                    out.println(line);
                    while (((line = inSeqs.readLine()) != null) &&
                           !(line.startsWith(">"))) {
                        out.println(line);
                    }
                }
                inSeqs.close();
            }
            inAccNos.close();
            out.close();
        } catch (IOException iOE) {
            iOE.printStackTrace();
        }
    }
}
