# Supplementary material for: Leveraging human genomic information to identify nonhuman primate sequences for expression array development
Source: BMC Genomics. 2005 Nov 15;6:160. doi: 10.1186/1471-2164-6-160 (PMC1314899; doi:10.1186/1471-2164-6-160)
Supplement: Additional File 6 — Java methods. An archived collection of Java methods used in determining last exons and generating primer pairs. Used in conjuction with bioJava 1.30 (also included). See the file BlastObjectParser.java for a brief explanation on usage of the various processing methods. [file 1471-2164-6-160-S6.gz › FileManipulation/FileSplitter.java]

package FileManipulation;

// MarK A. Pauley
// College of Information Science & Technology, University of Nebraska at Omaha
/* This program splits a FASTA file into multiple parts */ 

// Java standard packages
import java.io.BufferedReader;
import java.io.FileReader;
import java.io.PrintStream;
import java.io.FileOutputStream;
import java.io.IOException;

// Java extended packages

public class FileSplitter {
    public static void main(String[] args) {
        int noOfFiles = 0; 

        String filename = "",
               name = "",
               extension = "",
               line = "";

        String []fields = null;
        
        if ((args.length == 0) || (args.length % 2 != 0)) {
            System.out.println("Invalid number of command-line parameters " +
                               "entered.");
            System.out.println("Usage:  java FileSplitter -i filename " +
                                                          "[-n NumberofFiles]");
    
            System.exit(1);             // Exit with a non-zero exit code
                                        // (indicates abnormal termination) */
        } else {
            for (int i = 0; i < args.length; i += 2) {
                if (args[i].equals("-i")) {
                    filename = args[i + 1];
                } else if (args[i].equals("-n")) {
                    noOfFiles = Integer.parseInt(args[i + 1]);
                }
            }
        }

        FileSplitter f = new FileSplitter();
        if (noOfFiles != 0) {
            try {
                f.splitIntoEqualParts(filename, noOfFiles);
            } catch (IOException iOE) {
                iOE.printStackTrace();
            }
        } else {
            try {
                f.splitIntoUnequalParts(filename);
            } catch (IOException iOE) {
                iOE.printStackTrace();
            }
        }
    }   


    /** Splits a Fasta-formatted file into n equal partitions where n is a
      * number entered by the user at the command-line.  The method takes a
      * "round-robin" approach to splitting the file:  the first sequence in the
      * file goes into the first partition, the second sequence goes into the
      * second partition, etc.
      * @param inFile The name of the file to split
      * @param n The number of partitions to split the file into
      * @throws IOException If an I/O exception occurs
      */
    public void splitIntoEqualParts(String inFile, int n) throws IOException {
        int i = 0;

        String line = "",             // A line of text read in from the file
               name = "",             // The name of the file to split (i.e.,
                                      // minus the extension
               extension = "";        // The extension of the file to split

        String []fields = null;

        BufferedReader in = null;
        PrintStream []out = new PrintStream[n];

        fields = inFile.split(".");
        name  = fields[0];
        extension = fields[1];

        // Open the input file
        in = new BufferedReader(new FileReader(inFile));

        // Open all the output files
        for (i = 0; i < n; i++) {
            out[i] = new PrintStream(new FileOutputStream(name + (i + 1) + 
                                                              "." + extension));
        }

        i = 0;
        line = in.readLine();
        while (line != null) {
            out[i].println(line);
            while (((line = in.readLine()) != null) && 
                                                     (line.indexOf(">") != 0)) {
                out[i].println(line);
            }
            i = ++i % n;
        }

        // Close all of the output files
        for (i = 0; i < n; i++) {
            out[i].close();
        }
        // Close the input file
        in.close();
    } // end method splitIntoEqualParts() 

    
    /** Splits up a FASTA file into parts.  The number of FASTA entries per 
      * file is hard-coded into the method. 
      * @param inFile The file to split
      * @throws IOException If an I/O Exception is thrown
      */
    public void splitIntoUnequalParts(String inFile) throws IOException {
      
        int count = 0,
            i = 0,
            n = 3,
            recordsFirstFiles = 6000;
        
        String line = "",             // A line of text read in from the file
               name = "",             // The name of the file to split (i.e.,
                                      // minus the extension
               extension = "";        // The extension of the file to split

        String []fields = null;
       
        BufferedReader in = null;
        PrintStream []out = new PrintStream[n];

        fields = inFile.split("\\.");
        name  = fields[0];
        extension = fields[1];

        // Open the input file
        in = new BufferedReader(new FileReader(inFile));

        // Open all the output files
        for (i = 0; i < n; i++) {
            out[i] = new PrintStream(new FileOutputStream(name + (i + 1) + 
                                                              "." + extension));
        }

        // Reset file counter
        i = 0;

        // Read first line of file
        line = in.readLine();

        // Output to first file
        count = 0;
        while (count < recordsFirstFiles) {
            out[i].println(line);
            while ((line = in.readLine()).indexOf(">") != 0) {
                out[i].println(line);
            }
            
            count++;
        }
        i++;

        //Output to second file
        count = 0;
        while (count < recordsFirstFiles) {
            out[i].println(line);
            while ((line = in.readLine()).indexOf(">") != 0) {
                out[i].println(line);
            }
            
            count++;
        }
        i++;
        
        // Output to last file
        out[i].println(line);
        while ((line = in.readLine()) != null) {
            out[i].println(line);
        }
        
        // Close all of the output files
        for (i = 0; i < n; i++) {
            out[i].close();
        }
        // Close the input file
        in.close();
    } // end method main
} // end class FileSplitter
