# Supplementary material for: Leveraging human genomic information to identify nonhuman primate sequences for expression array development
Source: BMC Genomics. 2005 Nov 15;6:160. doi: 10.1186/1471-2164-6-160 (PMC1314899; doi:10.1186/1471-2164-6-160)
Supplement: Additional File 6 — Java methods. An archived collection of Java methods used in determining last exons and generating primer pairs. Used in conjuction with bioJava 1.30 (also included). See the file BlastObjectParser.java for a brief explanation on usage of the various processing methods. [file 1471-2164-6-160-S6.gz › FileManipulation/GBFFReporter.java]

package FileManipulation;

// imports:  Java standard packages 
import java.util.ArrayList;
import java.io.BufferedReader;
import java.io.FileReader;
import java.io.File;
import java.io.IOException;

/** Driver class for working with the a GenBank flatfile. */

public class GBFFReporter {
    public static void main(String args[]) {
        reportOnFile(args[0]);
        // reportOnFileListedRefSeqs(args[0], args[1]);
    }

    /* Processes an entire GenBank flatfile
     * @param inputFilename The name of the file
     */
    public static void reportOnFile(String inputFilename) { 
        BufferedReader in = null;
 
        File inputFile = new File(inputFilename);

        // Open the input file and process
        try {
            in = new BufferedReader(new FileReader(inputFile));
            GBFFProcessor.parse(in);
        } catch (IOException iOE) {
            iOE.printStackTrace();
        }
   } // End method reportOnFile() 
} // End class GBFFReporter
