# Supplementary material for: Leveraging human genomic information to identify nonhuman primate sequences for expression array development
Source: BMC Genomics. 2005 Nov 15;6:160. doi: 10.1186/1471-2164-6-160 (PMC1314899; doi:10.1186/1471-2164-6-160)
Supplement: Additional File 6 — Java methods. An archived collection of Java methods used in determining last exons and generating primer pairs. Used in conjuction with bioJava 1.30 (also included). See the file BlastObjectParser.java for a brief explanation on usage of the various processing methods. [file 1471-2164-6-160-S6.gz › FileManipulation/GeneralReader2.java]

package FileManipulation;

import java.io.BufferedReader;
import java.io.FileReader;
import java.io.PrintStream;
import java.io.IOException;
import java.io.FileNotFoundException;
import java.util.Iterator;

import java.sql.Connection;
import java.sql.ResultSet;
import java.sql.SQLException;

import org.biojava.bio.*;
import org.biojava.bio.seq.*;
import org.biojava.bio.seq.io.*;


public class GeneralReader2 {
    /**
      * This program will read any file supported by SeqIOTools it takes three
      * arguments, the first is the file name the second is the format type the
      * third is the type of residue being read. Illegal combinations such as
      * SwissProt and DNA will cause an exception.
      *
      * Allowed formats are: (case insensitive).
      *
      * FASTA
      * EMBL
      * GENBANK
      * SWISSPROT (or swiss)
      * GENPEPT
      *
      * Allowed sequence types are: (case insensititve).
      *
      * DNA
      * AA (or Protein)
      * RNA
      *
      */
    public static void main(String[] args) {
        int llId = 0;

        String alpha =  args[2],        // The alphabet
               definition = null,
               format = args[1],        // The file format 
               found = null,
               gI = null,
               locus = null,
               organism = null,
               officialSymbol = null,         
               query = null, 
               refseqaccno = null,
               sequence = null,         // The sequence 
               version = null; 

        // A BufferedReader for file IO 
        BufferedReader br = null;

        // Create an database connection
        Connection c = DBI.connectToDB("rmgenechip", "mpauley", "I57CDNu6");

        ResultSet rs = null;

        Sequence myDNA = null;      // A bioJava sequence
        
        Annotation anno = null;     // To gain access to the properties of the
                                    // file

        try {
            br = new BufferedReader(new FileReader(args[0]));

            /* Get a Sequence Iterator over all the sequences in the file.
             * SeqIOTools.fileToBiojava() returns an Object. If the file read
             * is an alignment format like MSF and Alignment object is returned
             * otherwise a SequenceIterator is returned.
             */
            SequenceIterator iter =
                  (SequenceIterator)SeqIOTools.fileToBiojava(format, alpha, br);

            // Iterate over the sequences
            while (iter.hasNext()) {
                // Reset parameters 
                llId = 0;
                found = null;
                officialSymbol = null;

                myDNA = iter.nextSequence();
                anno = myDNA.getAnnotation();
                
                sequence = myDNA.seqString();     // The sequence
                // Print each key value pair
                for (Iterator i = anno.keys().iterator(); i.hasNext(); ) {
                    Object key = i.next();
                    if (key.equals("LOCUS")) {
                        locus = (String) anno.getProperty(key);
                    } else if (key.equals("VERSION")) {
                        version = (String) anno.getProperty(key);
                    } else if (key.equals("DEFINITION")) {
                        definition = (String) anno.getProperty(key);
                    } else if (key.equals("ORGANISM")) {
                        organism = (String) anno.getProperty(key);
                    } else if (key.equals("GI")) {
                        gI = (String) anno.getProperty(key);
                    }
                }

                refseqaccno = version.substring(0, version.indexOf("."));
                query = "SELECT llid, officialsymbol FROM ll_tmpl WHERE " +
                        " refseqaccnos LIKE \'%" + refseqaccno + "%'";         
                rs = DBI.executeQuery(c, query); 

                if (rs.next()) {
                    llId = rs.getInt("llid");
                    officialSymbol = rs.getString("officialsymbol");
                    officialSymbol = officialSymbol.substring(0,
                                                   officialSymbol.indexOf("("));
                    officialSymbol = officialSymbol.trim();
                }

                rs.close();

                found = DBI.retrieveFieldData(c, "refseq6list", version,
                                              "refseqaccno", "found");

                // Convert data of organism field to lower case (for easy 
                // comparison)
                organism = organism.toLowerCase();

                // Only stream FASTA if the accession number is in the list and
                // the accession has not been streamed before
                if ((found != null) && found.equals("f")) { 
                    writeFasta(System.out, locus, version, gI, definition, llId,
                               officialSymbol, sequence);
                    // Update the list table
                    DBI.executeUpdate(c, "UPDATE refseq6list SET found=" +
                                      "\'t\' WHERE refseqaccno=\'" + version +
                                      "\'");
                }  
            }

            // Close the database connection
            c.close();
        } catch (FileNotFoundException ex) {
            // can't find file specified by args[0]
            ex.printStackTrace();
        } catch (BioException ex) {
            // invalid file format name
            ex.printStackTrace();
        } catch (IOException ex){
            // error writing to fasta
            ex.printStackTrace();
        } catch (SQLException ex) {
            ex.printStackTrace();
        }
    }

    static private void writeFasta(PrintStream p, String locus, String version,
                                   String gI, String definition, int llId,
                                   String officialSymbol, String sequence) {
        sequence = FastaFiles.convertSeqToFasta(DBI.clipPolyA(sequence));
        // convertSeqToFasta terminates each sequence with a newline
        p.print(">gi|" + gI + "|gb|" + version + "|" + locus.trim() +
                " " + definition.trim() + "<ll_id>" + llId + "</ll_id>" +
                "<gene_name>" + officialSymbol + "</gene_name>\n" +
                sequence);
    }
}
