# Supplementary material for: Leveraging human genomic information to identify nonhuman primate sequences for expression array development
Source: BMC Genomics. 2005 Nov 15;6:160. doi: 10.1186/1471-2164-6-160 (PMC1314899; doi:10.1186/1471-2164-6-160)
Supplement: Additional File 6 — Java methods. An archived collection of Java methods used in determining last exons and generating primer pairs. Used in conjuction with bioJava 1.30 (also included). See the file BlastObjectParser.java for a brief explanation on usage of the various processing methods. [file 1471-2164-6-160-S6.gz › FileManipulation/GeneralReader.java]

package FileManipulation;

import java.io.BufferedReader;
import java.io.FileReader;
import java.io.PrintStream;
import java.io.IOException;
import java.io.FileNotFoundException;
import java.util.Iterator;

import org.biojava.bio.*;
import org.biojava.bio.seq.*;
import org.biojava.bio.seq.io.*;


public class GeneralReader {
    /**
      * This program will read any file supported by SeqIOTools it takes three
      * arguments, the first is the file name the second is the format type the
      * third is the type of residue being read. Illegal combinations such as
      * SwissProt and DNA will cause an exception.
      *
      * Allowed formats are: (case insensitive).
      *
      * FASTA
      * EMBL
      * GENBANK
      * SWISSPROT (or swiss)
      * GENPEPT
      *
      * Allowed sequence types are: (case insensititve).
      *
      * DNA
      * AA (or Protein)
      * RNA
      *
      */
    public static void main(String[] args) {
        try {
            // Is record human? 
            boolean isHuman = true;

            // To gain access to the properties in the file
            Annotation anno = null;

            // Prepare a BufferedReader for file IO 
            BufferedReader br = new BufferedReader(new FileReader(args[0]));

            // The flat file format
            String alpha =  args[2],        // The alphabet
                   definition = null,
                   format = args[1],        // The file format 
                   gI = null,
                   locus = null,
                   name = null,             // The name of the sequence
                   organism = null,         
                   sequence = null,         // The sequence 
                   version = null; 
 
            // A BioJava sequence 
            Sequence myDNA = null;

            // Create FastaFormat object
            FastaFormat ff = new FastaFormat(); 

            // Get the int value for the format and alphabet

            /* Get a Sequence Iterator over all the sequences in the file.
             * SeqIOTools.fileToBiojava() returns an Object. If the file read
             * is an alignment format like MSF and Alignment object is returned
             * otherwise a SequenceIterator is returned.
             */
            SequenceIterator iter =
                  (SequenceIterator)SeqIOTools.fileToBiojava(format, alpha, br);

            // Iterate over the sequences
            while (iter.hasNext()) {
                myDNA = iter.nextSequence();
                anno = myDNA.getAnnotation();
                
                name = myDNA.getName();           // The accession number
                sequence = myDNA.seqString();     // The sequence
                // Print each key value pair
                for (Iterator i = anno.keys().iterator(); i.hasNext(); ) {
                    Object key = i.next();
                    if (key.equals("LOCUS")) {
                        locus = (String) anno.getProperty(key);
                    } else if (key.equals("VERSION")) {
                        version = (String) anno.getProperty(key);
                    } else if (key.equals("DEFINITION")) {
                        definition = (String) anno.getProperty(key);
                    } else if (key.equals("ORGANISM")) {
                        organism = (String) anno.getProperty(key);
                    } else if (key.equals("GI")) {
                        gI = (String) anno.getProperty(key);
                    }
                    // System.out.println(key + " : " + anno.getProperty(key));
                }

                // Convert data of organism field to lower case (for each
                // parison)
                organism = organism.toLowerCase();

                if (organism.startsWith("homo sapiens")) {
                    writeFasta(System.out, locus, version, gI, definition,
                               sequence);
                }  
                     
                // ff.writeSequence(myDNA, System.out); 
            }

        } catch (FileNotFoundException ex) {
            // can't find file specified by args[0]
            ex.printStackTrace();
        } catch (BioException ex) {
            // invalid file format name
            ex.printStackTrace();
        } catch (IOException ex){
            // error writing to fasta
            ex.printStackTrace();
        }
    }

    static private void writeFasta(PrintStream p, String locus, String version,
                                   String gI, String definition, 
                                   String sequence) {
        // convertSeqToFasta terminates each sequence with a newline
        p.print(">gi|" + gI + "|gb|" + version + "|" + locus.trim() +
                " " + definition.trim() + "\n" +
                FastaFiles.convertSeqToFasta(sequence));
    }
}
