# Supplementary material for: Leveraging human genomic information to identify nonhuman primate sequences for expression array development
Source: BMC Genomics. 2005 Nov 15;6:160. doi: 10.1186/1471-2164-6-160 (PMC1314899; doi:10.1186/1471-2164-6-160)
Supplement: Additional File 6 — Java methods. An archived collection of Java methods used in determining last exons and generating primer pairs. Used in conjuction with bioJava 1.30 (also included). See the file BlastObjectParser.java for a brief explanation on usage of the various processing methods. [file 1471-2164-6-160-S6.gz › FileManipulation/ListAction.java]

package FileManipulation;

// imports:  Java standard packages 
import java.io.BufferedReader;
import java.io.FileReader;
import java.io.File;
import java.io.PrintStream;
import java.io.FileOutputStream;
import java.io.IOException;

import java.sql.Connection;
import java.sql.ResultSet;
import java.sql.SQLException;

import java.util.ArrayList;
import java.util.Collections;
import java.util.Comparator;

/** A class with containing utility methods for working with lists (files with 
    multiple tab-delimited records, one record per line). */

public class ListAction {
    private final int DIVIDER = 25;

    public static void main(String args[]) {
        String inFilename = null,
               outFilename = null;

        File inFile = null,
             outFile = null;

        BufferedReader in = null;
        PrintStream out = null;

        ListAction l = new ListAction();

        for (int i = 0; i < args.length; i++) {
            if (args[i].equals("-i")) {
                inFilename = args[i + 1];
            } else if (args[i].equals("-o")) {
                outFilename = args[i + 1];
            }
        }

        // Open required files and process
        try {
            if (inFilename != null) {
                inFile = new File(inFilename);
                in = new BufferedReader(new FileReader(inFile));
            } else {
                System.err.println("No input file specified.  Exiting. . .");
                System.exit(1);
            }

            if (outFilename != null) {
                outFile = new File(outFilename);
                out = new PrintStream(new FileOutputStream(outFile));
            } else {
                out = System.out;
            } 
 
            l.process24(in, out);
            // Close the files

            in.close();
            out.close();
        } catch (IOException e) {
            e.printStackTrace();
        } catch (SQLException e) {
            e.printStackTrace();
        }
    } // End method main()


    /** Processes a list of loci determining whether or not:  1) The PSR hit
      * length < PSR length; 2) The Affymetrix stacksize > 3; and 3) The length
      * of the PLE < 300.
      * @param in The input stream
      * @param out The output stream
      * @throws IOException When an I/O exception is thrown
      */
    public void process1(BufferedReader in, PrintStream out)
                                                        throws IOException {
        int count = 0;

        String line = "",
               llId = "",
               message = "",
               stackSize = "",
               pleLength = "",
               psrNo = "";

        String []fields; 

        // Connect to the database
        Connection c = DBI.connectToDB("rmgenechip", "mpauley", "I57CDNu6");

        while ((line = in.readLine()) != null) {
            count++;
            fields = line.split("\t");
            llId = (fields[0]).trim(); 
            System.out.println("Processing llid = " + llId);
            message = DBI.retrieveFieldData(c, "primerrange2", llId, "llid",
                                            "message");
            psrNo = DBI.retrieveFieldData(c, "primerrange2", llId, "llid",
                                          "psrno");
            stackSize = DBI.retrieveFieldData(c, "u133instruct", psrNo,
                                              "psrno", "stacksize");
            pleLength = DBI.retrieveFieldData(c, "rsr2", llId,
                                              "llid", "plelength");

            out.print(llId + "\t" + fields[1].trim() + "\t");
            if (message.equals("PSR hit length < PSR length")) {
                out.print("T");
            } else {
                out.print("F");  
            }
            out.print("\t");

            if (Integer.parseInt(stackSize) > 3) {
                out.print("T");
            } else {
                out.print("F");  
            }
            out.print("\t" + stackSize + "\t");

            if (Integer.parseInt(pleLength) < 500) {
                out.print("T");
            } else {
                out.print("F");  
            }
            out.println("\t" + pleLength); 
        } // end while

        System.out.println("Processed " + count + " items.");
    } // End method process()


    /** Processes a list of PSR numbers (in field 2) determining the sequence of
      * the PSR for each.
      * @param in The input stream
      * @param out The output stream
      * @throws IOException When an I/O exception is thrown
      */
    public void process2(BufferedReader in, PrintStream out) 
                                                           throws IOException {
        int count = 0;

        String line = "",
               llId = "",
               psrNo = "",
               psrSeq = ""; 

        String []fields; 

        // Connect to the database
        Connection c = DBI.connectToDB("rmgenechip", "mpauley", "I57CDNu6");

        // Process the list
        while ((line = in.readLine()) != null) {
            count++;
            fields = line.split("\t");
            llId = (fields[0]).trim(); 
            psrNo = (fields[2]).trim();
            System.out.println("Processing llid = " + llId);
            psrSeq = DBI.retrieveFieldData(c, "affypsr", psrNo, "psrno",
                                           "sequence");

            out.print(llId + "\t" + fields[1].trim() + "\t" + psrNo + "\t");

            if (psrNo != null) {
                out.println(psrSeq);
            } else {
                out.println("\\null");
            }
        } 
        System.out.println("Processed " + count + " items.");
    } // End method process2() 


    /** Processes a list of RefSeq accession numbers (in field 2) 
      * determining the sequence of the reference sequence.  Accession number
      * must be an exact match; if the version number is different "Not Found!"
      * is streamed.
      * @param in The input stream
      * @param out The output stream
      * @throws IOException When an I/O exception is thrown
      */
    public void process3(BufferedReader in, PrintStream out) 
                                                   throws IOException,
                                                          SQLException {
        int count = 0;              // Tracks the number of records processed

        String tableName = "refSeq7",  // The name of the table from which to 
                                       // access the data
               line = "",              // A line of text (read in from the 
                                       // list file)
               llId = "",              // The LocusLink ID of the gene (from
                                       // the listfile)
               refSeq = "",            // The sequence of the RefSeq
               refSeqAccNo = "";       // The reference sequence accession
                                       // number
        String []fields; 

        // Connect to the database
        Connection c = DBI.connectToDB("rmgenechip", "mpauley", "I57CDNu6");

        ResultSet rs = null; 

        // Process
        while ((line = in.readLine()) != null) {
            count++;
            fields = line.split("\t");
            llId = (fields[0]).trim(); 
            System.out.println("Processing llid = " + llId);
            refSeqAccNo = (fields[1]).trim();
            rs = DBI.executeQuery(c, "SELECT refseqaccno, sequence FROM " + 
                                     tableName + " WHERE refseqaccno=\'" + 
                                     refSeqAccNo + "\'");
            if (rs.next()) {
                refSeq = rs.getString("sequence");
            } else  {
                refSeq = "Not Found!";
            }
            out.println(llId + "\t" + refSeqAccNo + "\t" +  refSeq + "\t" +
                        refSeq.length());
            rs.close();
        } 

        System.out.println("Processed " + count + " items.");
    } // End method process3() 


    /** Processes a list of RefSeq accession numbers (in field 3) determining
      * the sequence of the reference sequence.  An exact match (including 
      * version number) is attempted first.  If this does not succeed, then a
      * search is made without the version number; in this case, a message is
      * sent to the screen indicating that an exact match was not found.  
      * @param in The input stream
      * @param out The output stream
      * @throws IOException When an I/O exception is thrown
      */
    public void process4(BufferedReader in, PrintStream out)
                                                   throws IOException,
                                                          SQLException { 
        boolean isExact = false;

        String dbName = "refseq2",
               line = "",
               llId = "",
               primerPairId = "",
               refSeqAccNo = "",
               refSeqAccNoNoV = "", 
               sequence = "\\null";

        String []fields;
   
        ResultSet rs = null;

        // Connect to the database
        Connection c = DBI.connectToDB("rmgenechip", "mpauley", "I57CDNu6");

        while ((line = in.readLine()) != null) {
            fields = line.split("\\s");
            llId = (fields[0]).trim();
            primerPairId = (fields[1]).trim();
            refSeqAccNo = (fields[2]).trim();

            // Execute query 
            rs = DBI.executeQuery(c, "SELECT sequence FROM " + dbName + 
                                     " WHERE refseqaccno  = \'" + 
                                     refSeqAccNo + "\'");
            if (rs.next()) {
                sequence = rs.getString("sequence");
            } else {
                rs.close();
                refSeqAccNoNoV = (refSeqAccNo.substring(0,
                                             refSeqAccNo.indexOf("."))).trim();
                rs = DBI.executeQuery(c, "SELECT sequence FROM " + dbName + 
                                         " WHERE refseqaccno LIKE \'" + 
                                         refSeqAccNoNoV + "%\'");
                if (rs.next()) {
                    sequence = rs.getString("sequence");
                    System.out.println("Inexact match for " + llId + " \t" +
                                       primerPairId + "\t" + refSeqAccNo);
                } else  {
                    sequence = "Not Found";
                } // End if
            } // End if 

            rs.close();

            out.println(llId + "\t" + primerPairId + "\t" + sequence);
        } // End while 
   
        in.close();
        out.close();  
    } // End method process4()

    /** Processes a list of accession numbers determining the associated
      * LocusLink ID and official symbol (from LocusLink)
      * @param in The input stream
      * @param out The output stream
      * @throws IOException When an I/O exception is thrown
      */
    public void process5(BufferedReader in, PrintStream out) 
                                                   throws IOException,
                                                          SQLException {
        int count = 0,              // Keeps track of the number of records
                                    // processed
            llId = 0;               // The LocusLink Id of the gene

        String line = "",              // A line of text read in from the file 
               officialSymbol = "",    // The official symbol of the gene
               refSeqAccNo = "",       // The reference sequence associated
                                       // with the gene
               tableName = "ll_tmpl";  // the name of the table from which to
                                       // extract data

        String []fields; 

        // Connect to the database
        Connection c = DBI.connectToDB("rmgenechip", "mpauley", "I57CDNu6");

        ResultSet rs = null; 

        // Process
        System.out.print("Processing list"); 
        while ((line = in.readLine()) != null) {
            llId = 0;

            line = line.trim();

            if ((count++ % DIVIDER) == 0) {
                System.out.print(".");
            }
 
            refSeqAccNo = line;

            // In LocusLink, version numbers on the reference sequences are
            // not used 
            refSeqAccNo = refSeqAccNo.substring(0, refSeqAccNo.indexOf("."));

            // In the ll_tmpl database, multiple reference sequences can be
            // associated with a single LocusLink ID 
            rs = DBI.executeQuery(c, "SELECT llid, officialsymbol FROM " + 
                                     tableName +
                                     " WHERE refseqaccnos LIKE \'%" +
                                     refSeqAccNo + "%\'");

            if (rs.next()) {
                llId = rs.getInt("llid");
                officialSymbol = rs.getString("officialsymbol");
                officialSymbol = 
                       officialSymbol.substring(0, officialSymbol.indexOf("("));
                officialSymbol = officialSymbol.trim();
            }

            out.println(line + "\t" +
                        (llId != 0 ? Integer.toString(llId) : "Not Found!") +
                        "\t" + officialSymbol);
            rs.close();
        } // End while

        System.out.println(" Done!  Total records processed:  " + count);

        // Input and output files closed in main()
    } // End method process5() 


    /** Processes a list of PSR sequences determining the associated reference
        sequence and LocusLink ID of each
      * @param in The input stream
      * @param out The output stream
      * @throws IOException When an I/O exception is thrown
      */
    public void process6(BufferedReader in, PrintStream out) 
                                                   throws IOException,
                                                          SQLException {
        int count = 0,
            llId = 0;

        String affyAccNo = "", 
               dbName = "affyseqvsrefseq",
               line = "",
               psrNo = "", 
               psrSeq = "",
               refSeqAccNo = "";

        String []fields; 

        // Connect to the database
        Connection c = DBI.connectToDB("rmgenechip", "mpauley", "I57CDNu6");

        ResultSet rs = null; 

        // Process
        System.out.print("Processing list"); 
        while ((line = in.readLine()) != null) {
            // Reset the values
            refSeqAccNo = "";
            llId = 0;

            // Remove any extraneous spaces from the line
            line = line.trim();

            if ((count++ % DIVIDER) == 0) {
                System.out.print(".");
            } 

            fields = line.split("\t");

            // Get the three fields from the input file
            psrNo = (fields[0]).trim();
            affyAccNo = (fields[1]).trim();
            psrSeq = (fields[2]).trim();

            rs = DBI.executeQuery(c, "SELECT refseqaccno, llid FROM " + 
                                     dbName + " WHERE affyaccno=\'" + 
                                     affyAccNo + "\'");
            if (rs.next()) {
                refSeqAccNo = rs.getString("refseqaccno"); 
                llId = rs.getInt("llid");
            }

            if (llId != 0) {
                out.println(psrNo + "\t" + affyAccNo + "\t" +
                            refSeqAccNo + "\t" + llId + "\t" +
                            psrSeq);
            } else {
                out.println(psrNo + "\t" + affyAccNo + "\t" +
                            "\\null" + "\t" + "\\null" + "\t" +
                            psrSeq);
            }

            // Close result set
            rs.close();
        } // End while
        
        System.out.println(" Done!  Total records processed:  " + count);

        // Input and output files closed in main()
    } // End method process6()


    /** Processes a list of records of which one field is the LocusLink ID;
        retrieves the official symbol for the locus and rewrites the record 
        to include it. 
      * @param in The input stream
      * @param out The output stream
      * @throws IOException When an I/O exception is thrown
      */
    public void process7(BufferedReader in, PrintStream out) 
                                                   throws IOException,
                                                          SQLException {
        int count = 0;

        String affyAccNo = "", 
               dbName = "ll_tmpl",
               line = "",
               llId = "",
               officialSymbol = "",
               psrNo = "", 
               psrSeq = "",
               refSeqAccNo = "";

        String []fields; 

        // Connect to the database
        Connection c = DBI.connectToDB("rmgenechip", "mpauley", "I57CDNu6");

        ResultSet rs = null; 

        // Process
        System.out.print("Processing list"); 
        while ((line = in.readLine()) != null) {
            // Remove any extraneous spaces from the line
            line = line.trim();

            if ((count++ % DIVIDER) == 0) {
                System.out.print(".");
            } 

            fields = line.split("\t");

            // Get the five fields from the input file
            psrNo = (fields[0]).trim();
            affyAccNo = (fields[1]).trim();
            refSeqAccNo = (fields[2]).trim();
            llId = (fields[3]).trim();
            psrSeq = (fields[4]).trim();

            if (!(llId.equals("\\null"))) {
                rs = DBI.executeQuery(c, "SELECT officialsymbol FROM " + 
                                         dbName + " WHERE llid=" + 
                                         Integer.valueOf(llId));
                rs.next();
                officialSymbol = rs.getString("officialsymbol");
                rs.close();
                officialSymbol = 
                       officialSymbol.substring(0, officialSymbol.indexOf("("));
                officialSymbol = officialSymbol.trim();
            } else {
                officialSymbol = "\\null";
            } 

            // Stream the results 
            out.println(psrNo + "\t" + affyAccNo + "\t" + refSeqAccNo + "\t" + 
                        llId + "\t" + officialSymbol + "\t" +  psrSeq);

        } // End while
        
        System.out.println(" Done!  Total records processed:  " + count);

        // Input and output files closed in main()
    } // End method process7()


    /** Processes a list of records of which one field is the LocusLink ID;
        retrieves primer range information for the locus from a database
      * @param in The input stream
      * @param out The output stream
      * @throws IOException When an I/O exception is thrown
      */
    public void process8(BufferedReader in, PrintStream out) 
                                                   throws IOException,
                                                          SQLException {
        int count = 0;

        String gcsubseq = "",
               line = "",
               llId = "",
               message = "",
               tableName = Constants.PRIMERRANGE_TABLE_NAME;

        String []fields; 

        // Connect to the database
        Connection c = DBI.connectToDB("rmgenechip", "mpauley", "I57CDNu6");

        ResultSet rs = null; 

        // Process
        System.out.print("Processing list"); 
        while ((line = in.readLine()) != null) {
            // Remove any extraneous spaces from the line
            llId = line.trim();

            if ((count++ % DIVIDER) == 0) {
                System.out.print(".");
            } 
 
            rs = DBI.executeQuery(c, "SELECT bitscore, perident, sense, " +
                                     "querylength, queryalignstart, " + 
                                     "queryalignend, targetalignstart, " +
                                     "targetalignend, affyaccno, " +
                                     "psrhitlength, message, psrno, " +
                                     "psrlength FROM " +
                                     tableName + " WHERE llid=" + 
                                     Integer.valueOf(llId));
            rs.next();
            message = rs.getString("message");
            if (message == null) {
                message = "\\null";
            }

            // Stream the results 
            out.println(llId + "\t" +
                        rs.getString("bitscore") + "\t" +
                        rs.getString("perident") + "\t" + 
                        rs.getString("sense") + "\t" + 
                        rs.getInt("querylength") + "\t" +
                        rs.getInt("queryalignstart") + " - " +
                        rs.getInt("queryalignend") + "\t" +
                        rs.getInt("targetalignstart") + " - " +
                        rs.getInt("targetalignend") + "\t" +
                        rs.getString("affyaccno") + "\t" + 
                        rs.getInt("psrhitlength") + "\t" +
                        message + "\t" + 
                        rs.getString("psrno") + "\t" + 
                        rs.getInt("psrlength"));

        } // End while
        
        System.out.println(" Done!  Total records processed:  " + count);

        // Input and output files closed in main()
    } // End method process8()


    /** Processes a list of tab-delimited records of which one field is the PSR 
      * number; retrieves the associated locus link ID, official symbol and PSR
      * sequence and rewrites the record to include them.
      * @param in The input stream
      * @param out The output stream
      * @throws IOException When an I/O exception is thrown
      */
    public void process9(BufferedReader in, PrintStream out) 
                                                   throws IOException,
                                                          SQLException {
        int count = 0,
            psrFieldNo = 3;

        String llId = "", 
               tableName = "affypsrenhanced",
               line = "",
               officialSymbol = "",
               psrNo = "",
               psrSeq = "",
               refSeqAccNo = ""; 

        String []fields; 

        // Connect to the database
        Connection c = DBI.connectToDB("rmgenechip", "mpauley", "I57CDNu6");

        ResultSet rs = null; 

        // Process
        System.out.print("Processing list"); 
        while ((line = in.readLine()) != null) {
            // Remove any extraneous spaces from the line
            line = line.trim();

            if ((++count % DIVIDER) == 0) {
                System.out.print(".");
            } 

            fields = line.split("\t");

            // Get the psr number from the input file (arrays are zero based)
            psrNo = (fields[psrFieldNo - 1]).trim();

            rs = DBI.executeQuery(c, "SELECT llid, officialsymbol, " +
                                     "refseqaccno, sequence FROM " + 
                                     tableName + " WHERE psrno=\'" + 
                                     psrNo + "\'");
            rs.next();
            llId = rs.getString("llid");
            officialSymbol = rs.getString("officialsymbol");
            refSeqAccNo = rs.getString("refseqaccno");
            psrSeq = rs.getString("sequence");
            rs.close();

            // Restream the first three fields
            for (int i = 0; i < psrFieldNo; i++) {
                out.print(fields[i] + "\t");
            }

            // Add the locus link ID, official symbol and reference sequence
            // accession number
            out.print(llId + "\t" + officialSymbol + "\t" + refSeqAccNo + "\t");

            // Restream the remaining fields
            for (int i = psrFieldNo; i < fields.length; i++) {
                out.print(fields[i] + "\t");
            }

            // Add the PSR sequence 
            out.println(psrSeq); 
        } // End while
        
        System.out.println(" Done!  Total records processed:  " + count);

        // Input and output files closed in main()
    } // End method process9()


    /** Processes a list of mRNA accession numbers with associated reference
      * sequence accession numbers, LocusLink Ids, gene symbols, etc.  Obtains
      * the FASTA header for the mRNA accession number and appends the  
      * RefSeqAccNos, LLIDs and gene symbol in XML fields.  Streams this plus
      * the mRNA sequence
      * @param in The input stream
      * @param out The output stream
      * @param outFilename The name of the outfilename (so that more can be
      * created.
      * @throws IOException When an I/O exception is thrown
      */
    public void process10(BufferedReader in, PrintStream out)
                                              throws IOException,
                                                     SQLException {
        int count = 0,
            llId = 0;

        String accNo = "",
               fHeader = "",
               line = "",
               officialSymbol = "",
               refSeqAccNo = "",
               sequence = "",
               tableName = "gbrel145_mrna";

        String []fields = null;

        // Connect to the database
        Connection c = DBI.connectToDB("rmgenechip", "mpauley", "I57CDNu6");

        ResultSet rs = null; 

        // Process
        System.out.print("Processing list"); 
        while ((line = in.readLine()) != null) {
            // Split the line up into fields
            fields = line.split("\t");

            // Get the fields of interest
            accNo = fields[0].trim();
            refSeqAccNo = fields[1].trim();

            // If an appropriate refSeq match was not found, there is no
            // sense in continuing 
            if (refSeqAccNo.equals("\\null")) {
                continue;
            }

            llId = Integer.parseInt(fields[2].trim());
            officialSymbol = fields[3].trim();

            if ((++count % DIVIDER) == 0) {
                System.out.print(".");
            } 
        
            rs = DBI.executeQuery(c, "SELECT fheader, sequence FROM " + 
                                  tableName + " WHERE accno=\'" + accNo + 
                                  "\'");
            if (rs.next()) {
                fHeader = rs.getString("fheader");
                sequence = rs.getString("sequence");
                out.println(">" + fHeader + "<refSeqAccNo>" + refSeqAccNo +
                            "</refSeqAccNo><llId>" + llId + 
                            "</llId><geneSymbol>" + officialSymbol +
                            "</geneSymbol>");
                out.print(FastaFiles.convertSeqToFasta(sequence));
           
                rs.close();
            }
        } // End while

        c.close();
    }       

    /** Processes a list of LocusLink IDs retrieving the PLE sequence from a 
      * database
      * @param in The input stream
      * @param out The output stream
      * @throws IOException When an I/O exception is thrown
      */
    public void process11(BufferedReader in, PrintStream out)
                                                  throws IOException,
                                                          SQLException { 
        int llId = 0,
            pleLength = 0;

        String tableName = "rsrwholegenome",
               line = "",
               pleSequence = "\\null";

        ResultSet rs = null;

        // Connect to the database
        Connection c = DBI.connectToDB("rmgenechip", "mpauley", "I57CDNu6");

        while ((line = in.readLine()) != null) {
            llId = Integer.parseInt(line.trim());

            // Execute query 
            rs = DBI.executeQuery(c, "SELECT ple, plelength  FROM " +
                                      tableName + " WHERE llid=" + llId);
            if (rs.next()) {
                pleLength = rs.getInt("plelength");
                pleSequence = rs.getString("ple");
            } 
            rs.close();

            out.println(llId + "\t" + pleLength + "\t" + pleSequence);
        } // End while 
   
        in.close();
        out.close();  
    } // End method process11()
    

    /** Processes a list of tab-delimited Fasta header/Fasta sequence entries,
      * converting them FASTA format and stripping the polyAs from the sequences
      * @param in The input stream
      * @param out The output stream
      * @throws IOException When an I/O exception is thrown
      */
    public void process12(BufferedReader in, PrintStream out)
                                                   throws IOException {
        String header = "",
               line = "",
               sequence = "";

        String []fields;

        while ((line = in.readLine()) != null) {
            fields = line.split("\t");
            header = ">" + fields[0];
            sequence = FastaFiles.convertSeqToFasta(DBI.clipPolyA(fields[1]));

            out.print(header + "\n" + sequence);
        }
    } // End method process12()

    
    /** Processes a list of LocusLink IDs obtaining the LocusLink ID/Official
      * Symbol/Reference Sequence record from a database and writing it to a
      * file; the remaining records in the database are then dumped.
      * @param in The input stream
      * @param out The output stream
      * @throws IOException When an I/O exception is thrown
      */
    public void process13(BufferedReader in, PrintStream out)
                                                   throws IOException,
                                                          SQLException {
        int count = 0,
            llId = 0;
                                                     
        String line = "",
               officialSymbol = "",
               refSeqAccNo = "",
               tableName = "lllist";

        // Connect to the database
        Connection c = DBI.connectToDB("rmgenechip", "mpauley", "I57CDNu6");

        // Result Set
        ResultSet rs = null;
        while ((line = in.readLine()) != null) {
            // Get rid of any extraneous whitespace
            llId = Integer.parseInt(line.trim());

            if (++count % 100 == 0) {
                System.out.println("Processing LocusLink ID " + llId);
            }

            // Get all of the records with the given LocusLink Id
            rs = DBI.executeQuery(c, "SELECT * FROM " + tableName + " WHERE " +
                                     "llid=" + llId);

            // Put those records in the output file
            while (rs.next()) {
                llId = rs.getInt("llid");
                officialSymbol = rs.getString("officialSymbol");
                refSeqAccNo = rs.getString("refseqaccno");
                out.println(llId + "\t" + officialSymbol + "\t" + refSeqAccNo);
            }

            // Close the ResultSet
            rs.close();

            // Update the database to indicate that the records with this Locus
            // Link Id have been retrieved.
            DBI.executeUpdate(c, "UPDATE " + tableName + " SET inlist=" +
                                 "\'true\' WHERE llid=" + llId);
        }

        // Dump the remaining records
        rs = DBI.executeQuery(c, "SELECT * FROM " + tableName + " WHERE " +
                                 "inList=\'false\'");
        while (rs.next()) {
            llId = rs.getInt("llid");
            officialSymbol = rs.getString("officialSymbol");
            refSeqAccNo = rs.getString("refseqaccno");
            out.println(llId + "\t" + officialSymbol + "\t" + refSeqAccNo);
        }

        rs.close();
        c.close();
    }  // End method process13()


    /** Processes a list of tab-delimited records of which one field is an 
      * accession number; retrieves the associated locus link ID, official
      * symbol and gene number from another table and rewrites the record to
      * include them.
      * @param in The input stream
      * @param out The output stream
      * @throws IOException When an I/O exception is thrown
      */
    public void process14(BufferedReader in, PrintStream out) 
                                                   throws IOException,
                                                          SQLException {
        int count = 0,
            mm_accNoFieldNo = 1;

        String hs_accNo = "",
               hs_geneName = "",
               hs_officialSymbol = "",
               line = "",
               llId = "", 
               mm_accNo = "",
               tableName = "macacant_vs_mrna_12_28_04";

        String []fields; 

        // Connect to the database
        Connection c = DBI.connectToDB("rmgenechip", "mpauley", "I57CDNu6");

        ResultSet rs = null; 

        // Process
        System.out.print("Processing list"); 
        while ((line = in.readLine()) != null) {
            // Remove any extraneous spaces from the line
            line = line.trim();

            if ((++count % DIVIDER) == 0) {
                System.out.print(".");
            } 

            fields = line.split("\t");

            // Get the psr number from the input file (arrays are zero based)
            mm_accNo = (fields[mm_accNoFieldNo - 1]).trim();

            rs = DBI.executeQuery(c, "SELECT hs_accno, hs_officialsymbol, " +
                                     "hs_genename, llid FROM " + 
                                     tableName + " WHERE mm_accno=\'" + 
                                     mm_accNo + "\'");

            if (rs.next()) {
                llId = rs.getString("llid");
                llId = (llId == null) ? "\\null" : llId;
                hs_officialSymbol = rs.getString("hs_officialsymbol");
                hs_officialSymbol = (hs_officialSymbol == null) ? 
                                                   "\\null" : hs_officialSymbol;
                hs_geneName = rs.getString("hs_genename");
                hs_geneName = hs_geneName == null ? "\\null" : hs_geneName;
                hs_accNo = rs.getString("hs_accNo");
		hs_accNo = hs_accNo == null ? "\\null" : hs_accNo;
            } else {
                llId = hs_officialSymbol = hs_geneName = hs_accNo = "\\null";
            }

            rs.close();

            // Restream the first fields
            for (int i = 0; i < mm_accNoFieldNo; i++) {
                out.print(fields[i] + "\t");
            }

            // Add the locus link ID, official symbol, gene name and reference
            // sequence accession number
            out.print(llId + "\t" + hs_accNo + "\t" + hs_officialSymbol + "\t" +
                      hs_geneName + "\t");

            // Restream the remaining fields
            for (int i = mm_accNoFieldNo; i < fields.length; i++) {
                out.print(fields[i]);
                if (i < (fields.length - 1)) {
                    out.print("\t");
                }
            }
  
            out.print("\n");
        } // End while
       
        System.out.println(" Done!  Total records processed:  " + count);

        // Input and output files closed in main()
    } // End method process14()


    /** Processes a list of LocusLink Ids; retrieves all of the PSRs associated
      * with a given LocusLink Id. 
      * @param in The input stream
      * @param out The output stream
      * @throws IOException When an I/O exception is thrown
      */
    public void process15(BufferedReader in, PrintStream out)
                                                   throws IOException,
                                                          SQLException {
        int count = 0,
            llId = 0;

        String line = "",
               query = "",
               tableName = "macacapsr_1_23_05";

        // Connect to the database and define result set.
        Connection c = DBI.connectToDB("rmgenechip", "mpauley", "I57CDNu6");
        ResultSet rs = null;

        // Process
        System.out.print("Processing list. . .");
        while ((line = in.readLine()) != null) {
            count++;

            // Remove any extraneous spaces from the line
            llId = Integer.parseInt(line.trim());

            rs = DBI.executeQuery(c, "SELECT psrno FROM " + tableName + 
                                     " WHERE llid=" + llId);

            while (rs.next()) {
                out.println(llId + "\t" + rs.getString("psrno"));
            }

            rs.close();
        }
        System.out.println(" Done!  Processed " + count + " records.");

        c.close();
    }


    /** Processes a list of LocusLink Ids.  From one table obtains all of the
      * PSRs associated with that LocusLink ID.  From a second table returns
      * top three (by score) macaca sequences. 
      * @param in The input stream
      * @param out The output stream
      * @throws IOException When an I/O exception is thrown
      */
    public void process16(BufferedReader in, PrintStream out)
                                                   throws IOException,
                                                          SQLException {
        int count = 0,
            j = 0,
            llId = 0;

        String line = "",
               psrNo = "",
               query = "",
               tableName1 = "macacapsr_1_23_05",
               tableName2 = "llIdsWithPSRs_1_23_05";

        ArrayList lineList = null;

        PrintStream []outs = {out,
               new PrintStream(new FileOutputStream(new File("output2.tab"))),
               new PrintStream(new FileOutputStream(new File("output3.tab"))),
               new PrintStream(new FileOutputStream(new File("output4.tab"))),
               new PrintStream(new FileOutputStream(new File("output5.tab"))) };
 
        // Connect to the database and define result set.
        Connection c = DBI.connectToDB("rmgenechip", "mpauley", "I57CDNu6");
        ResultSet rs1 = null,
                  rs2 = null;

        // Process
        System.out.print("Processing request for LocusLink ID:  ");
        while ((line = in.readLine()) != null) {
            j = 0;
            count++;

            // Remove any extraneous spaces from the line
            llId = Integer.parseInt(line.trim());
            System.out.println(llId);

            // Find all of the PSRs associated with a given LocusLink ID
            rs1 = DBI.executeQuery(c, "SELECT psrno FROM " + tableName2 + 
                                      " WHERE llid=" + llId);

            // Process all PSRs for a given LLId
            while (rs1.next()) {
                lineList = new ArrayList();

                psrNo = rs1.getString("psrno");
                rs2 = DBI.executeQuery(c, "SELECT mm_accno, bitscore, " +
                                          "mm_alignrange, hspsequence FROM " + 
                                          tableName1 + " WHERE psrno=\'" +
                                          psrNo + "\'");
                while (rs2.next()) {
                    line = rs2.getString("mm_accno") + "\t" +
                           rs2.getString("bitscore") + "\t" +
                           rs2.getString("mm_alignrange") + "\t" +
                           rs2.getString("hspsequence");
                
                    lineList.add(line);
                }
    
                if (lineList.size() >= 3) 
                    Collections.sort(lineList, new Comparator () {
                        public int compare(Object a, Object b) {
                            String []fields1 = ((String)a).split("\t");
                            String []fields2 = ((String)b).split("\t");
                            float bitScore1 =
                                         Float.parseFloat(fields1[1]),
                                  bitScore2 =
                                         Float.parseFloat(fields2[1]);
                            if (bitScore1 < bitScore2) {
                                return -1;
                            } else if (bitScore1 == bitScore2) {
                                return 0;
                            } else {
                                return 1;
                            }
                        }
                    });

                rs2.close();

                outs[j].print(llId + "\t" + psrNo);
                int size = (lineList.size() > 3 ? 3 : lineList.size());
                for (int i = size - 1; i >= 0; i--) {
                   outs[j].print("\t" + (String)lineList.get(i));
               }
               outs[j].print("\n");
               j++;
               if (j > 4) {
                   break;
               }
            }

            rs1.close();

        }

        System.out.println("Done!  Processed " + count + "LocusLink Ids");

        c.close();
    }  // End method process16()


    /** Processes a list of LocusLink Ids; returns the official symbol and
      * gene name for each.
      * @param in The input stream
      * @param out The output stream
      * @throws IOException When an I/O exception is thrown
      */
    public void process17(BufferedReader in, PrintStream out) 
                                                   throws IOException,
                                                          SQLException {
        int i = 0,
            count = 0,
            llId = 0;

        String geneSymbol = "",
               geneName = "";

        String line = "",
               tableName = Constants.LOCUSLINK_TMPL_TABLE_NAME;

        String []spinner = {"|", "/", "-", "|", "-", "\\"};

        // Connect to the database
        Connection c = DBI.connectToDB("rmgenechip", "mpauley", "I57CDNu6");

        ResultSet rs = null; 

        // Process
        System.out.print("Processing list \\"); 
        while ((line = in.readLine()) != null) {
            geneSymbol = "\\null";
            geneName = "\\null";

            // Remove any extraneous spaces from the line
            llId = Integer.parseInt(line.trim());

            if ((count++ % DIVIDER) == 0) {
                System.out.print("\b" + spinner[i++]);
                if (i == 6) {
                    i = 0;
                }
            } 
 
            rs = DBI.executeQuery(c, "SELECT officialsymbol, genename FROM " +
                                     tableName + " WHERE llid=" + llId); 
            if (rs.next()) {
                geneSymbol = rs.getString("officialsymbol");
                geneName = rs.getString("genename");

                if ((geneSymbol) != null &&
                                           (geneSymbol.lastIndexOf("(") >= 0)) {
                    geneSymbol = geneSymbol.substring(0,
                                                   geneSymbol.lastIndexOf("("));
                    geneSymbol = geneSymbol.trim();
                }
                if ((geneName != null) && (geneName.lastIndexOf("(") >= 0)) {
                    geneName = geneName.substring(0, geneName.lastIndexOf("("));
                    geneName = geneName.trim();
                } 
            } // End if

            // Stream the results 
            out.println(llId + "\t" + geneSymbol + "\t" + geneName);

            // Close the ResultSet
            rs.close();
        } // End while
        
        // Close the connection to the database
        c.close();

        System.out.println(" Done!  Total records processed:  " + count);

        // Input and output files closed in main()
    } // End method process17()


    /** Processes a list of LocusLink Ids.  From one table obtains all of the
      * PSRs associated with that LocusLink ID.  From a second table returns
      * top three (by score) macaca sequences. 
      * @param in The input stream
      * @param out The output stream
      * @throws IOException When an I/O exception is thrown
      */
    public void process18(BufferedReader in, PrintStream out)
                                                   throws IOException,
                                                          SQLException {
        int count = 0,
            llId = 0;

        String line = "",
               query = "",
               tableName1 = "humanpsr_vs_baylor";

        ArrayList lineList = null;

        PrintStream []outs = {out,
               new PrintStream(new FileOutputStream(new File("output2.tab"))),
               new PrintStream(new FileOutputStream(new File("output3.tab"))),
               new PrintStream(new FileOutputStream(new File("output4.tab"))),
               new PrintStream(new FileOutputStream(new File("output5.tab"))) };
 
        // Connect to the database and define result set.
        Connection c = DBI.connectToDB("rmgenechip", "mpauley", "I57CDNu6");
        ResultSet rs1 = null,
                  rs2 = null;

        // Process
        System.out.print("Processing request for LocusLink ID:  ");
        while ((line = in.readLine()) != null) {
            count++;

            // Remove any extraneous spaces from the line
            llId = Integer.parseInt(line.trim());
            System.out.println(llId);

            lineList = new ArrayList();

            rs1 = DBI.executeQuery(c, "SELECT psrno, hsplength, contigno, " +
                                      "bitscore, matches, total, " +
                                      "hspposition, hspsequence FROM " + 
                                       tableName1 + " WHERE llid=" +
                                       llId);

            lineList = new ArrayList();
            while (rs1.next()) {
                line = rs1.getString("psrno") + "\t" +
                       rs1.getString("hsplength") + "\t" +
                       rs1.getString("contigno") + "\t" +
                       rs1.getString("bitscore") + "\t" +
                       rs1.getString("matches") + "\t" +
                       rs1.getString("total") + "\t" +
                       rs1.getString("hspposition") + "\t" +
                       rs1.getString("hspsequence");
              
                lineList.add(line);
            }

            rs1.close();
    
            if (lineList.size() >= 1) {
                Collections.sort(lineList, new Comparator () {
                    public int compare(Object a, Object b) {
                        String []fields1 = ((String)a).split("\t");
                        String []fields2 = ((String)b).split("\t");
                        float bitScore1 = Float.parseFloat(fields1[1]),
                              bitScore2 = Float.parseFloat(fields2[1]);
                        if (bitScore1 < bitScore2) {
                            return -1;
                        } else if (bitScore1 == bitScore2) {
                            return 0;
                        } else {
                            return 1;
                        }
                   }
                });
            }

            for (int i = 0; i < 5 && i < lineList.size(); i++) {
                outs[i].println(llId + "\t" + (String)lineList.get(i));
            } // End for
        } // End while
        
        c.close();

        for (int i = 1; i < outs.length; i++) {
            outs[i].close();
        }

        System.out.println("Done!  Processed " + count + " LocusLink Ids");

    }  // End method process18()
    

    /** Processes a list of tab-delimited records of which one field is an 
      * accession number.  Retrieves FASTA information for the accession number
      * from a table and adds information to the header (LocusLink Id, gene
      * symbol) from the list.  Writes enhanced header and sequence as a 
      * FASTA entry. 
      * @param in The input stream
      * @param out The output stream
      * @throws IOException When an I/O exception is thrown
      */
    public void process19(BufferedReader in, PrintStream out) 
                                                   throws IOException,
                                                          SQLException {
        int count = 0,
            mRNAAccNoFieldNo = 2,
            llIdFieldNo = 0,
            geneSymbolFieldNo = 1;

        String line = "",
               accNo = "",
               accNoFieldName = "",
               mRNATablename = "mrnaall_3_12_05",
               refSeqTablename = "refseq10_3_12_05",
               tableName = null;

        String []fields; 

        // Connect to the database
        Connection c = DBI.connectToDB("rmgenechip", "mpauley", "I57CDNu6");

        ResultSet rs = null; 

        // Process
        System.out.print("Processing list"); 
        while ((line = in.readLine()) != null) {
            // Remove any extraneous spaces from the line
            line = line.trim();

            if ((++count % DIVIDER) == 0) {
                System.out.print(".");
            } 

            fields = line.split("\t");

            accNo = fields[mRNAAccNoFieldNo].trim();

            if (accNo.equals("\\null")) {
                continue;
            } else if (accNo.startsWith("NM_") ||
                accNo.startsWith("XM_") ||
                accNo.startsWith("NW_") ||
                accNo.startsWith("NC_") ||
                accNo.startsWith("NG_") ||
                accNo.startsWith("NR_") ||
                accNo.startsWith("XM_") ||
                accNo.startsWith("XR_")) {
                tableName = refSeqTablename;
                accNoFieldName = "refseqaccno";
            } else {
                tableName = mRNATablename;
                accNoFieldName = "accno";
            }

            rs = DBI.executeQuery(c, "SELECT fheader, sequence FROM " +
                                     tableName + " WHERE " + accNoFieldName +
                                     "=\'" + accNo +
                                     "\'"); 

            if (rs.next()) {
               out.print(">" + rs.getString("fheader") +
                         "<llId>" +
                         (fields[llIdFieldNo]).trim() +
                         "</llId><geneSymbol>" +
                         (fields[geneSymbolFieldNo]).trim() +
                         "</geneSymbol>\n" +
                        FastaFiles.convertSeqToFasta(
                                     DBI.clipPolyA(rs.getString("sequence"))));
            } else {
                System.out.print("Lookup failed for " + accNo);
                System.exit(1);
            }

            rs.close();

        } // End while
      
        c.close();
 
        System.out.println(" Done!  Total records processed:  " + count);

        // Input and output files closed in main()
    } // End method process19()


    /** Processes a list of LocusLink Ids retrieving all of the PSRs associated 
      * with a given LocusLink Id.
      * @param in The input stream
      * @param out The output stream
      * @throws IOException When an I/O exception is thrown
      * @throws SQLException When an SQL exception is thrown
      */
    public void process20(BufferedReader in, PrintStream out)
                                                   throws IOException,
                                                          SQLException {
        int count = 0,
            i = 0,
            llId = 0;

        String line = "",
               query = "",
               tableName = "affyPSR_vs_mRNA_2_24_05";

        PrintStream []outs = {out,
               new PrintStream(new FileOutputStream(new File("output2.tab"))),
               new PrintStream(new FileOutputStream(new File("output3.tab"))),
               new PrintStream(new FileOutputStream(new File("output4.tab"))),
               new PrintStream(new FileOutputStream(new File("output5.tab"))),
               new PrintStream(new FileOutputStream(new File("output6.tab"))),
               new PrintStream(new FileOutputStream(new File("output7.tab"))),
               new PrintStream(new FileOutputStream(new File("output8.tab"))),
               new PrintStream(new FileOutputStream(new File("output9.tab"))),
               new PrintStream(new FileOutputStream(new File("output10.tab"))),
               new PrintStream(new FileOutputStream(new File("output11.tab"))),
               new PrintStream(new FileOutputStream(new File("output12.tab"))),
               new PrintStream(new FileOutputStream(new File("output13.tab")))};
 
        // Connect to the database and define result set.
        Connection c = DBI.connectToDB("rmgenechip", "mpauley", "I57CDNu6");
        ResultSet rs = null;

        // Process
        System.out.print("Processing request for LocusLink ID:  ");
        while ((line = in.readLine()) != null) {
            count++;

            // Remove any extraneous spaces from the line
            llId = Integer.parseInt(line.trim());
            System.out.println(llId);

            rs = DBI.executeQuery(c, "SELECT psrno FROM " + 
                                      tableName + " WHERE llid=" +
                                      llId);

            i = 0;
            while (rs.next()) {
                outs[i++].println(llId + "\t" + rs.getString("psrno"));
            } // End while

            rs.close();
        } // End while

        // Close the database connection 
        c.close();

        // Close all of the output files (except the the "main" one which is 
        // closed above)
        for (i = 1; i < outs.length; i++) {
            outs[i].close();
        }

        System.out.println("Done!  Processed " + count + " LocusLink Ids");

    }  // End method process20()


    /** Processes a list of LocusLink Ids retrieving all of the mRNAs associated
      * with a given LLID, returned as a list of accession numbers 
      * @param in The input stream
      * @param out The output stream
      * @throws IOException When an I/O exception is thrown
      * @throws SQLException When an SQL exception is thrown
      */
    public void process21(BufferedReader in, PrintStream out)
                                                   throws IOException,
                                                          SQLException {
        boolean first = true;

        int count = 0,
            llId = 0;

        String line = "",
               query = "",
               tableName = "mRNAAll_2_24_05";

 
        // Connect to the database and define result set.
        Connection c = DBI.connectToDB("rmgenechip", "mpauley", "I57CDNu6");
        ResultSet rs = null;

        // Process
        System.out.print("Processing request for LocusLink ID:  ");
        while ((line = in.readLine()) != null) {
            first = true;
            count++;
        
            // Remove any extraneous spaces from the line
            llId = Integer.parseInt(line.trim());
            System.out.println(llId);

            rs = DBI.executeQuery(c, "SELECT accno FROM " + 
                                      tableName + " WHERE llid=" +
                                      llId);

            out.print(llId + "\t");
            while (rs.next()) {
                if (first) {
                    out.print(rs.getString("accno"));
                    first = false;
                } else {
                    out.print(", " + rs.getString("accno"));
                }
            } // End while

            out.print("\n");

            rs.close();
        } // End while

        // Close the database connection 
        c.close();

        System.out.println("Done!  Processed " + count + " LocusLink Ids");
    }  // End method process21()
    

    /** Processes a list of PSR Numbers retrieving all of the ESTs associated 
      * with a given LocusLink Id and depositing each in a separate output file.
      * @param in The input stream
      * @param out The output stream
      * @throws IOException When an I/O exception is thrown
      * @throws SQLException When an SQL exception is thrown
      */
    public void process22(BufferedReader in, PrintStream out)
                                                   throws IOException,
                                                          SQLException {
        int count = 0,
            i = 0;

        String line = "",
               query = "",
               psrNo = "",
               tableName = "affyPSR_vs_est_3_18_05";

        PrintStream []outs = {out,
               new PrintStream(new FileOutputStream(new File("output2.tab"))),
               new PrintStream(new FileOutputStream(new File("output3.tab"))),
               new PrintStream(new FileOutputStream(new File("output4.tab"))),
               new PrintStream(new FileOutputStream(new File("output5.tab"))),
               new PrintStream(new FileOutputStream(new File("output6.tab"))),
               new PrintStream(new FileOutputStream(new File("output7.tab"))),
               new PrintStream(new FileOutputStream(new File("output8.tab"))),
               new PrintStream(new FileOutputStream(new File("output9.tab"))),
               new PrintStream(new FileOutputStream(new File("output10.tab"))),
               new PrintStream(new FileOutputStream(new File("output11.tab")))};
 
        // Connect to the database and define result set.
        Connection c = DBI.connectToDB("rmgenechip", "mpauley", "I57CDNu6");
        ResultSet rs = null;

        // Process
        System.out.print("Processing request for PSR Number:  ");
        while ((line = in.readLine()) != null) {
            count++;

            // Remove any extraneous spaces from the line
            psrNo = line.trim();
            System.out.println(psrNo);

            rs = DBI.executeQuery(c, "SELECT * FROM " + tableName + 
                                     " WHERE psrno=\'" + psrNo + "\'");

            i = 0;
            while (rs.next()) {
                outs[i++].println(psrNo + "\t" +
                                  rs.getString("accno") + "\t" +
                                  rs.getFloat("bitscore") + "\t" +
                                  rs.getFloat("perident") + "\t" +
                                  rs.getString("sense") + "\t" +
                                  rs.getString("queryalignrange") + "\t" +
                                  rs.getInt("queryalignlength") + "\t" +
                                  rs.getString("hitalignrange") + "\t" +
                                  rs.getInt("hitalignlength"));
            } // End while

            rs.close();
        } // End while

        // Close the database connection 
        c.close();

        // Close all of the output files (except the the "main" one which is 
        // closed above)
        for (i = 1; i < outs.length; i++) {
            outs[i].close();
        }

        System.out.println("Done!  Processed " + count + " PSRs.");

    }  // End method process22()


    /** Processes a list of LLId/PSR Numbers retrieving the best corresponding 
      * monkey sequence (highest percent identity) corresponding to that PSR
      * from a table. 
      * @param in The input stream
      * @param out The output stream
      * @throws IOException When an I/O exception is thrown
      * @throws SQLException When an SQL exception is thrown
      */
    public void process23(BufferedReader in, PrintStream out)
                                                   throws IOException,
                                                          SQLException {
        int count = 0,
            i = 0,
            llId = 0,
            recordId = 0,
            maxRecordId = 0;

        double perIdent = 0,
               maxPerIdent = 0;

        String line = "",
               query = "",
               psrNo = "",
               tableName = "psr_vs_monkey",
               sense = null;
 
        String []fields = null;

        // Connect to the database and define result set.
        Connection c = DBI.connectToDB("rmgenechip", "mpauley", "I57CDNu6");
        ResultSet rs = null;

        // Process
        System.out.print("Processing request for line:  ");
        while ((line = in.readLine()) != null) {
            System.out.println(line);

            fields = (line.trim()).split("\t");

            count++;

            // Get the PSR number
            llId = Integer.parseInt(fields[0].trim());
            psrNo = fields[1].trim();

            rs = DBI.executeQuery(c, "SELECT recordid, peridentity FROM " +
                                  tableName + " WHERE psrno=\'" + psrNo + "\'");

            maxPerIdent = 0;

            while (rs.next()) {
                perIdent = Double.parseDouble(rs.getString("peridentity"));
                recordId = Integer.parseInt(rs.getString("recordid"));
                if (perIdent > maxPerIdent) {
                    maxPerIdent = perIdent;
                    maxRecordId = recordId;
                }
            } // End while

            rs.close();

            if (maxPerIdent > 0) {
                rs = DBI.executeQuery(c, "SELECT monkeyId, peridentity, " +
                                      "sense, psrsequence FROM " + tableName +
                                      " where recordid=" + maxRecordId);
                rs.next();         // Won't ever return null 
                out.println(llId + "\t" + psrNo + "\t" +
                            rs.getString("monkeyId") + "\t" +
                            rs.getString("peridentity") + "\t" +
                            rs.getString("sense") + "\t" +
                            rs.getString("psrsequence"));
                rs.close();
            } else {
                out.println(llId + "\t" + psrNo + "\t" +
                            "\\null" + "\t" +
                            "\\null" + "\t" +
                            "\\null" + "\t" +
                            "\\null");
            }
            
        } // End while

        // Close the database connection 
        c.close();

        System.out.println("Done!  Processed " + count + " PSRs.");

    }  // End method process23()

    /** Processes a tab-delimited file of LocusLink Ids, etc., retaining only 
      * the first record per given LocusLink Id.
      * @param in The input stream
      * @param out The output stream
      * @throws IOException When an I/O exception is thrown
      * @throws SQLException When an SQL exception is thrown
      */
    public void removeDuplicates(BufferedReader in, PrintStream out)
                                                   throws IOException,
                                                          SQLException {
        boolean duplicateFound = false;

        int llId = 0,
            llIdNext = 0,
            llIdIndex = 0;               // Index of the LocusLink Id

        String line = null;              // A line of text
        String []fields = null;          // Fields making up a line

        line = in.readLine();
        do {
            out.println(line);
            fields = line.split("\t");
            llId = Integer.parseInt(fields[llIdIndex]);
            do {
                duplicateFound = false;
                if ((line = in.readLine()) != null) {
                    fields = line.split("\t");
                    if (Integer.parseInt(fields[llIdIndex]) == llId) {
                        duplicateFound = true;
                    }
                }
            } while ((line != null) && duplicateFound);
       } while (line != null);
    } // End method removeDuplicates()

    /** Processes a list of LocusLink Ids, obtaining information about each one
      * from a database
      * @param in The input stream
      * @param out The output stream
      * @throws IOException When an I/O exception is thrown
      */
    public void process24(BufferedReader in, PrintStream out) 
                                                   throws IOException,
                                                          SQLException {
        int count = 0,
            llId = 0;

        String baseAccNo = null,
               extAccNo = null,
               geneSymbol = null,
               line = null,
               tableName = "hflmrna_5_23_05";

        String []fields = null;

        // Connect to the database
        Connection c = DBI.connectToDB("rmgenechip", "mpauley", "I57CDNu6");

        ResultSet rs = null; 

        // Process
        System.out.print("Processing list"); 
        while ((line = in.readLine()) != null) {
            // Remove any extraneous spaces from the line
            line = line.trim();

            if ((++count % DIVIDER) == 0) {
                System.out.print(".");
            } 

            fields = line.split("\t");
            llId = Integer.parseInt(fields[0].trim());
            geneSymbol = fields[1].trim();

            rs = DBI.executeQuery(c, "SELECT baseaccno, extaccno FROM " +
                                     tableName + " WHERE llid=" + 
                                     llId);

            if (rs.next()) {
                baseAccNo = rs.getString("baseaccno");
                extAccNo = rs.getString("extaccno");
            }

            rs.close();

            out.println(llId + "\t" + geneSymbol + "\t" + baseAccNo + "\t" +
                        extAccNo);
        } // End while
       
        System.out.println(" Done!  Total records processed:  " + count);

        // Input and output files closed in main()
    } // End method process14()
} // End class ListAction
