# Supplementary material for: Leveraging human genomic information to identify nonhuman primate sequences for expression array development
Source: BMC Genomics. 2005 Nov 15;6:160. doi: 10.1186/1471-2164-6-160 (PMC1314899; doi:10.1186/1471-2164-6-160)
Supplement: Additional File 6 — Java methods. An archived collection of Java methods used in determining last exons and generating primer pairs. Used in conjuction with bioJava 1.30 (also included). See the file BlastObjectParser.java for a brief explanation on usage of the various processing methods. [file 1471-2164-6-160-S6.gz › FileManipulation/LLTmplProcessor.java]

package FileManipulation;

// imports:  Java standard packages
import java.io.BufferedReader;
import java.util.ArrayList;
import java.io.IOException;

/** Class describing (a portion of) the information stored in the LocusLink
  * template (LL_tmpl) file.
  * @author Mark Pauley 
  */
class LLTmplRecord {

    /** Default constructor; initializes all fields to default values.
      */
    public LLTmplRecord() {
        this.locusID = 0; 
        this.currentLocusID = 0;
        this.locusConfirmed = "\\null";
        this.locusType = "\\null";
        this.isPseudogene = false;
        this.organism = "\\null";
        this.status = "\\null";
        this.refSeqAccNos = new MyArrayList();
        this.symbol = "\\null";
        this.geneName = "\\null";
        this.aliasSymbols = new MyArrayList();
        this.summary = "\\null";
        this.isIntronless = false;
        this.chrs = new MyArrayList();
        this.isHypothetical = false;
        this.isProteinCoding = false;
        this.isWithdrawn = false;
    }
 
    /** Constructor; initializes all fields to values provided
      * @param locusID The unique integer id for a locus
      * @param currentLocusID If present, locusID has merged with this one
      * @param locusConfirmed
      * @param locusType Description of the type of locus
      * @param isPseudogene true/false
      * @param organism Source species
      * @param status Type of reference sequence record
      * @param refSeqAccNos mRNA accession numbers
      * @param symbol The symbol used for gene reports
      * @param geneName The name of the gene
      * @param aliasSymbol Other symbols associated with this gene
      * @param summary A summary description of the gene, its products, etc.
      * @param isIntronless true/false
      * @param chr The chromosome assignments
      * @param isHypothetical true/false
      * @param isProteinCoding true/false
      * @param isWithdrawn true/false
      */
    public LLTmplRecord(int locusID, int currentLocusID, String locusConfirmed,
                        String locusType, boolean isPseudogene, String organism,
                        String status, MyArrayList refSeqAccNos, String symbol,
                        String geneName, MyArrayList aliasSymbols, 
                        String summary, boolean isIntronless,
                        MyArrayList chrs, boolean isHypothetical,
                        boolean isProteinCoding,
                        boolean isWithdrawn) {
        this.locusID = locusID;
        this.currentLocusID = currentLocusID;
        this.locusConfirmed = locusConfirmed;
        this.locusType = locusType;
        this.isPseudogene = isPseudogene;
        this.organism = organism;
        this.status = status;
        this.refSeqAccNos = refSeqAccNos;
        this.symbol = symbol;
        this.geneName = geneName;
        this.aliasSymbols = aliasSymbols;
        this.summary = summary;
        this.isIntronless = isIntronless; 
        this.chrs = chrs;
        this.isHypothetical = isHypothetical;
        this.isProteinCoding = isProteinCoding;
        this.isWithdrawn = isWithdrawn;
    }

    /** Sets the LocusLink ID of the record.
      * @param locusID The LocusLink ID of the record.
      */
    public void setLocusID(int locusID) { 
        this.locusID = locusID;
    }

    /** Sets the current LocusLink ID of the record.
      * @param currentLocusID The current LocusLink ID of the record.
      */
    public void setCurrentLocusID(int currentLocusID) { 
        this.currentLocusID = currentLocusID;
    }

    /** Sets the LOCUS_CONFIRMED field of the record.
      * @param locusConfirmed The LOCUS_CONFIRMED field of the record.
      */
    public void setLocusConfirmed(String locusConfirmed) { 
        this.locusConfirmed = locusConfirmed;
    }
    
    /** Sets the LOCUS_TYPE field of the record. 
      * @param locusType The LOCUS_TYPE field of the record.
      */
    public void setLocusType(String locusType) { 
        this.locusType = locusType;
    }
    
    /** Sets the pseudogene flag of the record 
      * @param pseudogene true if the locus represents a pseudogene, false 
      * otherwise. 
      */
    public void setIsPseudogene(boolean isPseudogene) { 
        this.isPseudogene = isPseudogene;
    }


    /** Sets the ORGANISM field of the record.
      * @return The organism
      */
    public void setOrganism(String organism) { 
        this.organism = organism;
    }
    
    /** Sets the status field of the record.
      * @param status The STATUS field of the record.
      */
    public void setStatus(String status) { 
        this.status = status;
    }
    
    /** Stores a Reference Sequence accession number in an array list.
      * @param refSeqAccNo A Reference Sequence accession number.
      */
    public void setRefSeq(String refSeqAccNo) {
        refSeqAccNos.add(refSeqAccNo);     // Accession numbers are stored in
                                           // an arraylist 
    }

    /** Sets the official/preferred symbol of the record.
      * @param symbol The official/preferred symbol of the record.
      */
    public void setSymbol(String symbol) {
        this.symbol = symbol;
    }

    /** Sets the official/preferred gene name of the record.
      * @param geneName The official/preferred name of the gene.
      */
    public void setGeneName(String geneName) {
        this.geneName = geneName;
    }
    
    /** Stores an alias symbol.
      * @param aliasSymbol An alternative symbol of the locus.
      */
    public void setAliasSymbol(String aliasSymbol) {
        aliasSymbols.add(aliasSymbol);
    }
    
    /** Sets the summary of the locus.
      * @param summary The summary of the locus.
      */
    public void setSummary(String summary) {
        this.summary = summary;
    }

    /** Sets the intronless flag of the locus.
      * @param intronless The intronless flag of the locus 
      */
    public void setIsIntronless(boolean isIntronless) {
        this.isIntronless = isIntronless;
    }

    /** Stores a chromosome assignment of the locus.
      * @param chr A chromosome assignment.
      */
    public void setChr(String chr) {
        chrs.add(chr);                   // Chromosome assignments are stored in
                                         // an arraylist  
    }

    /** Sets the hypothetical flag of the locus.
      * @param isHypothetical true/false
      */
    public void setIsHypothetical(boolean isHypothetical) {
        this.isHypothetical = isHypothetical;
    }

    /** Sets the protein-coding flag of the locus.
      * @param isProteinCoding true/false
      */
    public void setIsProteinCoding(boolean isProteinCoding) {
        this.isProteinCoding = isProteinCoding;
    }

    /** Sets the withdrawn flag of the locus.
      * @param isWithdrawn true/false
      */
    public void setIsWithdrawn(boolean isWithdrawn) {
        this.isWithdrawn = isWithdrawn;
    }

    /** Retrieve the LocusLink ID of the record.
      * @return The LocusLink ID of the record.
      */
    public int getLocusID() {
        return locusID;
    } 

    /** Retrieve the organim of the record.
      * @return The organism of the record.
      */
    public String getOrganism() {
        return organism;
    } 

    /** Retrieve the official symbol of the record.
      * @return The official symbol of the record.
      */
    public String getSymbol() {
        return symbol;
    } 


    /** Determine whether a reference sequence has already been recorded 
      * @param The reference sequence accession number
      * @return true if the reference sequence is unique (not already in the
      * list), false otherwise
      */
    public boolean isUniqueRefSeq(String accNo) {
        if (refSeqAccNos.indexOf(accNo) == -1) {
            return true;
        } else {
            return false;
        }
    }

    /** Returns a String representation of the record
      * @return A String representation of the record; all fields are returned
      * separated by tabs
      */
    public String recordToString() {
        return locusID + "\t" +
               ((currentLocusID == 0) ? "\\null" : 
                              (new Integer(currentLocusID)).toString()) + "\t" +
               locusConfirmed + "\t" +
               locusType + "\t" +
               isPseudogene + "\t" + 
               organism + "\t" +
               status + "\t" + 
               refSeqAccNos.listToString() + "\t" +
               symbol + "\t" +
               geneName + "\t" + 
               aliasSymbols.listToString() + "\t" +
               summary + "\t" +
               isIntronless + "\t" +
               chrs.listToString() + "\t" +
               isHypothetical + "\t" +
               isProteinCoding + "\t" +
               isWithdrawn;
    }

    /** Provides the reference sequence accession numbers associated with the 
      * record
      * @return A string consisting of rows (separated by carriage returns) of
      * locusLink ID/Official Symbol/Accession number combinations
      */
    public String refSeqsToString() { 
        int llid = getLocusID();              // Get the LocusLink Id of the 
                                              // record
        String returnString = "",             // String to return
               geneSymbol = getSymbol();      // The symbol of the gene 
                                              // (official or preferred)

        // Remove (official) or (preferred) from end of symbol
        if (!symbol.equals("\\null")) {
            geneSymbol = geneSymbol.substring(0, symbol.indexOf("(") - 1);
        }

        // Record has no Reference Sequence accession numbers associated with
        // it.
        if (refSeqAccNos.size() == 0) {
            returnString = llid + "\t" + geneSymbol + "\t\\null\n";
        } else {  
            for (int i = 0; i < refSeqAccNos.size(); i++) {
                returnString += llid + "\t" + geneSymbol + "\t" + 
                                (String)refSeqAccNos.get(i) + "\n"; 
            }
        }

        return returnString;
    }


    // Data members
    private int locusID;                 // The unique integer id for a locus
    private int currentLocusID;          // If present, locusID has merged
                                         // with this one  (may be NULL)
    private String locusConfirmed;       // One of yes or no
    private String locusType;            // Description of the type of locus;
                                         // one possibility is "pseudogene" 
    private boolean isPseudogene;        // true if locus represents a pseudo-
                                         // gene; false otherwise 
    private String organism;             // Source species
    private String status;               // Type of reference sequence record;
                                         // one of REVIEWED, PROVISIONAL,
                                         // PREDICTED, MODEL (may be NULL)
    private MyArrayList refSeqAccNos;    // A list containing mRNA accession
                                         // numbers; may be either NM_ (curated)
                                         // or XM_ (model) (may be NULL)
    private String symbol;               // The symbol used for gene reports,
                                         // either "official" or "preferred"
    private String geneName;             // The name of the gene, either
                                         // "official" or "preferred" (may be
                                         // NULL)
    private MyArrayList aliasSymbols;    // Other symbols associated with this
                                         // gene (may be NULL)
    private String summary;              // A summary description of the gene,
                                         // its products, etc.  May contain the
                                         // word "intronless" (may be NULL) 
    private boolean isIntronless;        // true if locus represents an intron-
                                         // less gene, false otherwise 
    private MyArrayList chrs;            // The chromosome assignment (may be
                                         // NULL; may be present more than once
                                         // per record) 
    private boolean isHypothetical;      // true if the record contains the 
                                         // term "hypothetical"; false otherwise
    private boolean isProteinCoding;     // true is the gene is protein-coding;
                                         // false otherwise
    private boolean isWithdrawn;         // true if the locus has been;
                                         // false otherwise
}

/** A class to process the LL_tmpl file; extracts and displays the fields
  * specified in the LLTmpl class
  * @author Mark Pauley
  */
public class LLTmplProcessor {

    public static final boolean doKeepXM = true;   // Flag that determines
                                                   // whether XM_ sequences are
                                                   // retained

    /** Default constructor; creates a new instance of LLTmplProcessor. */
    public LLTmplProcessor() {
        ;                          // Nothing to do!
    }

    
    /** Parses a LL_tmpl file, printing to stdout a tab-delimited representation
      * of each record.
      * @param r A reader for the file.
      * @throws IOException If an I/O error occurs. 
      */ 
    public static void parse(BufferedReader r) throws IOException {
        String line = "";
        ArrayList recordLines = new ArrayList();   // Lines (of text) comprising
                                                   // a LocusLink Tmpl record
        LLTmplRecord rec = null;
           
        // Read in first line and quit if an error is encountered
        line = r.readLine();
        if (line == null) {
            System.err.println("Empty input file.  Exiting. . .");
            System.exit(1);
        } else if (!line.startsWith(">>")) {
            System.err.println("This file does not appear to have the " +
                               "correct format.  Exiting. . ."); 
            System.exit(1);
        }

        // Read in the remainder of the file
        while (line != null) {
            // Remove all the elements in the recordLines list.
            recordLines.clear();

            // Next line is the first line of a record
            line = r.readLine();
            while ((line != null) && (!line.startsWith(">>"))) {
                recordLines.add(line);
                line = r.readLine();
            }
            // Process the record
            rec = processRecord(recordLines);

            // Print out results.             
            System.out.println(rec.recordToString());
        }
    }

    
    /** Parses a LL_tmpl file, finding all of the reference sequences that 
      * correspond to a given LocusLink id.  LocusLink IDs to process are 
      * specified in an ArrayList sent in as a parameter (if the list is empty
      * all LLIds are processed).  Results are sent to stdout.  As written only
      * Homo sapien records are retained.
      * @param r A reader for the file.
      * @param a An arrayList containing a list of LocusLink ids 
      * @throws IOException If an I/O error occurs. 
      */ 
    public static void findAssoRefSeqs(BufferedReader r,
                                       ArrayList a) throws IOException {
        boolean isHuman = false;                   // Species of record is/is
                                                   // not human
        int llid = 0,                              // The LocusLink Id of the
                                                   // record
            count = 0;                             // For adding recordID

        String line = "",                          // A line of text read in
                                                   // from the LL_tmpl file
               organism = "";                      // The organism of the
                                                   // current record.
        String []fields = null;
 
        ArrayList recordLines = new ArrayList();   // Lines (of text) comprising
                                                   // a LocusLink Tmpl record
        LLTmplRecord rec = null;                   // A LocusLink record
           
        // Read in first line of the proposed LL_tmpl file and quit if an error
        // is encountered
        line = r.readLine();
        if (line == null) {
            System.err.println("Empty input file.  Exiting. . .");
            System.exit(1);
        } else if (!line.startsWith(">>")) {
            System.err.println("This file does not appear to have the " +
                               "correct format.  Exiting. . ."); 
            System.exit(1);
        }

        // Read in the remainder of the LL_tmpl file
        while (line != null) {
            // Remove all the elements in the recordLines list.
            recordLines.clear();

            // Next line is the first line of a record (the line starting
            // with >> is dropped) 
            line = r.readLine();
            while ((line != null) && (!line.startsWith(">>"))) {
                recordLines.add(line);
                line = r.readLine();
            }

            // Process the record
            rec = processRecord(recordLines);

            // Get the LocusLink Id of the record (for processing below)
            llid = rec.getLocusID();

            // Is the record human?
            organism = rec.getOrganism();
            if ((organism.toLowerCase()).equals("homo sapiens")) {
                isHuman = true;
            } else {
                isHuman = false;
            }

            // If the LocusLink Id list is empty OR if the record is in the
            // LocusLink IDs list AND if the record is human, print out
            // the assoicatied reference sequences.
            if ((a == null) || (a.indexOf(Integer.toString(llid)) != -1) &&
                                                                      isHuman) {
                fields = (rec.refSeqsToString()).split("\n");
                for (int i = 0; i < fields.length; i++) {
                    ++count;
                    System.out.println(count + "\t" + fields[i]);
                }
           } 
        }
    }

    /** Processes a LocusLink record returning a LocusLink template object.
      * @param aL An arraylist (of strings) that contains all of the lines of a
      * single LL_tmpl record
      * @return A LocusLink template record object
      */ 
    private static LLTmplRecord processRecord(ArrayList aL) {
        String line = "",             // A line of text from the file
               tag  = "",             // The tag of a field from the file
               value = "";            // The value of a field from the file 

        String []fields = null;       // For the fields in a given line of the
                                      // record

        // Create a new LocusLink template record 
        LLTmplRecord r = new LLTmplRecord();

        // Process each line of the record.  Processing is "event driven;" a 
        // line is processed according to the tag that starts it.
        for (int i = 0; i < aL.size(); i++) {

            // Retrieve the line from the ArrayList
            line = (String)aL.get(i);

            // Split the line into two parts with no leading or trailing 
            // spaces in either
            fields = line.split(":", 2);      // Split into only two parts
            tag = fields[0].trim();
            value = fields[1].trim();
  
            // Process the line according to its tag 
            if (tag.equals("LOCUSID")) {
                r.setLocusID(Integer.parseInt(value));
            } else if (tag.equals("CURRENT_LOCUSID")) {
                r.setCurrentLocusID(Integer.parseInt(value));
            } else if (tag.equals("LOCUS_CONFIRMED")) {
                r.setLocusConfirmed(value);
            } else if (tag.equals("LOCUS_TYPE")) {
                r.setLocusType(value);
                if ((value.toLowerCase()).indexOf("pseudogene") >= 0) {
                    r.setIsPseudogene(true);
                } 
                if ((value.toLowerCase()).indexOf("gene with protein product")
                                               >= 0) {
                    r.setIsProteinCoding(true);
                }
            } else if (tag.equals("ORGANISM")) {
                r.setOrganism(value.toLowerCase());
            } else if (tag.equals("STATUS")) {
                r.setStatus(value);
                if ((value.toLowerCase()).indexOf("withdrawn") >= 0) {
                    r.setIsWithdrawn(true);
                }
            } else if (tag.equals("NM")) {
                String accNo = ((value.split("\\|"))[0]).trim();
                if (r.isUniqueRefSeq(accNo)) {       // Same reference sequence
                                                     // may appear more than
                                                     // once in the same record
                    r.setRefSeq(accNo);
                }
            } else if (tag.equals("XM")) {
                String []info = value.split("\\|");
                if (info[0].startsWith("NM_")) {      // Keep if NM_ reference
                                                      // sequence 
                    if (r.isUniqueRefSeq(info[0])) {  // Don't store duplicate
                                                      // accession numbers 
                        r.setRefSeq(info[0]);
                    }
                } else if (info[0].startsWith("XM_")) {  // Optionally keep if
                                                         // XM_ sequence
                    if (doKeepXM &&
                          (r.isUniqueRefSeq(info[0]))) { // Don't store
                                                         // duplicate accession
                        r.setRefSeq(info[0]);            // numbers 
                    } 
                } 
            } else if (tag.equals("OFFICIAL_SYMBOL")) {
                r.setSymbol(value + " (official)");
            } else if (tag.equals("PREFERRED_SYMBOL")) {
                r.setSymbol(value + " (preferred)");
            } else if (tag.endsWith("_GENE_NAME")) {
                if (tag.startsWith("OFFICIAL")) {
                    value += " (official)";
                } else if (tag.startsWith("PREFERRED")) {
                    value += " (preferred)";
                }
                r.setGeneName(value);
            } else if (tag.equals("ALIAS_SYMBOL")) {
                r.setAliasSymbol(value);
            } else if (tag.equals("SUMMARY")) {
                r.setSummary(value);
                if (((value.toLowerCase()).indexOf("intronless") >= 0 ) || 
                    (value.toLowerCase()).indexOf("intron-less") > 0 ) {
                    r.setIsIntronless(true);
                }
            } else if (tag.equals("CHR")) {
                r.setChr(value);     // Chromosome assignment does not have to
                                     // be a number (can be x or y)!
            }

            if ((line.toLowerCase()).indexOf("hypothetical") >= 0) {
                r.setIsHypothetical(true);
            }
        }

        return r;
    }
}
