# Supplementary material for: Leveraging human genomic information to identify nonhuman primate sequences for expression array development
Source: BMC Genomics. 2005 Nov 15;6:160. doi: 10.1186/1471-2164-6-160 (PMC1314899; doi:10.1186/1471-2164-6-160)
Supplement: Additional File 6 — Java methods. An archived collection of Java methods used in determining last exons and generating primer pairs. Used in conjuction with bioJava 1.30 (also included). See the file BlastObjectParser.java for a brief explanation on usage of the various processing methods. [file 1471-2164-6-160-S6.gz › FileManipulation/LLTmplReporter.java]

package FileManipulation;

// imports:  Java standard packages 
import java.util.ArrayList;
import java.io.BufferedReader;
import java.io.FileReader;
import java.io.File;
import java.io.IOException;

/** Driver class for working with the LL_tmpl file. */

public class LLTmplReporter {
    public static void main(String args[]) {
        reportOnFile(args[0]);
        // reportOnFileListedRefSeqs(args[0], args[1]);
    }

    /** Processes an entire LocusLink Template (LL_tmpl) file at once.
      * @param inputFilename The name of the LL_tmpl file
      */
    public static void reportOnFile(String inputFilename) { 
        BufferedReader in = null;
 
        File inputFile = new File(inputFilename);

        // Open the input file and process
        try {
            in = new BufferedReader(new FileReader(inputFile));
            // Parses the LL_tmpl file into tab-delimited format.  Results are
            // sent to standard output
            // LLTmplProcessor.parse(in); 
            // For every LocusLink record, find the associated reference
            // sequences (method is written so that only human records are
            // processed).  Results are sent to standard output
            LLTmplProcessor.findAssoRefSeqs(in, null);
        } catch (IOException iOE) {
            iOE.printStackTrace();
        }
   } // End method reportOnFile() 


   /** Provides information from the LL_tmpl file for LocusLink IDs specified
     * in a list.
     * @param ll_tmplFilename The name of the LL_tmpl file
     * @param listFilename A file containing a list of LocusLink IDs to process
     */
   public static void reportOnFileListedRefSeqs(String ll_tmplFilename,
                                                String listFilename) {
        ArrayList a = new ArrayList();

        BufferedReader in = null,
                       in2 = null;
 
        File inputFile = new File(ll_tmplFilename),
             inputFile2 = new File(listFilename); 

        String line = "";
        
        // Open the input file and process
        try {
            in = new BufferedReader(new FileReader(inputFile));
            in2 = new BufferedReader(new FileReader(inputFile2));
            System.err.println("Processing locusLink ID list. . .");
            while ((line = in2.readLine()) != null) {
                a.add(line.trim());
            }
            System.err.println("Processing locusLink IDs. . .");
            LLTmplProcessor.findAssoRefSeqs(in, a);
        } catch (IOException iOE) {
            iOE.printStackTrace();
        }
   } // End method reportOnFileListedRefSeqs() 
} // End class LLTmplReporter
