# Supplementary material for: Leveraging human genomic information to identify nonhuman primate sequences for expression array development
Source: BMC Genomics. 2005 Nov 15;6:160. doi: 10.1186/1471-2164-6-160 (PMC1314899; doi:10.1186/1471-2164-6-160)
Supplement: Additional File 6 — Java methods. An archived collection of Java methods used in determining last exons and generating primer pairs. Used in conjuction with bioJava 1.30 (also included). See the file BlastObjectParser.java for a brief explanation on usage of the various processing methods. [file 1471-2164-6-160-S6.gz › FileManipulation/MyArrayList.java]

package FileManipulation;
 
import java.util.ArrayList;
import java.util.Collection;

/** Class that extends ArrayList to provide specialized toString() methods for
    specific types of lists.
  * @author Mark Pauley 
  */ 
public class MyArrayList extends ArrayList {

    /** Default constructor for creating a MyArrayList; creates an empty
        list with an initial capacity of ten. 
      */
    public MyArrayList() {
        super();
    }

    /** Constructor for creating a MyArrayList from a Collection
      * @param c The collection whose elements are to be placed into this list 
      */
    public MyArrayList(Collection c) {
        super(c);
    }

    /** Constructor for creating a MyArrayList with the specified initial
        capacity
      * @param initialCapacity The initial capacity of the list
      */
    public MyArrayList(int initialCapacity) {
        super(initialCapacity);
    }

    /** Returns a specialized string representation of a list.  The string 
      * representation consists of the elements in the list separated by pipes.
      * @return The string representation of the list.  The string representa-
      * tion consists of the elements in the list separated by pipes 
      */
    public String listToString() {
        if (this.isEmpty()) {
            return "\\null";
        } else {
            String returnString = "";
            Object obj = null;        // To hold elements retrieved from the
                                      // ArrayList
            for (int i = 0; i < this.size(); i++) {
                obj = this.get(i);
                if (obj instanceof String) { 
                    returnString += (String)obj;
                } else if (obj instanceof Integer) {
                    returnString += ((Integer)obj).toString(); 
                }
                // Only add pipes between elements
                if (i < this.size() - 1) {
                    returnString += "|";
                }
            } 
            return returnString;
        }
    }

    /** Method main() (for testing purposes)
      * @param args - Holds the command-line parameters
      */  
    public static void main(String []args) {
        MyArrayList mAL = new MyArrayList();
        mAL.add("This");
        mAL.add("class");
        mAL.add("is");
        mAL.add("cool");
        mAL.add("!!!");
        mAL.add(new Integer(1));
        mAL.add(new Integer(2));
        mAL.add(new Integer(3));

        System.out.println(mAL.listToString());
    }
} 
