# Supplementary material for: Leveraging human genomic information to identify nonhuman primate sequences for expression array development
Source: BMC Genomics. 2005 Nov 15;6:160. doi: 10.1186/1471-2164-6-160 (PMC1314899; doi:10.1186/1471-2164-6-160)
Supplement: Additional File 6 — Java methods. An archived collection of Java methods used in determining last exons and generating primer pairs. Used in conjuction with bioJava 1.30 (also included). See the file BlastObjectParser.java for a brief explanation on usage of the various processing methods. [file 1471-2164-6-160-S6.gz › FileManipulation/Primer3Action.java]

package FileManipulation;

// imports:  Java standard packages 
import java.io.BufferedReader;
import java.io.FileReader;
import java.io.File;
import java.io.PrintStream;
import java.io.FileOutputStream;
import java.io.IOException;
import java.sql.SQLException;

public class Primer3Action {
    public static void main(String args[]) {

       int idIndex = 0;                    // Column in list file of identifier
                                           // (e.g., LocusLink ID)

       String tableName = "target_epletemp_1_23_05",
              idName = "llId",
              inFilename = null,
              outFilename = null;

       if  (args[0].equals("-h")) {
           System.out.println("Usage:  java FileManipulation.Primer3Action " +
                              "[-n idName] [-x idIndex]\n[-i listFilename] " +
                              "[-o outputFilename] [-d tableName]");
           System.exit(1);
       }
              
       for (int i = 0; i < args.length; i++) {
           if (args[i].equals("-d")) {
               tableName = args[i + 1];
           } else if (args[i].equals("-i")) {
               inFilename = args[i + 1];
           } else if (args[i].equals("-o")) {
               outFilename = args[i + 1];
           } else if (args[i].equals("-n")) {
               idName = args[i + 1];
           } else if (args[i].equals("-x")) {
               idIndex = Integer.parseInt(args[i + 1]);
           } 
       }

       createPrimer3Input(tableName, idIndex, idName, inFilename,
                          outFilename);
    } // End method main()

    public static void createPrimer3Input(String tableName,
                                          int idIndex,
                                          String idName,
                                          String inFilename,
                                          String outFilename) {

        File inFile = null,              // Representation of the input file
             outFile = null;             // Representation of the output file
 
        BufferedReader in = null;        // For reading

        PrintStream out = null;          // For writing

        // Open required files and process
        try {
            if (inFilename != null) {
                inFile = new File(inFilename);
                in = new BufferedReader(new FileReader(inFile));
            }

            if (outFilename != null) {
                outFile = new File(outFilename);
                out = new PrintStream(new FileOutputStream(outFile));
            } else {
                out = System.out;
            }      
 
            // Create the Primer3 object
            Primer3 p = new Primer3();
            p.process(tableName, idIndex, idName, in, out, false);

            if (in != null) {
                in.close();
            }
            if (out != null) {
               out.close();
            }
        } catch (IOException iOE) {
            iOE.printStackTrace();
        } catch (SQLException s) {
            s.printStackTrace();
        } 
    } // End method createInput()
} // End class Primer3Action
