# Supplementary material for: Leveraging human genomic information to identify nonhuman primate sequences for expression array development
Source: BMC Genomics. 2005 Nov 15;6:160. doi: 10.1186/1471-2164-6-160 (PMC1314899; doi:10.1186/1471-2164-6-160)
Supplement: Additional File 6 — Java methods. An archived collection of Java methods used in determining last exons and generating primer pairs. Used in conjuction with bioJava 1.30 (also included). See the file BlastObjectParser.java for a brief explanation on usage of the various processing methods. [file 1471-2164-6-160-S6.gz › FileManipulation/Primer3.java]

package FileManipulation;

import java.io.PrintStream;
import java.io.BufferedReader;
import java.io.IOException;
import java.sql.DriverManager;
import java.sql.Connection;
import java.sql.SQLException;
import java.sql.Statement;
import java.sql.ResultSet;
import java.util.ArrayList;

public class Primer3 {
    // Data members
    private int primerMinSize = Constants.PRIMER_MIN_SIZE;
    private int primerMaxSize = Constants.PRIMER_MAX_SIZE;

    private String dbName = Constants.DB_NAME;
    private String userId = Constants.USER_ID;
    private String passwd = Constants.PASSWD;

    private String primerrangeTableName = Constants.PRIMERRANGE_TABLE_NAME;
    private String u133InstructTableName = Constants.U133INSTRUCT_TABLE_NAME;
    private String rsrTableName = Constants.RSR_TABLE_NAME;
    private String targetTableName = Constants.TARGET_TABLE_NAME;

    /** Processes a request to generate Primer3 input information from a 
      * table.
      * @param tableName The name of the table from which to obtain range 
      * information
      * @param idIndex The column in a list file containing a record identifier 
      * @param idName The name of the field that uniquely identifies a row in
      * a databasea (probably the name of the primary key in the table)
      * @param out An output stream
      * @param in An input stream (for reading items from a list).
      * @param useUpstreamExtension Flag to indicate whether or not to allow
      * primers in the upstream (5') extension.
      */
    public void process(String tableName,
                        int idIndex,
                        String idName,
                        BufferedReader in,
                        PrintStream out,
                        boolean useUpstreamExtension)
                            throws IOException, SQLException {
        int count = 0,                // A running total of the number of genes
                                      // processed 
            llId = 0;                 // LocusLink Id of a gene
        ArrayList a = new ArrayList();

        String query = "",
               targetSeq = "";

        // Create objects necessary to connect to db
        ResultSet rs = null;
        Connection c = DBI.connectToDB(dbName, userId, passwd);

        // No list file means that the entire table will be processed; read 
        // in all of the identifiers from the table
        if (in == null) {
            query = "SELECT " + idName + " FROM " + tableName; 
            rs =  DBI.executeQuery(c, query);
            while (rs.next()) {
                a.add(rs.getString(idName));
            }
        // Have a list file:  read in all of the items in the list 
        } else { 
            String line = "";            // Line of text read in from the file
            String []fields;
            while ((line = in.readLine()) != null) {
                fields = line.split("\t");
                a.add(fields[idIndex]);
            }
        }

        // Execute a separate query for each item in the database/list
        for (int i = 0; i < a.size(); i++) {
            llId = Integer.parseInt((String)(a.get(i))); 
            System.out.println("Processing locus:  " + llId);
            
            // Formulate the query
            query = "SELECT * FROM " + tableName + " WHERE " + idName + "=" +
                    llId;
            // Execute the query 
            rs =  DBI.executeQuery(c, query);

            // Process the query by sending the ResultSet to the appropriate
            // method.
            if (rs.next()) {
                processRSnoPSR(c, out, rs);
                // processRS(c, out, rs, useUpstreamExtension);
                count++;
            } else {
                System.out.println("Processing failed for locus:  " + llId);
            }

            // Done with the ResultSet; close.
            rs.close();
        }

        System.out.println("Genes processed:  " + count);

        // Done with the database connection; close.
        c.close();
    }        


    /** Streams primer3 settings for a set of genes ignoring PSR information.
      * @param c Connection to a database
      * @param out The output stream to use 
      * @param rs Database resultset
      * @param useUpstreamExtension Flag to indicate whether 5' extension 
      * can used used as a primer location (only in effect when PSR information
      * is not used).
      */
    public void processRSnoPSR(Connection c,
                               PrintStream out,
                               ResultSet rs) throws SQLException {

        // Retrieve info from database
        int llId = rs.getInt("llid"),
            seqLength = 0;

        String officialSymbol = rs.getString("officialsymbol"),
               outputString = "",
               targetSeq = DBI.retrieveFieldData(c, targetTableName,
                                                 String.valueOf(llId),
                                                 "llid", "targetseq");

        seqLength = targetSeq.length();

        outputString = "PRIMER_SEQUENCE_ID=" + llId + "(" +
                       officialSymbol.trim() + ")";
        outputString += "\nSEQUENCE=" + targetSeq;

        if (seqLength > 900) {
            outputString += "\nPRIMER_PRODUCT_SIZE_RANGE=300-900"
                          + "\nINCLUDED_REGION=" + (seqLength - 900) + ",900"
                          + "\nTARGET=" + ((seqLength - 900) + 300) + ",300";
        } else if ((seqLength > 700) && (seqLength <= 900)) {
            outputString += "\nPRIMER_PRODUCT_SIZE_RANGE=300-" + seqLength 
                          + "\nTARGET=300,300";
        } else if ((seqLength > 600) && (seqLength <= 700)) {
            outputString += "\nPRIMER_PRODUCT_SIZE_RANGE=400-" + seqLength;
        } else {
            outputString += "\nPRIMER_PRODUCT_SIZE_RANGE=300-" + seqLength;
        }

        outputString += "\nPRIMER_COMMENT=PSR information not used to " +
                        "specify selection of primers.";
        
        // Add non-changing parameters
        outputString += addCommonFeatures();
        out.print(outputString);
     
        return;       
    } // End method processRSnoPSR()


    /** Streams appropriate primer3 settings for all of the genes in a 
      * primerrange table.  For those genes for which appropriate PSR 
      * infromation is available, the PSR information is used; in all other
      * cases, PSR information is ignored and primers are generated using 
      * the complete target sequence
      * @param c Connection to a database
      * @param out The output stream to use 
      * @param rs Database resultset
      * @param useUpstreamExtension Flag to indicate whether 5' extension 
      * can used used as a primer location (only in effect when PSR information
      * is not used).
      */
    public void processRSAll(Connection c,
                             PrintStream out,
                             ResultSet rs,
                             boolean useUpstreamExtension) throws SQLException {
        boolean hasPrimer3Params = false;
        
        int gcStart5 = 0,           // The start of the 5' extension
            gcEnd5 = 0,             // The end of the 5' extension
            gc5Length = 0,          // The length of the 5' extension
            llId = 0,               // The LocusLink ID of the gene 
            minExpect = 0,          // The smallest expect size--size of the
                                    // amplicon--for a particular gene.
            maxExpect = 0,          // The largest expect size--size of the 
                                    // amplicon--for a particular gene. 
            rangeEnd = 0,           // In the target vs. psr alignment, the
                                    // end position of the alignment in the 
                                    // TARGET
            rangeStart = 0,         // In the target vs. psr alignment, the
                                    // start position of the alignment in the 
                                    // TARGET 
            rangeLength = 0,        // The length of the Target vs. PSR
                                    // alignment (end - start)
            psrHitLength = 0,       // The length of the psr hit 
            targetLength = 0;       // The length of the target sequence

        String gcSubSeq5 = "",
               officialSymbol = "", // The name of the gene being processed
               message = "",        // primerrange message; indicates whether
                                    // PSR hit was complete ("\null") or in- 
                                    // complete ("PSR hit length < PSR length")
               outputString = "", 
               pleLength = "",
               psrNo = "",
               psrStackSize = "",
               targetSeq = "";

        String []fields; 
        
        // Retrieve info from database    
        llId = rs.getInt("llid");
        officialSymbol = rs.getString("officialsymbol");
        message = rs.getString("message");
        psrHitLength = rs.getInt("psrhitlength");
        psrNo = rs.getString("psrno");
        rangeStart = rs.getInt("queryalignstart");
        rangeEnd = rs.getInt("queryalignend");

        // Get the range in the genomic clone of the 5' extension to the PLE
        gcSubSeq5 = DBI.retrieveFieldData(c, targetTableName,
                                          String.valueOf(llId), "llid",
                                          "gcsubseq5");

        // Determine the starting and ending positions of the 5' extension and
        // the length
        fields = gcSubSeq5.split("-");
        gcStart5 = Integer.parseInt(fields[0].trim());
        gcEnd5 = Integer.parseInt(fields[1].trim());
        gc5Length = gcEnd5 - gcStart5; 
        if (gc5Length < 0) {       // Just in case
            gc5Length *= -1;
        }
        
        pleLength = DBI.retrieveFieldData(c, rsrTableName, 
                                          String.valueOf(llId), "llid",
                                          "plelength");

        psrStackSize = DBI.retrieveFieldData(c, u133InstructTableName,
                                             psrNo, "psrno", "stacksize");

        targetSeq = DBI.retrieveFieldData(c, targetTableName,
                                          String.valueOf(llId), 
                                          "llid", "targetseq");
        
        // Strip off the upstream extension as specified
        if (!(useUpstreamExtension)) {
            targetSeq = targetSeq.substring(gc5Length);
        }  
        targetLength = targetSeq.length();

        // Calculate the length of the Target vs. PSR alignment; add 1 to 
        // account for first element.  (This is a relative value; will not be
        // effected if 5' extension is ignored.)
        rangeLength = (rangeEnd - rangeStart) + 1;
        if (rangeLength < 0) {
            System.err.println("rangeEnd < rangeStart for gene " + llId);
            rangeLength *= -1;
        }

        /* All genes should qualify
              
           Use PSR information
           Do this when:  a) The PSR hit was complete; or b) The PSR hit
           was incomplete but >= 300 bp. 
           Case 1) The PSR is internal to the PLE by at least 100 bp.
           minExpectSize = PSR Hit Length + 2(maxPrimerSize) (want to 
           amplify the entire PSR; amplified region includes primers)
           maxExpectSize = targetLength with a maximum of 900 +
           maxPrimerSize.
           TARGET = PSR Hit Start, Hit Length (primers flank target)
           Case 2) The PSR is 5' flush with the PLE.
           If the PSR alignment >= 400 bp
           minExpectSize = (PSR Hit Length + 2*maxPrimerSize) - 100
           maxExpectSize = Target Length - 2(maxPrimerSize) with a maximum
           of 900 + 2(maxPrimerSize)
           TARGET = 100, Hit Length - 100 (primers flank target)
        
           In all other cases disregard PSR information; the amplified
           region can be anywhere in the target (in the 1000 3' most bp for
           targets > 900 bp) so long as it is at least 300 bp.
        */

        outputString = "PRIMER_SEQUENCE_ID=" + llId + "(" +
                       officialSymbol.trim() + ")";
        outputString += "\nSEQUENCE=" + targetSeq;

        // Use PSR information
        if ((message == null) || (psrHitLength > 300)) { 
            // PSR Hit is internal by 100 bp
            // Use next line when target sequence does not have a 5' extension
            // if (rangeStart >= 100) {  
            // Use when target sequence does have a 5' extension (but it's 
            // being ignored)
            if (rangeStart >= 100 + gc5Length) {  
                minExpect = rangeLength + (2*primerMaxSize);
                maxExpect = targetLength;
                if (maxExpect > 900 + primerMaxSize) {
                    maxExpect = 900 + primerMaxSize;
                }
                outputString += "\nTARGET=" + (rangeStart - gc5Length) + "," +
                                rangeLength;
                outputString += "\nPRIMER_COMMENT=Complete, or mostly-" +
                                "complete (> 300 bp), PSR Hit.  PSR " +
                                "information used to specify selection " +
                                "of primers.";
                hasPrimer3Params = true;
            // PSR Hit flanks 5' end
            } else {
                // If the PSR is not internal, then part of the 5' end of the
                // hit will be made available for primers.  (In the worst case,
                // the PSR is 5' flush with the target.  In this situation, 100
                // bp of the 5' will be made available and the psrHitLength
                // must be >= 400 so that 300 bp can be amplified.) 
                if (psrHitLength >= 400) {
                    minExpect = (rangeLength + (2 * primerMaxSize)) - 100;
                    maxExpect = targetLength;
                    if (maxExpect > 900 + primerMaxSize) {
                       maxExpect = 900 + primerMaxSize;
                    }  
                    // For those genes for which the target sequence and PSR
                    // are almost the same length, minExpect as calculated above
                    // could exceed maxExpect
                    if (minExpect >= maxExpect) {
                        minExpect = maxExpect - (2*primerMinSize);
                    }
                    // Use when there is no 5' extension
                    // outputString += "\nTARGET=100," +
                    //                (rangeLength - (100 - rangeStart));
                    // Use when there is a 5' extension (but it's being ignored)
                    outputString += "\nTARGET=100," + (rangeLength - (100 -
                                                     (rangeStart - gc5Length)));
                    outputString += "\nPRIMER_COMMENT=Complete, or " +
                                    "mostly-complete (> 300 bp), PSR " +
                                    "Hit.  PSR hit 5'-flush (within " +
                                    "100 bp of target) with target--100 " +
                                    "5' bp of target allocated for " +
                                    "forward primer.  PSR information " +
                                    "used to specify selection " +
                                    "of primers.";
                    hasPrimer3Params = true;
                } else {
                    hasPrimer3Params = false; 
                }

            }
        }
 
        // Appropriate PSR information is not available (includes genes with
        // PSR information that does not qualify under Case 1 or Case 2 above)  
        if (!hasPrimer3Params) {
            // For "short" targets, amplified region can be anywhere in the
            // target
            if (targetLength <= (900 + primerMaxSize)) {
                // 300 bp of the PLE must be amplified (cannot include the
                // primers themselves).  Formula below converts to
                // minExpect = 3' extension + 300 + primerMaxSize
                minExpect = targetLength - Integer.parseInt(pleLength) + 
                            300 + primerMaxSize;
                maxExpect = targetLength;

                // For PLEs that are very short (approximately 300 bp), 
                // minExpect as calculated using the above formula could exceed
                // maxExpect
                // minExpect is longer than maxExpect by the less than the 
                // difference of the two primer sizes 
                if ((minExpect >= maxExpect) && ((minExpect - maxExpect) <= 
                                               primerMaxSize - primerMinSize)) {
                    minExpect = (targetLength - Integer.parseInt(pleLength)) + 
                                300 + primerMinSize;
                } else if ((minExpect >= maxExpect)) {
                    minExpect = maxExpect - 1;
                }

            // For "long" targets, the amplified region must be in the
            // 1000 3' bp.
            } else if (targetLength > (900 + primerMaxSize)) {
                minExpect = targetLength - Integer.parseInt(pleLength) + 
                            300 + primerMaxSize;
                maxExpect= 900 + primerMaxSize;
                outputString += "\nINCLUDED_REGION=" +
                                (targetLength - (900 + primerMaxSize)) +
                                 "," + (900 + primerMaxSize);
            }
            outputString += "\nPRIMER_COMMENT=Incomplete (< 300 bp) or " +
                            "absent PSR hit.  PSR information not used " +
                            "to specify selection of primers.";
        }

        outputString += "\nPRIMER_PRODUCT_SIZE_RANGE=" + minExpect +
                        "-" + maxExpect;
        // Add non-changing parameters 
        outputString += addCommonFeatures(); 
        out.print(outputString);

        return;
    } // End method


    /** Streams appropriate primer3 settings for all of the genes in a 
      * primerrange database, processing each according to the algorithm 
      * outlined in the document "Setting of Primer3 Parameters.doc"
      * @param out The output stream to use 
       */
    public void processRS(Connection c,
                          PrintStream out,
                          ResultSet rs) throws SQLException {
        int count = 0,              // A running total of the number of genes
                                    // processed
            llId = 0,               // The LocusLink ID of the gene 
            minExpect = 0,          // The smallest expect size--size of the
                                    // amplicon--for a particular gene.
            maxExpect = 0,          // The largest expect size--size of the 
                                    // amplicon--for a particular gene. 
            rangeEnd = 0,           // In the target vs. psr alignment, the
                                    // end position of the alignment of the 
                                    // target 
            rangeStart = 0,         // In the target vs. psr alignment, the
                                    // start position of the alignment of the 
                                    // target 
            rangeLength = 0,        // The length of the alignment (end - start)
            psrHitLength = 0,       // The length of the psr hit 
            targetLength = 0;       // The length of the target sequence

        String officialSymbol = "", // The name of the gene being processed
               message = "",        // primerrange message; indicates whether
                                    // PSR hit was complete ("\null") or in- 
                                    // complete ("PSR hit length < PSR length")
               outputString = "", 
               pleLength = "",
               psrNo = "",
               psrStackSize = "",
               targetSeq = "";

        
        outputString = null; 

        count++;

        llId = rs.getInt("llid");

        officialSymbol = rs.getString("officialsymbol");
        message = rs.getString("message");
        psrHitLength = rs.getInt("psrhitlength");
        psrNo = rs.getString("psrno");
        rangeStart = rs.getInt("queryalignstart");
        rangeEnd = rs.getInt("queryalignend");

        psrStackSize = DBI.retrieveFieldData(c, u133InstructTableName,
                                             psrNo, "psrno", "stacksize");

        pleLength = DBI.retrieveFieldData(c, rsrTableName, 
                                          String.valueOf(llId), "llid",
                                          "plelength");

        targetSeq = DBI.retrieveFieldData(c, targetTableName,
                                          String.valueOf(llId), 
                                          "llid", "targetseq");
        targetLength = targetSeq.length();

        rangeLength = rangeEnd - rangeStart;
        if (rangeLength < 0) {
            System.err.println("rangeEnd < rangeStart for gene " + llId);
            rangeLength = -rangeLength;
        }

        /* Some genes will NOT qualify!!!!

           Disregard PSR information
           Do this when:  a) There was no PSR hit at all; or b) PSR hit was
           < 300 AND the stacksize of the PSR < 4.  In all three cases, the
           size of the PLE must be >= 300 + 2(maxPrimerSize).
           Case 1) Target <= 500 + maxPrimerSize (because of minimum length
           of the PLE, in this case ncrease in target can only be due to 
           increase in extension; 300 bp of PLE must remain after primers
           are removed.)
           minExpectSize = targetLength
           maxExpectSize = targetLength 
           No other restrictions
           Case 2) 500 + maxPrimerSize < Target <= 900 + maxPrimerSize
           minExpectSize = extensionLength + 300 + maxPrimerSize 
                         = targetLength - pleLength + 300 + maxPrimerSize
           maxExpectSize = targetLength: because of conditional 
           maxExpectSize will never exceed (targetLength + maxPrimerSize) - 1
           No other restrictions. 
           Case 2) 900 + maxPrimerSize < Target.
           minExpectSize = targetLength - pleLength + 300 + maxPrimerSize
           maxExpectSize = 900 + maxPrimerSize
           INCLUDED_REGION = 900 + maxPrimerSize 3' most bp (primers are
           within the INCLUDED_REGION)
           No other restrictions.

           Use PSR information
           Do this when:  a) The PSR hit was complete; or b) The PSR hit
           was incomplete but >= 300 bp. 
           Case 1) The PSR is internal to the PLE by at least 100 bp.
           minExpectSize = PSR Hit Length + 2(maxPrimerSize) (want to 
           amplify the entire PSR; amplified region includes primers)
           maxExpectSize = targetLength with a maximum of 900 +
           maxPrimerSize.
           TARGET = PSR Hit Start, Hit Length (primers flank target)
           Case 2) The PSR is 5' flush with the PLE.
           If the PSR alignment >= 400 bp
           minExpectSize = (PSR Hit Length + 2*maxPrimerSize) - 100
           maxExpectSize = Target Length - 2(maxPrimerSize) with a maximum
           of 900 + 2(maxPrimerSize)
           TARGET = 100, Hit Length - 100 (primers flank target) 
        */
        
        outputString = "PRIMER_SEQUENCE_ID=" + llId + "(" +
                       officialSymbol.trim() + ")";
        outputString += "\nSEQUENCE=" + targetSeq;

        // Disregard PSR information
        if ((Integer.parseInt(pleLength) >= (300 + (2*primerMaxSize))) &&
            ((psrNo == null) ||
            ((psrHitLength < 300) && (Integer.parseInt(psrStackSize) < 4)))) {
            // Case 1:  targetLength <= 500 + maxPrimerSize
            if (targetLength <= (500 + primerMaxSize)) {
                minExpect = targetLength;
                maxExpect = targetLength;
            // Case 2:  500 + maxPrimerSize < targetLength 
            //                                          <= 900 + maxPrimerSize
            } else if ((targetLength > (500 + primerMaxSize)) && 
                       (targetLength <= (900 + primerMaxSize))) {
                minExpect = targetLength - Integer.parseInt(pleLength) + 
                            300 + primerMaxSize;
                maxExpect = targetLength;
            // Case 3:  900 + maxPrimerSize < targetLength 
            } else if (targetLength > (900 + primerMaxSize)) {
                minExpect = targetLength - Integer.parseInt(pleLength) + 
                            300 + primerMaxSize;
                maxExpect= 900 + primerMaxSize;
                outputString += "\nINCLUDED_REGION=" +
                                (targetLength - (900 + primerMaxSize)) +
                                "," + (900 + primerMaxSize);
            }
            outputString += "\nPRIMER_COMMENT=Incomplete (< 300 bp) or " +
                            "absent PSR hit.  PSR information not used " +
                            "to specify selection of primers.";
        // Use PSR information
        } else if ((message == null) || (psrHitLength > 300)) { 
            // PSR Hit is internal
            if (rangeStart >= 100) {  
                minExpect = psrHitLength + (2*primerMaxSize);
                maxExpect = targetLength;
                if (maxExpect > 900 + primerMaxSize) {
                    maxExpect = 900 + primerMaxSize;
                }
                outputString += "\nTARGET=" + rangeStart + "," +
                                rangeLength;
                outputString += "\nPRIMER_COMMENT=Complete, or mostly-" +
                                "complete (> 300 bp), PSR Hit.  PSR " +
                                "information used to specify selection " +
                                "of primers.";
            // PSR Hit flanks 5' end
            } else {
                if (psrHitLength >= 400) {
                    minExpect = (psrHitLength + (2*primerMaxSize)) - 100;
                    maxExpect = targetLength;
                    if (maxExpect > 900 + primerMaxSize) {
                       maxExpect = 900 + primerMaxSize;
                    }  
                    outputString += "\nTARGET=" + 100 + "," +
                                    (rangeLength - (100 - rangeStart));
                    outputString += "\nPRIMER_COMMENT=Complete, or " +
                                    "mostly-complete (> 300 bp), PSR " +
                                    "Hit.  PSR hit 5'-flush (within " +
                                    "100 bp of target) with target--100 " +
                                    "5' bp of target allocated for " +
                                    "forward primer.  PSR information " +
                                    "used to specify selection " +
                                    "of primers.";
                } else {
                    outputString = null;
                }
            } 
        // Gene doesn't qualify    
        } else {
            outputString = null;
        }         

        if (outputString != null) {
            outputString += "\nPRIMER_PRODUCT_SIZE_RANGE=" + minExpect +
                            "-" + maxExpect;
            // Add non-changing parameters 
            outputString += addCommonFeatures(); 
            out.print(outputString);
        } 

        return;

    } // End method

    /** Streams non-changing primer3 parameters
      * @param out The output stream to use
      */
    private String addCommonFeatures() {
        String  misprimingLib="/home/mpauley/bin/lib/" +
                              "human_mispriming_library.fas";
        
        return "\nPRIMER_OPT_SIZE=21" +                    // 21
               "\nPRIMER_MIN_SIZE=" + primerMinSize +      // 17
               "\nPRIMER_MAX_SIZE=" + primerMaxSize +      // 24
               "\nPRIMER_OPT_TM=50.55" +                   // 50.55
               "\nPRIMER_MIN_TM=34.4" +                    // 34.4
               "\nPRIMER_MAX_TM=66.7" +                    // 66.7
               "\nPRIMER_MISPRIMING_LIBRARY=" + misprimingLib +
               "\nPRIMER_FILE_FLAG=0" + 
               "\nPRIMER_EXPLAIN_FLAG=1" + 
               "\nPRIMER_FIRST_BASE_INDEX=1" +     // Makes indexing of the
                                                   // target sequence 1-based.
               "\n=\n"; 
    }  // End method addCommonFeatures() 
} // End class Primer3
