# Supplementary material for: Leveraging human genomic information to identify nonhuman primate sequences for expression array development
Source: BMC Genomics. 2005 Nov 15;6:160. doi: 10.1186/1471-2164-6-160 (PMC1314899; doi:10.1186/1471-2164-6-160)
Supplement: Additional File 6 — Java methods. An archived collection of Java methods used in determining last exons and generating primer pairs. Used in conjuction with bioJava 1.30 (also included). See the file BlastObjectParser.java for a brief explanation on usage of the various processing methods. [file 1471-2164-6-160-S6.gz › FileManipulation/Primer3Output.java]

package FileManipulation;

import java.io.File;
import java.io.BufferedReader;
import java.io.FileReader;
import java.io.PrintStream;
import java.io.FileOutputStream;
import java.io.IOException;
import java.util.StringTokenizer;

/** Parses a primer3 output file; extracts forward primer, reverse primer, 
  * forward primer range, reverse primer range and expect size.  Produces a tab-
  * delimited output file with the following fields:  LocusLink ID, gene name,
  * forward primer name (in the format NO_GENENAME_F), forward primer,
  * reverse primer name (in the format NO_GENENAME_F), reverse primer,
  * forward primer range, reverse primer range, expect size.
  * @author Mark Pauley
  */
public class Primer3Output {
    
    /** Streams information from a primer3 record that contains primers; reads 
      * the remainder of a primer3 record extracting as many primer pairs, and
      * related information, as are available.
      * @param idLine The first line of text in a primer3 record; identifies the
      * sequence with the tag PRIMER_SEQUENCE_ID
      * @param lastLine The last line of text read in by main; contains the
      * first forward primer sequence
      * @param out The output stream
      * @param in The input stream
      * @param ppId The primer pair id of the primer
      * @param methodLine Line of text containing the method used to generate
      * the primer
      */
    private void processAllPrimers(String idLine, String lastLine,
                                   PrintStream out, BufferedReader in, int ppId,
                                   String methodLine) {
        int start = 0,                // Start position of a primer
            end = 0,                  // End position of a primer
            length = 0,               // Length of the primer
            primerSetNo = 0;          // The set of primers of those produced by
                                      // primer3 being examined
        
        String id = "",               // The id of the gene in the form 
                                      // LLId(official symbol)
               expectSize = "",       // The product size of the PCR reaction
               line = "",             // A line of text read in from the file
               llId = "",             // The locusLink Id of the current gene 
               officialSymbol = "",   // The official symbol of the current gene
               outputString = "",     // Output for the entire record 
               primerName = "",       // The name of the primer; will be of the
                                      // form NO_(official symbol)_F
               primerPrefix = "PRIMER_LEFT_",  // Prefix of the tag used to find
                                               // the next primer set
               primerSet = "",        // Constructed tag used to find the next
                                      // primer set.
               position = "",         // Position of a primer in the form
                                      // start position, length
               sequence = "",         // Primer sequence 
               tag = "";              // A primer3 output tag
        
        String []fields;              // For .split()  

        // Extract the LocusLink Id and official symbol from the idLine 
        id = idLine.substring(idLine.indexOf('=') + 1);
        llId = id.substring(0, id.indexOf("("));
        officialSymbol = id.substring( (id.indexOf("(") + 1), id.indexOf(")"));

        // Construct the base name of the primer pair (F or R will be appended
        // later).
        primerName = "NO_" + officialSymbol + "_";
        
        // Add the information generated so far to the output string
        outputString = llId + "\t" + officialSymbol + "\t" + primerName + "\t" +
                       ppId;
        
        try {
            do {
                // Add forward primer sequence to the output string
                sequence = lastLine.substring(lastLine.indexOf("=") + 1);
                outputString += "\t" + sequence;
            
                // Read in next line (always contains the reverse primer)
                line = in.readLine();
            
                // Add reverse primer sequence to the output string
                sequence = line.substring(line.indexOf("=") + 1);
                outputString += "\t" + sequence;
            
                // Read in next line (always contains the position of the
                // forward primer) and add forward primer range to the output
                // string
                line = in.readLine();
                position = line.substring(line.indexOf("=") + 1);
                fields = position.split(",");                 
                start = Integer.parseInt(fields[0]);       // one-based index of
                                                           // start base is in
                                                           // field[0]
                length = Integer.parseInt(fields[1]);      // length is in
                                                           // field[1]
                end = start + length - 1;                  // Want ending
                                                           // position
                                                           // of forward primer 
                outputString += "\t" + start + " - " + end;
            
                // Read in next line (always contains the position of the
                // reverse primer) and add reverse primer range to the output
                // string
                line = in.readLine();
                position = line.substring(line.indexOf("=") + 1);
                fields = position.split(",");                  
                end = Integer.parseInt(fields[0]);         // one-based index of
                                                           // the last base is
                                                           // in field[0]
                length = Integer.parseInt(fields[1]);      // length is in
                                                           // field[1]
                start = end - length + 1;
                outputString += "\t" + start + " - " + end;
            
                // Find the product size 
                do {
                    line = in.readLine();
                    tag = line.substring(0, line.indexOf('='));
                } while (!tag.startsWith("PRIMER_PRODUCT_SIZE"));

                // Add the product size to the output string       
                expectSize = line.substring(line.indexOf('=') + 1);
                outputString += "\t" + expectSize;

                primerSetNo++;
                primerSet = primerPrefix + primerSetNo + "_SEQUENCE";
                // Go to the end of the record (record ends with =) or the 
                // forward primer of the next primer set 
                do {
                    line = in.readLine();
                } while (!(line.equals("=")) && !(line.startsWith(primerSet)));

                lastLine = line;
            } while (!line.equals("="));

            // Add the method to the output
            outputString += "\t" +
                              methodLine.substring(methodLine.indexOf('=') + 1);

            // Stream the output string            
            out.println(outputString);
        } catch (IOException iOE) {
            iOE.printStackTrace();
        }

        return;
    }


    /** Streams information from a primer3 record that contains primers; reads 
      * the remainder of a primer3 record extracting the first primer, and
      * related information, only.
      * @param idLine The first line of text in a primer3 record; identifies the
      * sequence with the tag PRIMER_SEQUENCE_ID
      * @param lastLine The last line of text read in by main; contains the
      * first forward primer sequence
      * @param out The output stream
      * @param in The input stream
      * @param ppId The primer pair id of the primer
      * @param methodLine Line of text containing the method used to generate
      * the primer
      */
    private void processPrimers(String idLine, String lastLine, PrintStream out,
                                BufferedReader in, int ppId,
                                String methodLine) {
        int start = 0,                // Start position of a primer
            end = 0,                  // End position of a primer
            length = 0;               // Length of the primer
        
        String id = "",               // The id of the gene in the form 
                                      // LLId(official symbol)
               expectSize = "",       // The product size of the PCR reaction
               line = "",             // A line of text read in from the file
               llId = "",             // The locusLink Id of the current gene 
               officialSymbol = "",   // The official symbol of the current gene
               outputString = "",     // Output for the entire record 
               primerName = "",       // The name of the primer; will be of the
                                      // form NO_(official symbol)_F
               position = "",         // Position of a primer in the form
                                      // start position, length
               sequence = "",         // Primer sequence 
               tag = "";              // A primer3 output tag
        
        String []fields;              // For .split()  

        // Extract the LocusLink Id and official symbol from the idLine 
        id = idLine.substring(idLine.indexOf('=') + 1);
        llId = id.substring(0, id.indexOf("("));
        officialSymbol = id.substring( (id.indexOf("(") + 1), id.indexOf(")"));

        // Construct the base name of the primer pair (F or R will be appended
        // later).
        primerName = "NO_" + officialSymbol + "_";
        
        // Add the information generated so far to the output string
        outputString = llId + "\t" + officialSymbol + "\t" + ppId + "\t";
        
        try {
            // Add forward primer name and sequence to the output string
            sequence = lastLine.substring(lastLine.indexOf("=") + 1);
            outputString += primerName + "F\t" + sequence + "\t";
            
            // Read in next line (always contains the reverse primer)
            line = in.readLine();
            
            // Add reverse primer name and sequence to the output string
            sequence = line.substring(line.indexOf("=") + 1);
            outputString += primerName + "R\t" + sequence + "\t";
            
            // Read in next line (always contains the position of the forward
            // primer) and add forward primer range to the output string
            line = in.readLine();
            position = line.substring(line.indexOf("=") + 1);
            fields = position.split(",");                 
            start = Integer.parseInt(fields[0]);       // one-based index of
                                                       // start base is in
                                                       // field[0]
            length = Integer.parseInt(fields[1]);      // length is in field[1]
            end = start + length - 1;                  // Want ending position
                                                       // of Forward Primer 
            outputString += start + " - " + end + "\t";
            
            // Read in next line (always contains the position of the reverse 
            // primer) and add reverse primer range to the output string
            line = in.readLine();
            position = line.substring(line.indexOf("=") + 1);
            fields = position.split(",");                  
            end = Integer.parseInt(fields[0]);         // one-based index of 
                                                       // the last base is in
                                                       // field[0]
            length = Integer.parseInt(fields[1]);      // length is in field[1]
            start = end - length + 1;
            outputString += start + " - " + end + "\t";
            
            // Find the product size 
            do {
                line = in.readLine();
                tag = line.substring(0, line.indexOf('='));
            } while (!tag.equals("PRIMER_PRODUCT_SIZE"));

            // Add the product size to the output string       
            expectSize = line.substring(line.indexOf('=') + 1);
            outputString += expectSize + "\t";

            // Add the method to the output
            outputString += methodLine.substring(methodLine.indexOf('=') + 1); 

            // Stream the output string            
            out.println(outputString);
            
            // Go to the end of the record (record ends with =)
            do {
                line = in.readLine();
            } while (!line.equals("="));
        } catch (IOException iOE) {
            iOE.printStackTrace();
        }

        return;
    }
   
 
    /** Streams information for a primer3 record that does not contain primers
      * @param idLine The first line of text in a primer3 record; identified 
      * from the record with the tag PRIMER_SEQUENCE_ID
      * @param out The output stream
      */
    private void processNoPrimers(String idLine, PrintStream out) {
        
        String id = "",               // The id of the gene in the form 
                                      // LLId(official symbol)
               llId = "",             // The locusLink Id of the current gene 
               officialSymbol = "";   // The official symbol of the current gene

        // Extract the LocusLink Id and official symbol from the idLine 
        id = idLine.substring(idLine.indexOf('=') + 1);
        llId = id.substring(0, id.indexOf("("));
        officialSymbol = id.substring(id.indexOf("(") + 1, id.indexOf(")"));

        out.println(llId + "\t" + officialSymbol + "\t\\null\t\\null\t" +
                    "Not Found\t\\null\tNot Found\t\\null\t\\null\t0\t" +
                    "\\null" );
        
        return;
    }
    
    public static void main(String args[]) {
        Primer3Output p3O = new Primer3Output();
        
        BufferedReader in = null;
        
        PrintStream out = null;
        
        int ppId = 0;                       // The primer pair id (uniquely 
                                            // identifies a particular primer 
                                            // pair)
        
        String idLine = null,
               inputFilename = null,
               line = null,
               methodLine = null,
               outputFilename = null,
               tag = null;
        
        if ((args.length % 2) != 0) {
            System.out.println("Incorrect number of command-line arguments.\n" +
                               "Exiting. . .");
        } else {
            for (int i = 0; i < args.length; i++) {
                if (args[i].equals("-i")) {
                    inputFilename = args[i + 1];
                } else if (args[i].equals("-o")) {
                    outputFilename = args[i + 1];
                } else if (args[i].equals("-s")) {
                    ppId = Integer.parseInt(args[i + 1]);
                }
            }
        }
        
        try {
            in = new BufferedReader(new FileReader(inputFilename));
            out = new PrintStream(new FileOutputStream(outputFilename));
            
            // File search
            while ((line = in.readLine()) != null) {
                // Record search
                // Identifier is in the first line of the record
                idLine = line;
                
                // Find the first instance of PRIMER_LEFT_SEQUENCE or the
                // end of the record
                while (!((line = in.readLine()).startsWith("=")) &&
                       (!((line.substring(0,
                         line.indexOf('='))).equals("PRIMER_LEFT_SEQUENCE")))) {
                    if ((line.substring(0,
                                 line.indexOf('='))).equals("PRIMER_COMMENT")){
                        methodLine = line;
                    } 
                }
                if (line.startsWith("=")) {
                    p3O.processNoPrimers(idLine, out);
                } else {
                    p3O.processPrimers(idLine, line, out, in, ppId,
                                          methodLine);
                    ppId++;
                }
            } // End while
            in.close();
            out.close();
        } catch (IOException e) {
            e.printStackTrace();
        } // End try/catch
    } // End method main()
} // End class Primer3Ouput
