# Supplementary material for: Leveraging human genomic information to identify nonhuman primate sequences for expression array development
Source: BMC Genomics. 2005 Nov 15;6:160. doi: 10.1186/1471-2164-6-160 (PMC1314899; doi:10.1186/1471-2164-6-160)
Supplement: Additional File 6 — Java methods. An archived collection of Java methods used in determining last exons and generating primer pairs. Used in conjuction with bioJava 1.30 (also included). See the file BlastObjectParser.java for a brief explanation on usage of the various processing methods. [file 1471-2164-6-160-S6.gz › FileManipulation/PrimerVerifier.java]

package FileManipulation;

// imports:  Java standard library
import java.sql.Connection;
import java.sql.ResultSet;
import java.sql.SQLException;
import java.util.ArrayList;
import java.io.BufferedReader;
import java.io.FileReader;
import java.io.PrintStream;
import java.io.FileOutputStream;
import java.io.IOException;
import java.io.File;

/** Class to supply verification information for primers. 
  * @author Mark A. Pauley
  */ 
public class PrimerVerifier {
    private final String primerrangeTableName =
                                               Constants.PRIMERRANGE_TABLE_NAME;
    private final String genCloneTableName = Constants.GENCLONE_TABLE_NAME;
    private final String rsrTableName = Constants.RSR_TABLE_NAME;
    private final String targetTableName = Constants.TARGET_TABLE_NAME;
    private final String primersTableName = Constants.PRIMERS_TABLE_NAME;
    private final String refSeqTableName = Constants.REFSEQ_TABLE_NAME;
    private final String affypsrTableName = Constants.AFFYPSR_TABLE_NAME;

    public static int DIVIDER = 100;      // For streaming of status period "."
 
    /** Default constructor
      */
    public PrimerVerifier() {
        ;                                 // Nothing to do!
    }


    /** Generates a text file containing information about the locus:  official
      * symbol, reference sequence accession number, genomic clone accession 
      * number, set date, method, warning, ple length, psr hit length, psr
      * length 
      * @param inputFilename Name of input file (assumed to hold a list of
      * identifiers)
      * @param setDate The start date for the batch of primers (used in output
      * filename)
      * @param c A connection to a database
      * @throws IOException If an I/O exception occurs
      * @throws SQLException If an SQL exception occurs
      */
    private void streamIDInfo(String inputFilename,
                              String setDate,
                              Connection c) throws IOException,
                                                   SQLException {
        boolean plusPlus = true;

        int count = 0;

        String gcAccNo = null,
               llId = null,
               psrHitLength = null,
               psrNo = null,
               psrLength = null,
               refSeqAccNo = null,
               sense = null;
 
        BufferedReader in = new BufferedReader(new FileReader(inputFilename));

        PrintStream out = new PrintStream(new FileOutputStream(
                                              "rr.info." + setDate + 
                                              ".tab"));

        setDate = setDate.replaceAll("[.]", "/");   // Use regular
                                                    // expression to replace
                                                    // "." with "/" 
        
        System.err.print("Generating information file");

        while ((llId = in.readLine()) != null) {
            if ((count++ % DIVIDER) == 0) {
                System.err.print(".");
            }

            plusPlus = true;

            // Remove any whitespace from the LocusLink ID 
            llId = llId.trim();

            // Get the reference sequence
            refSeqAccNo = DBI.retrieveFieldData(c, rsrTableName, llId, "llId",
                                                "refseqaccno");

            // Get genomic clone accession number
            gcAccNo = DBI.retrieveFieldData(c, rsrTableName, llId, "llid",
                                            "gcaccno");
            // Get the sense of the ple vs. GC alignment 
            sense = DBI.retrieveFieldData(c, targetTableName, llId, "llid",
                                          "osense");

            // Get PSR number
            psrNo = DBI.retrieveFieldData(c, primerrangeTableName, llId, "llid",
                                          "psrno");
            
            out.print(llId + "\t" + 
                      DBI.retrieveFieldData(c, primersTableName, llId, "llid", 
                                            "primerpairid") + "\t" +
                      refSeqAccNo + "\t" + gcAccNo + "\t" +
                      DBI.retrieveFieldData(c, rsrTableName, llId, "llid", 
                                            "officialsymbol") + "\t" +
                      DBI.retrieveFieldData(c, primersTableName, llId, "llid", 
                                            "forwardprimername") + "\t" +
                      DBI.retrieveFieldData(c, primersTableName, llId,
                                            "llid", "forwardprimerseq") + "\t" +                      DBI.retrieveFieldData(c, primersTableName, llId, "llid", 
                                            "reverseprimername") + "\t" +
                      DBI.retrieveFieldData(c, primersTableName, llId,
                                            "llid", "reverseprimerseq") + "\t" +
                      (plusPlus ? "T" : "F") + "\t" +
                      setDate + "\t" + 
                      DBI.retrieveFieldData(c, primersTableName, llId, "llid",
                                            "method") + "\t" +
                      DBI.retrieveFieldData(c, primerrangeTableName, llId,
                                            "llid", "message") + "\t" +
                      DBI.retrieveFieldData(c, rsrTableName, llId, "llid", 
                                            "plelength") + "\t" +
                      psrNo + "\t");

            psrHitLength = DBI.retrieveFieldData(c, primerrangeTableName, llId,
                                                 "llid", "psrhitlength");
            psrLength = DBI.retrieveFieldData(c, primerrangeTableName, llId,
                                              "llid", "psrlength");

            // Stream PSR information (if used)
            if (psrHitLength != null) {
                out.print(psrHitLength + "\t"); 
            } else {
                out.print("\\null\t"); 
            } 
            if (psrLength != null) {
                out.print(psrLength + "\t"); 
            } else {
                out.print("\\null\t"); 
            }
            out.print("\n");
        }

        // Close file
        out.close();

        System.err.println(" Done!  Total records processed:  " + count);
    }


    /** Generates text files containing sequences--GC, RefSeq, PLE, Target,
      * PSR--associated with the locus.
      * @param inputFilename Name of input file (assumed to hold a list of
      * identifiers)
      * @param setDate The start date for the batch of primers (used in output
      * filename)
      * @param c A connection to a database
      * @throws IOException If an I/O exception occurs
      * @throws SQLException If an SQL exception occurs
      */
    private void streamSequences(String inputFilename,
                                 String setDate,
                                 Connection c) throws IOException,
                                                      SQLException {
        int count = 0;

        String gcAccNo = "",
               llId = "",
               refSeq = "",
               gcSeq = "",
               pleSeq = "",
               targetSeq = "",
               psrNo = "",
               psrSeq = "",
               refSeqAccNo = "",
               sense = "";

        BufferedReader in = new BufferedReader(new FileReader(inputFilename));

        PrintStream outRefSeq = new PrintStream(new FileOutputStream(
                                                     "rr.refSeqs." + setDate +
                                                     ".tab")), 
                    outGC = new PrintStream(new FileOutputStream(
                                                     "rr.GCSeqs." + setDate +
                                                     ".tab")), 
                    outPLE = new PrintStream(new FileOutputStream(
                                                    "rr.PLESeqs." + 
                                                    setDate + ".tab")),
                    outTarget = new PrintStream(new FileOutputStream(
                                                    "rr.targetSeqs." + 
                                                    setDate + ".tab")),
                    outPSR = new PrintStream(new FileOutputStream(
                                                    "rr.PSRSeqs." + 
                                                    setDate + ".tab"));
 
       System.err.print("Generating sequences files");

        while ((llId = in.readLine()) != null) {
            if ((count++ % DIVIDER) == 0) {        // Stream status
                System.err.print(".");
            }

            // Remove any whitespace from the LocusLink ID 
            llId = llId.trim();
            
            // Get the genomic clone and reference sequence accession numbers 
            // and the psr number (will need to retrieve sequences)
            gcAccNo = DBI.retrieveFieldData(c, rsrTableName, llId, "llid",
                                            "gcaccno");
            gcAccNo = gcAccNo.trim();

            refSeqAccNo = DBI.retrieveFieldData(c, rsrTableName, llId, "llId",
                                                "refseqaccno");
    
            psrNo = DBI.retrieveFieldData(c, primerrangeTableName, llId, "llid",
                                          "psrno");


            // Get the sense of the ple vs. GC alignment 
            sense = DBI.retrieveFieldData(c, targetTableName, llId, "llid",
                                          "osense");

            // Get the sequences
            gcSeq = DBI.retrieveFieldData(c, genCloneTableName, gcAccNo,
                                          "accno", "sequence");
            refSeq = DBI.retrieveFieldData(c, refSeqTableName, refSeqAccNo, 
                                           "refseqaccno", "sequence");
            pleSeq = DBI.retrieveFieldData(c, rsrTableName, llId, "llid",
                                          "ple");
            targetSeq = DBI.retrieveFieldData(c, targetTableName, llId,
                                              "llid", "targetseq");
            psrSeq = DBI.retrieveFieldData(c, affypsrTableName, psrNo,
                                           "psrno", "sequence");
            
            // Take the reverse complement of the genomic clone if the sense
            // of the alignment is plus/minus.
            if (sense.equals("plus/minus")) {
                gcSeq = DBI.takeRC(gcSeq);
            }

            // Stream sequences to files
            outGC.println(llId + "\t" + gcSeq);
            outRefSeq.println(llId + "\t" + refSeq);
            outPLE.println(llId + "\t" + pleSeq);
            outTarget.println(llId + "\t" + targetSeq);
            outPSR.println(llId + "\t" + psrSeq);
       }

       // Close all of the files 
       outGC.close(); 
       outRefSeq.close(); 
       outPLE.close(); 
       outTarget.close(); 
       outPSR.close(); 

       System.err.println(" Done!  Total records processed:  " + count);
    }


    /** Determines the length of the 5' extension to the PLE
      * @param c A connection to a database
      * @param llid The LocusLink id of the gene
      * @return The length of the 5' extension
      */
    private int findExtensionLength(Connection c, int llId) {
        int end = 0,
            length = 0,
            start = 0;
        
        String gcSubSeq5 = null;
    
        String []fields = null;

        // Get the range in the genomic clone of the 5' extension to the PLE
        gcSubSeq5 = DBI.retrieveFieldData(c, targetTableName,
                                          String.valueOf(llId), "llid",
                                          "gcsubseq5");

        // Determine the starting and ending positions of the 5' extension and
        // the length
        fields = gcSubSeq5.split("-");
        start = Integer.parseInt(fields[0].trim());
        end = Integer.parseInt(fields[1].trim());
        length = Math.abs(end - start + 1);

        return length;
    }


    /** Shifts range information by a specified amount; the range is assumed to 
      * consist of two integers separated by a dash and optional spaces (which
      * are trimmed).
      * @param range The input range to shift
      * @param shift The amount of the shift
      * @return The shifted range
      */
    private String shiftRange(String range, int shift) {
        String []fields = range.split("-");
        int start = Integer.parseInt(fields[0].trim()),
            end = Integer.parseInt(fields[1].trim());

         start += shift;
         end += shift;

         return start + " - " + end;
    }


    /** Generates a text file containing the (calculated) alignments of PLE vs
      * GC, target vs GC and PSR vs Target and the locations of the primers in
      * the target sequence.
      * @param inputFilename Name of input file (assumed to hold a list of
      * identifiers)
      * @param setDate The start date for the batch of primers (used in output
      * filename)
      * @param c A connection to a database
      * @throws IOException If an I/O exception occurs
      * @throws SQLException If an SQL exception occurs
      */
    private void streamCalcAlignments(String inputFilename,
                                      String setDate,
                                      Connection c) throws IOException,
                                                           SQLException {
        int count = 0,
            shift = 0;

        String llid = null,
               outputLine = null,
               PLERangeInGC = null,
               range = null;
 
        BufferedReader in = new BufferedReader(new FileReader(inputFilename));

        PrintStream out = new PrintStream(new FileOutputStream(
                                              "rr.calcAlign." + setDate +
                                              ".tab"));
        
        System.err.print("Generating calculated alignments file");

        while ((llid = in.readLine()) != null) {
            if ((count++ % DIVIDER) == 0) {
                System.err.print(".");
            }

            // Remove any whitespace from the LocusLink ID 
            llid = llid.trim();

            outputLine = llid + "\t";

            // Get the (calculated) range of the PLE in the GC and add to the
            // output line (use value of PLE in GC for calculation of Target in
            // GC)
            PLERangeInGC = getPLERangeInGC(llid, c);
            outputLine += PLERangeInGC + "\t";

            // Add the (calculated) range of the Target in the GC to the output 
            // line 
            outputLine += getTargetRangeInGCBoth(llid, c, PLERangeInGC) + "\t";

            // Add the (calculated) range of the PSR in the Target in the GC 
            // (will be null if the PSR was not used)
            outputLine += getPSRRangeInTarget(llid, c) + "\t"; 

            // Add the range of the forward primer in the target (from primer3)
            range = DBI.retrieveFieldData(c, primersTableName, llid, "llid",
                                          "forwardprimerrange");
            shift = findExtensionLength(c, Integer.parseInt(llid)) - 1;
                                    // - 1 because sequence is zero-based
            outputLine += shiftRange(range, shift) + "\t";

            // Add the range of the reverse primer in the target (from primer3)
            range = DBI.retrieveFieldData(c, primersTableName, llid, "llid",
                                          "reverseprimerrange");
            shift = findExtensionLength(c, Integer.parseInt(llid)) - 1;
                                    // - 1 because sequence is zero-based
            outputLine += shiftRange(range, shift) + "\t";

            // Add the range of the expect size (from primer3)
            outputLine += DBI.retrieveFieldData(c, primersTableName,
                                                llid, "llid",
                                                "expectsize");
            // Stream  output line
            out.println(outputLine); 
        }
        // Close the input and output files
        in.close();
        out.close();

        System.err.println(" Done!  Total records processed:  " + count);
     } // End method streamCalcAlignments()


    /** Returns the position of the PLE in the genomic clone.  Range 
      * information is taken directly from the database.
      * @param llid The locusLink ID of the gene to process 
      * @param c A connection to a database
      * @return the range of the PLE in the genomic clone (may be plus/minus)
      * @throws SQLException If an SQL exception occurs
      */
    private String getPLERangeInGC(String llid,
                                   Connection c) throws SQLException {
        String gcAlignRange = "";       // The alignment range (from the table)

        String []fields = null;         // Fields in the alignment range

        // Execute the query getting the alignment of the PLE in the genomic
        // clone
        ResultSet rs = DBI.executeQuery(c, "SELECT gcalignrange FROM " + 
                                        rsrTableName + " WHERE llid = " + llid);
        rs.next();

        gcAlignRange = rs.getString("gcalignrange");
        rs.close();

        // Make sure dash (-) in range is flanked by spaces
        fields = gcAlignRange.split("-");
        gcAlignRange = fields[0].trim() + " - " + fields[1].trim();
 
        return gcAlignRange;
    } 


    /** Returns the alignment range of the target in the genomic clone.  The 
      * target sequence is the PLE plus an extension from the genomic clone.
      * The position of the target thus depends upon the position of the PLE in
      * the genomic clone plus the sense of the PLE/GC alignment.  If the
      * alignment was plus/plus, then the extension was taken downstream from
      * the PLE; if the alignment is plus/minus, then the extension was taken
      * upstream.
      * @return The alignment range of the target in the GC 
      * @param llid The LocusLink Id of the gene being verified
      * @param c A connection to a database
      * @param pleInGC The alignment range of the PLE in the GC
      * @throws SQLException If an SQL exception occurs
      */
    private String getTargetRangeInGC(String llid,
                                      Connection c,
                                      String pleInGC) throws SQLException {
        int extensionLength = 0,   // Length of the extension to the PLE
            pleIndex1 = 0,         // Start point of the alignment of the ple in
                                   // the GC
            pleIndex2 = 0,         // End point 
            gcSubSeqIndex1 = 0,    // Start point of the GC Subsequence 
            gcSubSeqIndex2 = 0,    // End point
            targetIndex1 = 0,      // Start position of the target
            targetIndex2 = 0;      // End point

        String sense = "",         // The sense of the PLE/GC alignment
               gcSubSeqRange = ""; // The position of the subsequence in the GC 

        String []fields;

        // Split the alignment range of the PLE in the GC into two regions; 
        // convert to integers 
        fields = pleInGC.split("-");
        pleIndex1 = targetIndex1 = Integer.parseInt(fields[0]);
        pleIndex2 = targetIndex2 = Integer.parseInt(fields[1]);

        // Execute the query getting the sense of the PLE/GC alignmenti (osense)
        // and the position of the genomic clone subsequence (i.e., that 
        // part of the genomic clone that was added to the PLE to create the
        // target)
        ResultSet rs = DBI.executeQuery(c, "SELECT osense, gcsubseq FROM " +
                                        targetTableName + " WHERE llid = " + 
                                        llid);

        // Position the result set and extract the sense and position of the GC
        // subsequence
        rs.next();
        sense = rs.getString("osense");
        gcSubSeqRange = rs.getString("gcsubseq");

        // Close the result set
        rs.close();
        
        // Split the position of the GC subsequence into two fields; convert to 
        // integers 
        fields = gcSubSeqRange.split("-");
        gcSubSeqIndex1 = Integer.parseInt(fields[0]);
        gcSubSeqIndex2 = Integer.parseInt(fields[1]);

        // Calculate the length of the subsequence 
        extensionLength = Math.abs(gcSubSeqIndex1 - gcSubSeqIndex2);

        if (sense.equals("plus/plus")) {
            targetIndex2 += extensionLength;     // The extension was made 
                                                 // downstream wrt the PLE
        } else if (sense.equals("plus/minus")) {
            targetIndex1 += extensionLength;     // The extension was made up-
                                                 // stream wrt the PLE 
        } else {
            System.err.println("No Match");
        }

        return targetIndex1 + "-" + targetIndex2;
    }


    /** Returns the alignment range of the target in the genomic clone for 
      * targets extended in both the 5' and 3' directions. 
      * @return The alignment range of the target in the GC 
      * @param llid The LocusLink Id of the gene being verified
      * @param c A connection to a database
      * @param pleInGC The alignment range of the PLE in the GC
      * @throws SQLException If an SQL exception occurs
      */
    private String getTargetRangeInGCBoth(String llid,
                                          Connection c,
                                          String pleInGC) throws SQLException {
        int extensionLength5 = 0,  // Length of the extension to the PLE on the
                                   // 5' side
            extensionLength3 = 0,  // Length of the extension to the PLE on the
                                   // 3' side  
            pleIndex1 = 0,         // Start point of the alignment of the ple in
                                   // the GC
            pleIndex2 = 0,         // End point 
            gcSubSeqIndex1 = 0,    // Start point of the GC Subsequence (5')
            gcSubSeqIndex2 = 0,    // End point (5')
            gcSubSeqIndex3 = 0,    // Start point of the GC subsequence (3')
            gcSubSeqIndex4 = 0,    // End point (3') 
            targetIndex1 = 0,      // Start position of the target
            targetIndex2 = 0;      // End point

        String sense = "",          // The sense of the PLE/GC alignment
               gcSubSeqRange5 = "", // The position of the subsequence in the GC
                                    // (5')
               gcSubSeqRange3 = ""; // The position of the subsequence in the GC
                                    // (3')  

        String []fields;

        // Split the alignment range of the PLE in the GC into two regions; 
        // convert to integers 
        fields = pleInGC.split("-");
        pleIndex1 = targetIndex1 = Integer.parseInt(fields[0].trim());
        pleIndex2 = targetIndex2 = Integer.parseInt(fields[1].trim());

        // Execute the query getting the sense of the PLE/GC alignmenti (osense)
        // and the position of the genomic clone subsequence (i.e., that 
        // part of the genomic clone that was added to the PLE to create the
        // target)
        ResultSet rs = DBI.executeQuery(c, "SELECT osense, gcsubseq5, " +
                                           "gcsubseq3 FROM " + targetTableName +
                                           " WHERE llid = " + llid);

        // Position the result set and extract the sense and position of the GC
        // subsequence
        rs.next();
        sense = rs.getString("osense");
        gcSubSeqRange5 = rs.getString("gcsubseq5");
        gcSubSeqRange3 = rs.getString("gcsubseq3");

        // Close the result set
        rs.close();
        
        // Split the position of the GC subsequence into two fields; convert to 
        // integers 
        fields = gcSubSeqRange5.split("-");
        gcSubSeqIndex1 = Integer.parseInt(fields[0].trim());
        gcSubSeqIndex2 = Integer.parseInt(fields[1].trim());

        fields = gcSubSeqRange3.split("-");
        gcSubSeqIndex3 = Integer.parseInt(fields[0].trim());
        gcSubSeqIndex4 = Integer.parseInt(fields[1].trim());

        // Calculate the length of the subsequence 
        extensionLength5 = Math.abs(gcSubSeqIndex1 - gcSubSeqIndex2);
        extensionLength3 = Math.abs(gcSubSeqIndex3 - gcSubSeqIndex4);

        if (sense.equals("plus/plus")) {
            targetIndex2 += extensionLength3;     // The 3' extension was made 
                                                  // downstream wrt the PLE
            targetIndex1 -= extensionLength5;     // The 5' extension was made
                                                  // upstream

        } else if (sense.equals("plus/minus")) {
            targetIndex1 += extensionLength3;     // The 3' extension was made 
                                                  // upstream wrt the PLE
            targetIndex2 -= extensionLength5;     // The 5' extension was made
                                                  // downstream
        } else {
            System.err.println("No Match");
        }

        return targetIndex1 + " - " + targetIndex2;
    }

    /** Returns the position of the PSR in the target.  These values were
      * obtained in the BLAST of the target seqeunces against the PSRs in order 
      * to determine the range for primer generation; thus, the appropriate
      * values are taken from the database and returned.
      * @return The position of the PSR in the target in the form x - y; null is
      * returned if the PSR was not used. 
      * @param llid The LocusLink Id of the gene being verified
      * @param c A connection to a database
      */
    private String getPSRRangeInTarget(String llId,
                                       Connection c) {
        if (wasPSRUsed(llId, c)) {
            // Retrieve the position of the position of the PSR in the target 
            String rangeStart = DBI.retrieveFieldData(c, primerrangeTableName,
                                                      llId, "llid",
                                                      "queryalignstart"),
                   rangeEnd = DBI.retrieveFieldData(c, primerrangeTableName,
                                                    llId, "llid",
                                                    "queryalignend");
             if ((rangeStart == null) || (rangeEnd == null)) {
                 return null;
             } else {
                 return rangeStart + " - " + rangeEnd;
             }
        } else {
            return null;
        }
    }


    /** Determines if PSR information was used in the selection of primers.
      * @param c A connection to a database
      * @param llId The LocusLink id of the gene being verified
      * @return true If PSR information was used in the selection of primers;
      * false otherwise
      */ 
    private boolean wasPSRUsed(String llId, Connection c) {
        int psrHitLength = 0;

        String method = "";

        method = DBI.retrieveFieldData(c, primersTableName, llId, "llid", 
                                       "method");

        if (method.indexOf("PSR information not used") < 0) { 
            return true;
        } else {
            return false;
        } 
    }


    /** Generates a FASTA-formatted file containing PSR sequences 
      * @param inputFilename Name of input file (assumed to hold a list of
      * identifiers)
      * @param setDate The start date for the batch of primers (used in output
      * filename)
      * @param c A connection to a database
      * @throws IOException If an I/O exception occurs
      * @throws SQLException If an SQL exception occurs
      */
    private void streamPSRFASTA(String inputFilename,
                                String setDate,
                                Connection c) throws IOException,
                                                     SQLException { 
        int count = 0;

        String llId = null,
               psrNo = null,
               query = null,
               query2 = null,
               sequence = null;
 
        BufferedReader in = new BufferedReader(new FileReader(inputFilename));

        PrintStream out = new PrintStream(new FileOutputStream(
                                              "rr.psr." + setDate +  
                                              ".fna"));
        ResultSet rs = null,
                  rs2 = null;

        System.err.print("Generating PSR FASTA file");

        while ((llId = in.readLine()) != null) {
            if ((count++ % DIVIDER) == 0) {
                System.err.print(".");
            }

            // Remove an extraneous white-space from LocusLink Id 
            llId = llId.trim();

            if (wasPSRUsed(llId, c)) {
                query = "SELECT refseqaccno, officialSymbol, psrno FROM " +
                        primerrangeTableName + " WHERE llid=" +
                        Integer.parseInt(llId);
                rs = DBI.executeQuery(c, query);
                rs.next();
                psrNo = rs.getString("psrno"); 
                query2 = "SELECT sequence FROM " + affypsrTableName +
                         " WHERE  psrno=\'" + psrNo + "\'";
                rs2 = DBI.executeQuery(c, query2);
                rs2.next();
                sequence = rs2.getString("sequence");
                out.print(">gi|" + llId + "|emb|<ll_id>" + llId + "</ll_id>" +
                          "<acc_no>" + rs.getString("refseqaccno") + 
                          "</acc_no><gene_name>" +
                          (rs.getString("officialsymbol")).trim() +
                          "</gene_name>" + "<psr_no>" + psrNo + "</psr_no>\n" +
                          FastaFiles.convertSeqToFasta(sequence));
                rs.close();
                rs2.close();
            } else {
                ;
            } 
        }

        // Close the input and output files
        in.close();
        out.close();
 
        System.err.println(" Done!  Total records processed:  " + count);
    }


    /** Generates a FASTA-formatted file containing PLE sequences 
      * @param inputFilename Name of input file (assumed to hold a list of
      * identifiers)
      * @param setDate The start date for the batch of primers (used in output
      * filename)
      * @param c A connection to a database
      * @throws IOException If an I/O exception occurs
      * @throws SQLException If an SQL exception occurs
      */
    private void streamPLEFASTA(String inputFilename,
                                String setDate,
                                Connection c) throws IOException,
                                                     SQLException { 
        int count = 0;

        String llId = null,
               query = null; 
 
        BufferedReader in = new BufferedReader(new FileReader(inputFilename));

        PrintStream out = new PrintStream(new FileOutputStream(
                                              "rr.ple." + setDate + 
                                               ".fna"));

        ResultSet rs = null;

        System.err.print("Generating PLE FASTA file");

        while ((llId = in.readLine()) != null) {
            if ((count++ % DIVIDER) == 0) {
                System.err.print(".");
            }
 
            // Remove any extraneous white-space for LocusLink ID
            llId = llId.trim();

            query = "SELECT refseqaccno, officialSymbol, ple FROM " +
                    rsrTableName + " WHERE llID=" + Integer.parseInt(llId);
            rs = DBI.executeQuery(c, query);
            rs.next();
            out.print(">gi|" + llId + "|emb|<ll_id>" + llId + "</ll_id>" +
                      "<acc_no>" + rs.getString("refseqaccno") +
                      "</acc_no><gene_name>" +
                      (rs.getString("officialsymbol")).trim() +
                      "</gene_name>\n" +
                      FastaFiles.convertSeqToFasta(rs.getString("ple")));
            rs.close();
        }

        // Close the input and output files
        in.close();
        out.close(); 

        System.err.println(" Done!  Total records processed:  " + count);
    }


    /** Generates a FASTA-formatted file containing target sequences 
      * @param inputFilename Name of input file (assumed to hold a list of
      * identifiers)
      * @param setDate The start date for the batch of primers (used in output
      * filename)
      * @param c A connection to a database
      * @throws IOException If an I/O exception occurs
      * @throws SQLException If an SQL exception occurs
      */
    private void streamTargetFASTA(String inputFilename,
                                   String setDate,
                                   Connection c) throws IOException,
                                                        SQLException { 
        int count = 0;

        String llId = null,
               query = null; 
 
        BufferedReader in = new BufferedReader(new FileReader(inputFilename));

        PrintStream out = new PrintStream(new FileOutputStream(
                                             "rr.target." + setDate + 
                                             ".fna"));

        ResultSet rs = null;

        System.err.print("Generating target FASTA file");

        while ((llId = in.readLine()) != null) {
            if ((count++ % DIVIDER) == 0) {
                System.err.print(".");
            }

            // Remove any extraneous whitespace from LocusLink Id
            llId = llId.trim();
            query = "SELECT accno, officialSymbol, targetseq FROM " +
                    targetTableName + " WHERE llID=" + Integer.parseInt(llId);
            rs = DBI.executeQuery(c, query);
            rs.next();
            out.print(">gi|" + llId + "|emb|<ll_id>" + llId + "</ll_id>" +
                      "<acc_no>" + rs.getString("accno") + "</accno>" +
                      "<gene_name>" + (rs.getString("officialsymbol")).trim() +
                      "</gene_name>\n" + 
                      FastaFiles.convertSeqToFasta(rs.getString("targetseq")));
            rs.close();
        }

        // Close the input and output files
        in.close();
        out.close(); 

        System.err.println(" Done!  Total records processed:  " + count);
    }


    /** Generates a FASTA-formatted file containing primer sequences; forward
      * primers if the argument to isForward is true, reverse primers otherwise.
      * @param inputFilename Name of input file (assumed to hold a list of
      * identifiers)
      * @param setDate The start date for the batch of primers (used in output
      * filename) 
      * @param isForward Generates appropriates FASTA file for forward primers
      * if true, FASTA file for reverse primers otherwise 
      * @param c A connection to a database
      * @throws IOException If an I/O exception occurs
      * @throws SQLException If an SQL exception occurs
      */
    private void streamPrimerFASTA(String inputFilename,
                                   String setDate,
                                   boolean isForward,
                                   Connection c) throws IOException,
                                                        SQLException { 
        int count = 0;

        String forOrRev = null, 
               llId = null,
               query = null; 

        if (isForward) {
            forOrRev = "forward";
        } else {
            forOrRev = "reverse";
        }

        BufferedReader in = new BufferedReader(new FileReader(inputFilename));

        PrintStream out = new PrintStream(new FileOutputStream(
                                              "rr." + forOrRev.substring(0, 3) +
                                              "Primer." + setDate + ".fna"));

        ResultSet rs = null,
                  rs2 = null;

        System.err.print("Generating " + forOrRev + " primer FASTA " +
                         "file");

        while ((llId = in.readLine()) != null) {
            if ((count++ % DIVIDER) == 0) {
                System.err.print(".");
            }

            // Remove any extraneous whitespace from the LocusLink ID
            llId = llId.trim();

            // Get the sequence of the forward primer from the primers table
            query = "SELECT " + forOrRev + "primerseq FROM " +
                    primersTableName + " WHERE llID=" + Integer.parseInt(llId);
            rs = DBI.executeQuery(c, query);
            rs.next();

            // Get the accession number and official symbol from the rsr table 
            query = "SELECT refseqaccno, officialsymbol FROM " +
                    rsrTableName + " WHERE llID=" + Integer.parseInt(llId);
            rs2 = DBI.executeQuery(c, query); 
            rs2.next();

            // Stream the results
            out.print(">gi|" + llId + "|emb|<ll_id>" + llId + "</ll_id>" +
                      "<acc_no>" + rs2.getString("refseqaccno") + 
                      "</acc_no><gene_name>" + 
                      (rs2.getString("officialsymbol")).trim() +
                      "</gene_name>\n" +
                      FastaFiles.convertSeqToFasta(rs.getString("" +
                                                      forOrRev + "primerseq")));

            // Close the result sets
            rs.close();
            rs2.close(); 
        }

        // Close the input and output files
        in.close();
        out.close(); 
 
        System.err.println(" Done!  Total records processed:  " + count);
    }


    /** Generates a FASTA-formatted file containing mRNA sequences 
      * @param inputFilename Name of input file (assumed to hold a list of
      * identifiers)
      * @param setDate The start date for the batch of primers (used in output
      * filename) 
      * @param c A connection to a database
      * @throws IOException If an I/O exception occurs
      * @throws SQLException If an SQL exception occurs
      */
    private void streamMRNAFASTA(String inputFilename,
                                 String setDate,
                                 Connection c) throws IOException,
                                                      SQLException { 
        int count = 0;

        String refSeqAccNo = null,
               refSeqAccNoV = null,
               llId = null,
               query = null; 
 
        BufferedReader in = new BufferedReader(new FileReader(inputFilename));

        PrintStream out = new PrintStream(new FileOutputStream(
                                              "rr.mRNA." + setDate + ".fna"));

        ResultSet rs = null,
                  rs2 = null;

        System.err.print("Generating mRNA FASTA file");

        while ((llId = in.readLine()) != null) {
            if ((count++ % DIVIDER) == 0) {
                System.err.print(".");
            }

            llId = llId.trim();
            // Get the mRNA accession and offical symbol for the gene
            query = "SELECT refseqaccno, officialsymbol FROM " + 
                    rsrTableName + " WHERE llID=" + Integer.parseInt(llId);
            rs = DBI.executeQuery(c, query);
            rs.next();
            refSeqAccNo = (rs.getString("refseqaccno")).trim();
            refSeqAccNoV = refSeqAccNo.substring(0,
                                                  refSeqAccNo.lastIndexOf('.'));

            // Get FASTA header and sequence for reference sequence and stream
            // to output (version number accession number may have changed;
            // use LIKE) 
            query = "SELECT sequence FROM " + refSeqTableName + " WHERE " +
                    "refseqaccno LIKE\'" + refSeqAccNoV + "%\'";
            rs2 = DBI.executeQuery(c, query);
            rs2.next();

            // Stream the results
            out.print(">gi|" + llId + "|emb|<ll_id>" + llId + "</ll_id>" +
                      "<acc_no>" + refSeqAccNo + "</accno><gene_name>" +
                      (rs.getString("officialsymbol")).trim() +
                      "</gene_name>\n" +
                      FastaFiles.convertSeqToFasta(rs2.getString("sequence")));

            rs.close();
            rs2.close(); 
        }

        // Close the input and output files
        in.close();
        out.close(); 

        System.err.println(" Done!  Total records processed:  " + count);
    }


    public static void main(String args[]) {
        BufferedReader in = null;
        
        Connection c = null;

        DBI dbi = new DBI();

        File inputFile = null;
 
        PrintStream out = null;

        PrimerVerifier v = new PrimerVerifier();

        String inputFilename = null,
               line = "",
               llid = "",
               pleRangeInGC = "",
               setDate = "", 
               targetRangeInGC = "";

        if ((args.length % 2) != 0) {
            System.out.println("Incorrect number of command-line arguments.\n" +
                               "Exiting. . .");
            System.exit(1);
        }
       
        // Process command-line parameters (get input and output filenames)
        for (int i = 0; i < args.length; i++) {
            if (args[i].equals("-i")) {
                inputFilename = args[i + 1];
            } else if (args[i].equals("-d")) {
                setDate = args[i + 1];
            }
        }

        // Exit if no input or output filename
        if (inputFilename == null) {
            System.err.println("Missing input filename; use the -i " + 
                               "switch.  Exiting. . .");
            System.exit(1);
        } 

        if (setDate == null) {
            System.err.println("Missing set date (for generated files); use " +
                               "the -d switch and a date in the\nformat " +
                               "mm.dd.yy.  Exiting. . .");
            System.exit(1);
        }

        // Connect to the database
        c = dbi.connectToDB("rmgenechip", "mpauley", "I57CDNu6");

        // Stream message
        System.err.println("One period (\".\") per " + DIVIDER + " records " +
                           "processed."); 
        // Process!! 
        try {
            // v.streamIDInfo(inputFilename, setDate, c);
            // v.streamSequences(inputFilename, setDate, c);
            v.streamCalcAlignments(inputFilename, setDate, c);
            // v.streamPLEFASTA(inputFilename, setDate, c);
            // v.streamTargetFASTA(inputFilename, setDate, c);
            // v.streamPSRFASTA(inputFilename, setDate, c);
            // v.streamMRNAFASTA(inputFilename, setDate, c);
            // v.streamPrimerFASTA(inputFilename, setDate, true, c);
            // v.streamPrimerFASTA(inputFilename, setDate, false, c);

            // Close the database
            c.close();
        } catch (IOException e) {
            System.err.println("File error!\n" +
                               "Print out a stack trace and exit. . .");
            e.printStackTrace();
            System.exit(1);
        } catch (SQLException s) {
            System.err.println("SQL error!\n" +
                               "Print out a stack trace and exit. . .");
            s.printStackTrace();
            System.exit(1);
       } 
    } // End method main()
} // End class PrimerVerifier 
