# Supplementary material for: Leveraging human genomic information to identify nonhuman primate sequences for expression array development
Source: BMC Genomics. 2005 Nov 15;6:160. doi: 10.1186/1471-2164-6-160 (PMC1314899; doi:10.1186/1471-2164-6-160)
Supplement: Additional File 6 — Java methods. An archived collection of Java methods used in determining last exons and generating primer pairs. Used in conjuction with bioJava 1.30 (also included). See the file BlastObjectParser.java for a brief explanation on usage of the various processing methods. [file 1471-2164-6-160-S6.gz › FileManipulation/Record.java]

//This Data stucture is intended to hold one record from the genbank flatfile
//once it has an entire record, it can then send the record to the database
/**
 * This data Structure is based off of the information found in the: gbrel.txt file
 *  This file can be found at: ftp://ftp.ncbi.nlm.nih.gov/genbank
 * Additional information can be found about the feature table in the following link:
 *  http://www.ncbi.nlm.nih.gov/collab/FT/index.html
 */

/*
  The following is a brief description of each entry field. Detailed
  information about each field may be found in Sections 3.4.4 to 3.4.14.
LOCUS	- A short mnemonic name for the entry, chosen to suggest the
	sequence's definition. Mandatory keyword/exactly one record.
DEFINITION	- A concise description of the sequence. Mandatory
	keyword/one or more records.
ACCESSION	- The primary accession number is a unique, unchanging
	code assigned to each entry. (Please use this code when citing
	information from GenBank.) Mandatory keyword/one or more records.
VERSION		- A compound identifier consisting of the primary
	accession number and a numeric version number associated with the
	current version of the sequence data in the record. This is followed
	by an integer key (a "GI") assigned to the sequence by NCBI.
	Mandatory keyword/exactly one record.
NID	- An alternative method of presenting the NCBI GI
	identifier (described above). The NID is obsolete and was removed
	from the GenBank flatfile format in December 1999.
KEYWORDS	- Short phrases describing gene products and other
	information about an entry. Mandatory keyword in all annotated
	entries/one or more records.
SEGMENT	- Information on the order in which this entry appears in a
	series of discontinuous sequences from the same molecule. Optional
	keyword (only in segmented entries)/exactly one record.
SOURCE	- Common name of the organism or the name most frequently used
	in the literature. Mandatory keyword in all annotated entries/one or
	more records/includes one subkeyword.
ORGANISM	- Formal scientific name of the organism (first line)
	and taxonomic classification levels (second and subsequent lines).
	Mandatory subkeyword in all annotated entries/two or more records.
REFERENCE	- Citations for all articles containing data reported
	in this entry. Includes four subkeywords and may repeat. Mandatory
	keyword/one or more records.
AUTHORS	- Lists the authors of the citation. Mandatory
	subkeyword/one or more records.
TITLE	- Full title of citation. Optional subkeyword (present
	in all but unpublished citations)/one or more records.
JOURNAL	- Lists the journal name, volume, year, and page
	numbers of the citation. Mandatory subkeyword/one or more records.
MEDLINE	- Provides the Medline unique identifier for a
	citation. Optional subkeyword/one record.
PUBMED 	- Provides the PubMed unique identifier for a
	citation. Optional subkeyword/one record.
REMARK	- Specifies the relevance of a citation to an
	entry. Optional subkeyword/one or more records.
COMMENT	- Cross-references to other sequence entries, comparisons to
	other collections, notes of changes in LOCUS names, and other remarks.
	Optional keyword/one or more records/may include blank records.
FEATURES	- Table containing information on portions of the
	sequence that code for proteins and RNA molecules and information on
	experimentally determined sites of biological significance. Optional
	keyword/one or more records.
BASE COUNT	- Summary of the number of occurrences of each base
	code in the sequence. Mandatory keyword/exactly one record.
ORIGIN	- Specification of how the first base of the reported sequence
	is operationally located within the genome. Where possible, this
	includes its location within a larger genetic map. Mandatory
	keyword/exactly one record.- The ORIGIN line is followed by sequence
	data (multiple records).
- Entry termination symbol. Mandatory at the end of an
  entry/exactly one record.
*/

import java.lang.*;
import java.io.*;
import java.sql.*;

//the numbers below refer to the section description in the gbrel.txt file
public class Record {
    private static final int FASTA_WIDTH = 60;
/******************************************************************************
                     GEN_BANK PRIMARY ENTRY FIELDS
*******************************************************************************/
// LOCUS Data... Refer to section 3.4.4 of gbrel.txt file
    private String locusName = "";
    private int sequenceLength = 0;    // number of base pairs (BP) in sequence
    private String strandedType = "";   // ss-, ds- or ms-
    private String sequenceType = "";   // mRNA, tRNA, rRNA, uRNA, snRNA, snoRNA
    private String primaryType = "";    // NA, DNA or RNA
    private String shape = "";          // "linear," "circular", or blank
    private String division = "";       // three-letter code (PRI, ROD, etc.) Section 3.3 of gbrel.txt
    private String date = "";           // Date, in the form dd-MMM-yyyy (e.g., 15-MAR-1991)
    //3.4.5 DEFINITION Data
    private String definition = "";     // For display mostly (section 3.4.5 gbrel.txt)
    //3.4.6, 3.4.7 ACCESSION AND VERSION Data.
    private String accession = "";      // 3.4.7, 3.4.6 describe accession number and it's uses
    private int version = 0;           // version parsed off the end of accession number in version field 
    private long gI = 0;               // number only GI: is taken out
    //3.4.8 KEYWORDS Format -- KEYWORDS are not standard and will not be parsed
    //3.4.9 SEGMENT Format -- Ignore SEGMENT Data for now.
    //3.4.10 SOURCE Data
    private String organismName = "";   // The unofficial name of the org. e.g. Human
    private String scientificName = ""; // Official name of source e.g. Homo Sapien
    //3.4.11 REFERENCE Format -- Ignore for now, will most likely never be used.
    //3.4.12 FEATURES Format
    /* The features is the most complicated part of the Gen-Bank Flat file.
       The most accurate complete description can be found at:
       http://www.ncbi.nlm.nih.gov/collab/FT/index.html
       Because of the complexity of the feature table, Features have a section after this one.
    */
    //3.4.13 ORIGIN Format -- Ignore ORIGIN for now.
    // BASE COUNT Data -- Ignore BASE COUNT for now.
    //3.4.14 SEQUENCE Data
    private String sequence = "";       // The Entire sequence associated with the GI# above  
    //Additional fields introduced by the Bioinformatics Group at UNO...
    private String CDS = "";            // in RNA only: Coding part of the sequence (sequence data)
    private String UTR3 = "";           // in RNA only: 3'UTR section (sequence data)
    private String UTR5 = "";           // in RNA only: 5'UTR section (sequence data)
    private String protein = "";        // protein that mRNA encodes
    private String protein_id = "";     // Protein accession number
    private String keywords = "";        // Store keyword such as HTG.
    
    /******************************************************************************
                              FEATURE TABLE DATA
    ******************************************************************************/
    

    public Record() {
    	
    }
    public String getLocusName(){return locusName;}
    public void setLocusName(String ln){locusName = ln;}
    
    public int getSequenceLength(){return sequenceLength;}
    public void setSequenceLength(int sl){sequenceLength = sl;}
    
    public String getStrandedType(){return strandedType;}
    public void setStrandedType(String st){strandedType = st;}
    
    public String getSequenceType(){return sequenceType;}
    public void setSequenceType(String st){sequenceType = st;}
    
    public String getPrimaryType(){return primaryType;}
    public void setPrimaryType(String pt){primaryType = pt;}
    
    public String getShape(){return shape;}
    public void setShape(String s){shape = s;}
    
    public String getDivision(){return division;}
    public void setDivision(String d){division = d;}
    
    public String getDate(){return date;}
    public void setDate(String d){date = d;}
    
    public String getDefinition(){return definition;}
    public void setDefinition(String d){definition = d;}
    
    public String getAccession(){return accession;}
    public void setAccession(String a){accession = a;}
    
    public int getVersion(){return version;}
    public void setVersion(int v){version = v;}
    
    public long getGI(){return gI;}
    public void setGI(long g){gI = g;}
    
    public String getOrganismName(){return organismName;}
    public void setOrganismName(String on){organismName = on;}
    
    public String getScientificName(){return scientificName;}
    public void setScientificName(String sn){scientificName = sn;}
    
    public String getSequence(){return sequence;}
    public void setSequence(String s){sequence =s;}
    
    public String getCDS(){ return CDS;}
    public void setCDS(String cds){CDS = cds;}
    
    public String getUTR3(){return UTR3;}
    public void setUTR3(String utr){UTR3 = utr;}
    
    public String getUTR5(){return UTR5;}
    public void setUTR5(String utr){UTR5 = utr;}
    
    public String getProtein(){return protein;}
    public void setProtein(String prot){protein = prot;}
    
    public String getProteinID(){return protein_id;}
    public void setProteinID(String prot_id){protein_id = prot_id;}    

    public String getKeywords(){return keywords;}
    public void setKeywords(String kws){keywords = kws;}   
    
    public void printRecord(){
     // print the LOCUS line:
     // System.out.println("LOCUS:\n\t" + getLocusName() + " " + getSequenceLength() 
     //                    +" bp "+ getStrandedType() + getSequenceType() + " " 
     //                    + "  " + getPrimaryType() + " " + getShape() + " "
     //                    + getDivision() + " " + getDate() );
     //     DEFINITION 
     //     System.out.println("DEFINITION:\n\t " + getDefinition()); 
     //     ACCESSION Line is not needed and not printed---
     //     print the VERSION line: 		
     //     System.out.println("VERSION:\n\t" + getAccession() + getVersion() +
     //                        "  " + getGI() );
     //     Print the SOURCE Line:
     //     System.out.println("SOURCE:\n\t" + getOrganismName() );
     //     System.out.println("ORGANISM:\n\t" + getScientificName() );
     //     Print the Sequence data
     //     System.out.println("ORIGIN:\n\t" + getSequence() );
     //     System.out.println("3'UTR:\n\t" + getUTR3() );
     //     System.out.println("CDS:\n\t" + getCDS() );
     //     System.out.println("5'UTR:\n\t" + getUTR5() );
     //     System.out.println("Protein:\n\t" + getProtein());
     //     System.out.println("ProteinID:\n\t" + getProteinID());

    }
    
    /**
     * This algorithm outputs record in a Fasta format.
     */
    public void typeFasta() {
      System.out.println(">gi|" + getGI() + "|gb|" + this.getAccession() +"." + this.getVersion()+"|" + this.getLocusName() + " " + this.getDefinition());
      String seq = this.getSequence();
      int i;
      for(i = 0; i < seq.length() - FASTA_WIDTH ; i += FASTA_WIDTH) {
        System.out.println(seq.substring(i, i + FASTA_WIDTH));  
      }
      System.out.println(seq.substring(i));
    }
    
    public void populateAll() {
      InsertRecord ir = new InsertRecord();
      try {
        ir.insert(this);
      } 
      catch (IOException sqle) {
        System.err.println(sqle);  
      }
    }
    
}
