# Supplementary material for: Leveraging human genomic information to identify nonhuman primate sequences for expression array development
Source: BMC Genomics. 2005 Nov 15;6:160. doi: 10.1186/1471-2164-6-160 (PMC1314899; doi:10.1186/1471-2164-6-160)
Supplement: Additional File 6 — Java methods. An archived collection of Java methods used in determining last exons and generating primer pairs. Used in conjuction with bioJava 1.30 (also included). See the file BlastObjectParser.java for a brief explanation on usage of the various processing methods. [file 1471-2164-6-160-S6.gz › FileManipulation/RemoveDuplicateFastaEntries.java]

package FileManipulation;

import java.util.ArrayList;
import java.io.File;
import java.io.BufferedReader;
import java.io.BufferedWriter;
import java.io.FileReader;
import java.io.PrintWriter;
import java.io.FileWriter;
import java.io.IOException;

import BlastObject.SimpleParses;

/*
 * RemoveDuplicateFastaEntries.java
 *
 * Created on January 22, 2004, 9:29 AM
 */

/**
 *
 * @author  mpauley
 */
public class RemoveDuplicateFastaEntries {
    
    /** Creates a new instance of RemoveDuplicateFastaEntries */
    public RemoveDuplicateFastaEntries() {
    }
    
    /**
     * @param args the command line arguments
     */
    public static void main(String[] args) {
        ArrayList aL = new ArrayList();
        
        File inFile = null,
             outFile = null;
        
        String accNo = null,
               line = null;
        
        BufferedReader in = null;
                       
        PrintWriter out = null;

        if (args.length == 2) {
            inFile = new File(args[0]);
            outFile = new File(args[1]);
        } else if (args.length == 0) {
            inFile = new File("RMgenomicClonesRC.fa");
            outFile = new File("RMgenomicClonesRC.short.fa");
        } else {
            System.err.println("Incorrect number of command-line parameters.  "
                               + "Exiting. . . ");
            System.exit(1);
        }
        
        boolean found = false;
        
        try {
            in = new BufferedReader(new FileReader(inFile));
            out = new PrintWriter(new BufferedWriter(new FileWriter(outFile)));
            line = in.readLine();
            while ((line = in.readLine()) != null) {
                accNo = SimpleParses.parseLineForAccNo(line);

                // Look in array list to determine if the current accession
                // number is unique
                for (int i = 0; i < aL.size(); i++) {
                    if (accNo.equals((String)aL.get(i))) {
                        found = true;
                    }
                }
                // If it is, add it to the list, stream the fasta header and
                // the sequence
                if (!found) {
                    aL.add(accNo);

                    out.println(line);

                    while (((line = in.readLine()) != null) &&
                           !(line.startsWith(">"))) {
                        out.println(line);
                    }
                    } else {
                        while (((line = in.readLine()) != null) &&
                               !(line.startsWith(">"))) {
                                   ;
                        }
                    }
                    found = false;
            } 
            in.close();
            out.close();
        } catch (IOException iOE) {
            iOE.printStackTrace();
        }
    }
}
