# Supplementary material for: Leveraging human genomic information to identify nonhuman primate sequences for expression array development
Source: BMC Genomics. 2005 Nov 15;6:160. doi: 10.1186/1471-2164-6-160 (PMC1314899; doi:10.1186/1471-2164-6-160)
Supplement: Additional File 6 — Java methods. An archived collection of Java methods used in determining last exons and generating primer pairs. Used in conjuction with bioJava 1.30 (also included). See the file BlastObjectParser.java for a brief explanation on usage of the various processing methods. [file 1471-2164-6-160-S6.gz › FileManipulation/RSRConverter.java]

/** Driver class for RSR file manipulation.
  *@author  mpauley
  */

package FileManipulation;

import java.io.BufferedReader;
import java.io.FileReader;
import java.io.PrintStream;
import java.io.FileOutputStream;
import java.io.IOException;

public class RSRConverter {

    // Minimum length of acceptable PLE
    public static int MIN_PLE_LENGTH = 300;

    public static void main(String []args) {
        String inputFilename = null,
               outputFilename = null,
               tempFilename = null;

        BufferedReader in = null;
        PrintStream out = null;
        
        for (int i = 0; i < args.length; i++) {
           if (args[i].equals("-i")) {
               inputFilename = args[i + 1];
               tempFilename = inputFilename + ".tmp"; 
           } else if (args[i].equals("-o")) {
               outputFilename = args[i + 1];
           } 
        }

        // Make sure appropriate files were specified 
        if ((inputFilename == null) || (outputFilename == null)) {
            System.err.println("Required files not specified.  Exiting. . .");
            System.exit(1);
        }

        try {
            // Remove records with no PLEs
            in = new BufferedReader(new FileReader(inputFilename));
            out = new PrintStream(new FileOutputStream(tempFilename));        
            RSRFiles.removeNoPLEs(in, out);
            in.close();
            out.close(); 

            // Retain only one PLE per gene (only the longest PLE is retained)
            // Input file must be sorted by LocusLink ID 
            in = new BufferedReader(new FileReader(tempFilename));
            out = new PrintStream(new FileOutputStream(outputFilename));        
            RSRFiles.removeDuplicateLLIDs(in, out);
            in.close();
            out.close(); 

            // Retain only PLEs longer than a minimum length 
            // in = new BufferedReader(new FileReader(outputFilename));
            // out = new PrintStream(new FileOutputStream(tempFilename)); 
            // RSRFiles.removeShortPLEs(in, out, MIN_PLE_LENGTH);
            // in.close();
            // out.close();

            /* // Find the LocusLink IDs and official Symbols for each record
            in = new BufferedReader(new FileReader(tempFilename));
            out = new PrintStream(new FileOutputStream(outputFilename));        
            RSRFiles.associateLLIds(in, out); 
            in.close();
            out.close(); */
        } catch (IOException e) {
             e.printStackTrace();
        }
    }
}
