# Supplementary material for: Leveraging human genomic information to identify nonhuman primate sequences for expression array development
Source: BMC Genomics. 2005 Nov 15;6:160. doi: 10.1186/1471-2164-6-160 (PMC1314899; doi:10.1186/1471-2164-6-160)
Supplement: Additional File 6 — Java methods. An archived collection of Java methods used in determining last exons and generating primer pairs. Used in conjuction with bioJava 1.30 (also included). See the file BlastObjectParser.java for a brief explanation on usage of the various processing methods. [file 1471-2164-6-160-S6.gz › FileManipulation/RSRFiles.java]

package FileManipulation;

// Java standard packages
import java.util.ArrayList;
import java.util.Collections;
import java.util.Comparator;
import java.io.IOException;
import java.io.BufferedReader;
import java.io.PrintStream;
import java.sql.Connection;
import java.sql.ResultSet;
import java.sql.SQLException;

/** Contains methods for working with RSR (Reference Sequence Record) files.
  * @author  mpauley
  */

public class RSRFiles {
    final static int lengthIndex = 9;    // The zero-based column of the file 
                                         // in which the length of the PLE is 
                                         // specified (usually 9)
    final static int LLIdIndex = 0; 
    
    /** Creates a new instance of TabFile */
    public RSRFiles() {
    }
    
    /** Re-writes a tab-delimited stream containing reference sequence records;
      * for those reference sequence accession numbers corresponding to a single
      * LocusLinkID, all are discarded except for the one containing the longest
      * PLE.
      * @param in The stream to read
      * @param out The stream to write
      */ 
    public static void removeDuplicateLLIDs(BufferedReader in,
                                            PrintStream out) {
        boolean duplicateFound = false;
        int locusLinkID1 = 0,
            locusLinkID2 = 0;
        String line = null;
        String []fields1;
        String []fields2;
        
        try {
            line = in.readLine();
            do {
                ArrayList lineList = new ArrayList();
                lineList.add(line);
                fields1 = line.split("\t");
                locusLinkID1 = Integer.parseInt(fields1[LLIdIndex]);
                do {
                    duplicateFound = false;
                    if ((line = in.readLine()) != null) {
                        fields2 = line.split("\t");
                        if (locusLinkID1 == 
                                         Integer.parseInt(fields2[LLIdIndex])) {
                            lineList.add(line);
                            duplicateFound = true;
                        }
                    }
                } while ((line != null) && duplicateFound);
                if (lineList.size() == 1) {
                    out.println((String)lineList.get(0));
                } else {
                    Collections.sort(lineList, new Comparator () {
                        public int compare(Object a, Object b) {
                            String []fields1 = ((String)a).split("\t");
                            String []fields2 = ((String)b).split("\t");
                            int exonLength1 =
                                         Integer.parseInt(fields1[lengthIndex]),
                                exonLength2 =
                                         Integer.parseInt(fields2[lengthIndex]);
                            if (exonLength1 < exonLength2) {
                                return -1;
                            } else if (exonLength1 == exonLength2) {
                                return 0;
                            } else {
                                return 1;
                            }
                        }
                    });
                    out.println((String)lineList.get(lineList.size() - 1));
                }
            } while (line != null);
        } catch (IOException iOE) {
            iOE.printStackTrace();
        }
    } // End method removeDuplicateLLIDs

    
    /** Re-writes a tab-delimited stream containing reference sequence records;
      * RSRs for which a putative last exon was not found are discarded.
      * @param in The stream to read
      * @param out The stream to write
      */     
    public static void removeNoPLEs(BufferedReader in, PrintStream out) {
        String line = null;
        try {
            while ((line = in.readLine()) != null) {
                if (line.indexOf("No last HSP found!!!") > 0) {
                    ;
                } else {
                    out.println(line);
                }
            }
        } catch (IOException iOE) {
            iOE.printStackTrace();
        }
    } // End method removeNoPLEs

    
    /** Re-writes a tab-delimited stream containing reference sequence records;
      * RSRs for which the putative last exon has a length less than a specified
      * value are discarded.
      * @param in The stream to read
      * @param out The stream to write
      * @param length 
      */ 
    public static void removeShortPLEs(BufferedReader in,
                                       PrintStream out,
                                       int length) {
       String line = null;
       String []fields;
        try {
            while ((line = in.readLine()) != null) {
                fields = line.split("\t");
                if (Integer.parseInt(fields[lengthIndex]) < length) {
                    ;
                } else {
                    out.println(line);
                }
            }
        } catch (IOException iOE) {
            iOE.printStackTrace();
        }
    } // End method removeShortPLEs()


    /** Re-writes a tab-delimited stream containing reference sequence records
      * adding the appropriate gene name and the LocusLink ID to each record 
      * @param in The stream to read
      * @param out The stream to write
      */ 
    public static void associateLLIds(BufferedReader in,
                                      PrintStream out) {
       String line = "",
              llId = "",
              officialSymbol = "", 
              refSeqAccNo = "";
       
       String []fields;

       Connection c = DBI.connectToDB("rmgenechip", "mpauley", "I57CDNu6");

       ResultSet rs = null;
 
       try {
            while ((line = in.readLine()) != null) {
                llId = "\\null";
                officialSymbol = "\\null";
                fields = line.split("\t");

                // Ignore the lines with only a single "null" in them 
                if (fields.length < 2) {
                    continue;
                }

                refSeqAccNo = (fields[1]).trim();
                refSeqAccNo = refSeqAccNo.substring(0,
                                                    refSeqAccNo.indexOf("."));
                rs = DBI.executeQuery(c, "SELECT llid, officialsymbol FROM " +
                                      "ll_tmpl WHERE " +
                                      "refseqaccnos LIKE \'%" +
                                       refSeqAccNo + "%\'");
                // Only stream the records for which a refSeqAccNo was found
                // (presently includes only NM_ and XM_ records)
                if (rs.next()) {
                    llId = rs.getString("llid");
                    officialSymbol = rs.getString("officialsymbol");
                    officialSymbol = officialSymbol.substring(0, 
                                                   officialSymbol.indexOf("("));
                    out.print(llId + "\t" + refSeqAccNo + "\t" +
                                                                officialSymbol);

                    // Stream the remainder of the record
                    for (int i = 3; i < fields.length; ++i) {
                        out.print("\t" + fields[i]);
                    }
                    out.print("\n");
                } 
                rs.close();
            } // End while
        } catch (IOException e) {
            e.printStackTrace();
        } catch (SQLException e) {
            e.printStackTrace();
        } 

        out.close();
    } // End metnod associateLLIds 
} // End class RSRFiles
