# Supplementary material for: Leveraging human genomic information to identify nonhuman primate sequences for expression array development
Source: BMC Genomics. 2005 Nov 15;6:160. doi: 10.1186/1471-2164-6-160 (PMC1314899; doi:10.1186/1471-2164-6-160)
Supplement: Additional File 6 — Java methods. An archived collection of Java methods used in determining last exons and generating primer pairs. Used in conjuction with bioJava 1.30 (also included). See the file BlastObjectParser.java for a brief explanation on usage of the various processing methods. [file 1471-2164-6-160-S6.gz › FileManipulation/UniqSplit.java]

package FileManipulation;

// Java standard packages
import java.util.ArrayList;
import java.io.IOException;
import java.io.BufferedReader;
import java.io.FileReader;
import java.io.File;
import java.io.PrintStream;
import java.io.FileOutputStream;

/** Processes a tab-delimited text file streaming lines that are the same in 
  * some fields (but not others) into separate files. 
  * @author  mpauley
  */

public class UniqSplit {
    final static int invariantIndex = 2;   // The zero-based column of the file
                                           // specifying the record invariant 
    
    public static void main(String args[]) {
        String inFilename = null,             // Name of the input file
               outFilename = null;            // Name of the base output file 

        BufferedReader in = null;             // Input stream

        // Create a new object
        UniqSplit uS = new UniqSplit();

        // Process command-line arguments
        for (int i = 0; i < args.length; i++) {
            if (args[i].equals("-i")) {
                inFilename = args[i + 1];
            } else if (args[i].equals("-o")) {
                outFilename = args[i + 1];
            }
        }

        // Process
        try {

            if (outFilename == null) {
                outFilename = inFilename;
            }
            uS.process(inFilename, outFilename);

        } catch (IOException e) {
            e.printStackTrace();
        }
    } // End method main()


    /** Creates a new instance of UniqSplit. */
    public UniqSplit() {
        ;                // Nothing to do!
    }
    

    /** Processes the file.
      * @param inFilename The name of the input file
      * @param outFilename The name of the base output file
      */ 
    public static void process(String inFilename, String outFilename)
                                                            throws IOException {
        boolean duplicateFound = false;       // Flag to indicate whether a
                                              // "duplicate" line has been 
                                              // found 

        int invariant1 = 0;

        String line = "";                     // Line of text

        String []fields1 = null;              // (Tab-delimited) fields in a 
                                              // line
        String []fields2 = null;

        ArrayList fileList = new ArrayList(), // List of pointers to output
                                              // files
                  lineList = new ArrayList(); // List of similar lines

        File inFile = null;                   // Input file object

        BufferedReader in = null;

        PrintStream out = null;

        // Open the input file
        if (inFilename != null) {
            inFile = new File(inFilename);
            in = new BufferedReader(new FileReader(inFile));
        }

        // Read in first line of input file
        line = in.readLine();
        do {
            // Clear the lineList
            lineList.clear();
            lineList.add(line);
            fields1 = line.split("\t");
            invariant1 = Integer.parseInt(fields1[invariantIndex]);

            // Put duplicate lines together into the lineList
            do {
                duplicateFound = false;
                if ((line = in.readLine()) != null) {
                    fields2 = line.split("\t");
                    if (invariant1 == 
                                    Integer.parseInt(fields2[invariantIndex])) {
                        lineList.add(line);
                        duplicateFound = true;
                    }
                }
            } while ((line != null) && duplicateFound);

            // Split the duplicate lines into different files
            for (int i = 0; i < lineList.size(); i++) {
                // If a new output file is needed, create one
                if (i + 1 > fileList.size()) {
                    fileList.add(new PrintStream(new FileOutputStream(
                                      new File(outFilename + ".split" + (i)))));
                }
                // Get the output stream
                out = (PrintStream)fileList.get(i);
                out.println((String)lineList.get(i));
            }

        } while (line != null);

        // Close the files 
        in.close();
        for (int i = 0; i < fileList.size(); i++) {
            ((PrintStream)fileList.get(i)).close();
        }
    } // End method process()
} // End class UniqSplit
