# Supplementary material for: Leveraging human genomic information to identify nonhuman primate sequences for expression array development
Source: BMC Genomics. 2005 Nov 15;6:160. doi: 10.1186/1471-2164-6-160 (PMC1314899; doi:10.1186/1471-2164-6-160)
Supplement: Additional File 6 — Java methods. An archived collection of Java methods used in determining last exons and generating primer pairs. Used in conjuction with bioJava 1.30 (also included). See the file BlastObjectParser.java for a brief explanation on usage of the various processing methods. [file 1471-2164-6-160-S6.gz › FileManipulation/XMLFastasToTab.java]

import java.io.File;
import java.io.BufferedReader;
import java.io.FileReader;
import java.io.PrintWriter;
import java.io.FileWriter;
import java.io.IOException;
import java.util.StringTokenizer;


public class XMLFastasToTab {
    public static void main(String args[]) {
        BufferedReader in = null;
        PrintWriter out = null;
        String name = null,
               line = null,
               locusLinkID = null,
               message = null,
               rSA = null;

        String []result;

        if (args.length != 0) {
            if (args[0].equals("-h")  || args[0].equals("?")) {
                System.out.println("ToTab");
                System.out.println(message);
                System.exit(1);
            }
        }

        try {
            in = new BufferedReader(new FileReader("LastHSPsAC.fa"));
            out = new PrintWriter(new FileWriter("LastHSPsAC.tab"));
            line = in.readLine();
            do {
                if (line.indexOf("<ll_id>") != -1) {
                    locusLinkID = line.substring(line.indexOf("<ll_id>") +7,
                                                 line.indexOf("</ll_id>"));
                } else {
                    result = line.split("\\s");
                    locusLinkID = result[1];
                } 
                rSA = line.substring(line.indexOf("|NM_") + 1,
                                           line.indexOf("</origin>") - 1);
                out.print(locusLinkID + "\t" + rSA + "\t");
                while (((line = in.readLine()) != null) && 
                       (!(line.startsWith(">"))))  {
                    out.print(line);
                }
                out.print('\n');
             } while (line != null);
            in.close();
            out.close();
         } catch (IOException e) {
            e.printStackTrace();
         } // End try/catch
    } // End method main()
} // End class Primer3Input
