# Supplementary material for: Leveraging human genomic information to identify nonhuman primate sequences for expression array development
Source: BMC Genomics. 2005 Nov 15;6:160. doi: 10.1186/1471-2164-6-160 (PMC1314899; doi:10.1186/1471-2164-6-160)
Supplement: Additional File 9 — List of STS Accession Numbers. List of GenBank accession numbers of the STS sequences generated in this study. [file 1471-2164-6-160-S9.txt]

AF473597.1
AF473598.1
AF473599.1
AF473600.1
AF478034.1
AF478035.1
AF478036.1
AF478037.1
AF478038.1
AF478039.1
AF478040.1
AF478041.1
AF478042.1
AF478043.1
AF478044.1
AF489840.1
AF489841.1
AF489842.1
AF489843.1
AF489844.1
AF489845.1
AF489846.1
AF489847.1
AF489848.1
AF489849.1
AF489850.1
AF489851.1
AF489852.1
AF489853.1
AF489854.1
AF512347.1
AF512348.1
AF512349.1
AF512350.1
AF512351.1
AF512352.1
AF512353.1
AF512354.1
AF512355.1
AF512356.1
AF512357.1
AF512358.1
AF512359.1
AF512360.1
AF512361.1
AF512362.1
AF512363.1
AF512364.1
AF512365.1
AF512366.1
AF512367.1
AF512368.1
AF512369.1
AF512370.1
AF512371.1
AF512372.1
AF512373.1
AF512374.1
AF512375.1
AF512376.1
AF512377.1
AF513862.1
AF513863.1
AF513864.1
AF513865.1
AF513866.1
AF513867.1
AF513868.1
AF513869.1
AF513870.1
AF513871.1
AF513872.1
AY082516.1
AY082517.1
AY082518.1
AY082519.1
AY082520.1
AY082521.1
AY083534.1
AY083535.1
AY083536.1
AY083537.1
AY083538.1
AY083539.1
AY083540.1
AY083541.1
AY083542.1
AY083543.1
AY083544.1
AY083545.1
AY083546.1
AY083547.1
AY083548.1
AY083549.1
AY083550.1
AY083551.1
AY083552.1
AY083553.1
AY083554.1
AY083555.1
AY083556.1
AY083557.1
AY083558.1
AY083559.1
AY083560.1
AY083561.1
AY083562.1
AY083563.1
AY083564.1
AY083565.1
AY083566.1
AY083567.1
AY083568.1
AY083569.1
AY083570.1
AY083571.1
AY083572.1
AY083573.1
AY083574.1
AY083575.1
AY083576.1
AY083577.1
AY083578.1
AY083579.1
AY083580.1
AY083581.1
AY083582.1
AY083583.1
AY083584.1
AY083585.1
AY083586.1
AY083587.1
AY083588.1
AY083589.1
AY122607.1
AY122608.1
AY122609.1
AY122610.1
AY122611.1
AY122612.1
AY122613.1
AY122614.1
AY122615.1
AY122616.1
AY122617.1
AY122618.1
AY122619.1
AY184499.1
AY184500.1
AY186586.1
AY186587.1
AY186588.1
AY186589.1
AY186590.1
AY186591.1
AY186592.1
AY186593.1
AY186594.1
AY197744.1
AY197745.1
AY197746.1
AY197747.1
AY197748.1
AY231145.1
BV140773.1
BV140878.1
BV154587.1
BV154588.1
BV154589.1
BV154590.1
BV154591.1
BV154592.1
BV154593.1
BV154594.1
BV154595.1
BV154596.1
BV154597.1
BV154598.1
BV154599.1
BV154600.1
BV154601.1
BV154602.1
BV154603.1
BV154604.1
BV154605.1
BV154606.1
BV164337.1
BV165947.1
BV165948.1
BV165949.1
BV165950.1
BV165951.1
BV165952.1
BV165953.1
BV165954.1
BV165955.1
BV165956.1
BV165957.1
BV165958.1
BV165959.1
BV165960.1
BV165961.1
BV165962.1
BV165963.1
BV165964.1
BV165965.1
BV165966.1
BV165967.1
BV165968.1
BV165969.1
BV165970.1
BV165971.1
BV165972.1
BV165973.1
BV165974.1
BV165975.1
BV165976.1
BV165977.1
BV165978.1
BV165979.1
BV165980.1
BV165981.1
BV165982.1
BV165983.1
BV165984.1
BV165985.1
BV165986.1
BV165987.1
BV165988.1
BV165989.1
BV165990.1
BV165991.1
BV165992.1
BV165993.1
BV165994.1
BV165995.1
BV165996.1
BV165997.1
BV165998.1
BV165999.1
BV166000.1
BV166001.1
BV166002.1
BV166003.1
BV166004.1
BV166005.1
BV166006.1
BV166007.1
BV166008.1
BV166009.1
BV166010.1
BV166011.1
BV166012.1
BV166013.1
BV166014.1
BV166015.1
BV166016.1
BV166017.1
BV166018.1
BV166019.1
BV166020.1
BV166021.1
BV166022.1
BV166023.1
BV166024.1
BV166025.1
BV166026.1
BV166027.1
BV166028.1
BV166029.1
BV166030.1
BV166031.1
BV166032.1
BV166033.1
BV166034.1
BV166035.1
BV166036.1
BV166037.1
BV166038.1
BV166039.1
BV166040.1
BV166041.1
BV166042.1
BV166043.1
BV166044.1
BV166045.1
BV166046.1
BV166047.1
BV166048.1
BV166049.1
BV166050.1
BV166051.1
BV166052.1
BV166053.1
BV166054.1
BV166055.1
BV166056.1
BV166057.1
BV166058.1
BV166059.1
BV166060.1
BV166061.1
BV166062.1
BV166063.1
BV166064.1
BV166065.1
BV166066.1
BV166067.1
BV166068.1
BV166069.1
BV166070.1
BV166071.1
BV166072.1
BV166073.1
BV166074.1
BV166075.1
BV166076.1
BV166077.1
BV166078.1
BV166079.1
BV166080.1
BV166081.1
BV166082.1
BV166083.1
BV166084.1
BV166085.1
BV166086.1
BV166087.1
BV166088.1
BV166089.1
BV166090.1
BV166091.1
BV166092.1
BV166093.1
BV166094.1
BV166095.1
BV166096.1
BV166097.1
BV166098.1
BV166099.1
BV166100.1
BV166101.1
BV166102.1
BV166103.1
BV166104.1
BV166105.1
BV166106.1
BV166107.1
BV166108.1
BV166109.1
BV166110.1
BV166111.1
BV166112.1
BV166113.1
BV166114.1
BV166115.1
BV166116.1
BV166117.1
BV166118.1
BV166119.1
BV166120.1
BV166121.1
BV166122.1
BV166123.1
BV166124.1
BV166125.1
BV166126.1
BV166127.1
BV166128.1
BV166129.1
BV166130.1
BV166131.1
BV166132.1
BV166133.1
BV166134.1
BV166135.1
BV166136.1
BV166137.1
BV166138.1
BV166139.1
BV166140.1
BV166141.1
BV166142.1
BV166143.1
BV166144.1
BV166145.1
BV166146.1
BV166147.1
BV166148.1
BV166149.1
BV166150.1
BV166151.1
BV166152.1
BV166153.1
BV166154.1
BV166155.1
BV166156.1
BV166157.1
BV166158.1
BV166159.1
BV166160.1
BV166161.1
BV166162.1
BV166163.1
BV166164.1
BV166165.1
BV166166.1
BV166167.1
BV166168.1
BV166169.1
BV166170.1
BV166171.1
BV166172.1
BV166173.1
BV166174.1
BV166175.1
BV166176.1
BV166177.1
BV166178.1
BV166179.1
BV166180.1
BV166181.1
BV166182.1
BV166183.1
BV166184.1
BV166185.1
BV166186.1
BV166187.1
BV166188.1
BV166189.1
BV166190.1
BV166191.1
BV166192.1
BV166193.1
BV166194.1
BV166195.1
BV166196.1
BV166197.1
BV166198.1
BV166199.1
BV166200.1
BV166201.1
BV166202.1
BV166203.1
BV166204.1
BV166205.1
BV166206.1
BV166207.1
BV166208.1
BV166209.1
BV166210.1
BV166211.1
BV166212.1
BV166213.1
BV166214.1
BV166215.1
BV166216.1
BV166217.1
BV166218.1
BV166219.1
BV166220.1
BV166221.1
BV166222.1
BV166223.1
BV166224.1
BV166225.1
BV166226.1
BV166227.1
BV166228.1
BV166229.1
BV166230.1
BV166231.1
BV166232.1
BV166233.1
BV166234.1
BV166235.1
BV166236.1
BV166237.1
BV166238.1
BV166239.1
BV166240.1
BV166241.1
BV166242.1
BV166243.1
BV166244.1
BV166245.1
BV166246.1
BV166247.1
BV166248.1
BV166249.1
BV166250.1
BV166251.1
BV166252.1
BV166253.1
BV166254.1
BV166255.1
BV166256.1
BV166257.1
BV166258.1
BV166259.1
BV166260.1
BV166261.1
BV166262.1
BV166263.1
BV166264.1
BV166265.1
BV166266.1
BV166267.1
BV166268.1
BV166269.1
BV166270.1
BV166271.1
BV166272.1
BV166273.1
BV166274.1
BV166275.1
BV166276.1
BV166277.1
BV166278.1
BV166279.1
BV166280.1
BV166281.1
BV166282.1
BV166283.1
BV166284.1
BV166285.1
BV166286.1
BV166287.1
BV166288.1
BV166289.1
BV166290.1
BV166291.1
BV166292.1
BV166293.1
BV166294.1
BV166295.1
BV166296.1
BV166297.1
BV166298.1
BV166299.1
BV166300.1
BV166301.1
BV166302.1
BV166303.1
BV166304.1
BV166305.1
BV166306.1
BV166307.1
BV166308.1
BV166309.1
BV166310.1
BV166311.1
BV166312.1
BV166313.1
BV166314.1
BV166315.1
BV166316.1
BV166317.1
BV166318.1
BV166319.1
BV166320.1
BV166321.1
BV166322.1
BV166323.1
BV166324.1
BV166325.1
BV166326.1
BV166327.1
BV166328.1
BV166329.1
BV166330.1
BV166331.1
BV166332.1
BV166333.1
BV166334.1
BV166335.1
BV166336.1
BV166337.1
BV166338.1
BV166339.1
BV166340.1
BV166341.1
BV166342.1
BV166343.1
BV166344.1
BV166345.1
BV166346.1
BV166347.1
BV166348.1
BV166349.1
BV166350.1
BV166351.1
BV166352.1
BV166353.1
BV166354.1
BV166355.1
BV166356.1
BV166357.1
BV166358.1
BV166359.1
BV166360.1
BV166361.1
BV166362.1
BV166363.1
BV166364.1
BV166365.1
BV166366.1
BV166367.1
BV166368.1
BV166369.1
BV166370.1
BV166371.1
BV166372.1
BV166373.1
BV166374.1
BV166375.1
BV166376.1
BV166377.1
BV166378.1
BV166379.1
BV166380.1
BV166381.1
BV166382.1
BV166383.1
BV166384.1
BV166385.1
BV166386.1
BV166387.1
BV166388.1
BV166389.1
BV166390.1
BV166391.1
BV166392.1
BV166393.1
BV166394.1
BV166395.1
BV166396.1
BV166397.1
BV166398.1
BV166399.1
BV166400.1
BV166401.1
BV166402.1
BV166403.1
BV166404.1
BV166405.1
BV166406.1
BV166407.1
BV166408.1
BV166409.1
BV166410.1
BV166411.1
BV166412.1
BV166413.1
BV166414.1
BV166415.1
BV166416.1
BV166417.1
BV166418.1
BV166419.1
BV166420.1
BV166421.1
BV166422.1
BV166423.1
BV166424.1
BV166425.1
BV166426.1
BV166427.1
BV166428.1
BV166429.1
BV166430.1
BV166431.1
BV166432.1
BV166433.1
BV166434.1
BV166435.1
BV166436.1
BV166437.1
BV166438.1
BV166439.1
BV166440.1
BV166441.1
BV166442.1
BV166443.1
BV166444.1
BV166445.1
BV166446.1
BV166447.1
BV166448.1
BV166449.1
BV166450.1
BV166451.1
BV166452.1
BV166453.1
BV166454.1
BV166455.1
BV166456.1
BV166457.1
BV166458.1
BV166459.1
BV166460.1
BV166461.1
BV166462.1
BV166463.1
BV166464.1
BV166465.1
BV166466.1
BV166467.1
BV166468.1
BV166469.1
BV166470.1
BV166471.1
BV166472.1
BV166473.1
BV166474.1
BV166475.1
BV166476.1
BV166477.1
BV166478.1
BV166479.1
BV166480.1
BV166481.1
BV166482.1
BV166483.1
BV166484.1
BV166485.1
BV166486.1
BV166487.1
BV166488.1
BV166489.1
BV166490.1
BV166491.1
BV166492.1
BV166493.1
BV166494.1
BV166495.1
BV166496.1
BV166497.1
BV166498.1
BV166499.1
BV166500.1
BV166501.1
BV166502.1
BV166503.1
BV166504.1
BV166505.1
BV166506.1
BV166507.1
BV166508.1
BV166509.1
BV166510.1
BV166511.1
BV166512.1
BV166513.1
BV166514.1
BV166515.1
BV166516.1
BV166517.1
BV166518.1
BV166519.1
BV166520.1
BV166521.1
BV166522.1
BV166523.1
BV166524.1
BV166525.1
BV166526.1
BV166527.1
BV166528.1
BV166529.1
BV166530.1
BV166531.1
BV166532.1
BV166533.1
BV166534.1
BV166535.1
BV166536.1
BV166537.1
BV166538.1
BV166539.1
BV166540.1
BV166541.1
BV166542.1
BV166543.1
BV166544.1
BV166545.1
BV166546.1
BV166547.1
BV166548.1
BV166549.1
BV166550.1
BV166551.1
BV166552.1
BV166553.1
BV166554.1
BV166555.1
BV166556.1
BV166557.1
BV166558.1
BV166559.1
BV166560.1
BV166561.1
BV166562.1
BV166563.1
BV166564.1
BV166565.1
BV166566.1
BV166567.1
BV166568.1
BV166569.1
BV166570.1
BV166571.1
BV166572.1
BV166573.1
BV166574.1
BV166575.1
BV166576.1
BV166577.1
BV166578.1
BV166579.1
BV166580.1
BV166581.1
BV166582.1
BV166583.1
BV166584.1
BV166585.1
BV166586.1
BV166587.1
BV166588.1
BV166589.1
BV166590.1
BV166591.1
BV166592.1
BV166593.1
BV166594.1
BV166595.1
BV166596.1
BV166597.1
BV166598.1
BV166599.1
BV166600.1
BV166601.1
BV166602.1
BV166603.1
BV166604.1
BV166605.1
BV166606.1
BV166607.1
BV166608.1
BV166609.1
BV166610.1
BV166611.1
BV166612.1
BV166613.1
BV166614.1
BV166615.1
BV166616.1
BV166617.1
BV166618.1
BV166619.1
BV166620.1
BV166621.1
BV166622.1
BV166623.1
BV166624.1
BV166625.1
BV166626.1
BV166627.1
BV166628.1
BV166629.1
BV166630.1
BV166631.1
BV166632.1
BV166633.1
BV166634.1
BV166635.1
BV166636.1
BV166637.1
BV166638.1
BV166639.1
BV166640.1
BV166641.1
BV166642.1
BV166643.1
BV166644.1
BV166645.1
BV166646.1
BV166647.1
BV166648.1
BV166649.1
BV166650.1
BV166651.1
BV166652.1
BV166653.1
BV166654.1
BV166655.1
BV166656.1
BV166657.1
BV166658.1
BV166659.1
BV166660.1
BV166661.1
BV166662.1
BV166663.1
BV166664.1
BV166665.1
BV166666.1
BV166667.1
BV166668.1
BV166669.1
BV166670.1
BV166671.1
BV166672.1
BV166673.1
BV166674.1
BV166675.1
BV166676.1
BV166677.1
BV166678.1
BV166679.1
BV166680.1
BV166681.1
BV166682.1
BV166683.1
BV166684.1
BV166685.1
BV166686.1
BV166687.1
BV166688.1
BV166689.1
BV166690.1
BV166691.1
BV166692.1
BV166693.1
BV166694.1
BV166695.1
BV166696.1
BV166697.1
BV166698.1
BV166699.1
BV166700.1
BV166701.1
BV166702.1
BV166703.1
BV166704.1
BV166705.1
BV166706.1
BV166707.1
BV166708.1
BV166709.1
BV166710.1
BV166711.1
BV166712.1
BV166713.1
BV166714.1
BV166715.1
BV166716.1
BV166717.1
BV166718.1
BV166719.1
BV166720.1
BV166721.1
BV166722.1
BV166723.1
BV166724.1
BV166725.1
BV166726.1
BV166727.1
BV166728.1
BV166729.1
BV166730.1
BV166731.1
BV166732.1
BV166733.1
BV166734.1
BV166735.1
BV166736.1
BV166737.1
BV166738.1
BV166739.1
BV166740.1
BV166741.1
BV166742.1
BV166743.1
BV166744.1
BV166745.1
BV166746.1
BV166747.1
BV166748.1
BV166749.1
BV166750.1
BV166751.1
BV166752.1
BV166753.1
BV166754.1
BV166755.1
BV166756.1
BV166757.1
BV166758.1
BV166759.1
BV166760.1
BV166761.1
BV166762.1
BV166763.1
BV166764.1
BV166765.1
BV166766.1
BV166767.1
BV166768.1
BV166769.1
BV166770.1
BV166771.1
BV166772.1
BV166773.1
BV166774.1
BV166775.1
BV166776.1
BV166777.1
BV166778.1
BV166779.1
BV166780.1
BV166781.1
BV166782.1
BV166783.1
BV166784.1
BV166785.1
BV166786.1
BV166787.1
BV166788.1
BV166789.1
BV166790.1
BV166791.1
BV166792.1
BV166793.1
BV166794.1
BV166795.1
BV166796.1
BV166797.1
BV166798.1
BV166799.1
BV166800.1
BV166801.1
BV166802.1
BV166803.1
BV166804.1
BV166805.1
BV166806.1
BV166807.1
BV166808.1
BV166809.1
BV166810.1
BV166811.1
BV166812.1
BV166813.1
BV166814.1
BV166815.1
BV166816.1
BV166817.1
BV166818.1
BV166819.1
BV166820.1
BV166821.1
BV166822.1
BV166823.1
BV166824.1
BV166825.1
BV166826.1
BV166827.1
BV166828.1
BV166829.1
BV166830.1
BV166831.1
BV166832.1
BV166833.1
BV166834.1
BV166835.1
BV166836.1
BV166837.1
BV166838.1
BV166839.1
BV166840.1
BV166841.1
BV166842.1
BV166843.1
BV166844.1
BV166845.1
BV166846.1
BV166847.1
BV166848.1
BV166849.1
BV166850.1
BV166851.1
BV166852.1
BV166853.1
BV166854.1
BV166855.1
BV166856.1
BV166857.1
BV166858.1
BV166859.1
BV166860.1
BV166861.1
BV166862.1
BV166863.1
BV166864.1
BV166865.1
BV166866.1
BV166867.1
BV166868.1
BV166869.1
BV208343.1
BV208344.1
BV208345.1
BV208346.1
BV208347.1
BV208348.1
BV208349.1
BV208350.1
BV208351.1
BV208352.1
BV208353.1
BV208354.1
BV208355.1
BV208356.1
BV208357.1
BV208358.1
BV208359.1
BV208360.1
BV208361.1
BV208362.1
BV208363.1
BV208364.1
BV208365.1
BV208366.1
BV208367.1
BV208368.1
BV208369.1
BV208370.1
BV208371.1
BV208372.1
BV208373.1
BV208374.1
BV208375.1
BV208376.1
BV208377.1
BV208378.1
BV208379.1
BV208380.1
BV208381.1
BV208382.1
BV208383.1
BV208384.1
BV208385.1
BV208386.1
BV208387.1
BV208388.1
BV208389.1
BV208390.1
BV208391.1
BV208392.1
BV208393.1
BV208394.1
BV208395.1
BV208396.1
BV208397.1
BV208398.1
BV208399.1
BV208400.1
BV208401.1
BV208402.1
BV208403.1
BV208404.1
BV208405.1
BV208406.1
BV208407.1
BV208408.1
BV208409.1
BV208410.1
BV208411.1
BV208412.1
BV208413.1
BV208414.1
BV208415.1
BV208416.1
BV208417.1
BV208418.1
BV208419.1
BV208420.1
BV208421.1
BV208422.1
BV208423.1
BV208424.1
BV208425.1
BV208426.1
BV208427.1
BV208428.1
BV208429.1
BV208430.1
BV208431.1
BV208432.1
BV208433.1
BV208434.1
BV208435.1
BV208436.1
BV208437.1
BV208438.1
BV208439.1
BV208440.1
BV208441.1
BV208442.1
BV208443.1
BV208444.1
BV208445.1
BV208446.1
BV208447.1
BV208448.1
BV208449.1
BV208450.1
BV208451.1
BV208452.1
BV208453.1
BV208454.1
BV208455.1
BV208456.1
BV208457.1
BV208458.1
BV208459.1
BV208460.1
BV208461.1
BV208462.1
BV208463.1
BV208464.1
BV208465.1
BV208466.1
BV208467.1
BV208468.1
BV208469.1
BV208470.1
BV208471.1
BV208472.1
BV208473.1
BV208474.1
BV208475.1
BV208476.1
BV208477.1
BV208478.1
BV208479.1
BV208480.1
BV208481.1
BV208482.1
BV208483.1
BV208484.1
BV208485.1
BV208486.1
BV208487.1
BV208488.1
BV208489.1
BV208490.1
BV208491.1
BV208492.1
BV208493.1
BV208494.1
BV208495.1
BV208496.1
BV208497.1
BV208498.1
BV208499.1
BV208500.1
BV208501.1
BV208502.1
BV208503.1
BV208504.1
BV208505.1
BV208506.1
BV208507.1
BV208508.1
BV208509.1
BV208510.1
BV208511.1
BV208512.1
BV208513.1
BV208514.1
BV208515.1
BV208516.1
BV208517.1
BV208518.1
BV208519.1
BV208520.1
BV208521.1
BV208522.1
BV208523.1
BV208524.1
BV208525.1
BV208526.1
BV208527.1
BV208528.1
BV208529.1
BV208530.1
BV208531.1
BV208532.1
BV208533.1
BV208534.1
BV208535.1
BV208536.1
BV208537.1
BV208538.1
BV208539.1
BV208540.1
BV208541.1
BV208542.1
BV208543.1
BV208544.1
BV208545.1
BV208546.1
BV208547.1
BV208548.1
BV208549.1
BV208550.1
BV208551.1
BV208552.1
BV208553.1
BV208554.1
BV208555.1
BV208556.1
BV208557.1
BV208558.1
BV208559.1
BV208560.1
BV208561.1
BV208562.1
BV208563.1
BV208564.1
BV208565.1
BV208566.1
BV208567.1
BV208568.1
BV208569.1
BV208570.1
BV208571.1
BV208572.1
BV208573.1
BV208574.1
BV208575.1
BV208576.1
BV208577.1
BV208578.1
BV208579.1
BV208580.1
BV208581.1
BV208582.1
BV208583.1
BV208584.1
BV208585.1
BV208586.1
BV208587.1
BV208588.1
BV208589.1
BV208590.1
BV208591.1
BV208592.1
BV208593.1
BV208594.1
BV208595.1
BV208596.1
BV208597.1
BV208598.1
BV208599.1
BV208600.1
BV208601.1
BV208602.1
BV208603.1
BV208604.1
BV208605.1
BV208606.1
BV208607.1
BV208608.1
BV208609.1
BV208610.1
BV208611.1
BV208612.1
BV208613.1
BV208614.1
BV208615.1
BV208616.1
BV208617.1
BV208618.1
BV208619.1
BV208620.1
BV208621.1
BV208622.1
BV208623.1
BV208624.1
BV208625.1
BV208626.1
BV208627.1
BV208628.1
BV208629.1
BV208630.1
BV208631.1
BV208632.1
BV208633.1
BV208634.1
BV208635.1
BV208636.1
BV208637.1
BV208638.1
BV208639.1
BV208640.1
BV208641.1
BV208642.1
BV208643.1
BV208644.1
BV208645.1
BV208646.1
BV208647.1
BV208648.1
BV208649.1
BV208650.1
BV208651.1
BV208652.1
BV208653.1
BV208654.1
BV208655.1
BV208656.1
BV208657.1
BV208658.1
BV208659.1
BV208660.1
BV208661.1
BV208662.1
BV208663.1
BV208664.1
BV208665.1
BV208666.1
BV208667.1
BV208668.1
BV208669.1
BV208670.1
BV208671.1
BV208672.1
BV208673.1
BV208674.1
BV208675.1
BV208676.1
BV208677.1
BV208678.1
BV208679.1
BV208680.1
BV208681.1
BV208682.1
BV208683.1
BV208684.1
BV208685.1
BV208686.1
BV208687.1
BV208688.1
BV208689.1
BV208690.1
BV208691.1
BV208692.1
BV208693.1
BV208694.1
BV208695.1
BV208696.1
BV208697.1
BV208698.1
BV208699.1
BV208700.1
BV208701.1
BV208702.1
BV208703.1
BV208704.1
BV208705.1
BV208706.1
BV208707.1
BV208708.1
BV208709.1
BV208710.1
BV208711.1
BV208712.1
BV208713.1
BV208714.1
BV208715.1
BV208716.1
BV208717.1
BV208718.1
BV208719.1
BV208720.1
BV208721.1
BV208722.1
BV208723.1
BV208724.1
BV208725.1
BV208726.1
BV208727.1
BV208728.1
BV208729.1
BV208730.1
BV208731.1
BV208732.1
BV208733.1
BV208734.1
BV208735.1
BV208736.1
BV208737.1
BV208738.1
BV208739.1
BV208740.1
BV208741.1
BV208742.1
BV208743.1
BV208744.1
BV208745.1
BV208746.1
BV208747.1
BV208748.1
BV208749.1
BV208750.1
BV208751.1
BV208752.1
BV208753.1
BV208754.1
BV208755.1
BV208756.1
BV208757.1
BV208758.1
BV208759.1
BV208760.1
BV208761.1
BV208762.1
BV208763.1
BV208764.1
BV208765.1
BV208766.1
BV208767.1
BV208768.1
BV208769.1
BV208770.1
BV208771.1
BV208772.1
BV208773.1
BV208774.1
BV208775.1
BV208776.1
BV208777.1
BV208778.1
BV208779.1
BV208780.1
BV208781.1
BV208782.1
BV208783.1
BV208784.1
BV208785.1
BV208786.1
BV208787.1
BV208788.1
BV208789.1
BV208790.1
BV208791.1
BV208792.1
BV208793.1
BV208794.1
BV208795.1
BV208796.1
BV208797.1
BV208798.1
BV208799.1
BV208800.1
BV208801.1
BV208802.1
BV208803.1
BV208804.1
BV208805.1
BV208806.1
BV208807.1
BV208808.1
BV208809.1
BV208810.1
BV208811.1
BV208812.1
BV208813.1
BV208814.1
BV208815.1
BV208816.1
BV208817.1
BV208818.1
BV208819.1
BV208820.1
BV208821.1
BV208822.1
BV208823.1
BV208824.1
BV208825.1
BV208826.1
BV208827.1
BV208828.1
BV208829.1
BV208830.1
BV208831.1
BV208832.1
BV208833.1
BV208834.1
BV208835.1
BV208836.1
BV208837.1
BV208838.1
BV208839.1
BV208840.1
BV208841.1
BV208842.1
BV208843.1
BV208844.1
BV208845.1
BV208846.1
BV208847.1
BV208848.1
BV208849.1
BV208850.1
BV208851.1
BV208852.1
BV208853.1
BV208854.1
BV208855.1
BV208856.1
BV208857.1
BV208858.1
BV208859.1
BV208860.1
BV208861.1
BV208862.1
BV208863.1
BV208864.1
BV208865.1
BV208866.1
BV208867.1
BV208868.1
BV208869.1
BV208870.1
BV208871.1
BV208872.1
BV208873.1
BV208874.1
BV208875.1
BV208876.1
BV208877.1
BV208878.1
BV208879.1
BV208880.1
BV208881.1
BV208882.1
BV208883.1
BV208884.1
BV208885.1
BV208886.1
BV208887.1
BV208888.1
BV208889.1
BV208890.1
BV208891.1
BV208892.1
BV208893.1
BV208894.1
BV208895.1
BV208896.1
BV208897.1
BV208898.1
BV208899.1
BV208900.1
BV208901.1
BV208902.1
BV208903.1
BV208904.1
BV208905.1
BV208906.1
BV208907.1
BV208908.1
BV208909.1
BV208910.1
BV208911.1
BV208912.1
BV208913.1
BV208914.1
BV208915.1
BV208916.1
BV208917.1
BV208918.1
BV208919.1
BV208920.1
BV208921.1
BV208922.1
BV208923.1
BV209036.1
BV209037.1
BV209038.1
BV209039.1
BV209040.1
BV209041.1
BV209042.1
BV209043.1
BV209044.1
BV209045.1
BV209046.1
BV209047.1
BV209048.1
BV209049.1
BV209050.1
BV209051.1
BV209052.1
BV209053.1
BV209054.1
BV209055.1
BV209056.1
BV209057.1
BV209058.1
BV209059.1
BV209060.1
BV209061.1
BV209062.1
BV209063.1
BV209064.1
BV209065.1
BV209066.1
BV209067.1
BV209068.1
BV209069.1
BV209070.1
BV209071.1
BV209072.1
BV209073.1
BV209074.1
BV209075.1
BV209076.1
BV209077.1
BV209078.1
BV209079.1
BV209080.1
BV209081.1
BV209082.1
BV209083.1
BV209084.1
BV209085.1
BV209086.1
BV209087.1
BV209088.1
BV209089.1
BV209090.1
BV209091.1
BV209092.1
BV209093.1
BV209094.1
BV209095.1
BV209096.1
BV209097.1
BV209098.1
BV209099.1
BV209100.1
BV209101.1
BV209102.1
BV209103.1
BV209104.1
BV209105.1
BV209106.1
BV209107.1
BV209108.1
BV209109.1
BV209110.1
BV209111.1
BV209112.1
BV209113.1
BV209114.1
BV209115.1
BV209116.1
BV209117.1
BV209118.1
BV209119.1
BV209120.1
BV209121.1
BV209122.1
BV209123.1
BV209124.1
BV209125.1
BV209126.1
BV209127.1
BV209128.1
BV209129.1
BV209130.1
BV209131.1
BV209132.1
BV209133.1
BV209134.1
BV209135.1
BV209136.1
BV209137.1
BV209138.1
BV209139.1
BV209140.1
BV209141.1
BV209142.1
BV209143.1
BV209144.1
BV209145.1
BV209146.1
BV209147.1
BV209148.1
BV209149.1
BV209150.1
BV209151.1
BV209152.1
BV209153.1
BV209154.1
BV209155.1
BV209156.1
BV209157.1
BV209158.1
BV209159.1
BV209160.1
BV209161.1
BV209162.1
BV209163.1
BV209164.1
BV209165.1
BV209166.1
BV209167.1
BV209168.1
BV209169.1
BV209170.1
BV209171.1
BV209172.1
BV209173.1
BV209174.1
BV209175.1
BV209176.1
BV209177.1
BV209178.1
BV209179.1
BV209180.1
BV209181.1
BV209182.1
BV209183.1
BV209184.1
BV209185.1
BV209186.1
BV209187.1
BV209188.1
BV209189.1
BV209190.1
BV209191.1
BV209192.1
BV209193.1
BV209194.1
BV209195.1
BV209196.1
BV209197.1
BV209198.1
BV209199.1
BV209200.1
BV209201.1
BV209202.1
BV209203.1
BV209204.1
BV209205.1
BV209206.1
BV209207.1
BV209208.1
BV209209.1
BV209210.1
BV209211.1
BV209212.1
BV209213.1
BV209214.1
BV209215.1
BV209216.1
BV209217.1
BV209218.1
BV209219.1
BV209220.1
BV209221.1
BV209222.1
BV209223.1
BV209224.1
BV209225.1
BV209226.1
BV209227.1
BV209228.1
BV209229.1
BV209230.1
BV209231.1
BV209232.1
BV209233.1
BV209234.1
BV209235.1
BV209236.1
BV209237.1
BV209238.1
BV209239.1
BV209240.1
BV209241.1
BV209242.1
BV209243.1
BV209244.1
BV209245.1
BV209246.1
BV209247.1
BV209248.1
BV209249.1
BV209250.1
BV209251.1
BV209252.1
BV209253.1
BV209254.1
BV209255.1
BV209256.1
BV209257.1
BV209258.1
BV209259.1
BV209260.1
BV209261.1
BV209262.1
BV209263.1
BV209264.1
BV209265.1
BV209266.1
BV209267.1
BV209268.1
BV209269.1
BV209270.1
BV209271.1
BV209272.1
BV209273.1
BV209274.1
BV209275.1
BV209276.1
BV209277.1
BV209278.1
BV209279.1
BV209280.1
BV209281.1
BV209282.1
BV209283.1
BV209284.1
BV209285.1
BV209286.1
BV209287.1
BV209288.1
BV209289.1
BV209290.1
BV209291.1
BV209292.1
BV209293.1
BV209294.1
BV209295.1
BV209296.1
BV209297.1
BV209298.1
BV209299.1
BV209300.1
BV209301.1
BV209302.1
BV209303.1
BV209304.1
BV209305.1
BV209306.1
BV209307.1
BV209308.1
BV209309.1
BV209310.1
BV209311.1
BV209312.1
BV209313.1
BV209314.1
BV209315.1
BV209316.1
BV209317.1
BV209318.1
BV209319.1
BV209320.1
BV209321.1
BV209322.1
BV209323.1
BV209324.1
BV209325.1
BV209326.1
BV209327.1
BV209328.1
BV209329.1
BV209330.1
BV209331.1
BV209332.1
BV209333.1
BV209334.1
BV209335.1
BV209336.1
BV209337.1
BV209338.1
BV209339.1
BV209340.1
BV209341.1
BV209342.1
BV209343.1
BV209344.1
BV209345.1
BV209346.1
BV209347.1
BV209348.1
BV209349.1
BV209350.1
BV209351.1
BV209352.1
BV209353.1
BV209354.1
BV209355.1
BV209356.1
BV209357.1
BV209358.1
BV209359.1
BV209360.1
BV209361.1
BV209362.1
BV209363.1
BV209364.1
BV209365.1
BV209366.1
BV209367.1
BV209368.1
BV209369.1
BV209370.1
BV209371.1
BV209372.1
BV209373.1
BV209374.1
BV209375.1
BV209376.1
BV209377.1
BV209378.1
BV209379.1
BV209380.1
BV209381.1
BV209382.1
BV209383.1
BV209384.1
BV209385.1
BV209386.1
BV209387.1
BV209388.1
BV209389.1
BV209390.1
BV209391.1
BV209392.1
BV209393.1
BV209394.1
BV209395.1
BV209396.1
BV209397.1
BV209398.1
BV209399.1
BV209400.1
BV209401.1
BV209402.1
BV209403.1
BV209404.1
BV209405.1
BV209406.1
BV209407.1
BV209408.1
BV209409.1
BV209410.1
BV209411.1
BV209412.1
BV209413.1
BV209414.1
BV209415.1
BV209416.1
BV209417.1
BV209418.1
BV209419.1
BV209420.1
BV209421.1
BV209422.1
BV209423.1
BV209424.1
BV209425.1
BV209426.1
BV209427.1
BV209428.1
BV209429.1
BV209430.1
BV209431.1
BV209432.1
BV209433.1
BV209434.1
BV209435.1
BV209436.1
BV209437.1
BV209438.1
BV209439.1
BV209440.1
BV209441.1
BV209442.1
BV209443.1
BV209444.1
BV209445.1
BV209446.1
BV209447.1
BV209448.1
BV209449.1
BV209450.1
BV209451.1
BV209452.1
BV209453.1
BV209454.1
BV209455.1
BV209456.1
BV209457.1
BV209458.1
BV209459.1
BV209460.1
BV209461.1
BV209462.1
BV209463.1
BV209464.1
BV209465.1
BV209466.1
BV209467.1
BV209468.1
BV209469.1
BV209470.1
BV209471.1
BV209472.1
BV209473.1
BV209474.1
BV209475.1
BV209476.1
BV209477.1
BV209478.1
BV209479.1
BV209480.1
BV209481.1
BV209482.1
BV209483.1
BV209484.1
BV209485.1
BV209486.1
BV209487.1
BV209488.1
BV209489.1
BV209490.1
BV209491.1
BV209492.1
BV209493.1
BV209494.1
BV209495.1
BV209496.1
BV209497.1
BV209498.1
BV209499.1
BV209500.1
BV209501.1
BV209502.1
BV209503.1
BV209504.1
BV209505.1
BV209506.1
BV209507.1
BV209508.1
BV209509.1
BV209510.1
BV209511.1
BV209512.1
BV209513.1
BV209514.1
BV209515.1
BV209516.1
BV209517.1
BV209518.1
BV209519.1
BV209520.1
BV209521.1
BV209522.1
BV209523.1
BV209524.1
BV209525.1
BV209526.1
BV209527.1
BV209528.1
BV209529.1
BV209530.1
BV209531.1
BV209532.1
BV209533.1
BV209534.1
BV209535.1
BV209536.1
BV209537.1
BV209538.1
BV209539.1
BV209540.1
BV209541.1
BV209542.1
BV209543.1
BV209544.1
BV209545.1
BV209546.1
BV209547.1
BV209548.1
BV209549.1
BV209550.1
BV209551.1
BV209552.1
BV209553.1
BV209554.1
BV209555.1
BV209556.1
BV209557.1
BV209558.1
BV209559.1
BV209560.1
BV209561.1
BV209562.1
BV209563.1
BV209564.1
BV209565.1
BV209566.1
BV209567.1
BV209568.1
BV209569.1
BV209570.1
BV209571.1
BV209572.1
BV209573.1
BV209574.1
BV209575.1
BV209576.1
BV209577.1
BV209578.1
BV209579.1
BV209580.1
BV209581.1
BV209582.1
BV209583.1
BV209584.1
BV209585.1
BV209586.1
BV209587.1
BV209588.1
BV209589.1
BV209590.1
BV209591.1
BV209592.1
BV209593.1
BV209594.1
BV209595.1
BV209596.1
BV209597.1
BV209598.1
BV209599.1
BV209600.1
BV209601.1
BV209602.1
BV209603.1
BV209604.1
BV209605.1
BV209606.1
BV209607.1
BV209608.1
BV209609.1
BV209610.1
BV209611.1
BV209612.1
BV209613.1
BV209614.1
BV209615.1
BV209616.1
BV209617.1
BV209618.1
BV209619.1
BV209620.1
BV209621.1
BV209622.1
BV209623.1
BV209624.1
BV209625.1
BV209626.1
BV209627.1
BV209628.1
BV209629.1
BV209630.1
BV209631.1
BV209632.1
BV209633.1
BV209634.1
BV209635.1
BV209636.1
BV209637.1
BV209638.1
BV209639.1
BV209640.1
BV209641.1
BV209642.1
BV209643.1
BV209644.1
BV209645.1
BV209646.1
BV209647.1
BV209648.1
BV209649.1
BV209650.1
BV209651.1
BV209652.1
BV209653.1
BV209654.1
BV209655.1
BV209656.1
BV209657.1
BV209658.1
BV209659.1
BV209660.1
BV209661.1
BV209713.1
BV209714.1
BV209715.1
BV209716.1
BV209717.1
BV209718.1
BV209719.1
BV209720.1
BV209721.1
BV209722.1
BV209723.1
BV209724.1
BV209725.1
BV209726.1
BV209727.1
BV209728.1
BV209729.1
BV209730.1
BV209731.1
BV209732.1
BV209733.1
BV209734.1
BV209735.1
BV209736.1
BV209737.1
BV209738.1
BV209739.1
BV209740.1
BV209741.1
BV209742.1
BV209743.1
BV209744.1
BV209745.1
BV209746.1
BV209747.1
BV209748.1
BV209749.1
BV209750.1
BV209751.1
BV209752.1
BV209753.1
BV209754.1
BV209755.1
BV209756.1
BV209757.1
BV209758.1
BV209759.1
BV209760.1
BV209761.1
BV209762.1
BV209763.1
BV209764.1
BV209765.1
BV209766.1
BV209767.1
BV209768.1
BV209769.1
BV209770.1
BV209771.1
BV209772.1
BV209773.1
BV209774.1
BV209775.1
BV209776.1
BV209777.1
BV209778.1
BV209779.1
BV209780.1
BV209781.1
BV209782.1
BV209783.1
BV209784.1
BV209785.1
BV209786.1
BV209787.1
BV209788.1
BV209789.1
BV209790.1
BV209791.1
BV209792.1
BV209793.1
BV209794.1
BV209795.1
BV209796.1
BV209797.1
BV209798.1
BV209799.1
BV209800.1
BV209801.1
BV209802.1
BV209803.1
BV209804.1
BV209805.1
BV209806.1
BV209807.1
BV209808.1
BV209809.1
BV209810.1
BV209811.1
BV209812.1
BV209813.1
BV209814.1
BV209815.1
BV209816.1
BV209817.1
BV209818.1
BV209819.1
BV209820.1
BV209821.1
BV209822.1
BV209823.1
BV209824.1
BV209825.1
BV209826.1
BV209827.1
BV209828.1
BV209829.1
BV209830.1
BV209831.1
BV209832.1
BV209833.1
BV209834.1
BV209835.1
BV209836.1
BV209837.1
BV209838.1
BV209839.1
BV209840.1
BV209841.1
BV209842.1
BV209843.1
BV209844.1
BV209845.1
BV209846.1
BV209847.1
BV209848.1
BV209849.1
BV209850.1
BV209851.1
BV209852.1
BV209853.1
BV209854.1
BV209855.1
BV209856.1
BV209857.1
BV209858.1
BV209859.1
BV209860.1
BV209861.1
BV209862.1
BV209863.1
BV209864.1
BV209865.1
BV209866.1
BV209867.1
BV209868.1
BV209869.1
BV209870.1
BV209871.1
BV209872.1
BV209873.1
BV209874.1
BV209875.1
BV209876.1
BV209877.1
BV209878.1
BV209879.1
BV209880.1
BV209881.1
BV209882.1
BV209883.1
BV209884.1
BV209885.1
BV209886.1
BV209887.1
BV209888.1
BV209889.1
BV209890.1
BV209891.1
BV209892.1
BV209893.1
BV209894.1
BV209895.1
BV209896.1
BV209897.1
BV209898.1
BV209899.1
BV209900.1
BV209901.1
BV209902.1
BV209903.1
BV209904.1
BV209905.1
BV209906.1
BV209907.1
BV209908.1
BV209909.1
BV209910.1
BV209911.1
BV209912.1
BV209913.1
BV209914.1
BV209915.1
BV209916.1
BV209917.1
BV209918.1
BV209919.1
BV209920.1
BV209921.1
BV209922.1
BV209923.1
BV209924.1
BV209925.1
BV209926.1
BV209927.1
BV209928.1
BV209929.1
BV209930.1
BV209931.1
BV209932.1
BV209933.1
BV209934.1
BV209935.1
BV209936.1
BV209937.1
BV209938.1
BV209939.1
BV209940.1
BV209941.1
BV209942.1
BV209943.1
BV209944.1
BV209945.1
BV209946.1
BV209947.1
BV209948.1
BV209949.1
BV209950.1
BV209951.1
BV209952.1
BV209953.1
BV209954.1
BV209955.1
BV209956.1
BV209957.1
BV209958.1
BV209959.1
BV209960.1
BV209961.1
BV209962.1
BV209963.1
BV209964.1
BV209965.1
BV209966.1
BV209967.1
BV209968.1
BV209969.1
BV209970.1
BV209971.1
BV209972.1
BV209973.1
BV209974.1
BV209975.1
BV209976.1
BV209977.1
BV209978.1
BV209979.1
BV209980.1
BV209981.1
BV209982.1
BV209983.1
BV209984.1
BV209985.1
BV209986.1
BV209987.1
BV209988.1
BV209989.1
BV210269.1
BV210270.1
BV210271.1
BV210272.1
BV210273.1
BV210274.1
BV210275.1
BV210276.1
BV210277.1
BV210278.1
BV210279.1
BV210280.1
BV210281.1
BV210282.1
BV210283.1
BV210284.1
BV210285.1
BV210286.1
BV210287.1
BV210288.1
BV210289.1
BV210290.1
BV210291.1
BV210292.1
BV210293.1
BV210294.1
BV210295.1
BV210296.1
BV210297.1
BV210298.1
BV210299.1
BV210300.1
BV210301.1
BV210302.1
BV210303.1
BV210304.1
BV210305.1
BV210306.1
BV210307.1
BV210308.1
BV210309.1
BV210310.1
BV210311.1
BV210312.1
BV210313.1
BV210314.1
BV210315.1
BV210316.1
BV210317.1
BV210318.1
BV210319.1
BV210320.1
BV210321.1
BV210322.1
BV210323.1
BV210324.1
BV210325.1
BV210326.1
BV210327.1
BV210328.1
BV210329.1
BV210330.1
BV210331.1
BV210332.1
BV210333.1
BV210334.1
BV210335.1
BV210336.1
BV210337.1
BV210338.1
BV210339.1
BV210340.1
BV210341.1
BV210342.1
BV210343.1
BV210344.1
BV210345.1
BV210346.1
BV210347.1
BV210348.1
BV210349.1
BV210350.1
BV210351.1
BV210352.1
BV210353.1
BV210354.1
BV210355.1
BV210356.1
BV210357.1
BV210358.1
BV210359.1
BV210453.1
BV210454.1
BV210455.1
BV210456.1
BV210457.1
BV210458.1
BV210459.1
BV210460.1
BV210461.1
BV210462.1
BV210463.1
BV210464.1
BV210465.1
BV210466.1
BV210467.1
BV210468.1
BV210469.1
BV210470.1
BV210471.1
BV210472.1
BV210473.1
BV210474.1
BV210475.1
BV210476.1
BV210477.1
BV210478.1
BV210479.1
BV210480.1
BV210481.1
BV210482.1
BV210483.1
BV210484.1
BV210485.1
BV210486.1
BV210487.1
BV210488.1
BV210489.1
BV210490.1
BV210491.1
BV210492.1
BV210493.1
BV210494.1
BV210495.1
BV210496.1
BV210497.1
BV210498.1
BV210499.1
BV210500.1
BV210501.1
BV210502.1
BV210503.1
BV210504.1
BV210505.1
BV210506.1
BV210507.1
BV210508.1
BV210509.1
BV210510.1
BV210511.1
BV210512.1
BV210513.1
BV210514.1
BV210515.1
BV210516.1
BV210517.1
BV210518.1
BV210519.1
BV210520.1
BV210521.1
BV210522.1
BV210523.1
BV210524.1
BV210525.1
BV210526.1
BV210527.1
BV210528.1
BV210529.1
BV210530.1
BV210531.1
BV210532.1
BV210533.1
BV210534.1
BV210535.1
BV210536.1
BV210537.1
BV210538.1
BV210539.1
BV210540.1
BV210541.1
BV210542.1
BV210543.1
BV210544.1
BV210545.1
BV210546.1
BV210547.1
BV210548.1
BV210549.1
BV210550.1
BV210551.1
BV210552.1
BV210553.1
BV210554.1
BV210555.1
BV210556.1
BV210557.1
BV210558.1
BV210559.1
BV210560.1
BV210561.1
BV210562.1
BV210563.1
BV210564.1
BV210565.1
BV210566.1
BV210567.1
BV210568.1
BV210569.1
BV210570.1
BV210571.1
BV210572.1
BV210573.1
BV210574.1
BV210575.1
BV210576.1
BV210577.1
BV210578.1
BV210579.1
BV210580.1
BV210581.1
BV210582.1
BV210583.1
BV210584.1
BV210585.1
BV210586.1
BV210587.1
BV210588.1
BV210589.1
BV210590.1
BV210591.1
BV210592.1
BV210593.1
BV210594.1
BV210595.1
BV210596.1
BV210597.1
BV210598.1
BV210599.1
BV210600.1
BV210601.1
BV210602.1
BV210603.1
BV210604.1
BV210605.1
BV210606.1
BV210607.1
BV210608.1
BV210609.1
BV210610.1
BV210611.1
BV210612.1
BV210613.1
BV210614.1
BV210615.1
BV210616.1
BV210617.1
BV210618.1
BV210619.1
BV210620.1
BV210621.1
BV210622.1
BV210623.1
BV210624.1
BV210625.1
BV210626.1
BV210627.1
BV210628.1
BV210629.1
BV210630.1
BV210631.1
BV210632.1
BV210633.1
BV210634.1
BV210635.1
BV210636.1
BV210637.1
BV210638.1
BV210639.1
BV210640.1
BV210641.1
BV210642.1
BV210643.1
BV210644.1
BV210645.1
BV210646.1
BV210647.1
BV210648.1
BV210649.1
BV210650.1
BV210651.1
BV210652.1
BV210653.1
BV210654.1
BV210655.1
BV210656.1
BV210657.1
BV210658.1
BV210659.1
BV210660.1
BV210661.1
BV210662.1
BV210663.1
BV210664.1
BV210665.1
BV210666.1
BV210667.1
BV210668.1
BV210669.1
BV210670.1
BV210671.1
BV210672.1
BV210673.1
BV210674.1
BV210675.1
BV210676.1
BV210677.1
BV210678.1
BV210679.1
BV210680.1
BV210681.1
BV210682.1
BV210683.1
BV210684.1
BV210685.1
BV210686.1
BV210687.1
BV210688.1
BV210689.1
BV210690.1
BV210691.1
BV210692.1
BV210693.1
BV210694.1
BV210695.1
BV210696.1
BV210697.1
BV210698.1
BV210699.1
BV210700.1
BV210701.1
BV210702.1
BV210703.1
BV210704.1
BV210705.1
BV210706.1
BV210707.1
BV210708.1
BV210709.1
BV210710.1
BV210711.1
BV210712.1
BV210713.1
BV210714.1
BV210715.1
BV210716.1
BV210717.1
BV210718.1
BV210719.1
BV210720.1
BV210721.1
BV210722.1
BV210723.1
BV210724.1
BV210725.1
BV210726.1
BV210727.1
BV210728.1
BV210729.1
BV210730.1
BV210731.1
BV210732.1
BV210733.1
BV210734.1
BV210735.1
BV210736.1
BV210737.1
BV210738.1
BV210739.1
BV210740.1
BV210741.1
BV210742.1
BV210743.1
BV210744.1
BV210745.1
BV210746.1
BV210747.1
BV210748.1
BV210749.1
BV210750.1
BV210751.1
BV210752.1
BV210753.1
BV210754.1
BV210755.1
BV210756.1
BV210757.1
BV210758.1
BV210759.1
BV210760.1
BV210761.1
BV210762.1
BV210763.1
BV210764.1
BV210765.1
BV210766.1
BV210767.1
BV210768.1
BV210769.1
BV210770.1
BV210771.1
BV210772.1
BV210773.1
BV210774.1
BV210775.1
BV210776.1
BV210777.1
BV210778.1
BV210779.1
BV210780.1
BV210781.1
BV210782.1
BV210783.1
BV210784.1
BV210785.1
BV210786.1
BV210787.1
BV210788.1
BV210789.1
BV210790.1
BV210791.1
BV210792.1
BV210793.1
BV210794.1
BV210795.1
BV210796.1
BV210797.1
BV210798.1
BV210799.1
BV210800.1
BV210801.1
BV210802.1
BV210803.1
BV210804.1
BV210805.1
BV210806.1
BV210807.1
BV210808.1
BV210809.1
BV210810.1
BV210811.1
BV210812.1
BV210813.1
BV210814.1
BV210815.1
BV210816.1
BV210817.1
BV210818.1
BV210819.1
BV210820.1
BV210821.1
BV210822.1
BV210823.1
BV210824.1
BV210825.1
BV210826.1
BV210827.1
BV210828.1
BV210829.1
BV210830.1
BV210831.1
BV210832.1
BV210833.1
BV210834.1
BV210835.1
BV210836.1
BV210837.1
BV210838.1
BV210839.1
BV210840.1
BV210841.1
BV210842.1
BV210843.1
BV210844.1
BV210845.1
BV210846.1
BV210847.1
BV210848.1
BV210849.1
BV210850.1
BV210851.1
BV210852.1
BV210853.1
BV210854.1
BV210855.1
BV210856.1
BV210857.1
BV210858.1
BV210859.1
BV210860.1
BV210861.1
BV210862.1
BV210863.1
BV210864.1
BV210865.1
BV210866.1
BV210867.1
BV210895.1
BV210896.1
BV210897.1
BV210898.1
BV210899.1
BV210900.1
BV210901.1
BV210902.1
BV210903.1
BV210904.1
BV210905.1
BV210906.1
BV210907.1
BV210908.1
BV210909.1
BV210910.1
BV210911.1
BV210912.1
BV210913.1
BV210914.1
BV210915.1
BV210916.1
BV210917.1
BV210918.1
BV210919.1
BV210920.1
BV210921.1
BV210922.1
BV210923.1
BV210924.1
BV210925.1
BV210926.1
BV210927.1
BV210928.1
BV210929.1
BV210930.1
BV210931.1
BV210932.1
BV210933.1
BV210934.1
BV210935.1
BV210936.1
BV210937.1
BV210938.1
BV210939.1
BV210940.1
BV210941.1
BV210942.1
BV210943.1
BV210944.1
BV210945.1
BV210946.1
BV210947.1
BV210948.1
BV210949.1
BV210950.1
BV210951.1
BV210952.1
BV210953.1
BV210954.1
BV210955.1
BV210956.1
BV210957.1
BV210958.1
BV210959.1
BV210960.1
BV210961.1
BV210962.1
BV210963.1
BV210964.1
BV210965.1
BV210966.1
BV210967.1
BV210968.1
BV210969.1
BV210970.1
BV210971.1
BV210972.1
BV210973.1
BV210974.1
BV210975.1
BV210976.1
BV210977.1
BV210978.1
BV210979.1
BV210980.1
BV210981.1
BV210982.1
BV210983.1
BV210984.1
BV210985.1
BV210986.1
BV210987.1
BV210988.1
BV210989.1
BV210990.1
BV210991.1
BV210992.1
BV210993.1
BV210994.1
BV210995.1
BV210996.1
BV210997.1
BV210998.1
BV210999.1
BV211000.1
BV211001.1
BV211002.1
BV211003.1
BV211004.1
BV211005.1
BV211006.1
BV211007.1
BV211008.1
BV211009.1
BV211010.1
BV211011.1
BV211012.1
BV211013.1
BV211014.1
BV211015.1
BV211016.1
BV211017.1
BV211018.1
BV211019.1
BV211020.1
BV211021.1
BV211022.1
BV211023.1
BV211024.1
BV211025.1
BV211026.1
BV211027.1
BV211028.1
BV211029.1
BV211030.1
BV211031.1
BV211032.1
BV211033.1
BV211034.1
BV211035.1
BV211036.1
BV211037.1
BV211038.1
BV211039.1
BV211040.1
BV211041.1
BV211042.1
BV211043.1
BV211044.1
BV211045.1
BV211046.1
BV211047.1
BV211048.1
BV211049.1
BV211050.1
BV211051.1
BV211052.1
BV211053.1
BV211054.1
BV211055.1
BV211056.1
BV211057.1
BV211058.1
BV211059.1
BV211060.1
BV211061.1
BV211062.1
BV211063.1
BV211064.1
BV211065.1
BV211066.1
BV211067.1
BV211068.1
BV211069.1
BV211070.1
BV211071.1
BV211072.1
BV211073.1
BV211074.1
BV211075.1
BV211076.1
BV211077.1
BV211078.1
BV211079.1
BV211080.1
BV211081.1
BV211082.1
BV211083.1
BV211084.1
BV211085.1
BV211086.1
BV211087.1
BV211088.1
BV211089.1
BV211090.1
BV211091.1
BV211092.1
BV211093.1
BV211094.1
BV211095.1
BV211096.1
BV211097.1
BV211098.1
BV211099.1
BV211100.1
BV211101.1
BV211102.1
BV211103.1
BV211104.1
BV211105.1
BV211106.1
BV211107.1
BV211108.1
BV211109.1
BV211110.1
BV211111.1
BV211112.1
BV211113.1
BV211114.1
BV211115.1
BV211116.1
BV211117.1
BV211118.1
BV211119.1
BV211120.1
BV211121.1
BV211122.1
BV211123.1
BV211124.1
BV211125.1
BV211126.1
BV211127.1
BV211128.1
BV211129.1
BV211130.1
BV211131.1
BV211132.1
BV211133.1
BV211134.1
BV211135.1
BV211136.1
BV211137.1
BV211138.1
BV211139.1
BV211140.1
BV211141.1
BV211142.1
BV211143.1
BV211144.1
BV211145.1
BV211146.1
BV211147.1
BV211148.1
BV211149.1
BV211150.1
BV211151.1
BV211152.1
BV211153.1
BV211154.1
BV211155.1
BV211156.1
BV211157.1
BV211158.1
BV211159.1
BV211160.1
BV211161.1
BV211162.1
BV211163.1
BV211164.1
BV211165.1
BV211166.1
BV211167.1
BV211168.1
BV211169.1
BV211170.1
BV211171.1
BV211172.1
BV211173.1
BV211174.1
BV211175.1
BV211176.1
BV211177.1
BV211178.1
BV211179.1
BV211180.1
BV211181.1
BV211182.1
BV211183.1
BV211184.1
BV211185.1
BV211186.1
BV211187.1
BV211188.1
BV211189.1
BV211190.1
BV211191.1
BV211192.1
BV211193.1
BV211194.1
BV211195.1
BV211196.1
BV211197.1
BV211198.1
BV211199.1
BV211200.1
BV211201.1
BV211202.1
BV211203.1
BV211204.1
BV211205.1
BV211206.1
BV211207.1
BV211208.1
BV211209.1
BV211210.1
BV211211.1
BV211212.1
BV444939.1
BV444940.1
BV444941.1
BV444942.1
BV444943.1
BV444944.1
BV444945.1
BV444946.1
BV444947.1
BV444948.1
BV444949.1
BV444950.1
BV444951.1
BV444952.1
BV444953.1
BV444954.1
BV444955.1
BV444956.1
BV444957.1
BV444958.1
BV444959.1
BV444960.1
BV444961.1
BV444962.1
BV444963.1
BV444964.1
BV444965.1
BV444966.1
BV444967.1
BV444968.1
BV444969.1
BV444970.1
BV444971.1
BV444972.1
BV444973.1
BV444974.1
BV444975.1
BV444976.1
BV444977.1
BV444978.1
BV444979.1
BV444980.1
BV444981.1
BV444982.1
BV444983.1
BV444984.1
BV444985.1
BV444986.1
BV444987.1
BV444988.1
BV444989.1
BV444990.1
BV444991.1
BV444992.1
BV444993.1
BV444994.1
BV444995.1
BV444996.1
BV444997.1
BV444998.1
BV444999.1
BV445000.1
BV445001.1
BV445002.1
BV445003.1
BV445004.1
BV445005.1
BV445006.1
BV445007.1
BV445008.1
BV445009.1
BV445010.1
BV445011.1
BV445012.1
BV445013.1
BV445014.1
BV445015.1
BV445016.1
BV445017.1
BV445018.1
BV445019.1
BV445020.1
BV445021.1
BV445022.1
BV445023.1
BV445024.1
BV445025.1
BV445026.1
BV445027.1
BV445028.1
BV445029.1
BV445030.1
BV445031.1
BV445032.1
BV445033.1
BV445034.1
BV445035.1
BV445036.1
BV445037.1
BV445038.1
BV445039.1
BV445040.1
BV445041.1
BV445042.1
BV445043.1
BV445044.1
BV445045.1
BV445046.1
BV445047.1
BV445048.1
BV445049.1
BV445050.1
BV445051.1
BV445052.1
BV445053.1
BV445054.1
BV445055.1
BV445056.1
BV445057.1
BV445058.1
BV445059.1
BV445060.1
BV445061.1
BV445062.1
BV445063.1
BV445064.1
BV445065.1
BV445066.1
BV445067.1
BV445068.1
BV445069.1
BV445070.1
BV445071.1
BV445072.1
BV445073.1
BV445074.1
BV445075.1
BV445076.1
BV445077.1
BV445078.1
BV445079.1
BV445080.1
BV445081.1
BV445082.1
BV445083.1
BV445084.1
BV445085.1
BV445086.1
BV445087.1
BV445088.1
BV445089.1
BV445090.1
BV445091.1
BV445092.1
BV445093.1
BV445094.1
BV445095.1
BV445096.1
BV445097.1
BV445098.1
BV445099.1
BV445100.1
BV445101.1
BV445102.1
BV445103.1
BV445104.1
BV445105.1
BV445106.1
BV445107.1
BV445108.1
BV445109.1
BV445110.1
BV445111.1
BV445112.1
BV445113.1
BV445114.1
BV445115.1
BV445116.1
BV445117.1
BV445118.1
BV445119.1
BV445120.1
BV445121.1
BV445122.1
BV445123.1
BV445124.1
BV445125.1
BV445126.1
BV445127.1
BV445128.1
BV445129.1
BV445130.1
BV445131.1
BV445132.1
BV445133.1
BV445134.1
BV445135.1
BV445136.1
BV445137.1
BV445138.1
BV445139.1
BV445140.1
BV445141.1
BV445142.1
BV445143.1
BV445144.1
BV445145.1
BV445146.1
BV445147.1
BV445148.1
BV445149.1
BV445150.1
BV445151.1
BV445152.1
BV445153.1
BV445154.1
BV445155.1
BV445156.1
BV445157.1
BV445158.1
BV445159.1
BV445160.1
BV445161.1
BV445162.1
BV445163.1
BV445164.1
BV445165.1
BV445166.1
BV445167.1
BV445168.1
BV445169.1
BV445170.1
BV445171.1
BV445172.1
BV445173.1
BV445174.1
BV445175.1
BV445176.1
BV445177.1
BV445178.1
BV445179.1
BV445180.1
BV445181.1
BV445182.1
BV445183.1
BV445184.1
BV445185.1
BV445186.1
BV445187.1
BV445188.1
BV445189.1
BV445190.1
BV445191.1
BV445192.1
BV445193.1
BV445194.1
BV445195.1
BV445196.1
BV445197.1
BV445198.1
BV445199.1
BV445200.1
BV445201.1
BV445202.1
BV445203.1
BV445204.1
BV445205.1
BV445206.1
BV445207.1
BV445208.1
BV445209.1
BV445210.1
BV445211.1
BV445212.1
BV445213.1
BV445214.1
BV445215.1
BV445216.1
BV445217.1
BV445218.1
BV445219.1
BV445220.1
BV445221.1
BV445222.1
BV445223.1
BV445224.1
BV445225.1
BV445226.1
BV445227.1
BV445228.1
BV445229.1
BV445230.1
BV445231.1
BV445232.1
BV445233.1
BV445234.1
BV445235.1
BV445236.1
BV445237.1
BV445238.1
BV445239.1
BV445240.1
BV445241.1
BV445242.1
BV445243.1
BV445244.1
BV445245.1
BV445246.1
BV445247.1
BV445248.1
BV445249.1
BV445250.1
BV445251.1
BV445252.1
BV445253.1
BV445254.1
BV445255.1
BV445256.1
BV445257.1
BV445258.1
BV445259.1
BV445260.1
BV445261.1
BV445262.1
BV445263.1
BV445264.1
BV445265.1
BV445266.1
BV445267.1
BV445268.1
BV445269.1
BV445270.1
BV445271.1
BV445272.1
BV445273.1
BV445274.1
BV445275.1
BV445276.1
BV445277.1
BV445278.1
BV445279.1
BV445280.1
BV445281.1
BV445282.1
BV445283.1
BV445284.1
BV445285.1
BV445286.1
BV445287.1
BV445288.1
BV445289.1
BV445290.1
BV445291.1
BV445292.1
BV445293.1
BV445294.1
BV445295.1
BV445296.1
BV445297.1
BV445298.1
BV445299.1
BV445300.1
BV445301.1
BV445302.1
BV445303.1
BV445304.1
BV445305.1
BV445306.1
BV445307.1
BV445308.1
BV445309.1
BV445310.1
BV445311.1
BV445312.1
BV445313.1
BV445314.1
BV445315.1
BV445316.1
BV445317.1
BV445318.1
BV445319.1
BV445320.1
BV445321.1
BV445322.1
BV445323.1
BV445324.1
BV445325.1
BV445326.1
BV445327.1
BV445328.1
BV445329.1
BV445330.1
BV445331.1
BV445332.1
BV445333.1
BV445334.1
BV445335.1
BV445336.1
BV445337.1
BV445338.1
BV445339.1
BV445340.1
BV445341.1
BV445342.1
BV445343.1
BV445344.1
BV445345.1
BV445346.1
BV445347.1
BV445348.1
BV445349.1
BV445350.1
BV445351.1
BV445352.1
BV445353.1
BV445354.1
BV445355.1
BV445356.1
BV445357.1
BV445358.1
BV445359.1
BV445360.1
BV445361.1
BV445362.1
BV445363.1
BV445364.1
BV445365.1
BV445366.1
BV445367.1
BV445368.1
BV445369.1
BV445370.1
BV445371.1
BV445372.1
BV445373.1
BV445374.1
BV445375.1
BV445376.1
BV445377.1
BV445378.1
BV445379.1
BV445380.1
BV445381.1
BV445382.1
BV445383.1
BV445384.1
BV445385.1
BV445386.1
BV445387.1
BV445388.1
BV445389.1
BV445390.1
BV445391.1
BV445392.1
BV447591.1
BV447592.1
BV447593.1
BV447594.1
BV447595.1
BV447596.1
BV447597.1
BV447598.1
BV447599.1
BV447600.1
BV447601.1
BV447602.1
BV447603.1
BV447604.1
BV447605.1
BV447606.1
BV447607.1
BV447608.1
BV447609.1
BV447610.1
BV447611.1
BV447612.1
BV447613.1
BV447614.1
BV447615.1
BV447616.1
BV447617.1
BV447618.1
BV447619.1
BV447620.1
BV447621.1
BV447622.1
BV447623.1
BV447624.1
BV447625.1
BV447626.1
BV447627.1
BV447628.1
BV447629.1
BV447630.1
BV447631.1
BV447632.1
BV447633.1
BV447634.1
BV447635.1
BV447636.1
BV447637.1
BV447638.1
BV447639.1
BV447640.1
BV447641.1
BV447642.1
BV447643.1
BV447644.1
BV447645.1
BV447646.1
BV447647.1
BV447648.1
BV447649.1
BV447650.1
BV447651.1
BV447652.1
BV447653.1
BV447654.1
BV447655.1
BV447656.1
BV447657.1
BV447658.1
BV447659.1
BV447660.1
BV447661.1
BV447662.1
BV447663.1
BV447664.1
BV447665.1
BV447666.1
BV447667.1
BV447668.1
BV447669.1
BV447670.1
BV447671.1
BV447672.1
BV447673.1
BV447674.1
BV447675.1
BV447676.1
BV447677.1
BV447678.1
BV447679.1
BV447680.1
BV447681.1
BV447682.1
BV447683.1
BV447684.1
BV447685.1
BV447686.1
BV447687.1
BV447688.1
BV447689.1
BV447690.1
BV447691.1
BV447692.1
BV447693.1
BV447694.1
BV447695.1
BV447696.1
BV447697.1
BV447698.1
BV447699.1
BV447700.1
BV447701.1
BV447702.1
BV447703.1
BV447704.1
BV447705.1
BV447706.1
BV447707.1
BV447708.1
BV447709.1
BV447710.1
BV447711.1
BV447712.1
BV447713.1
BV447714.1
BV447715.1
BV447716.1
BV447717.1
BV447718.1
BV447719.1
BV447720.1
BV447721.1
BV447722.1
BV447723.1
BV447724.1
BV447725.1
BV447726.1
BV447727.1
BV447728.1
BV447729.1
BV447730.1
BV447731.1
BV447732.1
BV447733.1
BV447734.1
BV447735.1
BV447736.1
BV447737.1
BV447738.1
BV447739.1
BV447740.1
BV447741.1
BV447742.1
BV447743.1
BV447744.1
BV447745.1
BV447746.1
BV447747.1
BV447748.1
BV447749.1
BV447750.1
BV447751.1
BV447752.1
BV447753.1
BV447754.1
BV447755.1
BV447756.1
BV447757.1
BV447758.1
BV447759.1
BV447760.1
BV447761.1
BV447762.1
BV447763.1
BV447764.1
BV447765.1
BV447766.1
BV447767.1
BV447768.1
BV447769.1
BV447770.1
BV447771.1
BV447772.1
BV447773.1
BV447774.1
BV447775.1
BV447776.1
BV447777.1
BV447778.1
BV447779.1
BV447780.1
BV447781.1
BV447782.1
BV447783.1
BV447784.1
BV447785.1
BV447786.1
BV447787.1
BV447788.1
BV447789.1
BV447790.1
BV447791.1
BV447792.1
BV447793.1
BV447794.1
BV447795.1
BV447796.1
BV447797.1
BV447798.1
BV447799.1
BV447800.1
BV447801.1
BV447802.1
BV447803.1
BV447804.1
BV447805.1
BV447806.1
BV447807.1
BV447808.1
BV447809.1
BV447810.1
BV447811.1
BV447812.1
BV447813.1
BV447814.1
BV447815.1
BV447816.1
BV447817.1
BV447818.1
BV447819.1
BV447820.1
BV447821.1
BV447822.1
BV447823.1
BV447824.1
BV447825.1
BV447826.1
BV447827.1
BV447828.1
BV447829.1
BV447830.1
BV447831.1
BV447832.1
BV447833.1
BV447834.1
BV447835.1
BV447836.1
BV447837.1
BV447838.1
BV447839.1
BV447840.1
BV447841.1
BV447842.1
BV447843.1
BV447844.1
BV447845.1
BV447846.1
BV447847.1
BV447848.1
BV447849.1
BV447850.1
BV447851.1
BV447852.1
BV447853.1
BV447854.1
BV447855.1
BV447856.1
BV447857.1
BV447858.1
BV447859.1
BV447860.1
BV447861.1
BV447862.1
BV447863.1
BV447864.1
BV447865.1
BV447866.1
BV447867.1
BV447868.1
BV447869.1
BV447870.1
BV447871.1
BV447872.1
BV447873.1
BV447874.1
BV447875.1
BV447876.1
BV447877.1
BV447878.1
BV447879.1
BV447880.1
BV447881.1
BV447882.1
BV447883.1
BV447884.1
BV447885.1
BV447886.1
BV447887.1
BV447888.1
BV447889.1
BV447890.1
BV447891.1
BV447892.1
BV447893.1
BV447894.1
BV447895.1
BV447896.1
BV447897.1
BV447898.1
BV447899.1
BV447900.1
BV447901.1
BV447902.1
BV447903.1
BV447904.1
BV447905.1
BV447906.1
BV447907.1
BV447908.1
BV447909.1
BV447910.1
BV447911.1
BV447912.1
BV447913.1
BV447914.1
BV447915.1
BV447916.1
BV447917.1
BV447918.1
BV447919.1
BV447920.1
BV447921.1
BV447922.1
BV447923.1
BV447924.1
BV447925.1
BV447926.1
BV447927.1
BV447928.1
BV447929.1
BV447930.1
BV447931.1
BV447932.1
BV447933.1
BV447934.1
BV447935.1
BV447936.1
BV447937.1
BV447938.1
BV447939.1
BV447940.1
BV447941.1
BV447942.1
BV447943.1
BV447944.1
BV447945.1
BV447946.1
BV447947.1
BV447948.1
BV447949.1
BV447950.1
BV447951.1
BV447952.1
BV447953.1
BV447954.1
BV447955.1
BV447956.1
BV447957.1
BV447958.1
BV447959.1
BV447960.1
BV447961.1
BV447962.1
BV447963.1
BV447964.1
BV447965.1
BV447966.1
BV447967.1
BV447968.1
BV447969.1
BV447970.1
BV447971.1
BV447972.1
BV447973.1
BV447974.1
BV447975.1
BV447976.1
BV447977.1
BV447978.1
BV447979.1
BV447980.1
BV447981.1
BV447982.1
BV447983.1
BV447984.1
BV447985.1
BV447986.1
BV447987.1
BV447988.1
BV447989.1
BV447990.1
BV447991.1
BV447992.1
BV447993.1
BV447994.1
BV447995.1
BV447996.1
BV447997.1
BV447998.1
BV447999.1
BV448000.1
BV448001.1
BV448002.1
BV448003.1
BV448004.1
BV448005.1
BV448006.1
BV448007.1
BV448008.1
BV448009.1
BV448010.1
BV448011.1
BV448012.1
BV448013.1
BV448014.1
BV448015.1
BV448016.1
BV448017.1
BV448018.1
BV448019.1
BV448020.1
BV448021.1
BV448022.1
BV448023.1
BV448024.1
BV448025.1
BV448026.1
BV448027.1
BV448028.1
BV448029.1
BV448030.1
BV448031.1
BV448032.1
BV448033.1
BV448034.1
BV448035.1
BV448036.1
BV448037.1
BV448038.1
BV448039.1
BV448040.1
BV448041.1
BV448042.1
BV448043.1
BV448044.1
BV448045.1
BV448046.1
BV448047.1
BV448048.1
BV448049.1
BV448050.1
BV448074.1
BV448075.1
BV448076.1
BV448077.1
BV448078.1
BV448079.1
BV448080.1
BV448081.1
BV448082.1
BV448083.1
BV448084.1
BV448085.1
BV448086.1
BV448087.1
BV448088.1
BV448089.1
BV448090.1
BV448091.1
BV448092.1
BV448093.1
BV448094.1
BV448095.1
BV448096.1
BV448097.1
BV448098.1
BV448099.1
BV448100.1
BV448101.1
BV448102.1
BV448103.1
BV448104.1
BV448105.1
BV448106.1
BV448107.1
BV448108.1
BV448109.1
BV448110.1
BV448111.1
BV448112.1
BV448113.1
BV448114.1
BV448115.1
BV448116.1
BV448117.1
BV448118.1
BV448119.1
BV448120.1
BV448121.1
BV448122.1
BV448123.1
BV448124.1
BV448125.1
BV448126.1
BV448127.1
BV448128.1
BV448129.1
BV448130.1
BV448131.1
BV448132.1
BV448133.1
BV448134.1
BV448135.1
BV448136.1
BV448137.1
BV448138.1
BV448139.1
BV448140.1
BV448141.1
BV448142.1
BV448143.1
BV448144.1
BV448145.1
BV448146.1
BV448147.1
BV448148.1
BV448149.1
BV448150.1
BV448151.1
BV448152.1
BV448153.1
BV448154.1
BV448155.1
BV448156.1
BV448157.1
BV448158.1
BV448159.1
BV448160.1
BV448161.1
BV448162.1
BV448163.1
BV448164.1
BV448165.1
BV448166.1
BV448167.1
BV448168.1
BV448169.1
BV448170.1
BV448171.1
BV448172.1
BV448173.1
BV448174.1
BV448175.1
BV448176.1
BV448177.1
BV448178.1
BV448179.1
BV448180.1
BV448181.1
BV448182.1
BV448183.1
BV448184.1
BV448185.1
BV448186.1
BV448187.1
BV448188.1
BV448189.1
BV448190.1
BV448191.1
BV448192.1
BV448193.1
BV448194.1
BV448195.1
BV448196.1
BV448197.1
BV448198.1
BV448199.1
BV448200.1
BV448201.1
BV448202.1
BV448203.1
BV448204.1
BV448205.1
BV448206.1
BV448207.1
BV448208.1
BV448209.1
BV448210.1
BV448211.1
BV448212.1
BV448213.1
BV448214.1
BV448215.1
BV448216.1
BV448217.1
BV448218.1
BV448219.1
BV448220.1
BV448221.1
BV448222.1
BV448223.1
BV448224.1
BV448225.1
BV448226.1
BV448227.1
BV448228.1
BV448229.1
BV448230.1
BV448231.1
BV448232.1
BV448233.1
BV448234.1
BV448235.1
BV448236.1
BV448237.1
BV448238.1
BV448239.1
BV448240.1
BV448241.1
BV448242.1
BV448243.1
BV448244.1
BV448272.1
BV448273.1
BV448274.1
BV448275.1
BV448276.1
BV448277.1
BV448278.1
BV448279.1
BV448280.1
BV448281.1
BV448282.1
BV448283.1
BV448284.1
BV448285.1
BV448286.1
BV448287.1
BV448288.1
BV448289.1
BV448290.1
BV448291.1
BV448292.1
BV448293.1
BV448294.1
BV448295.1
BV448296.1
BV448297.1
BV448298.1
BV448299.1
BV448300.1
BV448301.1
BV448302.1
BV448303.1
BV448304.1
BV448305.1
BV448306.1
BV448307.1
BV448308.1
BV448309.1
BV448310.1
BV448311.1
BV448312.1
BV448313.1
BV448314.1
BV448315.1
BV448316.1
BV448317.1
BV448318.1
BV448319.1
BV448320.1
BV448321.1
BV448322.1
BV448323.1
BV448324.1
BV448325.1
BV448326.1
BV448327.1
BV448328.1
BV448329.1
BV448330.1
BV448331.1
BV448332.1
BV448333.1
BV448334.1
BV448335.1
BV448336.1
BV448337.1
BV448338.1
BV448339.1
BV448340.1
BV448341.1
BV448342.1
BV448343.1
BV448344.1
BV448345.1
BV448346.1
BV448347.1
BV448348.1
BV448349.1
BV448350.1
BV448351.1
BV448352.1
BV448353.1
BV448354.1
BV448355.1
BV448356.1
BV448357.1
BV448358.1
BV448359.1
BV448360.1
BV448361.1
BV448362.1
BV448363.1
BV448364.1
BV448365.1
BV448366.1
BV448367.1
BV448368.1
BV448369.1
BV448370.1
BV448371.1
BV448372.1
BV448373.1
BV448374.1
BV448375.1
BV448376.1
BV448377.1
BV448378.1
BV448379.1
BV448380.1
BV448381.1
BV448382.1
BV448383.1
BV448384.1
BV448385.1
BV448386.1
BV448387.1
BV448388.1
BV448389.1
BV448390.1
BV448391.1
BV448392.1
BV448393.1
BV448394.1
BV448395.1
BV448396.1
BV448397.1
BV448398.1
BV448399.1
BV448400.1
BV448401.1
BV448402.1
BV448403.1
BV448404.1
BV448405.1
BV448406.1
BV448407.1
BV448408.1
BV448409.1
BV448410.1
BV448411.1
BV448412.1
BV448413.1
BV448414.1
BV448415.1
BV448416.1
BV448417.1
BV448418.1
BV448419.1
BV448420.1
BV448421.1
BV448422.1
BV448423.1
BV448424.1
BV448425.1
BV448426.1
BV448427.1
BV448428.1
BV448429.1
BV448430.1
BV448431.1
BV448432.1
BV448433.1
BV448434.1
BV448435.1
BV448436.1
BV448437.1
BV448438.1
BV448439.1
BV448440.1
BV448441.1
BV448442.1
BV448443.1
BV448444.1
BV448445.1
BV448446.1
BV448447.1
BV448448.1
BV448449.1
BV448450.1
BV448451.1
BV448452.1
BV448453.1
BV448454.1
BV448455.1
BV448456.1
BV448457.1
BV448458.1
BV448459.1
BV448460.1
BV448461.1
BV448462.1
BV448463.1
BV448464.1
BV448465.1
BV448466.1
BV448467.1
BV448468.1
BV448469.1
BV448470.1
BV448471.1
BV448472.1
BV448473.1
BV448474.1
BV448475.1
BV448476.1
BV448477.1
BV448478.1
BV448479.1
BV448480.1
BV448481.1
BV448482.1
BV448483.1
BV448484.1
BV448485.1
BV448486.1
BV448487.1
BV448488.1
BV448489.1
BV448490.1
BV448491.1
BV448492.1
BV448493.1
BV448494.1
BV448495.1
BV448496.1
BV448497.1
BV448498.1
BV448499.1
BV448500.1
BV448501.1
BV448502.1
BV448503.1
BV448504.1
BV448505.1
BV448506.1
BV448507.1
BV448508.1
BV448509.1
BV448510.1
BV448511.1
BV448512.1
BV448513.1
BV448514.1
BV448515.1
BV448516.1
BV448517.1
BV448518.1
BV448519.1
BV448520.1
BV448521.1
BV448522.1
BV448523.1
BV448524.1
BV448525.1
BV448526.1
BV448527.1
BV448528.1
BV448529.1
BV448530.1
BV448531.1
BV448532.1
BV448533.1
BV448534.1
BV448535.1
BV448536.1
BV448537.1
BV448538.1
BV448539.1
BV448540.1
BV448541.1
BV448542.1
BV448543.1
BV448544.1
BV448545.1
BV448546.1
BV448547.1
BV448548.1
BV448549.1
BV448550.1
BV448551.1
BV448552.1
BV448553.1
BV448554.1
BV448555.1
BV448556.1
BV448557.1
BV448558.1
BV448559.1
BV448560.1
BV448561.1
BV448562.1
BV448563.1
BV448564.1
BV448565.1
BV448566.1
BV448567.1
BV448568.1
BV448569.1
BV448570.1
BV448571.1
BV448572.1
BV448573.1
BV448574.1
BV448575.1
BV448576.1
BV448577.1
BV448578.1
BV448579.1
BV448580.1
BV448581.1
BV448582.1
BV448583.1
BV448584.1
BV448585.1
BV448586.1
BV448587.1
BV448588.1
BV448589.1
BV448590.1
BV448591.1
BV448592.1
BV448593.1
BV448594.1
BV448595.1
BV448596.1
BV448597.1
BV448598.1
BV448599.1
BV448600.1
BV448601.1
BV448602.1
BV448603.1
BV448604.1
BV448605.1
BV448606.1
BV448607.1
BV448608.1
BV448609.1
BV448610.1
BV448611.1
BV448612.1
BV448613.1
BV448614.1
BV448615.1
BV448616.1
BV448617.1
BV448618.1
BV448619.1
BV448620.1
BV448621.1
BV448622.1
BV448623.1
BV448624.1
BV448625.1
BV448626.1
BV448627.1
BV448628.1
BV448629.1
BV448630.1
BV448631.1
BV448632.1
BV448633.1
BV448634.1
BV448635.1
BV448636.1
BV448637.1
BV448638.1
BV448639.1
BV448640.1
BV448641.1
BV448642.1
BV448643.1
BV448644.1
BV448645.1
BV448646.1
BV448647.1
BV448648.1
BV448649.1
BV448650.1
BV448651.1
BV448652.1
BV448653.1
BV448654.1
BV448655.1
BV448656.1
BV448657.1
BV448658.1
BV448659.1
BV448660.1
BV448661.1
BV448662.1
BV448663.1
BV448664.1
BV448665.1
BV448666.1
BV448667.1
BV448668.1
BV448669.1
BV448670.1
BV448671.1
BV448672.1
BV448673.1
BV448674.1
BV448675.1
BV448676.1
BV448677.1
BV448678.1
BV448679.1
BV448680.1
BV448681.1
BV448682.1
BV448683.1
BV448684.1
BV448685.1
BV448686.1
BV448687.1
BV448688.1
BV448689.1
BV448690.1
BV448691.1
BV448692.1
BV448693.1
BV448694.1
BV448695.1
BV448696.1
BV448697.1
BV448698.1
BV448699.1
BV448700.1
BV448701.1
BV448702.1
BV448703.1
BV448704.1
BV448705.1
BV448706.1
BV448707.1
BV448708.1
BV448709.1
BV448710.1
BV448711.1
BV448712.1
BV448713.1
BV448714.1
BV448715.1
BV448716.1
BV448717.1
BV448718.1
BV448719.1
BV448720.1
BV448721.1
BV448722.1
BV448723.1
BV448724.1
BV448725.1
BV448726.1
BV448727.1
BV448728.1
BV448729.1
BV448730.1
BV448731.1
BV448732.1
BV448733.1
BV448734.1
BV448735.1
BV448736.1
BV448737.1
BV448738.1
BV448739.1
BV448740.1
BV448741.1
BV448742.1
BV448743.1
BV448744.1
BV448745.1
BV448746.1
BV448747.1
BV448748.1
BV448749.1
BV448750.1
BV448751.1
BV448752.1
BV448753.1
BV448754.1
BV448755.1
BV448756.1
BV448757.1
BV448758.1
BV448759.1
BV448760.1
BV448761.1
BV448762.1
BV448763.1
BV448764.1
BV448765.1
BV448766.1
BV448767.1
BV448768.1
BV448769.1
BV448770.1
BV448771.1
BV448772.1
BV448773.1
BV448774.1
BV448775.1
BV448776.1
BV448777.1
BV448778.1
BV448779.1
BV448780.1
BV448781.1
BV448782.1
BV448783.1
BV448784.1
BV448785.1
BV448786.1
BV448787.1
BV448788.1
BV448789.1
BV448790.1
BV448791.1
BV448792.1
BV448793.1
BV448794.1
BV448795.1
BV448796.1
BV448797.1
BV448798.1
BV448799.1
BV448800.1
BV448801.1
BV448802.1
BV448803.1
BV448804.1
BV448805.1
BV448806.1
BV448807.1
BV448808.1
BV448809.1
BV448810.1
BV448811.1
BV448812.1
BV448813.1
BV448814.1
BV448815.1
BV448816.1
BV448817.1
BV448818.1
BV448819.1
BV448820.1
BV448821.1
BV448822.1
BV448823.1
BV448824.1
BV448825.1
BV448826.1
BV448827.1
BV448828.1
BV448829.1
BV448830.1
BV448831.1
BV448832.1
BV448833.1
BV448834.1
BV448835.1
BV448836.1
BV448837.1
BV448838.1
BV448839.1
BV677476.1
BV677477.1
BV677478.1
BV677479.1
BV677480.1
BV677481.1
BV677482.1
BV677483.1
BV677484.1
BV677485.1
BV677486.1
BV677487.1
BV677488.1
BV677489.1
BV677490.1
BV677491.1
BV677492.1
BV677493.1
BV677494.1
BV677495.1
BV677496.1
BV677497.1
BV677498.1
BV677499.1
BV677500.1
BV677501.1
BV677502.1
BV677503.1
BV677504.1
BV677505.1
BV677506.1
BV677507.1
BV677508.1
BV677509.1
BV677510.1
BV677511.1
BV677512.1
BV677513.1
BV677514.1
BV677515.1
BV677516.1
BV677517.1
BV677518.1
BV677519.1
BV677520.1
BV677521.1
BV677522.1
BV677523.1
BV677524.1
BV677525.1
BV677526.1
BV677527.1
BV677528.1
BV677529.1
BV677530.1
BV677531.1
BV677532.1
BV677533.1
BV677534.1
BV677535.1
BV677536.1
BV677537.1
BV677538.1
BV677539.1
BV677540.1
BV677541.1
BV677542.1
BV677543.1
BV677544.1
BV677545.1
BV677546.1
BV677547.1
BV677548.1
BV677549.1
BV677550.1
BV677551.1
BV677552.1
BV677553.1
BV677554.1
BV677555.1
BV677556.1
BV677557.1
BV677558.1
BV677559.1
BV677560.1
BV677561.1
BV677562.1
BV677563.1
BV677564.1
BV677565.1
BV677566.1
BV677567.1
BV677568.1
BV677569.1
BV677570.1
BV677571.1
BV677572.1
BV677573.1
BV677574.1
BV677575.1
BV677576.1
BV677577.1
BV677578.1
BV677579.1
BV677580.1
BV677581.1
BV677582.1
BV677583.1
BV677584.1
BV677585.1
BV677586.1
BV677587.1
BV677588.1
BV677589.1
BV677590.1
BV677591.1
BV677592.1
BV677593.1
BV677594.1
BV677595.1
BV677596.1
BV677597.1
BV677598.1
BV677599.1
BV677600.1
BV677601.1
BV677602.1
BV677603.1
BV677604.1
BV677605.1
BV677606.1
BV677607.1
BV677608.1
BV677609.1
BV677610.1
BV677611.1
BV677612.1
BV677613.1
BV677614.1
BV677615.1
BV677616.1
BV677617.1
BV677618.1
BV677619.1
BV677620.1
BV677621.1
BV677622.1
BV677623.1
BV677624.1
BV677625.1
BV677626.1
BV677627.1
BV677628.1
BV677629.1
BV677630.1
BV677631.1
BV677632.1
BV677633.1
BV677634.1
BV677635.1
BV677636.1
BV677637.1
BV677638.1
BV677639.1
BV677640.1
BV677641.1
BV677642.1
BV677643.1
BV677644.1
BV677645.1
BV677646.1
BV677647.1
BV677648.1
BV677649.1
BV677650.1
BV677651.1
BV677652.1
BV677653.1
BV677654.1
BV677655.1
BV677656.1
BV677657.1
BV677658.1
BV677659.1
BV677660.1
BV677661.1
BV677662.1
BV677663.1
BV677664.1
BV677665.1
BV677666.1
BV677667.1
BV677668.1
BV677669.1
BV677670.1
BV677671.1
BV677672.1
BV677673.1
BV677674.1
BV677675.1
BV677676.1
BV677677.1
BV677678.1
BV677679.1
BV677680.1
BV677681.1
BV677682.1
BV677683.1
BV677684.1
BV677685.1
BV677686.1
BV677687.1
BV677688.1
BV677689.1
BV677690.1
BV677691.1
BV677692.1
BV677693.1
BV677694.1
BV677695.1
BV677696.1
BV677697.1
BV677698.1
BV677699.1
BV677700.1
BV677701.1
BV677702.1
BV677703.1
BV677704.1
BV677705.1
BV677706.1
BV677707.1
BV677708.1
BV677709.1
BV677710.1
BV677711.1
BV677712.1
BV677713.1
BV677714.1
BV677715.1
BV677716.1
BV677717.1
BV677718.1
BV677719.1
BV677720.1
BV677721.1
BV677722.1
BV677723.1
BV677724.1
BV677725.1
BV677726.1
BV677727.1
BV677728.1
BV677729.1
BV677730.1
BV677731.1
BV677732.1
BV677733.1
BV677734.1
BV677735.1
BV677736.1
BV677737.1
BV677738.1
BV677739.1
BV677740.1
BV677741.1
BV677742.1
BV677743.1
BV677744.1
BV677745.1
BV677746.1
BV677747.1
BV677748.1
BV677749.1
BV677750.1
BV677751.1
BV677752.1
BV677753.1
BV677754.1
BV677755.1
BV677756.1
BV677757.1
BV677758.1
BV677759.1
BV677760.1
BV677761.1
BV677762.1
BV677763.1
BV677764.1
BV677765.1
BV677766.1
BV677767.1
BV677768.1
BV677769.1
BV677770.1
BV677771.1
BV677772.1
BV677773.1
